# Supplementary material for: Deciphering the miRNA transcriptome of breast muscle from the embryonic to post-hatching periods in chickens
Source: BMC Genomics. 2021 Jan 19;22:64. doi: 10.1186/s12864-021-07374-y (PMC7816426; doi:10.1186/s12864-021-07374-y)
Supplement: Supplementary file 2 — Additional file 2: Table S2. DE-miRNAs [file 12864_2021_7374_MOESM2_ESM.xlsx]

## Sheet: E17_E12 pair
Table S2. DE-miRNAs(E17 VS E12)
Index	miR_name	miR_seq	up/down	fold_change(E17(mean)/E12(mean))	log2(fold_change)	pvalue(t_test)	E12(mean)	E17(mean)	E12/E12_1(norm)	E12/E12_2(norm)	E12/E12_3(norm)	E17/E17_1(norm)	E17/E17_2(norm)	E17/E17_3(norm)	E12/E12_1(raw)	E12/E12_2(raw)	E12/E12_3(raw)	E17/E17_1(raw)	E17/E17_2(raw)	E17/E17_3(raw)	Expression level
1	gga-miR-210a-3p	CTGTGCGTGTGACAGCGGCTAA	up	4.35426	2.12243	1.98831e-06	1013.82	4414.45	946.308	1122.43	972.734	4525.26	4324.02	4394.07	1112	1889	875	7576	5824	9367	middle
2	gga-miR-133a-3p	TTGGTCCCCTTCAACCAGCTGT	up	2.95285	1.56211	3.58779e-06	89727	264950	87698.2	96332.1	85150.8	265975	270428	258446	103054	162123	76595.3	445285	364238	550939	high
9	gga-miR-126-5p	CATTATTACTTTTGGTACGCG	up	2.06209	1.0441	0.000168161	8077.8	16657.1	8373.81	8227.78	7631.8	17173.4	16876.6	15921.3	9840	13847	6865	28751	22731	33940	high
12	gga-miR-1a-3p_R+1	TGGAATGTAAAGAAGTATGTAT	up	3.90572	1.96559	0.000215777	153076	597871	133838	197007	128382	590794	624624	578193	157272	331554	115483	989082	841302	1232556	high
16	gga-miR-23b-3p_R+2	ATCACATTGCCAGGGATTACCAC	up	1.45491	0.540929	0.000465446	2518.79	3664.61	2520.65	2476.59	2559.13	3668.71	3570.44	3754.69	2962	4168	2302	6142	4809	8004	middle
26	gga-miR-133c-3p_L+1R-1	TTTGGTCCCCTTCAACCAGCTG	up	1.67546	0.744555	0.00118562	12309.7	20624.4	12239	11952.9	12737.3	21043.9	19573.5	21256	14382	20116.2	11457.5	35230.8	26363.4	45312.2	high
31	gga-miR-24-3p_R+1	TGGCTCAGTTCAGCAGGAACAGT	up	1.68572	0.753368	0.00139128	9661.14	16286	9983.89	10173.8	8825.76	15976.4	16553.6	16328	11732	17122	7939	26747	22296	34807	high
39	gga-miR-210a-5p	AGCCACTGACTAACGCACATTG	up	2.39262	1.25859	0.00205282	2078.34	4972.67	2027.93	2383.9	1823.18	5003.71	5019.7	4894.6	2383	4012	1640	8377	6761	10434	middle
40	gga-let-7k-5p	TGAGGTAGTAGATTGAATAGTT	up	2.56456	1.35871	0.00216882	4107.36	10533.6	4320.08	3811.8	4190.21	9657.33	11087.6	10855.8	5076.5	6415.1	3769.2	16167.9	14933.8	23141.8	high
46	gga-miR-26a-5p_R+1	TTCAAGTAATCCAGGATAGGCT	up	2.06664	1.04728	0.00290616	79678.8	164667	79125.7	89658.3	70252.5	163909	162833	167259	92980	150891	63194	274410	219319	356553	high
48	gga-let-7b	TGAGGTAGTAGGTTGTGTGGTT	up	1.35179	0.434874	0.00300872	33562	45368.9	33667.6	35608.6	31409.8	44680	44738.2	46688.3	39562.5	59927.7	28253.9	74801.4	60257.6	99527.2	high
49	gga-miR-126-3p_R-1	TCGTACCGTGAGTAATAATGCG	up	2.14928	1.10385	0.00310581	49159.7	105658	46272.9	50907.4	50298.7	106824	112654	97495.6	54375	85675	45245	178840	151733	207835	high
51	gga-miR-6516-5p_L+1R-2	TATGCAGTAACAGGTGTGAGC	up	2.00035	1.00025	0.0034472	24.461	48.9305	28.9339	25.5503	18.8988	50.1745	44.547	52.0702	34	43	17	84	60	111	middle
54	gga-miR-27b-3p	TTCACAGTGGCTAAGTTCTGC	up	2.10035	1.07063	0.00364359	6982.21	14665.1	7338.14	8031.11	5577.38	13304	14220.1	16471.1	8623	13516	5017	22273	19153	35112	high
61	gga-miR-338-3p	TCCAGCATCAGTGATTTTGTTGA	up	2.26526	1.17967	0.00474961	117.654	266.517	97.8646	102.795	152.302	256.248	284.358	258.944	115	173	137	429	383	552	middle
63	gga-let-7f-5p	TGAGGTAGTAGATTGTATAGTT	up	1.74012	0.799186	0.00502371	36696.8	63856.8	33138.4	42482	34470.1	63395.1	66172.5	62003	38940.7	71495.3	31006.8	106133	89127.3	132174	high
64	gga-miR-191-5p_R-1	CAACGGAATCCCAAAAGCAGCT	up	1.35076	0.433773	0.00522012	21369.2	28864.7	20519.2	23282.2	20306.2	28511.6	30672.1	27410.5	24112	39183	18266	47733	41312	58432	high
65	gga-miR-34a-5p_R-1	TGGCAGTGTCTTAGCTGGTTGT	up	3.20101	1.67853	0.00530685	739.886	2368.39	742.069	682.727	794.863	2540.38	2090.74	2474.04	872	1149	715	4253	2816	5274	middle
73	gga-miR-12283-3p_R+1	TCTTCTCTCTGTCTTTCTCAGT	up	2.24479	1.16658	0.00721414	9.84806	22.1069	9.36096	11.2897	8.89357	20.906	25.2433	20.1713	11	19	8	35	34	43	middle
82	gga-let-7a-5p	TGAGGTAGTAGGTTGTATAGTT	up	1.46541	0.551302	0.00826133	55224.5	80926.4	55248.5	59626.6	50798.3	81576.4	81090	80112.7	64922.1	100349	45694.4	136572	109220	170779	high
99	gga-miR-30a-5p_R+2	TGTAAACATCCTCGACTGGAAGCT	up	1.53193	0.615352	0.0119031	58474.7	89579.3	50176.9	63137.4	62109.9	87987.8	92047.7	88702.3	58962.5	106258	55869.5	147306	123978	189090	high
104	gga-mir-3535-p5	TTATCTGAAATGCTGATGAAAC	up	2.19006	1.13097	0.0124727	70.7292	154.901	60.4208	60.6076	91.1591	156.497	179.673	128.534	71	102	82	262	242	274	middle
121	gga-miR-338-5p	AACAATATCCTGGTGCTGAGT	up	2.09009	1.06356	0.0169958	176.046	367.952	145.52	192.518	190.1	435.443	340.042	328.371	171	324	171	729	458	700	middle
124	gga-miR-27b-5p_R-1	AGAGCTTAGCTGATTGGTGAAC	up	1.72103	0.783273	0.0177047	133.511	229.776	120.842	165.185	114.505	231.758	196.749	260.82	142	278	103	388	265	556	middle
128	gga-miR-133b_L+1R-1	TTTGGTCCCCTTCAACCAGCT	up	1.15646	0.209721	0.0187719	23269.2	26910	22440.6	22682.5	24684.5	27187	26114.2	27428.7	26369.8	38173.6	22204.3	45515.4	35173.1	58470.8	high
140	gga-miR-30a-3p	CTTTCAGTCGGATGTTTGCAGC	up	1.2608	0.334343	0.0214416	4361.33	5498.78	4452.41	4717.29	3914.28	5565.18	5218.68	5712.48	5232	7939	3521	9317	7029	12177.5	middle
142	gga-miR-458a-3p	ATAGCTCTTTGAATGGTACTGC	up	1.70114	0.766499	0.022325	1248.89	2124.53	1252.67	1307.82	1186.18	2353.42	1848.7	2171.47	1472	2201	1067	3940	2490	4629	middle
147	gga-miR-1c_1ss8GT	TGGAATGTAAAGCAGTATGTAT	up	4.02432	2.00874	0.0229496	15.6676	63.0515	14.7506	17.4296	14.8226	76.6554	50.734	61.765	17.3333	29.3333	13.3333	128.333	68.3333	131.667	middle
149	gga-miR-199-3p_L-1R+2	ACAGTAGTCTGCACATTGGTT	up	1.48605	0.57148	0.0230303	178862	265798	200563	186268	149755	257892	269452	270049	235680	313482	134708	431752	362923	575674	high
155	gga-miR-143-5p_R+1	GGTGCAGTGCTGCATCTCTGGT	up	1.50272	0.587577	0.0249271	486.161	730.564	476.558	581.714	400.211	642.711	763.238	785.744	560	979	360	1076	1028	1675	middle
165	gga-miR-199-5p	CCCAGTGTTCAGACTACCTGTTC	up	1.38195	0.466702	0.027831	59442.9	82146.9	64291.5	64083.1	49954.1	78935.8	81959	85546	75548.5	107849	44935	132151	110390	182362	high
179	gga-miR-12259-3p_L-2R+3	TGCCTCTTTGTCTATCTGCAGT	up	inf	inf	0.0354753	0	5.11386	0	0	0	5.37583	6.68204	3.28371	0	0	0	9	9	7	low
181	gga-miR-193b-3p_R-2	AACTGGCCCACAAAGTCCCGCT	up	2.216	1.14796	0.0365006	2177.13	4824.53	2224.51	2061.25	2245.63	4374.14	4217.85	5881.59	2614	3469	2020	7323	5681	12538	middle
186	gga-miR-29b-3p	TAGCACCATTTGAAATCAGTGTT	up	1.61682	0.693156	0.0393972	9.33882	15.0992	11.063	8.61579	8.33772	17.9194	14.4778	12.9003	13	14.5	7.5	30	19.5	27.5	middle
191	gga-miR-146b-3p_L+2	TGCCCTATGGATTCAGTTCTGC	up	1.99748	0.998181	0.0410861	43.7559	87.4016	50.2088	58.8251	22.2339	80.0402	106.17	75.9944	59	99	20	134	143	162	middle
193	gga-miR-3539	CAGAGGAAGACTGATGCTAGTT	up	2.07597	1.05379	0.0418772	16.6101	34.4821	22.9769	11.2897	15.5638	35.2416	25.9857	42.2191	27	19	14	59	35	90	middle
196	gga-miR-133a-5p_R-1	AGCTGGTAAAATGGAACCAAAT	up	1.41002	0.495717	0.0451761	5190.81	7319.15	4475.39	6207.23	4889.8	6410.09	8226.34	7321.03	5259	10446.5	4398.5	10731.5	11080	15606.5	high
197	gga-let-7g-5p_R+1	TGAGGTAGTAGTTTGTACAGTT	up	1.24176	0.312386	0.0461767	43952.7	54578.7	41433.2	49086.3	41338.8	55355.1	55117.8	53263.3	48687.8	82610	37185.3	92673.3	74237.7	113543	high
200	gga-let-7g-3p_1ss22CT	CTGTACAGGCCACTGCCTTGCT	up	1.24775	0.319324	0.0467144	41.9478	52.3402	41.6988	46.347	37.7977	49.5771	49.7441	57.6994	49	78	34	83	67	123	middle
204	gga-miR-2188-3p_L-1R+1	ATATATGTGGTCAGACCTATCT	up	2.47315	1.30635	0.0495632	35.6164	88.0848	28.9339	44.5644	33.3509	61.5234	95.776	106.955	34	75	30	103	129	228	middle
6	gga-miR-129-5p	CTTTTTGCGGTCTGGGCTTGC	down	0.398938	-1.32576	0.000133212	267.501	106.717	281.68	254.017	266.807	106.023	96.1472	117.979	331	427.5	240	177.5	129.5	251.5	middle
11	gga-let-7l-3p_R+1	CGATGCAGCCGACTACTTTCCT	down	0.460702	-1.11809	0.000173268	24.332	11.2098	24.2534	23.1735	25.569	12.5436	10.7655	10.3202	28.5	39	23	21	14.5	22	middle
15	gga-miR-222a_R-1	AGCTACATCTGGCTACTGGGTCT	down	0.367777	-1.4431	0.000397345	16296.8	5993.57	17099.9	16456.8	15333.6	6403.22	5495.61	6081.9	20094	27696	13793	10720	7402	12965	high
18	gga-miR-12211-5p	TAAGTGCTGGCCGTTGTCCTCT	down	0.467117	-1.09815	0.00055004	27.538	12.8635	28.0829	26.7387	27.7924	11.349	14.1065	13.1348	33	45	25	19	19	28	middle
19	gga-miR-20b-5p	CAAAGTGCTCATAGTGCAGGTAG	down	0.61088	-0.71104	0.000710115	82370.9	50318.7	82119.5	82631.7	82361.7	52233.7	49156.1	49566.4	96498	139066	74086.5	87447.5	66208	105662	high
21	gga-miR-1773-5p	TGGGGGAGGAGGGACCTCTGCTT	down	0.164857	-2.60072	0.00071998	60.444	9.96459	67.2287	54.0715	60.0316	5.97315	8.90939	15.0112	79	91	54	10	12	32	middle
24	gga-miR-551-3p	GCGACCCATACTTGGTTTCAG	down	0.218536	-2.19406	0.000986501	32.6249	7.12971	34.8909	28.5212	34.4626	8.95972	4.4547	7.97472	41	48	31	15	6	17	middle
28	gga-miR-148b-5p	GAGGTTCTGTCCTACACTCCGGCT	down	0.520095	-0.943153	0.00119177	283.765	147.585	290.19	270.952	290.153	150.523	147.747	144.483	341	456	261	252	199	308	middle
30	gga-miR-363-5p	GTGGATCACGATGCAATTTTGA	down	0.552802	-0.855166	0.00124517	964.099	532.956	902.056	960.809	1029.43	551.322	485.562	561.983	1060	1617	926	923	654	1198	middle
32	gga-miR-499-3p	AACATCACTTTAAGTCTGTGCT	down	0.44829	-1.1575	0.00143343	595.627	267.014	641.651	562.7	582.529	205.476	292.525	303.039	754	947	524	344	394	646	middle
33	gga-miR-1451-5p	TCGCACAGGAGCAAGTTACCGC	down	0.579454	-0.787234	0.00147339	4959.24	2873.65	4953.65	4633.51	5290.56	2800.21	2700.29	3120.46	5821	7798	4759	4688	3637	6652	middle
36	gga-miR-1662	TTGACATCATCATACTTGGGAT	down	0.371311	-1.4293	0.00173571	1335.79	495.993	1449.25	1379.71	1178.4	391.241	448.439	648.298	1703	2322	1060	655	604	1382	middle
37	gga-miR-18b-3p_R-3	TACTGCCCTAAATGCTCCTTCT	down	0.240126	-2.05814	0.00180065	467.707	112.308	478.26	412.37	512.492	118.866	83.8968	134.163	562	694	461	199	113	286	middle
42	gga-miR-15c-3p	CAGACCATTCTGGGCTGCCTCA	down	0.380263	-1.39493	0.00232778	129.809	49.3614	124.246	138.447	126.733	54.3557	34.1527	59.5758	146	233	114	91	46	127	middle
44	gga-miR-1456-3p_R+1	CGGGGTCGTCGCCGTCCCTTCC	down	0.232615	-2.10398	0.0028124	84.7261	19.7086	91.9076	85.5637	76.7071	18.5168	18.5612	22.0478	108	144	69	31	25	47	middle
45	gga-miR-146c-3p_L-1R+1	GTCCATGGTATTCAGTTCTCTA	down	0.451307	-1.14782	0.00284399	240.577	108.574	224.663	269.169	227.898	80.0402	123.247	122.435	264	453	205	134	166	261	middle
47	gga-miR-455-3p	TGCAGTCCATGGGCATATACAC	down	0.555557	-0.847994	0.00294227	4645.65	2580.92	4705.16	4672.73	4559.07	2731.52	2281.55	2729.7	5529	7864	4101	4573	3073	5819	middle
50	gga-miR-92-5p	AGGTTGGGATCAGTTGCAATGCT	down	0.329994	-1.59949	0.00330405	787.736	259.948	776.96	721.35	864.9	274.168	233.129	272.548	913	1214	778	459	314	581	middle
52	gga-miR-106-5p_R+1	AAAAGTGCTTACAGTGCAGGTAG	down	0.559587	-0.837565	0.00344788	74704.2	41803.5	72470	72805.5	78837.1	42352.6	41555.6	41502.3	85159	122528	70916	70905	55971	88472	high
55	gga-miR-1306-3p_R-1	TGGACGTTGGCTCTGGTGGTGA	down	0.438458	-1.18949	0.00372021	345.184	151.349	377.843	355.327	302.381	158.288	125.474	170.284	444	598	272	265	169	363	middle
56	gga-miR-128-1-5p	CGGGGCCGTAACACTGTCTGAGA	down	0.426131	-1.23063	0.00382845	137.002	58.3811	145.52	143.2	122.287	53.161	58.6535	63.3287	171	241	110	89	79	135	middle
57	gga-miR-181b-5p_R+2	AACATTCATTGCTGTCGGTGGGTT	down	0.588758	-0.764253	0.00432154	36135.2	21274.9	33790.5	34695.8	39919.4	23665	18616.9	21542.8	39707	58391.5	35908.5	39619	25075	45923.5	high
58	gga-let-7c-3p	CTGTACAACCTTCTAGCTTTCC	down	0.291401	-1.77892	0.00464254	152.562	44.4568	167.646	153.302	136.739	43.0067	41.5772	48.7865	197	258	123	72	56	104	middle
59	gga-miR-301b-5p	GCTCTGACTTTATTGCACTACT	down	0.615639	-0.699843	0.00468679	102.921	63.3622	93.6096	103.984	111.17	56.1476	72.0176	61.9213	110	175	100	94	97	132	middle
60	gga-miR-1663-5p_R+2	TACCACTGTCCTGGGTGCCTGG	down	0.439392	-1.18642	0.00469064	63.8992	28.0768	64.6757	64.767	62.255	25.6845	34.1527	24.3933	76	109	56	43	46	52	middle
66	gga-miR-103-2-5p	AGCTTCTTTACAGTGCTGCCTTG	down	0.613372	-0.705165	0.00540493	18.371	11.2683	17.8709	17.2316	20.0105	12.5436	11.8792	9.38202	21	29	18	21	16	20	middle
70	gga-miR-18b-5p_R+1	TAAGGTGCATCTAGTGCAGTTAG	down	0.40276	-1.31201	0.00650732	4246.9	1710.48	4202.65	3883.94	4654.12	1649.19	1705.78	1776.49	4938.5	6536.5	4186.5	2761	2297.5	3787	middle
71	gga-let-7a-3p	CTATACAATCTACTGTCTTTCC	down	0.560482	-0.83526	0.00653396	52.9114	29.6559	53.0455	58.627	47.0618	24.2908	34.0289	30.6479	62.3333	98.6667	42.3333	40.6667	45.8333	65.3333	middle
74	gga-miR-19b-5p	AGTTTTGCAGGTTTGCATCCAGC	down	0.519705	-0.944234	0.0072358	61.5571	31.9915	61.2718	68.9263	54.4731	32.8523	27.4706	35.6517	72	116	49	55	37	76	middle
75	gga-miR-103-3p	AGCAGCATTGTACAGGGCTATGA	down	0.736433	-0.441374	0.0073368	35815.7	26375.9	38110.5	36047.5	33289.2	28516.9	24318.7	26292	44783.3	60666.3	29944.5	47741.8	32754.7	56047.7	high
81	gga-miR-6548-3p	AGAGGTGCCCCGCTGTTGCTGT	down	0.275005	-1.86247	0.00821392	59.6684	16.4091	57.8678	51.1006	70.0369	26.2819	3.71225	19.2331	68	86	63	44	5	41	middle
83	gga-miR-100-3p_L+1	CAAGCTTGTATCTATAGGTATG	down	0.336965	-1.56933	0.00846353	18.9652	6.39062	17.8709	19.0142	20.0105	9.55704	4.4547	5.16011	21	32	18	16	6	11	middle
84	gga-miR-221-3p	AGCTACATTGTCTGCTGGGTTTC	down	0.661468	-0.596256	0.00868258	18283.9	12094.2	19191.7	18866.8	16793.3	12480.9	11617.8	12184	22552	31752	15106	20895	15648	25973	high
85	gga-miR-106-3p_R+1	ACTGCAGTATAAGCACTTCTGGC	down	0.417087	-1.26158	0.00884292	1088.47	453.987	953.116	1179.47	1132.82	449.181	429.136	483.643	1120	1985	1019	752	578	1031	middle
87	gga-miR-301a-5p_L+2	GCTCTGACAATGTTGCACTACT	down	0.2835	-1.81858	0.00917954	330.774	93.7744	359.972	349.979	282.371	88.4026	92.0637	100.857	423	589	254	148	124	215	middle
89	gga-miR-142-5p	CCCATAAAGTAGAAAGCACTAC	down	0.628876	-0.669152	0.00997527	921.851	579.73	834.828	925.752	1004.97	602.093	601.384	535.713	981	1558	904	1008	810	1142	high
90	gga-miR-1a-1-5p	ACATACTTCTTTATATGCCCATA	down	0.338107	-1.56445	0.0103439	94.6793	32.0117	76.5897	105.172	102.276	38.2282	24.5008	33.3062	90	177	92	64	33	71	middle
91	gga-miR-1591-5p_R+1	TGATTCATTGCCTGGCTCTGCA	down	0.0999087	-3.32325	0.010362	9.3906	0.938202	10.212	11.2897	6.67018	0	0	2.81461	12	19	6	0	0	6	middle
92	gga-let-7f-3p_1ss22CT	CTATACAATCTATTGCCTTCCT	down	0.147872	-2.75758	0.010662	43.9553	6.49975	39.9968	54.0715	37.7977	9.25838	2.9698	7.27107	47	91	34	15.5	4	15.5	middle
94	gga-miR-92-3p_R+1	TATTGCACTTGTCCCGGCCTGT	down	0.354062	-1.49793	0.0108623	149522	52940	168321	147120	133125	53908.6	51998.2	52913.2	197792	247596	119750	90251.5	70036	112797	high
95	gga-miR-365-3p	TAATGCCCCTAAAAATCCTTAT	down	0.82842	-0.271565	0.0110747	3033.81	2513.27	2983.17	3011.07	3107.19	2381.2	2502.8	2655.82	3505.5	5067.5	2795	3986.5	3371	5661.5	middle
97	gga-miR-1559-3p	AGTTACATGTATGCATCGAGCA	down	0.270302	-1.88735	0.0114272	133.903	36.1943	108.928	152.707	140.074	34.047	30.4404	44.0955	128	257	126	57	41	94	middle
100	gga-let-7a-3p_1ss22CT	CTATACAATCTACTGTCTTTCT	down	0.525583	-0.928009	0.0121583	106.61	56.0324	112.19	113.887	93.7531	52.9619	57.0449	58.0904	131.833	191.667	84.3333	88.6667	76.8333	123.833	middle
105	gga-miR-2954_R+2	CATCCCCATTCCACTCCTAGCAGT	down	0.484451	-1.04558	0.013139	26241	12712.5	25745.2	23607.9	29369.9	13286.1	12482.1	12369.3	30253	39731	26419	22243	16812	26368	high
109	gga-miR-1456-5p_L-1	AAAGGACGGAGGCGGCCCGCGC	down	0.481964	-1.053	0.0140175	1959	944.166	2233.02	1909.73	1734.25	955.107	862.726	1014.67	2624	3214	1560	1599	1162	2163	middle
113	gga-let-7d_R+1	AGAGGTAGTGGGTTGCATAGTT	down	0.664571	-0.589505	0.0149743	1560.24	1036.89	1599.02	1706.52	1375.17	1174.92	983.003	952.744	1879	2872	1237	1967	1324	2031	middle
114	gga-miR-365-2-5p_L-1R+1	AGGGACTTTCAGGGGCAGCTGTG	down	0.481769	-1.05359	0.0151738	67.5178	32.528	78.2917	56.4483	67.8135	37.6308	34.1527	25.8006	92	95	61	63	46	55	middle
117	gga-miR-6548-5p	AACAACAGCTGCGTGCCATGCC	down	0.250417	-1.9976	0.0157488	170.406	42.6724	156.583	137.853	216.781	63.9127	14.849	49.2556	184	232	195	107	20	105	middle
119	gga-miR-1467-3p_L+1	TTCACACCAGAGTAACTGGGATC	down	0.379945	-1.39614	0.0159725	75.4189	28.655	60.4208	89.1289	76.7071	30.4631	20.7886	34.7135	71	150	69	51	28	74	middle
123	gga-miR-17-3p_L-1R+3	CTGCAGTGAAGGCACTTGTAGC	down	0.775935	-0.365993	0.0175831	617.93	479.473	572.721	660.742	620.327	437.235	478.137	523.048	673	1112	558	732	644	1115	middle
125	gga-miR-1635_R-3	TGCCCAGGCTGTGCTGTGCTCT	down	0.0929674	-3.42713	0.0181868	11.7737	1.09457	14.4669	13.0722	7.78188	0	0	3.28371	17	22	7	0	0	7	middle
126	gga-miR-194_R+1	TGTAACAGCAACTCCATGTGGAC	down	0.477145	-1.0675	0.0183022	131.441	62.7166	127.649	109.926	156.749	46.5906	78.6996	62.8596	150	185	141	78	106	134	middle
127	gga-miR-130b-5p	CCTCTTTCCCTGTTGCACTACT	down	0.616437	-0.697974	0.0187127	4248.44	2618.9	4730.69	4227.09	3787.55	2570.25	2493.89	2792.56	5559	7114	3407	4303	3359	5953	middle
129	gga-miR-205b	CCCTTCATTCCACCGGAATCTG	down	0.27315	-1.87223	0.0188661	373.907	102.133	321.677	338.69	461.354	87.208	92.0637	127.126	378	570	415	146	124	271	middle
131	gga-miR-6599-3p	TGACGGATCCTGGCTCCCTCCG	down	0.131093	-2.93134	0.0193298	45.7111	5.99241	41.6988	57.6367	37.7977	8.36241	4.4547	5.16011	49	97	34	14	6	11	middle
133	gga-miR-456-3p_1ss22AT	CAGGCTGGTTAGATGGTTGTCT	down	0.549721	-0.863229	0.0197247	8734.68	4801.64	9347.35	9458.36	7398.34	4920.68	4384.16	5100.07	10984	15918	6655	8238	5905	10872	middle
134	gga-miR-16-2-3p_L+1R-2	CCCAATATTATTGTGCTGCTT	down	0.488669	-1.03307	0.0203296	144.064	70.3996	118.289	152.707	161.196	75.2617	60.8808	75.0562	139	257	145	126	82	160	middle
136	gga-miR-499-5p_R-1	TTAAGACTTGTAGTGATGTTTA	down	0.629388	-0.667978	0.02068	14103.1	8876.35	14269.5	15506.6	12533.3	6736.52	10010.4	9882.08	16768	26097	11274	11278	13483	21066	high
137	gga-miR-363-3p_R-1	AATTGCACGGTATCCATCTGTA	down	0.598226	-0.741238	0.0207823	69999.4	41875.5	70209.8	77797	61991.5	39962.8	42029.3	43634.4	82503	130929	55763	66904	56609	93017	high
138	gga-miR-1552-5p_R+1	TTAGTGCGCGGTAAGCTAGGGTGT	down	0.404159	-1.307	0.0210438	1617.51	653.732	1901.13	1574.02	1377.39	597.315	668.204	695.677	2234	2649	1239	1000	900	1483	middle
141	gga-miR-1329-3p	CCTCGTAGCTTGATCACGATAT	down	0.441148	-1.18067	0.0218532	90.1725	39.7794	75.7387	106.955	87.824	34.6443	45.2894	39.4045	89	180	79	58	61	84	middle
143	gga-miR-1451-3p_R-1	CGTAACTCGCTGCTGTGAGAGG	down	0.750065	-0.414912	0.0224676	250.011	187.525	268.915	228.764	252.355	195.919	162.596	204.059	316	385	227	328	219	435	middle
144	gga-miR-490-5p	CCATGGATCTCCAGGTGGGT	down	0.0505415	-4.30639	0.0225629	113.668	5.74497	138.712	120.027	82.2655	4.1812	7.42449	5.62921	163	202	74	7	10	12	middle
146	gga-miR-125b-5p	TCCCTGAGACCCTAACTTGTGA	down	0.702331	-0.509777	0.0226924	136068	95565.1	148223	132921	127062	94911.8	96672.8	95110.5	174176	223700	114296	158898	130208	202750	high
148	gga-miR-17-5p_R-1	CAAAGTGCTTACAGTGCAGGTAG	down	0.771508	-0.374247	0.0229523	86217.2	66517.2	80253.2	84941.3	93457	68271.9	68072.2	63207.6	94305	142952	84067	114298	91686	134742	high
150	gga-miR-6705-5p	AAGCAATGGGGTAAGGAACAG	down	0.107722	-3.21462	0.0231384	8.70951	0.938202	11.063	9.50708	5.55848	0	0	2.81461	13	16	5	0	0	6	middle
152	gga-miR-1703-5p	AGAGGCTGTAGGTCCCGTGCTTT	down	-inf	-inf	0.0235482	7.69752	0	5.95698	7.13031	10.0053	0	0	0	7	12	9	0	0	0	middle
154	gga-miR-15b-3p_L+1	CGAATCATTATTTGCTGCTTTA	down	0.322284	-1.63359	0.0239382	200.247	64.5366	192.325	161.62	246.797	64.51	51.229	77.8708	226	272	222	108	69	166	middle
162	gga-miR-1677-3p_L+1	TTGACTTCAGTAGGAGCAGGATT	down	0.330328	-1.59803	0.0265073	1172.11	387.181	1425.42	1142.63	948.277	413.342	336.33	411.871	1675	1923	853	692	453	878	middle
166	gga-miR-18a-5p_R+1	TAAGGTGCATCTAGTGCAGATAG	down	0.446071	-1.16466	0.0281045	10625.1	4739.56	9598.82	9589.37	12687.2	4736.11	4938.4	4544.18	11279.5	16138.5	11412.5	7929	6651.5	9687	high
169	gga-miR-6615-3p	TGGCACTGATGTGTTCTCCACA	down	0.258634	-1.95101	0.0286762	10.9303	2.82695	14.4669	8.31869	10.0053	0	5.19715	3.28371	17	14	9	0	7	7	middle
172	gga-miR-1591-3p	CAGACTTGGCCATGGGTAGGA	down	-inf	-inf	0.0308667	5.79486	0	4.25498	5.34773	7.78188	0	0	0	5	9	7	0	0	0	low
175	gga-miR-1677-5p	TCCTGCACCGCTGAAGTCAAT	down	0.225708	-2.14747	0.0332086	445.933	100.651	554.85	452.775	330.174	105.127	103.943	92.882	652	762	297	176	140	198	middle
177	gga-miR-12223-5p	TAGTTCAGCTGTCTGTGAATGAGG	down	0.344764	-1.53632	0.033964	13.1166	4.52214	17.0199	10.1013	12.2287	6.57046	3.71225	3.28371	20	17	11	11	5	7	middle
178	gga-miR-107-3p_R-1	AGCAGCATTGTACAGGGCTATC	down	0.762999	-0.390247	0.0344138	9455.97	7214.9	10052.3	9896.77	8418.88	7617.16	6836.6	7190.93	11812.3	16655.8	7573	12752.3	9208.17	15329.2	middle
180	gga-miR-6694-3p	TTAAGAGTAGGGATTCTGTTCC	down	0.149725	-2.73962	0.0360101	32.6903	4.89453	24.6789	43.376	30.0158	3.58389	5.93959	5.16011	29	73	27	6	8	11	middle
184	gga-mir-7-3-p3	CAACAAATCATAGCCTGCCATA	down	0.422356	-1.24347	0.0377914	18.5563	7.83735	22.1259	20.2025	13.3404	5.37583	5.93959	12.1966	26	34	12	9	8	26	middle
185	gga-miR-1740-5p	TGTAGTTTAAGAGGATAGGTCTT	down	-inf	-inf	0.0389643	6.61268	0	4.25498	8.91289	6.67018	0	0	0	5	15	6	0	0	0	low
187	gga-miR-20a-3p_L-5	ACTGCATTATAAGCACTTAAAGT	down	0.325914	-1.61744	0.03954	35.6202	11.6091	28.0829	32.0864	46.6913	14.9329	8.16694	11.7275	33	54	42	25	11	25	middle
189	gga-miR-206	TGGAATGTAAGGAAGTGTGTGG	down	0.63196	-0.662095	0.0406116	196657	124279	202118	216591	171262	155937	90645	126256	237507	364513	154055	261064	122089	269144	high
192	gga-miR-1712-3p_1ss22GT	TTCAGTTATCAGTGGAGTTTGT	down	0.454487	-1.13769	0.0418317	85.5262	38.8706	73.1857	85.5637	97.8293	34.6443	20.0461	61.9213	86	144	88	58	27	132	middle
194	gga-miR-129-1-3p	AAGCCCTTACCCCAAAAAGCAT	down	0.327301	-1.61131	0.0440663	850.638	278.414	741.218	702.335	1108.36	319.563	245.008	270.671	871	1182	997	535	330	577	middle
195	gga-miR-222b-3p_R+1	AGCTACATCTGATTACTGGGTCACT	down	-inf	-inf	0.0441657	20.9074	0	26.3809	11.8838	24.4573	0	0	0	31	20	22	0	0	0	middle
198	gga-miR-10c-5p	TACCCTGTAGACTCGAATTTGT	down	0.741129	-0.432203	0.0461811	1896.41	1405.49	1756.46	1796.84	2135.94	1438.33	1441.34	1336.78	2064	3024	1921.33	2408	1941.33	2849.67	middle
199	gga-miR-218-5p	TTGTGCTTGATCTAACCATGT	down	0.677428	-0.561859	0.0464756	1133.99	768.197	1311.81	967.345	1122.81	630.466	884.628	789.497	1541.5	1628	1010	1055.5	1191.5	1683	middle
205	gga-miR-1553-3p_R+1	TGTGGTGGGAGGACAGTGATGTT	down	0.235119	-2.08854	0.0495855	11.43	2.68741	12.7649	14.8548	6.67018	4.77852	0	3.28371	15	25	6	8	0	7	middle

## Sheet: D1_E12 pair
Table S2. DE-miRNAs(D1 VS E12)
Index	miR_name	miR_seq	up/down	fold_change(D1(mean)/E12(mean))	log2(fold_change)	pvalue(t_test)	E12(mean)	D1(mean)	D1/D1_1(norm)	D1/D1_2(norm)	D1/D1_3(norm)	E12/E12_1(norm)	E12/E12_2(norm)	E12/E12_3(norm)	D1/D1_1(raw)	D1/D1_2(raw)	D1/D1_3(raw)	E12/E12_1(raw)	E12/E12_2(raw)	E12/E12_3(raw)	Expression level
2	gga-miR-338-5p	AACAATATCCTGGTGCTGAGT	up	3.89277	1.9608	2.16791e-05	176.046	685.307	712.901	685.725	657.296	145.52	192.518	190.1	1180	820	1282	171	324	171	middle
15	gga-miR-2184a-5p	AACAGTAAGAGTTGATGTGCGG	up	5.24378	2.39061	0.000198966	514.498	2697.91	2872.15	2497.04	2724.55	665.479	272.14	605.875	4754	2986	5314	782	458	545	middle
22	gga-miR-338-3p	TCCAGCATCAGTGATTTTGTTGA	up	5.05181	2.3368	0.00043768	117.654	594.366	587.841	588.72	606.538	97.8646	102.795	152.302	973	704	1183	115	173	137	middle
23	gga-miR-26a-5p_R+1	TTCAAGTAATCCAGGATAGGCT	up	3.16796	1.66356	0.000449501	79678.8	252420	271880	239981	245398	79125.7	89658.3	70252.5	450018	286974	478628	92980	150891	63194	high
27	gga-let-7k-5p	TGAGGTAGTAGATTGAATAGTT	up	2.20757	1.14246	0.000536604	4107.36	9067.28	8985.69	9595.96	8620.17	4320.08	3811.8	4190.21	14873.2	11475	16812.9	5076.5	6415.1	3769.2	high
36	gga-miR-191-5p_R-1	CAACGGAATCCCAAAAGCAGCT	up	2.40435	1.26565	0.000942337	21369.2	51379.2	52980	53648.7	47508.9	20519.2	23282.2	20306.2	87693	64154	92662	24112	39183	18266	high
39	gga-miR-133a-3p	TTGGTCCCCTTCAACCAGCTGT	up	5.68017	2.50593	0.00102958	89727	509665	514703	535216	479075	87698.2	96332.1	85150.8	851941	640019	934395	103054	162123	76595.3	high
42	gga-miR-27b-3p	TTCACAGTGGCTAAGTTCTGC	up	2.55788	1.35495	0.00108837	6982.21	17859.7	17760.3	17303.7	18515	7338.14	8031.11	5577.38	29397	20692	36112	8623	13516	5017	high
43	gga-mir-3535-p5	TTATCTGAAATGCTGATGAAAC	up	3.99532	1.99831	0.00111492	70.7292	282.586	286.369	251.711	309.678	60.4208	60.6076	91.1591	474	301	604	71	102	82	middle
52	gga-miR-30b-5p	TGTAAACATCCTACACTCAGCT	up	2.05787	1.04115	0.00167246	12686.3	26106.8	28021	26396.2	23903.1	11335	12970	13753.9	46380.7	31565	46621	13319.7	21828	12372	high
56	gga-miR-24-3p_R+1	TGGCTCAGTTCAGCAGGAACAGT	up	3.30906	1.72642	0.00176497	9661.14	31969.3	30022.2	34540.4	31345.1	9983.89	10173.8	8825.76	49693	41304	61136	11732	17122	7939	high
61	gga-miR-210a-3p	CTGTGCGTGTGACAGCGGCTAA	up	3.42689	1.7769	0.0020418	1013.82	3474.26	3724.61	3530.64	3167.53	946.308	1122.43	972.734	6165	4222	6178	1112	1889	875	middle
62	gga-miR-23b-3p_R+2	ATCACATTGCCAGGGATTACCAC	up	2.41077	1.2695	0.00219925	2518.79	6072.23	6111.62	5743.36	6361.73	2520.65	2476.59	2559.13	10116	6868	12408	2962	4168	2302	middle
64	gga-miR-146b-3p_L+2	TGCCCTATGGATTCAGTTCTGC	up	4.11555	2.04109	0.00226275	43.7559	180.08	207.225	175.612	157.403	50.2088	58.8251	22.2339	343	210	307	59	99	20	middle
69	gga-let-7b	TGAGGTAGTAGGTTGTGTGGTT	up	1.45759	0.543584	0.0027669	33562	48919.6	51491.2	49597.4	45670.1	33667.6	35608.6	31409.8	85228.8	59309.3	89075.6	39562.5	59927.7	28253.9	high
71	gga-miR-449d-5p_R-2	AGGCAGTGTATTGTTAGTTAGCT	up	50.5573	5.65985	0.0028645	1.18838	60.0816	67.061	52.6837	60.5	0	3.56515	0	111	63	118	0	6	0	middle
72	gga-miR-210a-5p	AGCCACTGACTAACGCACATTG	up	2.60304	1.3802	0.00307802	2078.34	5410	5933.39	5492.49	4804.11	2027.93	2383.9	1823.18	9821	6568	9370	2383	4012	1640	middle
73	gga-miR-133c-3p_L+1R-1	TTTGGTCCCCTTCAACCAGCTG	up	1.90502	0.929804	0.00315264	12309.7	23450.3	23677.7	24732.6	21940.5	12239	11952.9	12737.3	39191.5	29575.7	42793	14382	20116.2	11457.5	high
90	gga-miR-449c-5p	TGGCAGTGCGTGTTAGCTGGCTGT	up	inf	inf	0.00548785	0	7.82863	8.45815	8.36249	6.66525	0	0	0	14	10	13	0	0	0	low
98	gga-miR-30d_R+2	TGTAAACATCCCCGACTGGAAGCT	up	1.78306	0.834353	0.00646804	41550.9	74087.6	69648	82201.6	70413.3	37849.8	44235	42568	115282	98298	137335	44477	74445.5	38291	high
105	gga-miR-126-3p_R-1	TCGTACCGTGAGTAATAATGCG	up	2.76676	1.4682	0.00779883	49159.7	136013	151673	122876	133491	46272.9	50907.4	50298.7	251051	146937	260362	54375	85675	45245	high
107	gga-let-7f-5p	TGAGGTAGTAGATTGTATAGTT	up	1.57803	0.658128	0.00787539	36696.8	57908.8	60817.1	56388.5	56520.8	33138.4	42482	34470.1	100665	67430.3	110239	38940.7	71495.3	31006.8	high
112	gga-miR-1a-3p_R+1	TGGAATGTAAAGAAGTATGTAT	up	6.24755	2.64329	0.00875969	153076	956347	1.13307e+06	880176	855796	133838	197007	128382	1875466	1.05253e+06	1.66916e+06	157272	331554	115483	high
113	gga-miR-30a-5p_R+2	TGTAAACATCCTCGACTGGAAGCT	up	1.50525	0.590006	0.00881572	58474.7	88019.3	89568.2	84077.8	90411.8	50176.9	63137.4	62109.9	148254	100542	176340	58962.5	106258	55869.5	high
114	gga-miR-2188-5p	AAGGTCCAACCTCACATGTCCT	up	1.59252	0.671314	0.00902346	2741.5	4365.9	4755.9	3943.75	4398.04	2834.67	2881.83	2507.99	7872	4716	8578	3331	4850	2256	middle
115	gga-let-7g-5p_R+1	TGAGGTAGTAGTTTGTACAGTT	up	1.38156	0.466296	0.00943657	43952.7	60723.3	65019.1	60776.9	56373.7	41433.2	49086.3	41338.8	107620	72678	109952	48687.8	82610	37185.3	high
117	gga-miR-146b-5p_R+1	TGAGAACTGAATTCCATAGGCGT	up	5.08175	2.34532	0.00955766	1060.52	5389.27	6370.19	4840.21	4957.41	1022.9	1279.3	879.352	10544	5788	9669	1202	2153	791	high
121	gga-miR-30e-5p_R+5	TGTAAACATCCTTGACTGGAAGCT	up	1.67835	0.747043	0.00980349	45039.9	75592.7	72537.7	71445.4	82795	35052.1	50026.3	50041.3	120065	85435.5	161484	41189.5	84192	45013.5	high
123	gga-miR-29b-3p	TAGCACCATTTGAAATCAGTGTT	up	7.33751	2.87529	0.0100586	9.33882	68.5237	73.4046	56.0287	76.1377	11.063	8.61579	8.33772	121.5	67	148.5	13	14.5	7.5	middle
126	gga-miR-30c-1-3p_R+1	TGGGAGAGGATTGTTTACGCCT	up	1.62721	0.702397	0.0103527	921.388	1499.29	1670.48	1481	1346.38	961.626	1041.03	761.512	2765	1771	2626	1130	1752	685	middle
132	gga-miR-126-5p	CATTATTACTTTTGGTACGCG	up	2.57207	1.36293	0.0113989	8077.8	20776.6	23324.5	20723.1	18282.3	8373.81	8227.78	7631.8	38607	24781	35658	9840	13847	6865	high
143	gga-miR-425-5p_R+2	AATGACACGATCACTCCCGCTGAGC	up	1.69562	0.76181	0.0128893	4403.22	7466.17	6644.48	8442.77	7311.27	4057.55	4152.81	4999.3	10998	10096	14260	4768	6989	4497	high
155	gga-let-7a-5p	TGAGGTAGTAGGTTGTATAGTT	up	1.26516	0.339321	0.0152671	55224.5	69867.8	74142.3	70120.7	65340.5	55248.5	59626.6	50798.3	122721	83851.5	127441	64922.1	100349	45694.4	high
156	gga-miR-101-3p_R-1	GTACAGTACTGTGATAACTGA	up	1.34886	0.431743	0.0156212	11620.4	15674.4	17170.9	14924.5	14927.6	11263.4	12497.6	11100.3	28421.5	17847	29115	13235.5	21033	9985	high
170	gga-miR-101-2-5p	TCAGTTATCACAGTGCTGATGCT	up	1.43313	0.519174	0.0174315	57.1001	81.8321	89.4147	76.0987	79.983	53.6128	66.5496	51.138	148	91	156	63	112	46	middle
172	gga-miR-10a-5p	TACCCTGTAGATCCGAATTTGT	up	1.2739	0.349254	0.0175586	15658.9	19947.9	20285.8	19860.9	19697	14732.5	16938	15306.2	33577.2	23750	38417.3	17312	28506	13768.3	high
173	gga-miR-146a-3p_R-2	ACCCATGGGGCTCAGTTCTTC	up	2.49915	1.32144	0.0176671	11.2894	28.2138	32.6243	28.4325	23.5847	17.0199	11.2897	5.55848	54	34	46	20	19	5	middle
174	gga-miR-193b-3p_R-2	AACTGGCCCACAAAGTCCCGCT	up	1.68161	0.749845	0.0176951	2177.13	3661.08	3562.69	4095.11	3325.45	2224.51	2061.25	2245.63	5897	4897	6486	2614	3469	2020	middle
175	gga-miR-34b-5p_L-1R+1_1	AGGCAGTGTAGTTAGCTGATTGC	up	inf	inf	0.0183148	0	4.10761	4.22907	5.0175	3.07627	0	0	0	7	6	6	0	0	0	low
176	gga-miR-34b-5p_L-1R+1_2	AGGCAGTGTAGTTAGCTGATTGT	up	inf	inf	0.0183148	0	4.10761	4.22907	5.0175	3.07627	0	0	0	7	6	6	0	0	0	low
184	gga-miR-32-5p	TATTGCACATTACTAAGTTGC	up	1.70674	0.771247	0.0198353	246.731	421.107	486.343	388.856	388.123	268.064	253.126	219.004	805	465	757	315	426	197	middle
194	gga-miR-26a-3p_R-1	CCTATTCTTGGTTACTTGCACT	up	2.02726	1.01953	0.0216933	59.6125	120.85	116.602	132.127	113.822	43.4008	83.1869	52.2497	193	158	222	51	140	47	middle
203	gga-miR-1454_L-1R-1	TACAATGATGAGACTTTGGCTC	up	1.71674	0.779676	0.0230488	175.78	301.769	283.348	287.67	334.288	135.308	226.387	165.643	469	344	652	159	381	149	middle
209	gga-miR-449a	TGGCAGTGTATGTTAGCTGGT	up	inf	inf	0.024214	0	25.4069	21.7495	33.45	21.0212	0	0	0	36	40	41	0	0	0	middle
210	gga-miR-1a-2-5p_R-1	ACATACTTCTTTATGTACCCAT	up	1.62003	0.696018	0.0246065	27.1547	43.9913	45.3115	38.4675	48.1949	23.8279	23.1735	34.4626	75	46	94	28	39	31	middle
230	gga-miR-143-3p_1ss22GT	TGAGATGAAGCACTGTAGCTCT	up	1.65663	0.728251	0.0296566	63520.9	105231	120562	107883	87247.1	66968.3	73988.2	49606.1	199555	129008	170168	78694	124519	44622	high
233	gga-miR-1729-3p	CTACTCGGTGAGTAAGGATAGC	up	2.01641	1.01179	0.0302487	28.7262	57.9238	54.978	61.8825	56.911	40.8478	21.9851	23.3456	91	74	111	48	37	21	middle
238	gga-miR-133a-5p_R-1	AGCTGGTAAAATGGAACCAAAT	up	1.45095	0.536993	0.0315185	5190.81	7531.58	7096.08	7671.33	7827.31	4475.39	6207.23	4889.8	11745.5	9173.5	15266.5	5259	10446.5	4398.5	high
239	gga-miR-30c-5p	TGTAAACATCCTACACTCTCAGCT	up	1.37408	0.458471	0.0325238	76918.2	105692	102571	106125	108380	65437.1	79828.6	85488.9	169776	126906	211386	76894.7	134348	76899.5	high
245	gga-miR-148a-3p	TCAGTGCACTACAGAACTTTGT	up	1.29745	0.375684	0.0363005	178378	231437	249382	221072	223857	177008	202104	156021	412780	264361	436613	208001	340132	140345	high
252	gga-miR-425-3p_R+1	CATCGGGGATGTCGTGTCTGTCC	up	2.42535	1.27819	0.0384916	95.3665	231.297	221.724	283.489	188.678	92.7586	93.2882	100.053	367	339	368	109	157	90	middle
253	gga-miR-199-3p_L-1R+2	ACAGTAGTCTGCACATTGGTT	up	1.37541	0.459863	0.0388414	178862	246009	252426	247672	237930	200563	186268	149755	417817	296170	464061	235680	313482	134708	high
259	gga-miR-27b-5p_R-1	AGAGCTTAGCTGATTGGTGAAC	up	1.45808	0.544074	0.0417041	133.511	194.67	179.434	185.647	218.928	120.842	165.185	114.505	297	222	427	142	278	103	middle
262	gga-miR-2188-3p_L-1R+1	ATATATGTGGTCAGACCTATCT	up	2.49834	1.32097	0.04322	35.6164	88.9821	112.373	66.9	87.6737	28.9339	44.5644	33.3509	186	80	171	34	75	30	middle
263	gga-miR-1b-3p_R+1	TGGAATGTTAAGAAGTATGTAT	up	2.06489	1.04607	0.0432204	1085.29	2241.01	2843.85	1860.38	2018.8	1132.25	1338.02	785.599	4707.17	2224.67	3937.5	1330.5	2251.83	706.667	high
270	gga-miR-34a-5p_R-1	TGGCAGTGTCTTAGCTGGTTGT	up	1.63694	0.711004	0.0470466	739.886	1211.15	1139.43	1438.35	1055.67	742.069	682.727	794.863	1886	1720	2059	872	1149	715	middle
273	gga-miR-726-5p_1ss4AG	GGAGTTCCGCCCGTTCTGAGCTC	up	3.0951	1.62999	0.0483924	9.04937	28.0087	28.3952	35.1225	20.5085	9.36096	0	17.7871	47	42	40	11	0	16	middle
1	gga-miR-455-3p	TGCAGTCCATGGGCATATACAC	down	0.418502	-1.25669	1.71004e-06	4645.65	1944.21	2015.46	1953.48	1863.71	4705.16	4672.73	4559.07	3336	2336	3635	5529	7864	4101	middle
3	gga-miR-148b-5p	GAGGTTCTGTCCTACACTCCGGCT	down	0.340313	-1.55507	2.91623e-05	283.765	96.5688	93.6438	107.876	88.1864	290.19	270.952	290.153	155	129	172	341	456	261	middle
9	gga-miR-106-5p_R+1	AAAAGTGCTTACAGTGCAGGTAG	down	0.33005	-1.59924	0.000142308	74704.2	24656.1	26928.9	22713.8	24325.6	72470	72805.5	78837.1	44573	27161.5	47445	85159	122528	70916	high
12	gga-miR-222a_R-1	AGCTACATCTGGCTACTGGGTCT	down	0.310454	-1.68755	0.000152603	16296.8	5059.4	5511.69	5263.35	4403.17	17099.9	16456.8	15333.6	9123	6294	8588	20094	27696	13793	high
16	gga-miR-103-2-5p	AGCTTCTTTACAGTGCTGCCTTG	down	0.253274	-1.98123	0.000284309	18.371	4.6529	3.62492	4.18125	6.15254	17.8709	17.2316	20.0105	6	5	12	21	29	18	middle
17	gga-miR-363-5p	GTGGATCACGATGCAATTTTGA	down	0.303433	-1.72055	0.000310477	964.099	292.539	313.556	246.694	317.369	902.056	960.809	1029.43	519	295	619	1060	1617	926	middle
19	gga-miR-551-3p	GCGACCCATACTTGGTTTCAG	down	0.0512645	-4.2859	0.000384417	32.6249	1.6725	0	5.0175	0	34.8909	28.5212	34.4626	0	6	0	41	48	31	middle
24	gga-miR-1456-3p_R+1	CGGGGTCGTCGCCGTCCCTTCC	down	0.182713	-2.45235	0.000462833	84.7261	15.4805	14.4997	24.2512	7.69068	91.9076	85.5637	76.7071	24	29	15	108	144	69	middle
28	gga-miR-128-1-5p	CGGGGCCGTAACACTGTCTGAGA	down	0.221295	-2.17596	0.000570264	137.002	30.3179	29.6035	39.3037	22.0466	145.52	143.2	122.287	49	47	43	171	241	110	middle
31	gga-miR-15c-3p	CAGACCATTCTGGGCTGCCTCA	down	0.0828773	-3.59288	0.000712785	129.809	10.7582	12.6872	10.8712	8.7161	124.246	138.447	126.733	21	13	17	146	233	114	middle
34	gga-miR-138-5p_R+6	AGCTGGTGTTGTGAATCAGGCCG	down	0.489507	-1.0306	0.000801294	490.817	240.258	230.485	271.363	218.928	507.194	482.781	482.476	381.5	324.5	427	596	812.5	434	middle
35	gga-miR-20b-5p	CAAAGTGCTCATAGTGCAGGTAG	down	0.36166	-1.46729	0.000921576	82370.9	29790.3	33057.2	27615.9	28697.8	82119.5	82631.7	82361.7	54716.5	33023.5	55972.5	96498	139066	74086.5	high
37	gga-miR-301b-5p	GCTCTGACTTTATTGCACTACT	down	0.397982	-1.32922	0.00095539	102.921	40.9607	33.2284	50.175	39.4788	93.6096	103.984	111.17	55	60	77	110	175	100	middle
38	gga-let-7l-3p_R+1	CGATGCAGCCGACTACTTTCCT	down	0.532782	-0.908382	0.00102663	24.332	12.9636	12.9893	11.2894	14.6123	24.2534	23.1735	25.569	21.5	13.5	28.5	28.5	39	23	middle
46	gga-miR-129-5p	CTTTTTGCGGTCTGGGCTTGC	down	0.585473	-0.772326	0.00127137	267.501	156.615	147.111	176.867	145.866	281.68	254.017	266.807	243.5	211.5	284.5	331	427.5	240	middle
47	gga-miR-12211-5p	TAAGTGCTGGCCGTTGTCCTCT	down	0.33733	-1.56777	0.00132285	27.538	9.2894	9.0623	7.52624	11.2797	28.0829	26.7387	27.7924	15	9	22	33	45	25	middle
48	gga-miR-1451-5p	TCGCACAGGAGCAAGTTACCGC	down	0.482072	-1.05268	0.00139708	4959.24	2390.71	2453.47	2510.42	2208.25	4953.65	4633.51	5290.56	4061	3002	4307	5821	7798	4759	middle
50	gga-miR-187-3p_R+2	TCGTGTCTTGTGTTGCAGCCAG	down	0.116757	-3.09843	0.00149829	409.031	47.757	56.1863	66.0637	21.0212	367.631	398.109	461.354	93	79	41	432	670	415	middle
51	gga-miR-1451-3p_R-1	CGTAACTCGCTGCTGTGAGAGG	down	0.487784	-1.03569	0.00152113	250.011	121.952	137.143	115.402	113.309	268.915	228.764	252.355	227	138	221	316	385	227	middle
53	gga-let-7c-3p	CTGTACAACCTTCTAGCTTTCC	down	0.156572	-2.6751	0.00169723	152.562	23.887	21.7495	30.9412	18.9703	167.646	153.302	136.739	36	37	37	197	258	123	middle
57	gga-miR-221-3p	AGCTACATTGTCTGCTGGGTTTC	down	0.566493	-0.819869	0.00192089	18283.9	10357.7	10940	10686.4	9446.71	19191.7	18866.8	16793.3	18108	12779	18425	22552	31752	15106	high
58	gga-miR-1773-5p	TGGGGGAGGAGGGACCTCTGCTT	down	0.0430491	-4.53787	0.00192542	60.444	2.60206	3.62492	4.18125	0	67.2287	54.0715	60.0316	6	5	0	79	91	54	middle
63	gga-miR-1712-3p_1ss22GT	TTCAGTTATCAGTGGAGTTTGT	down	0.210496	-2.24814	0.00224841	85.5262	18.0029	22.9578	25.9237	5.12712	73.1857	85.5637	97.8293	38	31	10	86	144	88	middle
65	gga-miR-146c-3p_L-1R+1	GTCCATGGTATTCAGTTCTCTA	down	0.348098	-1.52243	0.00243727	240.577	83.7443	96.6645	82.7887	71.7796	224.663	269.169	227.898	160	99	140	264	453	205	middle
68	gga-miR-92-5p	AGGTTGGGATCAGTTGCAATGCT	down	0.12018	-3.05674	0.00272656	787.736	94.6699	102.706	102.859	78.4449	776.96	721.35	864.9	170	123	153	913	1214	778	middle
70	gga-miR-18b-5p_R+1	TAAGGTGCATCTAGTGCAGTTAG	down	0.231836	-2.10882	0.00281354	4246.9	984.585	1105.9	929.073	918.779	4202.65	3883.94	4654.12	1830.5	1111	1792	4938.5	6536.5	4186.5	middle
75	gga-mir-219a-p3	AGAATTGTGTCTGGACATCTGT	down	-inf	-inf	0.00336634	10.6735	0	0	0	0	11.914	10.1013	10.0053	0	0	0	14	17	9	middle
76	gga-miR-206	TGGAATGTAAGGAAGTGTGTGG	down	0.425571	-1.23253	0.00347718	196657	83691.4	107225	78044	65805.8	202118	216591	171262	177479	93326.2	128348	237507	364513	154055	high
77	gga-miR-18b-3p_R-3	TACTGCCCTAAATGCTCCTTCT	down	0.103276	-3.27543	0.0038992	467.707	48.3027	47.7281	57.7012	39.4788	478.26	412.37	512.492	79	69	77	562	694	461	middle
81	gga-miR-1663-5p_R+2	TACCACTGTCCTGGGTGCCTGG	down	0.308771	-1.69539	0.00423503	63.8992	19.7302	22.9578	23.415	12.8178	64.6757	64.767	62.255	38	28	25	76	109	56	middle
82	gga-miR-181b-5p_R+2	AACATTCATTGCTGTCGGTGGGTT	down	0.2466	-2.01976	0.00445565	36135.2	8910.94	8718.54	9348.43	8665.85	33790.5	34695.8	39919.4	14431	11179	16902	39707	58391.5	35908.5	high
83	gga-miR-92-3p_R+1	TATTGCACTTGTCCCGGCCTGT	down	0.25159	-1.99085	0.00446524	149522	37618.3	39719.2	42185.9	30949.8	168321	147120	133125	65743.5	50446.5	60365	197792	247596	119750	high
84	gga-mir-3525-p3	AGAGAATCATAGAATGGTCCGG	down	0.0191047	-5.70993	0.00448224	80.5108	1.53814	0	0	4.61441	81.6957	90.9114	68.9252	0	0	9	96	153	62	middle
85	gga-miR-100-3p_L+1	CAAGCTTGTATCTATAGGTATG	down	0.166052	-2.59029	0.00452922	18.9652	3.14921	4.83323	0	4.61441	17.8709	19.0142	20.0105	8	0	9	21	32	18	middle
86	gga-miR-301a-5p_L+2	GCTCTGACAATGTTGCACTACT	down	0.170716	-2.55033	0.00470121	330.774	56.4685	64.6444	62.7187	42.0424	359.972	349.979	282.371	107	75	82	423	589	254	middle
87	gga-miR-17-3p_L-1R+3	CTGCAGTGAAGGCACTTGTAGC	down	0.591632	-0.757228	0.00474515	617.93	365.587	363.7	349.552	383.508	572.721	660.742	620.327	602	418	748	673	1112	558	middle
88	gga-miR-1662	TTGACATCATCATACTTGGGAT	down	0.290538	-1.7832	0.00497844	1335.79	388.097	398.741	348.716	416.835	1449.25	1379.71	1178.4	660	417	813	1703	2322	1060	middle
93	gga-miR-106-3p_R+1	ACTGCAGTATAAGCACTTCTGGC	down	0.308937	-1.69462	0.00605251	1088.47	336.268	363.7	307.74	337.364	953.116	1179.47	1132.82	602	368	658	1120	1985	1019	middle
94	gga-miR-19b-5p	AGTTTTGCAGGTTTGCATCCAGC	down	0.347593	-1.52453	0.00606969	61.5571	21.3968	18.7288	23.415	22.0466	61.2718	68.9263	54.4731	31	28	43	72	116	49	middle
97	gga-miR-2954_R+2	CATCCCCATTCCACTCCTAGCAGT	down	0.509762	-0.972103	0.00631428	26241	13376.7	13052.7	15060.9	12016.4	25745.2	23607.9	29369.9	21605	18010	23437	30253	39731	26419	high
100	gga-miR-1782	ACATTCATTGGAGCAGGGACA	down	0.345392	-1.53369	0.00696735	25.4041	8.77436	13.2914	5.85375	7.17796	23.8279	27.927	24.4573	22	7	14	28	47	22	middle
101	gga-miR-130b-5p	CCTCTTTCCCTGTTGCACTACT	down	0.447945	-1.15861	0.00727286	4248.44	1903.07	1942.35	2051.32	1715.53	4730.69	4227.09	3787.55	3215	2453	3346	5559	7114	3407	middle
102	gga-miR-363-3p_R-1	AATTGCACGGTATCCATCTGTA	down	0.422851	-1.24178	0.00733663	69999.4	29599.3	32402.6	29279.6	27115.8	70209.8	77797	61991.5	53633	35013	52887	82503	130929	55763	high
103	gga-miR-499-5p_R-1	TTAAGACTTGTAGTGATGTTTA	down	0.252352	-1.98649	0.00742125	14103.1	3558.96	3733.06	876.389	6067.43	14269.5	15506.6	12533.3	6179	1048	11834	16768	26097	11274	high
104	gga-miR-499-3p	AACATCACTTTAAGTCTGTGCT	down	0.226369	-2.14325	0.00758828	595.627	134.832	157.08	25.9237	221.491	641.651	562.7	582.529	260	31	432	754	947	524	middle
106	gga-miR-103-3p	AGCAGCATTGTACAGGGCTATGA	down	0.57376	-0.801482	0.00786537	35815.7	20549.6	20522.5	20782.2	20344.1	38110.5	36047.5	33289.2	33969	24851.7	39679.5	44783.3	60666.3	29944.5	high
108	gga-miR-1306-3p_R-1	TGGACGTTGGCTCTGGTGGTGA	down	0.363936	-1.45824	0.00801784	345.184	125.625	125.664	133.8	117.411	377.843	355.327	302.381	208	160	229	444	598	272	middle
109	gga-miR-17-5p_R-1	CAAAGTGCTTACAGTGCAGGTAG	down	0.601472	-0.733431	0.00810998	86217.2	51857.2	54094.1	50321.7	51155.8	80253.2	84941.3	93457	89537	60175.5	99775	94305	142952	84067	high
110	gga-miR-6548-3p	AGAGGTGCCCCGCTGTTGCTGT	down	0.175907	-2.50712	0.00829852	59.6684	10.4961	7.85399	13.38	10.2542	57.8678	51.1006	70.0369	13	16	20	68	86	63	middle
116	gga-miR-12211-3p	TTAGAGGACAATGGCCAATACT	down	0.387827	-1.36652	0.00952979	25.5471	9.90786	10.2706	9.19874	10.2542	28.9339	24.3619	23.3456	17	11	20	34	41	21	middle
122	gga-miR-1559-3p	AGTTACATGTATGCATCGAGCA	down	0.0568385	-4.13699	0.00999342	133.903	7.61084	9.66645	7.52624	5.63983	108.928	152.707	140.074	16	9	11	128	257	126	middle
129	gga-miR-1456-5p_L-1	AAAGGACGGAGGCGGCCCGCGC	down	0.348417	-1.52111	0.010528	1959	682.548	721.359	700.777	625.508	2233.02	1909.73	1734.25	1194	838	1220	2624	3214	1560	middle
133	gga-miR-12243-5p	TTCATCCTCCTCATCTTCGTCCTTGC	down	0.318201	-1.65199	0.0114323	38.655	12.3001	16.3121	4.18125	16.4068	32.3379	46.9412	36.686	27	5	32	38	79	33	middle
136	gga-miR-130b-3p	CAGTGCAATAATGAAAGGGCGT	down	0.403965	-1.3077	0.0117081	69748.8	28176.1	29614.4	28710.1	26203.7	79689	63556	66001.4	49018	34332	51108	93642	106962	59370	high
137	gga-mir-16c-p3	TGGGGGATCGCCTGTTGCTCT	down	0.137476	-2.86275	0.0120461	7.32436	1.00692	3.02077	0	0	9.36096	5.94192	6.67018	5	0	0	11	10	6	low
138	gga-miR-181a-3p	ACCATCGACCGTTGATTGTACC	down	0.369505	-1.43634	0.0122071	3274.3	1209.87	1343.03	1171.17	1115.4	3356.76	3690.23	2775.91	2223	1400.5	2175.5	3944.5	6210.5	2497	middle
140	gga-let-7l-5p	TGAGGTAGTCGGTTGTATTGTT	down	0.661627	-0.595911	0.0125851	2012.82	1331.74	1429.53	1348.49	1217.2	1910.52	2240.62	1887.33	2366.17	1612.54	2374.04	2245.04	3770.87	1697.7	middle
141	gga-miR-12223-5p	TAGTTCAGCTGTCTGTGAATGAGG	down	0.091207	-3.45471	0.0127089	13.1166	1.19633	0	0	3.58898	17.0199	10.1013	12.2287	0	0	7	20	17	11	middle
144	gga-let-7a-3p	CTATACAATCTACTGTCTTTCC	down	0.611418	-0.709769	0.0130712	52.9114	32.351	35.4437	31.3594	30.25	53.0455	58.627	47.0618	58.6667	37.5	59	62.3333	98.6667	42.3333	middle
145	gga-miR-456-3p_1ss22AT	CAGGCTGGTTAGATGGTTGTCT	down	0.383121	-1.38413	0.0134612	8734.68	3346.44	3515.57	3363.4	3160.36	9347.35	9458.36	7398.34	5819	4022	6164	10984	15918	6655	middle
146	gga-miR-1329-3p	CCTCGTAGCTTGATCACGATAT	down	0.255562	-1.96826	0.0134967	90.1725	23.0446	20.5412	20.9062	27.6864	75.7387	106.955	87.824	34	25	54	89	180	79	middle
147	gga-mir-7-3-p3	CAACAAATCATAGCCTGCCATA	down	0.199667	-2.32433	0.0136025	18.5563	3.70508	0	7.52624	3.58898	22.1259	20.2025	13.3404	0	9	7	26	34	12	middle
150	gga-miR-365-2-5p_L-1R+1	AGGGACTTTCAGGGGCAGCTGTG	down	0.47291	-1.08036	0.0141855	67.5178	31.9299	20.5412	36.795	38.4534	78.2917	56.4483	67.8135	34	44	75	92	95	61	middle
151	gga-miR-1552-5p_R+1	TTAGTGCGCGGTAAGCTAGGGTGT	down	0.254387	-1.9749	0.0148162	1617.51	411.474	429.553	426.487	378.381	1901.13	1574.02	1377.39	711	510	738	2234	2649	1239	middle
152	gga-miR-21-5p_R+1	TAGCTTATCAGACTGATGTTGAC	down	0.747013	-0.420795	0.0148809	58635	43801.1	48352.2	39105.5	43945.5	54113.2	62342.7	59449.1	80033	46763	85712	63588	104920	53476	high
153	gga-miR-1467-3p_L+1	TTCACACCAGAGTAACTGGGATC	down	0.23374	-2.09702	0.0151246	75.4189	17.6284	21.7495	14.2162	16.9195	60.4208	89.1289	76.7071	36	17	33	71	150	69	middle
157	gga-miR-1a-1-5p	ACATACTTCTTTATATGCCCATA	down	0.490511	-1.02764	0.0156298	94.6793	46.4413	44.7073	57.7012	36.9152	76.5897	105.172	102.276	74	69	72	90	177	92	middle
158	gga-miR-194_R+1	TGTAACAGCAACTCCATGTGGAC	down	0.341993	-1.54796	0.0156374	131.441	44.952	73.1026	44.3212	17.4322	127.649	109.926	156.749	121	53	34	150	185	141	middle
159	gga-miR-1591-5p_R+1	TGATTCATTGCCTGGCTCTGCA	down	0.150117	-2.73584	0.0158192	9.3906	1.40969	4.22907	0	0	10.212	11.2897	6.67018	7	0	0	12	19	6	middle
163	gga-miR-6599-3p	TGACGGATCCTGGCTCCCTCCG	down	0.0488663	-4.35502	0.0163269	45.7111	2.23373	3.62492	0	3.07627	41.6988	57.6367	37.7977	6	0	6	49	97	34	middle
168	gga-miR-21-3p_L-1R+1	AACAACAGTCGGTAGGCTGTCT	down	0.478096	-1.06463	0.0171469	107.658	51.4709	69.4776	39.3037	45.6313	90.2056	127.157	105.611	115	47	89	106	214	95	middle
169	gga-miR-18a-5p_R+1	TAAGGTGCATCTAGTGCAGATAG	down	0.295291	-1.75979	0.0172639	10625.1	3137.51	3387.19	2982.9	3042.43	9598.82	9589.37	12687.2	5606.5	3567	5934	11279.5	16138.5	11412.5	high
171	gga-miR-205b	CCCTTCATTCCACCGGAATCTG	down	0.211027	-2.2445	0.017548	373.907	78.9046	82.1649	60.21	94.339	321.677	338.69	461.354	136	72	184	378	570	415	middle
177	gga-miR-1551-3p	TGAGTTTGTGTTGCTGCTTTCT	down	0.19074	-2.39032	0.0184008	16.0939	3.06975	6.64569	0	2.56356	21.2749	13.6664	13.3404	11	0	5	25	23	12	middle
178	gga-miR-34a-3p_R-1	CAATCAGCAAGTATACTGCCCT	down	0.581342	-0.782541	0.0187732	49.1763	28.5882	32.0201	27.5962	26.1483	55.3148	42.1877	50.0263	53	33	51	65	71	45	middle
180	gga-miR-1677-3p_L+1	TTGACTTCAGTAGGAGCAGGATT	down	0.196944	-2.34414	0.0191486	1172.11	230.84	261.598	239.167	191.754	1425.42	1142.63	948.277	433	286	374	1675	1923	853	middle
181	gga-miR-196-5p_R+1	TAGGTAGTTTCATGTTGTTGGG	down	0.406977	-1.29698	0.0193432	1390.39	565.856	568.508	561.402	567.657	1184.02	1400.02	1587.13	941	671.333	1107.17	1391.33	2356.17	1427.67	middle
182	gga-mir-26a-2-p3	CCTGTTCTAGGTTACTTGGCTC	down	0.487489	-1.03656	0.0193539	1895.7	924.131	905.626	1017.72	849.051	1841.56	2199.11	1646.42	1499	1217	1656	2164	3701	1481	middle
185	gga-miR-33-5p	GTGCATTGTAGTTGCATTGC	down	0.712617	-0.488802	0.0202099	90.043	64.1662	64.9465	56.0287	71.5233	98.7156	80.8102	90.6033	107.5	67	139.5	116	136	81.5	middle
187	gga-miR-31-5p	AGGCAAGATGTTGGCATAGCTG	down	0.133555	-2.9045	0.0203699	23.0338	3.07627	0	0	9.22881	23.8279	29.7096	15.5638	0	0	18	28	50	14	middle
188	gga-miR-20b-3p_R-2	ACTGTAATGTGGGCACTTAC	down	0.377981	-1.40362	0.0206631	88.2709	33.3647	42.8949	25.9237	31.2754	93.6096	103.389	67.8135	71	31	61	110	174	61	middle
189	gga-miR-6548-5p	AACAACAGCTGCGTGCCATGCC	down	0.195167	-2.35722	0.0206685	170.406	33.2576	35.645	45.1575	18.9703	156.583	137.853	216.781	59	54	37	184	232	195	middle
190	gga-miR-490-5p	CCATGGATCTCCAGGTGGGT	down	0.00885843	-6.81873	0.0207106	113.668	1.00692	3.02077	0	0	138.712	120.027	82.2655	5	0	0	163	202	74	middle
191	gga-miR-1416-5p	TCCTTAACTCATGCCGCTGTG	down	0.51371	-0.960975	0.0210135	12290.9	6313.95	7666.1	7188.4	4087.34	11500.4	12257.6	13114.7	12689	8596	7972	13514	20629	11797	high
192	gga-miR-215-5p_R+1	ATGACCTATGAATTGACAGACT	down	0.409043	-1.28968	0.0210511	262.075	107.2	152.851	122.092	46.6568	275.723	210.344	300.158	253	146	91	324	354	270	middle
193	gga-miR-130c-5p	GCCCTTTTTATGTTGTACTACT	down	0.171951	-2.53993	0.0214188	58.7	10.0935	3.62492	15.8887	10.7669	54.4638	76.0566	45.5796	6	19	21	64	128	41	middle
196	gga-miR-181b-2-3p_L+2R-1	ACTCACTGATCAATGAATGCAA	down	0.471388	-1.08501	0.0219351	151.179	71.2642	92.4355	61.8825	59.4746	137.861	184.497	131.18	153	74	116	162	310.5	118	middle
200	gga-miR-1306-5p_L-1R-2	CCACCTCCCCTGCAAACGTCCA	down	0.421923	-1.24495	0.0226872	231.155	97.5294	93.6438	124.601	74.3432	280.829	226.982	185.653	155	149	145	330	382	167	middle
202	gga-miR-6705-5p	AAGCAATGGGGTAAGGAACAG	down	0.117736	-3.08637	0.0230405	8.70951	1.02542	0	0	3.07627	11.063	9.50708	5.55848	0	0	6	13	16	5	middle
204	gga-miR-15b-3p_L+1	CGAATCATTATTTGCTGCTTTA	down	0.20408	-2.29279	0.0230759	200.247	40.8665	41.6866	43.485	37.428	192.325	161.62	246.797	69	52	73	226	272	222	middle
205	gga-miR-1703-5p	AGAGGCTGTAGGTCCCGTGCTTT	down	-inf	-inf	0.0235482	7.69752	0	0	0	0	5.95698	7.13031	10.0053	0	0	0	7	12	9	middle
206	gga-let-7d_R+1	AGAGGTAGTGGGTTGCATAGTT	down	0.609923	-0.713301	0.0237656	1560.24	951.625	969.062	951.652	934.161	1599.02	1706.52	1375.17	1604	1138	1822	1879	2872	1237	middle
208	gga-miR-218-5p	TTGTGCTTGATCTAACCATGT	down	0.586981	-0.768614	0.0240562	1133.99	665.631	724.38	717.502	555.01	1311.81	967.345	1122.81	1199	858	1082.5	1541.5	1628	1010	middle
211	gga-miR-6694-3p	TTAAGAGTAGGGATTCTGTTCC	down	0.117499	-3.08928	0.0246382	32.6903	3.84107	4.83323	6.69	0	24.6789	43.376	30.0158	8	8	0	29	73	27	middle
212	gga-miR-1677-5p	TCCTGCACCGCTGAAGTCAAT	down	0.167727	-2.57581	0.0246797	445.933	74.7952	84.5815	93.6599	46.1441	554.85	452.775	330.174	140	112	90	652	762	297	middle
214	gga-miR-148a-5p	AAAGTTCTGTGACACTCAGACT	down	0.298968	-1.74194	0.025141	148.137	44.2884	47.124	49.3387	36.4025	155.732	175.287	113.393	78	59	71	183	295	102	middle
215	gga-miR-3530-5p	GCTCTGCTCGCACCATTGTGG	down	0.366393	-1.44854	0.0251857	138.083	50.5927	85.1856	18.3975	48.1949	165.093	131.317	117.84	141	22	94	194	221	106	middle
216	gga-miR-10c-5p	TACCCTGTAGACTCGAATTTGT	down	0.67868	-0.559197	0.0253296	1896.41	1287.06	1272.75	1216.74	1371.67	1756.46	1796.84	2135.94	2106.67	1455	2675.33	2064	3024	1921.33	middle
217	gga-let-7c-5p	TGAGGTAGTAGGTTGTATGGTT	down	0.731462	-0.451145	0.0257664	19008.6	13904.1	15563.4	13927.9	12221	19771	20411.5	16843.3	25760.6	16655.2	23836	23232.8	34351.7	15151	high
218	gga-miR-3525	CAGCCATTCTGCGATTCTGTGA	down	0.495317	-1.01358	0.0258484	194.391	96.2853	108.748	126.274	53.8347	201.686	218.069	163.419	180	151	105	237	367	147	middle
220	gga-miR-107-3p_R-1	AGCAGCATTGTACAGGGCTATC	down	0.721294	-0.47134	0.026711	9455.97	6820.53	6846.27	7116.2	6499.13	10052.3	9896.77	8418.88	11332	8509.67	12676	11812.3	16655.8	7573	middle
224	gga-miR-1635_R-3	TGCCCAGGCTGTGCTGTGCTCT	down	-inf	-inf	0.0286291	11.7737	0	0	0	0	14.4669	13.0722	7.78188	0	0	0	17	22	7	middle
225	gga-mir-33-2-p3	CAATGCCCCTGCCATGCAGCC	down	0.152855	-2.70977	0.028848	327.002	49.9838	39.8741	61.8825	48.1949	425.498	287.589	267.919	66	74	94	500	484	241	middle
226	gga-miR-1747-5p_R+1	TGCACTTGAATGGAGTTCTGGGT	down	0.413216	-1.27503	0.0289836	17.336	7.16352	5.43738	8.36249	7.69068	17.8709	20.7967	13.3404	9	10	15	21	35	12	middle
227	gga-miR-12277-3p_R+1	TTTGGGTGCCAGCCCCGTTGCGT	down	0.358516	-1.47989	0.0290876	706.198	253.183	105.727	377.985	275.839	881.633	519.918	717.044	175	452	538	1036	875	645	middle
234	gga-miR-460a-3p	CACAGCGCATACAATGTGGATT	down	0.287637	-1.79768	0.0302718	601.135	172.909	195.746	165.577	157.403	753.132	486.644	563.63	324	198	307	885	819	507	middle
236	gga-miR-1591-3p	CAGACTTGGCCATGGGTAGGA	down	-inf	-inf	0.0308667	5.79486	0	0	0	0	4.25498	5.34773	7.78188	0	0	0	5	9	7	low
237	gga-miR-181b-1-3p_L+1R-1	CTCACTGAACAATGAATGCAA	down	0.304238	-1.71673	0.0311535	205.035	62.3794	60.4153	74.4262	52.2966	232.322	233.815	148.967	100	89	102	273	393.5	134	middle
241	gga-let-7f-3p_1ss22CT	CTATACAATCTATTGCCTTCCT	down	0.391015	-1.3547	0.0335257	43.9553	17.1872	17.8225	16.3069	17.4322	39.9968	54.0715	37.7977	29.5	19.5	34	47	91	34	middle
242	gga-miR-1666_R+1_1ss4CT	TAATGCCACGGGGCTGAGGCTGA	down	0.0702321	-3.83173	0.0340652	14.3371	1.00692	3.02077	0	0	8.50997	17.8258	16.6754	5	0	0	10	30	15	middle
243	gga-miR-125b-5p	TCCCTGAGACCCTAACTTGTGA	down	0.784412	-0.350316	0.0355162	136068	106734	117098	109499	93604	148223	132921	127062	193822	130941	182566	174176	223700	114296	high
244	gga-miR-16-2-3p_L+1R-2	CCCAATATTATTGTGCTGCTT	down	0.634592	-0.656098	0.0357192	144.064	91.4219	109.956	82.7887	81.5212	118.289	152.707	161.196	182	99	159	139	257	145	middle
247	gga-miR-1329-5p	TACAGTGATCACGTTACGATGG	down	0.311174	-1.68421	0.0367605	3753.36	1167.95	1153.93	1096.32	1253.58	2724.89	4351.87	4183.31	1910	1311	2445	3202	7324	3763	middle
248	gga-miR-15c-5p_R-1	TAGCAGCACATCATGGTTTGT	down	0.6145	-0.702515	0.0370784	16427.4	10094.6	10944.5	10336.9	9002.45	19390	14845.9	15046.3	18115.5	12361	17558.5	22785	24985	13534.5	high
249	gga-miR-130a-5p	GCCCTTTTTCTGTTGTACTACT	down	0.549675	-0.86335	0.0373437	182.983	100.581	113.581	86.1337	102.03	147.222	187.171	214.557	188	103	199	173	315	193	middle
250	gga-miR-9-4-3p_L-1	TAAAGCTAGATAACCGAAAGTA	down	0.632426	-0.661031	0.0373841	91.2595	57.7149	48.1309	74.4262	50.5876	99.5666	78.2353	95.9765	79.6667	89	98.6667	117	131.667	86.3333	middle
251	gga-miR-130c-3p	CAGTGCAATGTTAAAAGGGCAT	down	0.749102	-0.416767	0.0380299	6489.7	4861.44	5440.4	4620.28	4523.66	6916.9	5659.68	6892.52	9005	5525	8823	8128	9525	6200	middle
254	gga-miR-1740-5p	TGTAGTTTAAGAGGATAGGTCTT	down	-inf	-inf	0.0389643	6.61268	0	0	0	0	4.25498	8.91289	6.67018	0	0	0	5	15	6	low
256	gga-miR-184-3p	TGGACGGAGAACTGATAAGGGT	down	0.37181	-1.42736	0.0396362	693.588	257.883	244.078	260.91	268.661	839.083	713.625	528.056	404	312	524	986	1201	475	middle
257	gga-miR-16-1-3p	CCAGTATTAACTGTGCTGCTGAA	down	0.338525	-1.56267	0.0401694	19.2309	6.51015	9.0623	5.85375	4.61441	21.2749	13.0722	23.3456	15	7	9	25	22	21	middle
258	gga-miR-125b-3p	ACAAGTCAGGCTCTTGGGACCT	down	0.519856	-0.943815	0.0411128	3217.96	1672.87	1812.46	1642.39	1563.77	3609.08	3513.46	2531.33	3000	1964	3050	4241	5913	2277	middle
261	gga-miR-1553-3p_R+1	TGTGGTGGGAGGACAGTGATGTT	down	-inf	-inf	0.0431736	11.43	0	0	0	0	12.7649	14.8548	6.67018	0	0	0	15	25	6	middle
265	gga-miR-99a-5p_R-1	AACCCGTAGATCCGATCTTGT	down	0.708586	-0.496984	0.0446927	120289	85235.1	95039.7	85962.7	74702.9	121449	136119	103299	157310	102796	145702	142714	229082	92920	high
267	gga-miR-193b-5p	CGGGGTTTTGGGGGCGAGATGA	down	0.209199	-2.25706	0.0455756	7.35252	1.53814	0	0	4.61441	5.95698	8.31869	7.78188	0	0	9	7	14	7	low
268	gga-miR-18a-3p_R+1	ACTGCCCTAAGTGCTCCTTCTGG	down	0.151181	-2.72565	0.0464165	308.952	46.7076	47.124	53.52	39.4788	275.723	227.576	423.556	78	64	77	324	383	381	middle
271	gga-miR-222b-3p_R+1	AGCTACATCTGATTACTGGGTCACT	down	0.124646	-3.00409	0.0472788	20.9074	2.60602	4.22907	0	3.58898	26.3809	11.8838	24.4573	7	0	7	31	20	22	middle
274	gga-miR-455-5p	TATGTGCCCTTGGACTACATCG	down	0.57093	-0.808614	0.0490742	6055.22	3457.11	3665.4	3544.02	3161.89	6617.35	6770.23	4778.07	6067	4238	6167	7776	11394	4298	middle
275	gga-miR-490-3p_R+1	CAACCTGGAGGACTCCATGCTGT	down	0.0505603	-4.30585	0.0495174	405.314	20.4928	27.1869	18.3975	15.8941	429.753	546.063	240.126	45	22	31	505	919	216	middle

## Sheet: D14_E12 pair
Table S2. DE-miRNAs(D14 VS E12)
Index	miR_name	miR_seq	up/down	fold_change(D14(mean)/E12(mean))	log2(fold_change)	pvalue(t_test)	E12(mean)	D14(mean)	D14/D14_1(norm)	D14/D14_2(norm)	D14/D14_3(norm)	E12/E12_1(norm)	E12/E12_2(norm)	E12/E12_3(norm)	D14/D14_1(raw)	D14/D14_2(raw)	D14/D14_3(raw)	E12/E12_1(raw)	E12/E12_2(raw)	E12/E12_3(raw)	Expression level
6	gga-miR-24-3p_R+1	TGGCTCAGTTCAGCAGGAACAGT	up	3.27471	1.71137	2.85026e-05	9661.14	31637.5	32115.4	30383.3	32413.7	9983.89	10173.8	8825.76	24918	25614	22979	11732	17122	7939	high
10	gga-miR-1729-3p	CTACTCGGTGAGTAAGGATAGC	up	6.48004	2.696	7.32348e-05	28.7262	186.147	198.482	185.047	174.912	40.8478	21.9851	23.3456	154	156	124	48	37	21	middle
17	gga-miR-1454_L-1R-1	TACAATGATGAGACTTTGGCTC	up	3.65112	1.86834	0.000224454	175.78	641.792	645.711	602.588	677.078	135.308	226.387	165.643	501	508	480	159	381	149	middle
18	gga-miR-1a-3p_R+1	TGGAATGTAAAGAAGTATGTAT	up	35.576	5.15283	0.000254405	153076	5.44582e+06	5.23514e+06	5.59171e+06	5.5106e+06	133838	197007	128382	4.06188e+06	4713982	3.90662e+06	157272	331554	115483	high
21	gga-miR-30e-5p_R+5	TGTAAACATCCTTGACTGGAAGCT	up	3.09705	1.6309	0.000267892	45039.9	139491	146486	143848	128139	35052.1	50026.3	50041.3	113656	121268	90841.5	41189.5	84192	45013.5	high
24	gga-miR-2184a-5p	AACAGTAAGAGTTGATGTGCGG	up	4.86748	2.28318	0.000303151	514.498	2504.31	2560.94	2672.5	2279.5	665.479	272.14	605.875	1987	2253	1616	782	458	545	middle
27	gga-miR-133a-5p_R-1	AGCTGGTAAAATGGAACCAAAT	up	4.60569	2.20342	0.000363657	5190.81	23907.2	25537.8	23966.5	22217.3	4475.39	6207.23	4889.8	19814.5	20204.5	15750.5	5259	10446.5	4398.5	high
31	gga-miR-26a-5p_R+1	TTCAAGTAATCCAGGATAGGCT	up	4.4599	2.15701	0.000523047	79678.8	355359	348018	337512	380548	79125.7	89658.3	70252.5	270024	284532	269782	92980	150891	63194	high
33	gga-miR-143-3p_1ss22GT	TGAGATGAAGCACTGTAGCTCT	up	2.80971	1.49042	0.000576005	63520.9	178475	164372	177234	193819	66968.3	73988.2	49606.1	127534	149414	137404	78694	124519	44622	high
39	gga-miR-30e-3p_L+1	CTTTCAGTCGGATGTTTACAGC	up	1.87126	0.904012	0.000751239	4442.22	8312.57	7950.89	8475.38	8511.43	4080.53	4998.35	4247.79	6169	7145	6034	4795	8412	3821	middle
42	gga-miR-2188-5p	AAGGTCCAACCTCACATGTCCT	up	1.5344	0.617674	0.00085075	2741.5	4206.55	4385.94	4234.72	3998.99	2834.67	2881.83	2507.99	3403	3570	2835	3331	4850	2256	middle
62	gga-miR-1729-5p	ATCCCTTACTCACATGAGTAGTC	up	2.10759	1.0756	0.00208626	79.1381	166.791	158.528	183.861	157.985	92.7586	62.3902	82.2655	123	155	112	109	105	74	middle
63	gga-miR-1b-3p_R+1	TGGAATGTTAAGAAGTATGTAT	up	24.3778	4.6075	0.00211363	1085.29	26457	24357.2	26324.1	28689.8	1132.25	1338.02	785.599	18898.5	22192	20339	1330.5	2251.83	706.667	high
68	gga-miR-191-5p_R-1	CAACGGAATCCCAAAAGCAGCT	up	8.5052	3.08835	0.00232989	21369.2	181750	165791	193039	186419	20519.2	23282.2	20306.2	128635	162738	132158	24112	39183	18266	high
72	gga-miR-1434_R+2	GTGCGTGATGATGGAAAATTTC	up	inf	inf	0.00260603	0	42.3615	45.1096	43.8893	38.0856	0	0	0	35	37	27	0	0	0	middle
73	gga-miR-30c-1-3p_R+1	TGGGAGAGGATTGTTTACGCCT	up	3.78456	1.92013	0.00268652	921.388	3487.05	3119.01	3496.91	3845.24	961.626	1041.03	761.512	2420	2948	2726	1130	1752	685	middle
74	gga-miR-126-5p	CATTATTACTTTTGGTACGCG	up	3.05036	1.60898	0.00273456	8077.8	24640.2	23245.6	24012.2	26662.8	8373.81	8227.78	7631.8	18036	20243	18902	9840	13847	6865	high
84	gga-miR-126-3p_R-1	TCGTACCGTGAGTAATAATGCG	up	2.78401	1.47716	0.00342289	49159.7	136861	130990	130327	149265	46272.9	50907.4	50298.7	101634	109870	105818	54375	85675	45245	high
89	gga-miR-7b_R+3	TGGAAGACTAGTGATTTTTGTTGTT	up	2.32972	1.22015	0.00364084	530.135	1235.06	1068.45	1355.23	1281.51	405.925	617.514	566.965	829	1142.5	908.5	477	1039.25	510	middle
93	gga-miR-425-3p_R+1	CATCGGGGATGTCGTGTCTGTCC	up	8.54736	3.09548	0.00381087	95.3665	815.131	738.508	894.393	812.493	92.7586	93.2882	100.053	573	754	576	109	157	90	middle
105	gga-miR-1c_1ss8GT	TGGAATGTAAAGCAGTATGTAT	up	30.2978	4.92114	0.00480451	15.6676	474.694	420.593	531.416	472.074	14.7506	17.4296	14.8226	326.333	448	334.667	17.3333	29.3333	13.3333	middle
112	gga-let-7a-3p	CTATACAATCTACTGTCTTTCC	up	1.51011	0.594651	0.00517775	52.9114	79.9019	83.9897	82.8361	72.8799	53.0455	58.627	47.0618	65.1667	69.8333	51.6667	62.3333	98.6667	42.3333	middle
114	gga-miR-146b-3p_L+2	TGCCCTATGGATTCAGTTCTGC	up	23.8126	4.57365	0.005396	43.7559	1041.94	958.901	967.937	1198.99	50.2088	58.8251	22.2339	744	816	850	59	99	20	middle
116	gga-miR-30d_R+2	TGTAAACATCCCCGACTGGAAGCT	up	3.73729	1.90199	0.00562459	41550.9	155288	137437	170658	157768	37849.8	44235	42568	106636	143870	111846	44477	74445.5	38291	high
122	gga-let-7f-5p	TGAGGTAGTAGATTGTATAGTT	up	1.75551	0.811889	0.00598266	36696.8	64421.6	57310.2	65150.8	70803.8	33138.4	42482	34470.1	44466.3	54924.1	50194.8	38940.7	71495.3	31006.8	high
129	gga-miR-26a-3p_R-1	CCTATTCTTGGTTACTTGCACT	up	2.43972	1.28672	0.00643881	59.6125	145.438	163.683	147.088	125.542	43.4008	83.1869	52.2497	127	124	89	51	140	47	middle
130	gga-miR-2188-3p_L-1R+1	ATATATGTGGTCAGACCTATCT	up	9.39569	3.232	0.00646037	35.6164	334.641	375.054	284.687	344.181	28.9339	44.5644	33.3509	291	240	244	34	75	30	middle
131	gga-miR-22-3p	AAGCTGCCAGTTGAAGAACTGT	up	1.87568	0.907415	0.00659319	40899.4	76714.3	68093.6	86020.7	76028.8	41629.1	46967.9	34101.3	52833	72518	53899	48918	79045	30675	high
145	gga-miR-191-3p	CTGCCCTGGGATTTCGTTACC	up	2.50266	1.32346	0.00789259	142.231	355.956	359.588	357.045	351.234	163.391	161.026	102.276	279	301	249	192	271	92	middle
147	gga-let-7i_R+1	TGAGGTAGTAGTTTGTGCTGTT	up	1.57141	0.652057	0.00814533	22192	34872.7	31032.8	36120.3	37465	20357.1	24986.1	21232.8	24078	30450.5	26560	23921.5	42050.5	19099.5	high
151	gga-miR-30b-5p	TGTAAACATCCTACACTCAGCT	up	2.24646	1.16765	0.00822221	12686.3	28499.3	31686.3	28824.6	24987	11335	12970	13753.9	24585	24300	17714	13319.7	21828	12372	high
155	gga-miR-146b-5p_R+1	TGAGAACTGAATTCCATAGGCGT	up	28.7083	4.8434	0.00853786	1060.52	30445.6	28642	26851.9	35842.8	1022.9	1279.3	879.352	22223	22637	25410	1202	2153	791	high
158	gga-miR-30a-5p_R+2	TGTAAACATCCTCGACTGGAAGCT	up	1.70732	0.771734	0.00951389	58474.7	99835.2	90878.4	112641	95986.4	50176.9	63137.4	62109.9	70511.5	94959.5	68047.5	58962.5	106258	55869.5	high
162	gga-miR-219b_R+1	CACAAGAATTGCGTTTGGACAAT	up	2.01561	1.01121	0.00967034	1213.17	2445.27	2464.27	2120.92	2750.63	1123.32	1393.38	1122.81	1912	1788	1950	1320	2345	1010	middle
171	gga-miR-193a-5p	TGGGTCTTTGCGGGCGAGATGA	up	4.24748	2.08661	0.0103731	1356.73	5762.67	4821.57	6556.11	5910.32	1563.28	1206.21	1300.68	3741	5527	4190	1837	2030	1170	middle
178	gga-mir-1434-p3	GAAATTTGAGTATCTGACG	up	inf	inf	0.0110104	0	25.5772	28.3546	20.1654	28.2116	0	0	0	22	17	20	0	0	0	middle
183	gga-mir-219b-p5	GATGTCCAGACACAATTCTTG	up	3.25098	1.70088	0.0114826	93.8306	305.042	261.636	303.666	349.824	91.9076	103.984	85.6006	203	256	248	108	175	77	middle
187	gga-let-7g-5p_R+1	TGAGGTAGTAGTTTGTACAGTT	up	1.34649	0.429204	0.011795	43952.7	59182	56435.9	59327.3	61782.7	41433.2	49086.3	41338.8	43787.9	50014.7	43799.5	48687.8	82610	37185.3	high
193	gga-miR-7_R+2	TGGAAGACTAGTGATTTTGTTGTT	up	1.82939	0.871366	0.0123931	246.23	450.452	418.015	482.189	451.15	193.46	309.921	235.309	324.333	406.5	319.833	227.333	521.583	211.667	middle
194	gga-miR-146c-5p_R-1	TGAGAACTGAATTCCATGGACT	up	1.47818	0.563817	0.0124589	30063.6	44439.3	39983.8	44905.3	48428.7	30265.3	33814	26111.5	31023	37856.5	34332.5	35564.5	56907.5	23488	high
205	gga-miR-338-5p	AACAATATCCTGGTGCTGAGT	up	2.78837	1.47942	0.014247	176.046	490.881	506.516	403.307	562.821	145.52	192.518	190.1	393	340	399	171	324	171	middle
220	gga-miR-27b-3p	TTCACAGTGGCTAAGTTCTGC	up	4.69548	2.23127	0.0170181	6982.21	32784.8	27964.1	30321.6	40068.9	7338.14	8031.11	5577.38	21697	25562	28406	8623	13516	5017	high
224	gga-miR-425-5p_R+2	AATGACACGATCACTCCCGCTGAGC	up	3.67015	1.87584	0.0173094	4403.22	16160.5	13045.7	18803.6	16632.1	4057.55	4152.81	4999.3	10122	15852	11791	4768	6989	4497	high
233	gga-miR-365-3p	TAATGCCCCTAAAAATCCTTAT	up	2.35272	1.23433	0.0189946	3033.81	7137.71	7164.69	8127.23	6121.21	2983.17	3011.07	3107.19	5559	6851.5	4339.5	3505.5	5067.5	2795	middle
243	gga-miR-145-5p_R-1	GTCCAGTTTTCCCAGGAATCCCT	up	2.12187	1.08534	0.0202495	3484	7392.6	6668.49	7911.94	7597.38	2485.76	2994.73	4971.51	5174	6670	5386	2921	5040	4472	high
244	gga-miR-10a-3p_L+1R-1	CAAATTCGTATCTAGGGGAAT	up	2.09846	1.06933	0.020329	248.802	522.1	483.317	456.686	626.297	255.299	288.778	202.329	375	385	444	300	486	182	middle
245	gga-miR-1731-5p	ACTTGACTGCAGGCACTGCTGCT	up	5.54478	2.47113	0.0203866	4.39431	24.3655	32.2211	22.5377	18.3375	10.212	2.97096	0	25	19	13	12	5	0	middle
254	gga-let-7a-3p_1ss22CT	CTATACAATCTACTGTCTTTCT	up	1.99083	0.993371	0.0216363	106.61	212.242	234.14	228.145	174.442	112.19	113.887	93.7531	181.667	192.333	123.667	131.833	191.667	84.3333	middle
255	gga-miR-10a-5p	TACCCTGTAGATCCGAATTTGT	up	1.83794	0.878092	0.0221427	15658.9	28780.2	24998.4	28436.1	32906	14732.5	16938	15306.2	19396	23972.5	23328	17312	28506	13768.3	high
273	gga-miR-133c-3p_L+1R-1	TTTGGTCCCCTTCAACCAGCTG	up	1.85832	0.894	0.0256556	12309.7	22875.5	19444.8	23760.2	25421.3	12239	11952.9	12737.3	15087	20030.6	18021.9	14382	20116.2	11457.5	high
278	gga-miR-133a-3p	TTGGTCCCCTTCAACCAGCTGT	up	4.78355	2.25808	0.027942	89727	429214	319704	449082	518856	87698.2	96332.1	85150.8	248054	378589	367832	103054	162123	76595.3	high
280	gga-miR-148a-3p	TCAGTGCACTACAGAACTTTGT	up	2.14603	1.10167	0.0289762	178378	382804	316170	373912	458331	177008	202104	156021	245313	315219	324924	208001	340132	140345	high
282	gga-miR-146a-5p_R+1	TGAGAACTGAATTCCATGGGTTG	up	10.1433	3.34246	0.02986	615.285	6241.02	5005.87	5506.92	8210.27	586.762	608.75	650.342	3884	4642.5	5820.5	689.5	1024.5	585	high
289	gga-miR-146a-3p_R-2	ACCCATGGGGCTCAGTTCTTC	up	18.6544	4.22144	0.0310161	11.2894	210.596	172.705	175.557	283.526	17.0199	11.2897	5.55848	134	148	201	20	19	5	middle
301	gga-miR-142-5p	CCCATAAAGTAGAAAGCACTAC	up	2.77285	1.47137	0.0351232	921.851	2556.15	3089.36	2615.56	1963.53	834.828	925.752	1004.97	2397	2205	1392	981	1558	904	high
310	gga-miR-6553-3p_L+1	AAACACTACCCTGAGCTGCTCC	up	23.4306	4.55032	0.0386078	27.7591	650.411	412.43	843.386	695.415	22.9769	21.3909	38.9094	320	711	493	27	36	35	middle
327	gga-let-7k-5p	TGAGGTAGTAGATTGAATAGTT	up	2.64023	1.40066	0.0426903	4107.36	10844.4	8934.92	9881.02	13717.2	4320.08	3811.8	4190.21	6932.5	8330	9724.5	5076.5	6415.1	3769.2	high
337	gga-miR-30c-2-3p_L+1	CTGGGAGAAGGCTGTTTACTCT	up	1.65568	0.727422	0.0465081	515.901	854.166	692.11	984.544	885.843	565.913	519.324	462.466	537	830	628	665	874	416	middle
343	gga-miR-10585-5p	TGATGAAATCCCCCTATGGCCTGT	up	4.24999	2.08746	0.0476439	10.5623	44.8898	36.0877	60.4961	38.0856	11.063	9.50708	11.117	28	51	27	13	16	10	middle
1	gga-miR-455-3p	TGCAGTCCATGGGCATATACAC	down	0.19655	-2.34703	4.94244e-07	4645.65	913.103	929.257	967.937	842.116	4705.16	4672.73	4559.07	721	816	597	5529	7864	4101	middle
7	gga-miR-106-5p_R+1	AAAAGTGCTTACAGTGCAGGTAG	down	0.129962	-2.94384	3.99154e-05	74704.2	9708.73	12439.3	7987.85	8699.04	72470	72805.5	78837.1	9651.5	6734	6167	85159	122528	70916	high
8	gga-miR-458a-3p	ATAGCTCTTTGAATGGTACTGC	down	0.263083	-1.92641	6.2301e-05	1248.89	328.561	375.054	321.459	289.169	1252.67	1307.82	1186.18	291	271	205	1472	2201	1067	middle
9	gga-miR-129-5p	CTTTTTGCGGTCTGGGCTTGC	down	0.259816	-1.94444	7.11376e-05	267.501	69.5011	74.753	75.9166	57.8337	281.68	254.017	266.807	58	64	41	331	427.5	240	middle
12	gga-miR-15c-3p	CAGACCATTCTGGGCTGCCTCA	down	0.130913	-2.93332	9.20872e-05	129.809	16.9936	14.1773	14.2344	22.5693	124.246	138.447	126.733	11	12	16	146	233	114	middle
13	gga-miR-138-5p_R+6	AGCTGGTGTTGTGAATCAGGCCG	down	0.19326	-2.37138	0.000133708	490.817	94.8554	68.9532	120.399	95.2141	507.194	482.781	482.476	53.5	101.5	67.5	596	812.5	434	middle
16	gga-miR-1663-5p_R+2	TACCACTGTCCTGGGTGCCTGG	down	-inf	-inf	0.000165657	63.8992	0	0	0	0	64.6757	64.767	62.255	0	0	0	76	109	56	middle
20	gga-miR-1451-5p	TCGCACAGGAGCAAGTTACCGC	down	0.356587	-1.48767	0.000259664	4959.24	1768.4	2067.31	1786.41	1451.49	4953.65	4633.51	5290.56	1604	1506	1029	5821	7798	4759	middle
22	gga-miR-148b-5p	GAGGTTCTGTCCTACACTCCGGCT	down	0.265515	-1.91313	0.000285911	283.765	75.3439	54.1315	83.0338	88.8665	290.19	270.952	290.153	42	70	63	341	456	261	middle
23	gga-miR-1456-3p_R+1	CGGGGTCGTCGCCGTCCCTTCC	down	0.0621809	-4.00739	0.000289798	84.7261	5.26835	0	5.93099	9.87405	91.9076	85.5637	76.7071	0	5	7	108	144	69	middle
25	gga-miR-20b-5p	CAAAGTGCTCATAGTGCAGGTAG	down	0.12475	-3.00289	0.000316557	82370.9	10275.8	13013.5	8655.68	9158.18	82119.5	82631.7	82361.7	10097	7297	6492.5	96498	139066	74086.5	high
28	gga-miR-17-5p_R-1	CAAAGTGCTTACAGTGCAGGTAG	down	0.239537	-2.06168	0.000366904	86217.2	20652.2	25606.1	17853.5	18496.9	80253.2	84941.3	93457	19867.5	15051	13113	94305	142952	84067	high
30	gga-miR-222a_R-1	AGCTACATCTGGCTACTGGGTCT	down	0.187603	-2.41424	0.00051511	16296.8	3057.33	3075.18	3361.68	2735.11	17099.9	16456.8	15333.6	2386	2834	1939	20094	27696	13793	high
35	gga-miR-1451-3p_R-1	CGTAACTCGCTGCTGTGAGAGG	down	0.385375	-1.37567	0.000627194	250.011	96.3481	114.707	92.5234	81.8136	268.915	228.764	252.355	89	78	58	316	385	227	middle
36	gga-miR-103-3p	AGCAGCATTGTACAGGGCTATGA	down	0.485509	-1.04243	0.000697374	35815.7	17388.8	17319.7	15669.1	19177.8	38110.5	36047.5	33289.2	13438.2	13209.5	13595.7	44783.3	60666.3	29944.5	high
37	gga-miR-125b-5p	TCCCTGAGACCCTAACTTGTGA	down	0.407575	-1.29486	0.000735682	136068	55458.1	44073.4	59244.6	63056.4	148223	132921	127062	34196	49945	44702.5	174176	223700	114296	high
44	gga-miR-1416-5p	TCCTTAACTCATGCCGCTGTG	down	0.0778415	-3.68332	0.000938548	12290.9	956.74	1187.03	900.324	782.871	11500.4	12257.6	13114.7	921	759	555	13514	20629	11797	high
45	gga-miR-100-3p_L+1	CAAGCTTGTATCTATAGGTATG	down	-inf	-inf	0.00106062	18.9652	0	0	0	0	17.8709	19.0142	20.0105	0	0	0	21	32	18	middle
46	gga-miR-128-1-5p	CGGGGCCGTAACACTGTCTGAGA	down	0.302542	-1.72479	0.00107583	137.002	41.449	48.9761	41.5169	33.8539	145.52	143.2	122.287	38	35	24	171	241	110	middle
47	gga-miR-363-5p	GTGGATCACGATGCAATTTTGA	down	0.114609	-3.12521	0.00111721	964.099	110.494	94.0857	124.551	112.846	902.056	960.809	1029.43	73	105	80	1060	1617	926	middle
48	gga-let-7g-3p_1ss22CT	CTGTACAGGCCACTGCCTTGCT	down	0.26816	-1.89883	0.00137415	41.9478	11.2487	16.755	7.11718	9.87405	41.6988	46.347	37.7977	13	6	7	49	78	34	middle
51	gga-miR-1662	TTGACATCATCATACTTGGGAT	down	0.211506	-2.24123	0.00151483	1335.79	282.527	293.857	346.37	207.355	1449.25	1379.71	1178.4	228	292	147	1703	2322	1060	middle
53	gga-miR-499-3p	AACATCACTTTAAGTCTGTGCT	down	-inf	-inf	0.00158129	595.627	0	0	0	0	641.651	562.7	582.529	0	0	0	754	947	524	middle
59	gga-miR-12266-3p_R-1	AAGGGCAAACCCGATGGGCAC	down	0.301011	-1.73211	0.00178129	52.1102	15.6857	18.0438	10.6758	18.3375	57.8678	52.8831	45.5796	14	9	13	68	89	41	middle
61	gga-miR-103-2-5p	AGCTTCTTTACAGTGCTGCCTTG	down	-inf	-inf	0.00208556	18.371	0	0	0	0	17.8709	17.2316	20.0105	0	0	0	21	29	18	middle
66	gga-miR-20a-5p	TAAAGTGCTTATAGTGCAGGTAG	down	0.325168	-1.62074	0.00220994	61430	19975.1	26380.1	17146.5	16398.7	53320.9	62653.7	68315.4	20468	14455	11625.5	62657	105444	61451.5	high
67	gga-let-7c-3p	CTGTACAACCTTCTAGCTTTCC	down	0.0296303	-5.07678	0.00224994	152.562	4.52047	6.44423	7.11718	0	167.646	153.302	136.739	5	6	0	197	258	123	middle
69	gga-miR-107-3p_R-1	AGCAGCATTGTACAGGGCTATC	down	0.360955	-1.47011	0.00248657	9455.97	3413.17	3450.45	2988.03	3801.04	10052.3	9896.77	8418.88	2677.17	2519	2694.67	11812.3	16655.8	7573	middle
70	gga-miR-1782	ACATTCATTGGAGCAGGGACA	down	-inf	-inf	0.00250745	25.4041	0	0	0	0	23.8279	27.927	24.4573	0	0	0	28	47	22	middle
71	gga-miR-18b-5p_R+1	TAAGGTGCATCTAGTGCAGTTAG	down	0.046455	-4.42802	0.00256119	4246.9	197.29	253.903	196.909	141.058	4202.65	3883.94	4654.12	197	166	100	4938.5	6536.5	4186.5	middle
75	gga-miR-92-5p	AGGTTGGGATCAGTTGCAATGCT	down	0.0593574	-4.07443	0.00280593	787.736	46.758	54.1315	36.7721	49.3703	776.96	721.35	864.9	42	31	35	913	1214	778	middle
77	gga-miR-460b-3p_L-1R-1	ACAGCGCATGCAATGTGGACA	down	0.0530189	-4.23735	0.00316102	40.5153	2.14808	6.44423	0	0	47.6558	33.869	40.0211	5	0	0	56	57	36	middle
78	gga-miR-19b-5p	AGTTTTGCAGGTTTGCATCCAGC	down	0.143783	-2.79804	0.00328742	61.5571	8.85084	20.6215	5.93099	0	61.2718	68.9263	54.4731	16	5	0	72	116	49	middle
79	gga-let-7c-5p	TGAGGTAGTAGGTTGTATGGTT	down	0.166982	-2.58224	0.00329231	19008.6	3174.09	2901	2936.12	3685.15	19771	20411.5	16843.3	2250.85	2475.24	2612.51	23232.8	34351.7	15151	high
81	gga-miR-221-3p	AGCTACATTGTCTGCTGGGTTTC	down	0.583008	-0.778412	0.00332144	18283.9	10659.7	11080.2	10948.6	9950.22	19191.7	18866.8	16793.3	8597	9230	7054	22552	31752	15106	high
82	gga-mir-219a-p3	AGAATTGTGTCTGGACATCTGT	down	-inf	-inf	0.00336634	10.6735	0	0	0	0	11.914	10.1013	10.0053	0	0	0	14	17	9	middle
83	gga-miR-181b-5p_R+2	AACATTCATTGCTGTCGGTGGGTT	down	0.111427	-3.16582	0.00337237	36135.2	4026.45	3789.85	4282.77	4006.75	33790.5	34695.8	39919.4	2940.5	3610.5	2840.5	39707	58391.5	35908.5	high
85	gga-miR-9-4-3p_L-1	TAAAGCTAGATAACCGAAAGTA	down	0.33807	-1.56461	0.00348003	91.2595	30.8521	30.0731	37.5629	24.9202	99.5666	78.2353	95.9765	23.3333	31.6667	17.6667	117	131.667	86.3333	middle
88	gga-let-7a-5p	TGAGGTAGTAGGTTGTATAGTT	down	0.513474	-0.961637	0.00358822	55224.5	28356.3	26306.2	28804	29958.8	55248.5	59626.6	50798.3	20410.7	24282.6	21238.6	64922.1	100349	45694.4	high
90	gga-miR-499-5p_R-1	TTAAGACTTGTAGTGATGTTTA	down	0.0215262	-5.53776	0.00370615	14103.1	303.587	222.97	249.101	438.69	14269.5	15506.6	12533.3	173	210	311	16768	26097	11274	high
91	gga-miR-206	TGGAATGTAAGGAAGTGTGTGG	down	0.384049	-1.38064	0.00371306	196657	75526	71530.9	65395.6	89651.4	202118	216591	171262	55500	55130.5	63556.5	237507	364513	154055	high
92	gga-miR-9-5p	TCTTTGGTTATCTAGCTGTATGA	down	0.476263	-1.07017	0.00374274	99.0058	47.1528	47.3651	58.1237	35.9698	90.8439	98.3388	107.835	36.75	49	25.5	106.75	165.5	97	middle
94	gga-miR-1773-5p	TGGGGGAGGAGGGACCTCTGCTT	down	-inf	-inf	0.00393685	60.444	0	0	0	0	67.2287	54.0715	60.0316	0	0	0	79	91	54	middle
95	gga-miR-551-3p	GCGACCCATACTTGGTTTCAG	down	-inf	-inf	0.00394623	32.6249	0	0	0	0	34.8909	28.5212	34.4626	0	0	0	41	48	31	middle
97	gga-let-7d_R+1	AGAGGTAGTGGGTTGCATAGTT	down	0.384604	-1.37856	0.00408237	1560.24	600.073	531.004	590.726	678.488	1599.02	1706.52	1375.17	412	498	481	1879	2872	1237	middle
98	gga-miR-10c-5p	TACCCTGTAGACTCGAATTTGT	down	0.497839	-1.00625	0.0041472	1896.41	944.107	762.996	950.737	1118.59	1756.46	1796.84	2135.94	592	801.5	793	2064	3024	1921.33	middle
99	gga-miR-18b-3p_R-3	TACTGCCCTAAATGCTCCTTCT	down	0.0303752	-5.04096	0.00415363	467.707	14.2067	15.4661	13.0482	14.1058	478.26	412.37	512.492	12	11	10	562	694	461	middle
101	gga-miR-1306-3p_R-1	TGGACGTTGGCTCTGGTGGTGA	down	0.133898	-2.9008	0.00462814	345.184	46.2193	51.5538	39.1445	47.9597	377.843	355.327	302.381	40	33	34	444	598	272	middle
102	gga-miR-106-3p_R+1	ACTGCAGTATAAGCACTTCTGGC	down	0.509096	-0.973991	0.00463344	1088.47	554.135	647	523.113	492.292	953.116	1179.47	1132.82	502	441	349	1120	1985	1019	middle
103	gga-miR-6548-3p	AGAGGTGCCCCGCTGTTGCTGT	down	0.033133	-4.91559	0.00464933	59.6684	1.977	0	5.93099	0	57.8678	51.1006	70.0369	0	5	0	68	86	63	middle
104	gga-miR-12243-5p	TTCATCCTCCTCATCTTCGTCCTTGC	down	0.0608191	-4.03933	0.00469223	38.655	2.35096	0	0	7.05289	32.3379	46.9412	36.686	0	0	5	38	79	33	middle
108	gga-miR-187-3p_R+2	TCGTGTCTTGTGTTGCAGCCAG	down	0.0843154	-3.56806	0.00493534	409.031	34.4876	33.51	40.3307	29.6222	367.631	398.109	461.354	26	34	21	432	670	415	middle
109	gga-miR-130b-5p	CCTCTTTCCCTGTTGCACTACT	down	0.112378	-3.15357	0.00494893	4248.44	477.431	438.207	479.224	514.861	4730.69	4227.09	3787.55	340	404	365	5559	7114	3407	middle
115	gga-miR-12283-3p_R+1	TCTTCTCTCTGTCTTTCTCAGT	down	-inf	-inf	0.00549904	9.84806	0	0	0	0	9.36096	11.2897	8.89357	0	0	0	11	19	8	middle
117	gga-miR-3525	CAGCCATTCTGCGATTCTGTGA	down	0.135128	-2.8876	0.00574478	194.391	26.2677	32.2211	29.6549	16.9269	201.686	218.069	163.419	25	25	12	237	367	147	middle
119	gga-miR-107-5p	AGCTTCTTTACAGTGTTGCCTTG	down	-inf	-inf	0.00582543	11.6638	0	0	0	0	11.914	13.0722	10.0053	0	0	0	14	22	9	middle
121	gga-miR-1a-1-5p	ACATACTTCTTTATATGCCCATA	down	0.0292334	-5.09624	0.00587209	94.6793	2.76779	0	8.30338	0	76.5897	105.172	102.276	0	7	0	90	177	92	middle
125	gga-mir-3525-p3	AGAGAATCATAGAATGGTCCGG	down	-inf	-inf	0.00621041	80.5108	0	0	0	0	81.6957	90.9114	68.9252	0	0	0	96	153	62	middle
126	gga-miR-130b-3p	CAGTGCAATAATGAAAGGGCGT	down	0.152754	-2.71071	0.0062212	69748.8	10654.4	11635.7	9188.28	11139.3	79689	63556	66001.4	9028	7746	7897	93642	106962	59370	high
128	gga-miR-130c-3p	CAGTGCAATGTTAAAAGGGCAT	down	0.226093	-2.14501	0.0064278	6489.7	1467.28	1452.53	1537.31	1411.99	6916.9	5659.68	6892.52	1127	1296	1001	8128	9525	6200	middle
134	gga-miR-218-5p	TTGTGCTTGATCTAACCATGT	down	0.382844	-1.38517	0.00663123	1133.99	434.141	600.602	409.831	291.99	1311.81	967.345	1122.81	466	345.5	207	1541.5	1628	1010	middle
135	gga-miR-301a-5p_L+2	GCTCTGACAATGTTGCACTACT	down	0.194473	-2.36236	0.00664312	330.774	64.3267	73.4642	61.6823	57.8337	359.972	349.979	282.371	57	52	41	423	589	254	middle
136	gga-miR-1712-3p_1ss22GT	TTCAGTTATCAGTGGAGTTTGT	down	-inf	-inf	0.0068478	85.5262	0	0	0	0	73.1857	85.5637	97.8293	0	0	0	86	144	88	middle
138	gga-miR-92-3p_R+1	TATTGCACTTGTCCCGGCCTGT	down	0.200844	-2.31585	0.00713979	149522	30030.6	29023.5	30656.1	30412.1	168321	147120	133125	22519	25844	21560	197792	247596	119750	high
139	gga-miR-1329-3p	CCTCGTAGCTTGATCACGATAT	down	0.0594225	-4.07285	0.00714896	90.1725	5.35827	9.02192	0	7.05289	75.7387	106.955	87.824	7	0	5	89	180	79	middle
141	gga-miR-1559-3p	AGTTACATGTATGCATCGAGCA	down	0.0224588	-5.47657	0.00726379	133.903	3.00731	9.02192	0	0	108.928	152.707	140.074	7	0	0	128	257	126	middle
143	gga-miR-1456-5p_L-1	AAAGGACGGAGGCGGCCCGCGC	down	0.211724	-2.23974	0.00771142	1959	414.767	457.54	404.493	382.267	2233.02	1909.73	1734.25	355	341	271	2624	3214	1560	middle
148	gga-miR-301b-5p	GCTCTGACTTTATTGCACTACT	down	0.652753	-0.61539	0.00817869	102.921	67.182	68.3088	71.1718	62.0655	93.6096	103.984	111.17	53	60	44	110	175	100	middle
149	gga-miR-196-5p_R+1	TAGGTAGTTTCATGTTGTTGGG	down	0.121906	-3.03616	0.00818414	1390.39	169.497	159.817	150.252	198.421	1184.02	1400.02	1587.13	124	126.667	140.667	1391.33	2356.17	1427.67	middle
152	gga-miR-15c-5p_R-1	TAGCAGCACATCATGGTTTGT	down	0.0489003	-4.35401	0.00840458	16427.4	803.303	1089.72	690.367	629.823	19390	14845.9	15046.3	845.5	582	446.5	22785	24985	13534.5	high
153	gga-miR-3530-5p	GCTCTGCTCGCACCATTGTGG	down	0.0475503	-4.3944	0.00840737	138.083	6.5659	9.02192	10.6758	0	165.093	131.317	117.84	7	9	0	194	221	106	middle
156	gga-miR-3523	CCGCGCAGTGCCTCGTCCTCGA	down	0.50217	-0.993751	0.00889123	206.529	103.713	90.2192	122.178	98.7405	237.428	185.388	196.77	70	103	70	279	312	177	middle
157	gga-miR-1467-3p_L+1	TTCACACCAGAGTAACTGGGATC	down	0.0262135	-5.25354	0.00948845	75.4189	1.977	0	5.93099	0	60.4208	89.1289	76.7071	0	5	0	71	150	69	middle
160	gga-miR-16-2-3p_L+1R-2	CCCAATATTATTGTGCTGCTT	down	0.437109	-1.19393	0.00961539	144.064	62.9717	68.3088	78.289	42.3174	118.289	152.707	161.196	53	66	30	139	257	145	middle
163	gga-miR-456-3p_1ss22AT	CAGGCTGGTTAGATGGTTGTCT	down	0.394943	-1.34028	0.00967161	8734.68	3449.7	3042.96	3493.35	3812.79	9347.35	9458.36	7398.34	2361	2945	2703	10984	15918	6655	middle
164	gga-miR-18a-5p_R+1	TAAGGTGCATCTAGTGCAGATAG	down	0.0592254	-4.07764	0.00986651	10625.1	629.279	842.905	538.534	506.398	9598.82	9589.37	12687.2	654	454	359	11279.5	16138.5	11412.5	high
165	gga-miR-1552-5p_R+1	TTAGTGCGCGGTAAGCTAGGGTGT	down	0.105127	-3.2498	0.00987462	1617.51	170.043	128.885	199.281	181.965	1901.13	1574.02	1377.39	100	168	129	2234	2649	1239	middle
167	gga-mir-3539-p3_1ss22GT	CTGCCTCATGTCCTCCTCTAGT	down	-inf	-inf	0.0100418	16.4581	0	0	0	0	17.0199	19.0142	13.3404	0	0	0	20	32	12	middle
169	gga-miR-133b_L+1R-1	TTTGGTCCCCTTCAACCAGCT	down	0.75247	-0.410294	0.0100964	23269.2	17509.4	15873.4	17487.6	19167.1	22440.6	22682.5	24684.5	12316	14742.6	13588.1	26369.8	38173.6	22204.3	high
170	gga-miR-15a_R+1	TAGCAGCACATAATGGTTTGTG	down	0.238532	-2.06775	0.0101217	4961.78	1183.54	1486.68	1135.78	928.161	4786.86	4218.17	5880.32	1153.5	957.5	658	5625	7099	5289.5	middle
172	gga-miR-460b-5p	TCCTCATTGTACATGCTGTGTG	down	0.082034	-3.60763	0.0104284	129.907	10.6568	14.1773	17.793	0	142.116	98.6359	148.967	11	15	0	167	166	134	middle
176	gga-miR-2954_R+2	CATCCCCATTCCACTCCTAGCAGT	down	0.392977	-1.34748	0.0108346	26241	10312.1	10187	10456.3	10293	25745.2	23607.9	29369.9	7904	8815	7297	30253	39731	26419	high
181	gga-miR-181b-2-3p_L+2R-1	ACTCACTGATCAATGAATGCAA	down	0.0142088	-6.13707	0.011418	151.179	2.14808	6.44423	0	0	137.861	184.497	131.18	5	0	0	162	310.5	118	middle
188	gga-miR-17-3p_L-1R+3	CTGCAGTGAAGGCACTTGTAGC	down	0.491062	-1.02602	0.0119347	617.93	303.442	403.409	265.708	241.209	572.721	660.742	620.327	313	224	171	673	1112	558	middle
189	gga-miR-15b-5p_R-1	TAGCAGCACATCATGGTTTGC	down	0.032484	-4.94413	0.0119883	27899.7	906.292	1045.25	816.697	856.927	33820.3	24250.8	25627.9	811	688.5	607.5	39742	40813	23053	high
190	gga-miR-184-3p	TGGACGGAGAACTGATAAGGGT	down	0.202706	-2.30254	0.0121892	693.588	140.595	123.729	228.936	69.1184	839.083	713.625	528.056	96	193	49	986	1201	475	middle
191	gga-miR-99a-5p_R-1	AACCCGTAGATCCGATCTTGT	down	0.535305	-0.901566	0.0123297	120289	64391.3	61424.4	56625.5	75123.9	121449	136119	103299	47658.5	47737	53257.5	142714	229082	92920	high
192	gga-miR-181a-3p	ACCATCGACCGTTGATTGTACC	down	0.40932	-1.2887	0.0123579	3274.3	1340.24	1229.56	1284.65	1506.5	3356.76	3690.23	2775.91	954	1083	1068	3944.5	6210.5	2497	middle
196	gga-miR-181b-1-3p_L+1R-1	CTCACTGAACAATGAATGCAA	down	0.225759	-2.14714	0.0125776	205.035	46.2885	86.3526	35.5859	16.9269	232.322	233.815	148.967	67	30	12	273	393.5	134	middle
197	gga-let-7l-3p_R+1	CGATGCAGCCGACTACTTTCCT	down	0.766661	-0.383339	0.012723	24.332	18.6544	16.755	20.1654	19.0428	24.2534	23.1735	25.569	13	17	13.5	28.5	39	23	middle
199	gga-miR-190b-5p	TGATATGTTTGATATTAGGTTG	down	0.363628	-1.45947	0.0135249	22.8702	8.31623	7.73307	5.93099	11.2846	24.6789	26.1445	17.7871	6	5	8	29	44	16	middle
200	gga-miR-455-5p	TATGTGCCCTTGGACTACATCG	down	0.110746	-3.17468	0.0135614	6055.22	670.589	733.353	594.285	684.131	6617.35	6770.23	4778.07	569	501	485	7776	11394	4298	middle
201	gga-miR-205b	CCCTTCATTCCACCGGAATCTG	down	0.0158049	-5.98349	0.0136468	373.907	5.90956	0	10.6758	7.05289	321.677	338.69	461.354	0	9	5	378	570	415	middle
202	gga-miR-15b-3p_L+1	CGAATCATTATTTGCTGCTTTA	down	0.0397378	-4.65334	0.0137702	200.247	7.95739	16.755	7.11718	0	192.325	161.62	246.797	13	6	0	226	272	222	middle
206	gga-miR-34a-5p_R-1	TGGCAGTGTCTTAGCTGGTTGT	down	0.382926	-1.38486	0.0142914	739.886	283.321	417.586	160.137	272.242	742.069	682.727	794.863	324	135	193	872	1149	715	middle
208	gga-miR-16-1-3p	CCAGTATTAACTGTGCTGCTGAA	down	0.111699	-3.16231	0.0143639	19.2309	2.14808	6.44423	0	0	21.2749	13.0722	23.3456	5	0	0	25	22	21	middle
209	gga-miR-1677-3p_L+1	TTGACTTCAGTAGGAGCAGGATT	down	0.0524736	-4.25226	0.0147228	1172.11	61.5048	41.243	62.8685	80.403	1425.42	1142.63	948.277	32	53	57	1675	1923	853	middle
210	gga-miR-1306-5p_L-1R-2	CCACCTCCCCTGCAAACGTCCA	down	0.108884	-3.19914	0.0151563	231.155	25.1691	33.51	16.6068	25.3904	280.829	226.982	185.653	26	14	18	330	382	167	middle
212	gga-miR-21-3p_L-1R+1	AACAACAGTCGGTAGGCTGTCT	down	0.299498	-1.73938	0.0153799	107.658	32.2433	27.0657	34.3997	35.2645	90.2056	127.157	105.611	21	29	25	106	214	95	middle
213	gga-miR-181a-5p	AACATTCAACGCTGTCGGTGAGT	down	0.240827	-2.05393	0.0154137	64184.4	15457.4	14811.4	15695.2	15865.5	57080.2	59014	76459.1	11492	13231.5	11247.5	67074.5	99318	68777	high
214	gga-miR-130a-3p	CAGTGCAATATTAAAAGGGCAT	down	0.188708	-2.40577	0.0155098	7631.92	1440.2	1480.88	1482.75	1356.98	8114.25	6095.82	8685.68	1149	1250	962	9535	10259	7813	middle
215	gga-miR-16-5p	TAGCAGCACGTAAATATTGGTG	down	0.339249	-1.55958	0.0157296	25187.1	8544.71	9564.95	8117.74	7951.43	22069.6	23719.1	29772.7	7421.33	6843.5	5637	25933.8	39918.2	26781.3	high
219	gga-miR-24-5p	GTGCCTACTGAGCTGATATCAGT	down	-inf	-inf	0.0167451	4.45954	0	0	0	0	4.25498	3.56515	5.55848	0	0	0	5	6	5	middle
222	gga-miR-6599-3p	TGACGGATCCTGGCTCCCTCCG	down	-inf	-inf	0.0171704	45.7111	0	0	0	0	41.6988	57.6367	37.7977	0	0	0	49	97	34	middle
223	gga-miR-460a-3p	CACAGCGCATACAATGTGGATT	down	0.0262681	-5.25054	0.0171949	601.135	15.7907	29.6434	10.6758	7.05289	753.132	486.644	563.63	23	9	5	885	819	507	middle
225	gga-miR-20a-3p_L-5	ACTGCATTATAAGCACTTAAAGT	down	0.060305	-4.05158	0.0173631	35.6202	2.14808	6.44423	0	0	28.0829	32.0864	46.6913	5	0	0	33	54	42	middle
227	gga-miR-99a-3p_R+2	CAAGCTCGCTTCTATGGGTCTGT	down	0.34421	-1.53864	0.0175652	241.425	83.1008	91.508	83.0338	74.7607	277.425	248.967	197.882	71	70	53	326	419	178	middle
228	gga-miR-34a-3p_R-1	CAATCAGCAAGTATACTGCCCT	down	0.223357	-2.16258	0.0176486	49.1763	10.9838	24.4881	0	8.46347	55.3148	42.1877	50.0263	19	0	6	65	71	45	middle
229	gga-miR-146c-3p_L-1R+1	GTCCATGGTATTCAGTTCTCTA	down	0.696823	-0.521136	0.0176866	240.577	167.639	148.217	175.557	179.144	224.663	269.169	227.898	115	148	127	264	453	205	middle
231	gga-miR-6548-5p	AACAACAGCTGCGTGCCATGCC	down	0.10478	-3.25456	0.0182631	170.406	17.8552	18.0438	28.4687	7.05289	156.583	137.853	216.781	14	24	5	184	232	195	middle
234	gga-miR-9-3p_R+1	TAAAGCTAGAGAACCGAATGTA	down	-inf	-inf	0.0192565	40.7583	0	0	0	0	30.6359	50.5064	41.1328	0	0	0	36	85	37	middle
236	gga-mir-16c-p3	TGGGGGATCGCCTGTTGCTCT	down	-inf	-inf	0.0195637	7.32436	0	0	0	0	9.36096	5.94192	6.67018	0	0	0	11	10	6	low
240	gga-mir-7-3-p3	CAACAAATCATAGCCTGCCATA	down	-inf	-inf	0.0200294	18.5563	0	0	0	0	22.1259	20.2025	13.3404	0	0	0	26	34	12	middle
246	gga-miR-490-5p	CCATGGATCTCCAGGTGGGT	down	-inf	-inf	0.0206735	113.668	0	0	0	0	138.712	120.027	82.2655	0	0	0	163	202	74	middle
247	gga-miR-212-3p	TAACAGTCTACAGTCATGGCT	down	0.435878	-1.198	0.0208381	68.0852	29.6768	45.1096	21.3516	22.5693	79.9937	56.4483	67.8135	35	18	16	94	95	61	middle
250	gga-miR-1329-5p	TACAGTGATCACGTTACGATGG	down	0.0747354	-3.74206	0.0212425	3753.36	280.509	295.146	236.053	310.327	2724.89	4351.87	4183.31	229	199	220	3202	7324	3763	middle
251	gga-miR-1677-5p	TCCTGCACCGCTGAAGTCAAT	down	0.0413908	-4.59455	0.021346	445.933	18.4575	7.73307	16.6068	31.0327	554.85	452.775	330.174	6	14	22	652	762	297	middle
252	gga-miR-20b-3p_R-2	ACTGTAATGTGGGCACTTAC	down	0.417606	-1.25978	0.0213676	88.2709	36.8625	54.1315	29.6549	26.801	93.6096	103.389	67.8135	42	25	19	110	174	61	middle
253	gga-miR-1591-5p_R+1	TGATTCATTGCCTGGCTCTGCA	down	-inf	-inf	0.0213732	9.3906	0	0	0	0	10.212	11.2897	6.67018	0	0	0	12	19	6	middle
257	gga-miR-138-2-3p_L+2R-1	GCTATTTCACTACACCAGGGT	down	0.311819	-1.68122	0.0226906	52.2097	16.28	21.9104	14.2344	12.6952	65.5267	42.1877	48.9146	17	12	9	77	71	44	middle
258	gga-miR-130c-5p	GCCCTTTTTATGTTGTACTACT	down	-inf	-inf	0.0229511	58.7	0	0	0	0	54.4638	76.0566	45.5796	0	0	0	64	128	41	middle
261	gga-miR-363-3p_R-1	AATTGCACGGTATCCATCTGTA	down	0.612204	-0.707917	0.023361	69999.4	42853.9	42927.6	41203.7	44430.4	70209.8	77797	61991.5	33307	34736	31498	82503	130929	55763	high
263	gga-miR-12223-5p	TAGTTCAGCTGTCTGTGAATGAGG	down	-inf	-inf	0.0234779	13.1166	0	0	0	0	17.0199	10.1013	12.2287	0	0	0	20	17	11	middle
264	gga-miR-1703-5p	AGAGGCTGTAGGTCCCGTGCTTT	down	-inf	-inf	0.0235482	7.69752	0	0	0	0	5.95698	7.13031	10.0053	0	0	0	7	12	9	middle
266	gga-miR-12218-3p_R+1	CTCATGCCCTCTCTGTGCCAGT	down	0.178056	-2.4896	0.023894	13.2035	2.35096	0	0	7.05289	16.1689	10.1013	13.3404	0	0	5	19	17	12	middle
267	gga-miR-301b-3p_R-2	CAGTGCAATAGTATTGTCAAAGC	down	0.117322	-3.09146	0.0248707	2797.78	328.241	318.345	377.211	289.169	2329.18	2470.06	3594.11	247	318	205	2737	4157	3233	middle
268	gga-miR-1551-3p	TGAGTTTGTGTTGCTGCTTTCT	down	-inf	-inf	0.0249752	16.0939	0	0	0	0	21.2749	13.6664	13.3404	0	0	0	25	23	12	middle
269	gga-miR-214_R+1	ACAGCAGGCACAGACAGGCAGT	down	0.132297	-2.91814	0.0251678	52204.4	6906.5	6812.84	6533.57	7373.1	66767.1	43293.8	46552.3	5286	5508	5227	78457.5	72861.5	41875	high
270	gga-let-7f-3p_1ss22CT	CTATACAATCTATTGCCTTCCT	down	0.434366	-1.20302	0.0252223	43.9553	19.0927	23.1992	24.9101	9.16876	39.9968	54.0715	37.7977	18	21	6.5	47	91	34	middle
271	gga-miR-1416-3p	ACAATTGTATGAGTTGAGTACA	down	0.0492315	-4.34428	0.0253235	101.242	4.9843	9.02192	5.93099	0	70.6327	106.36	126.733	7	5	0	83	179	114	middle
274	gga-miR-153-3p_R+4	TTGCATAGTCACAAAAGTGATCAT	down	0.222089	-2.17079	0.0257866	84.4771	18.7614	23.1992	18.9792	14.1058	74.8877	70.7089	107.835	18	16	10	88	119	97	middle
275	gga-miR-6615-3p	TGGCACTGATGTGTTCTCCACA	down	-inf	-inf	0.0270213	10.9303	0	0	0	0	14.4669	8.31869	10.0053	0	0	0	17	14	9	middle
276	gga-miR-6694-3p	TTAAGAGTAGGGATTCTGTTCC	down	-inf	-inf	0.0277356	32.6903	0	0	0	0	24.6789	43.376	30.0158	0	0	0	29	73	27	middle
277	gga-miR-130a-5p	GCCCTTTTTCTGTTGTACTACT	down	0.384061	-1.38059	0.0277452	182.983	70.2769	72.1753	72.358	66.2972	147.222	187.171	214.557	56	61	47	173	315	193	middle
283	gga-miR-31-5p	AGGCAAGATGTTGGCATAGCTG	down	-inf	-inf	0.0302931	23.0338	0	0	0	0	23.8279	29.7096	15.5638	0	0	0	28	50	14	middle
284	gga-miR-16c-5p	TAGCAGCACGTAAATACTGGAG	down	0.625865	-0.676077	0.0304289	44872.9	28084.4	27695.1	26502	30055.9	45436.7	50502.9	38679.1	21488.3	22342	21307.5	53392.3	84994.2	34792.8	high
285	gga-miR-301a-3p_R-2	CAGTGCAATAATATTGTCAAAGC	down	0.0565241	-4.14499	0.0304832	3250.24	183.717	202.349	199.281	149.521	2597.24	2812.31	4341.17	157	168	106	3052	4733	3905	middle
287	gga-miR-1591-3p	CAGACTTGGCCATGGGTAGGA	down	-inf	-inf	0.0308667	5.79486	0	0	0	0	4.25498	5.34773	7.78188	0	0	0	5	9	7	low
288	gga-let-7a-2-3p	CTGTACAACCTCCTAGCTTTCC	down	-inf	-inf	0.0309737	90.8287	0	0	0	0	119.991	89.1289	63.3667	0	0	0	141	150	57	middle
290	gga-miR-135a-5p	TATGGCTTTTTATTCCTATGTGA	down	0.0883052	-3.50136	0.0311121	53.6753	4.73981	3.43692	5.14019	5.64232	37.1602	56.0522	67.8135	2.66667	4.33333	4	43.6667	94.3333	61	middle
291	gga-mir-33-2-p3	CAATGCCCCTGCCATGCAGCC	down	0.182532	-2.45378	0.0323672	327.002	59.6885	54.1315	62.8685	62.0655	425.498	287.589	267.919	42	53	44	500	484	241	middle
292	gga-miR-199-3p_L-1R+2	ACAGTAGTCTGCACATTGGTT	down	0.620433	-0.688653	0.0325911	178862	110972	111819	100140	120957	200563	186268	149755	86759	84421	85750	235680	313482	134708	high
293	gga-miR-129-1-3p	AAGCCCTTACCCCAAAAAGCAT	down	0.195904	-2.35178	0.0328387	850.638	166.643	159.817	148.275	191.839	741.218	702.335	1108.36	124	125	136	871	1182	997	middle
295	gga-miR-100-5p	AACCCGTAGATCCGAACTTGTG	down	0.631078	-0.66411	0.033554	83259	52542.9	48775.7	49018.4	59834.6	92598.2	88241.4	68937.4	37844.5	41324	42418.5	108812	148506	62011	high
296	gga-miR-6705-5p	AAGCAATGGGGTAAGGAACAG	down	-inf	-inf	0.0336091	8.70951	0	0	0	0	11.063	9.50708	5.55848	0	0	0	13	16	5	middle
298	gga-miR-458a-5p_R-1	AGCGCCATTTTCAGAGCTAT	down	-inf	-inf	0.0345616	5.6824	0	0	0	0	5.10598	4.15935	7.78188	0	0	0	6	7	7	low
300	gga-miR-6594-5p_R+1	TGGGGGTGGCGTGAGTTGTGGC	down	-inf	-inf	0.0346068	25.5522	0	0	0	0	34.8909	18.42	23.3456	0	0	0	41	31	21	middle
304	gga-miR-18a-3p_R+1	ACTGCCCTAAGTGCTCCTTCTGG	down	0.0234514	-5.41418	0.0356935	308.952	7.24534	0	11.862	9.87405	275.723	227.576	423.556	0	10	7	324	383	381	middle
308	gga-miR-12247-3p	CCCAGCACGCCTACCCCGGGCC	down	0.20293	-2.30094	0.0377293	11.6907	2.37239	0	7.11718	0	10.212	14.8548	10.0053	0	6	0	12	25	9	middle
313	gga-miR-1740-5p	TGTAGTTTAAGAGGATAGGTCTT	down	-inf	-inf	0.0389643	6.61268	0	0	0	0	4.25498	8.91289	6.67018	0	0	0	5	15	6	low
318	gga-mir-1737-p5	TCCCACTGCCCCTCAGCAGCACC	down	0.0335026	-4.89958	0.0405192	59.0102	1.977	0	5.93099	0	79.1427	61.2018	36.686	0	5	0	93	103	33	middle
319	gga-miR-460a-5p	CCTGCATTGTACACACTGTGTG	down	0.113958	-3.13343	0.0406482	2344.38	267.16	293.857	239.612	268.01	3209.11	1951.92	1872.1	228	202	190	3771	3285	1684	middle
323	gga-miR-1747-5p_R+1	TGCACTTGAATGGAGTTCTGGGT	down	0.338546	-1.56258	0.0411468	17.336	5.86904	7.73307	0	9.87405	17.8709	20.7967	13.3404	6	0	7	21	35	12	middle
325	gga-miR-454-3p_R+2	TAGTGCAATATTGCTTATAGGGTCT	down	0.12619	-2.98633	0.0419591	18791.6	2371.31	2706.57	2367.65	2039.7	14091.7	16671.9	25611.3	2100	1996	1446	16559	28058	23038	high
329	gga-miR-2131-3p	CTGTTACTGTTCTTCTGATGG	down	0.421385	-1.24679	0.042873	25.3146	10.6672	7.73307	5.93099	18.3375	28.0829	26.7387	21.1222	6	5	13	33	45	19	middle
330	gga-miR-1553-3p_R+1	TGTGGTGGGAGGACAGTGATGTT	down	-inf	-inf	0.0431736	11.43	0	0	0	0	12.7649	14.8548	6.67018	0	0	0	15	25	6	middle
331	gga-miR-204	TTCCCTTTGTCATCCTATGCCT	down	0.460488	-1.11876	0.0434825	251.872	115.984	147.788	62.8685	137.296	313.45	253.918	188.247	114.667	53	97.3333	368.333	427.333	169.333	middle
332	gga-mir-12268-p5_1ss18TA	CGGGGCGGGCGGGCGGCAG	down	0.149699	-2.73986	0.0437627	90.4478	13.54	19.3327	14.2344	7.05289	125.097	78.4334	67.8135	15	12	5	147	132	61	middle
333	gga-miR-190a-5p_R+1	TGATATGTTTGATATATTAGGTT	down	0.431553	-1.21239	0.044419	916.625	395.572	558.07	390.259	238.388	662.075	939.418	1148.38	433	329	169	778	1581	1033	middle
334	gga-miR-490-3p_R+1	CAACCTGGAGGACTCCATGCTGT	down	-inf	-inf	0.0451366	405.314	0	0	0	0	429.753	546.063	240.126	0	0	0	505	919	216	middle
335	gga-miR-1467-5p	TCTCAGCTACATCGGTGTAAATC	down	-inf	-inf	0.0460174	18.7264	0	0	0	0	12.7649	26.7387	16.6754	0	0	0	15	45	15	middle
336	gga-miR-137-3p_L+1	TTATTGCTTAAGAATACGCGTAG	down	0.170341	-2.5535	0.0464472	60.5908	10.3211	11.5996	9.48958	9.87405	71.4837	38.0283	72.2603	9	8	7	84	64	65	middle
338	gga-miR-199-5p	CCCAGTGTTCAGACTACCTGTTC	down	0.70714	-0.499932	0.0466522	59442.9	42034.5	40119.2	38887.1	47097.1	64291.5	64083.1	49954.1	31128	32783	33388.5	75548.5	107849	44935	high
341	gga-let-7l-5p	TGAGGTAGTCGGTTGTATTGTT	down	0.753357	-0.408594	0.0475041	2012.82	1516.37	1284.23	1740	1524.89	1910.52	2240.62	1887.33	996.417	1466.88	1081.04	2245.04	3770.87	1697.7	middle
344	gga-miR-182-5p_R-1	TTTGGCAATGGTAGAACTCACACT	down	0.477767	-1.06562	0.0476568	799.533	381.99	176.572	453.127	516.272	599.953	954.867	843.778	137	382	366	705	1607	759	middle
345	gga-miR-148a-5p	AAAGTTCTGTGACACTCAGACT	down	0.532691	-0.90863	0.0480644	148.137	78.9114	78.6196	66.427	91.6876	155.732	175.287	113.393	61	56	65	183	295	102	middle
347	gga-miR-6606-5p	GAGGAGCGGGAGGAGCGGGA	down	0.184209	-2.44059	0.0488045	749.366	138.04	123.729	135.226	155.164	1029.71	636.974	581.417	96	114	110	1210	1072	523	middle
348	gga-miR-7455-3p	CTTCCCTCCGTCGGCGCGCACAC	down	-inf	-inf	0.0490178	15.6468	0	0	0	0	8.50997	18.42	20.0105	0	0	0	10	31	18	middle

## Sheet: D56_E12 pair
Table S2. DE-miRNAs(D56 VS E12)
Index	miR_name	miR_seq	up/down	fold_change(D56(mean)/E12(mean))	log2(fold_change)	pvalue(t_test)	E12(mean)	D56(mean)	D56/D56_1(norm)	D56/D56_2(norm)	D56/D56_3(norm)	E12/E12_1(norm)	E12/E12_2(norm)	E12/E12_3(norm)	D56/D56_1(raw)	D56/D56_2(raw)	D56/D56_3(raw)	E12/E12_1(raw)	E12/E12_2(raw)	E12/E12_3(raw)	Expression level
16	gga-miR-22-3p	AAGCTGCCAGTTGAAGAACTGT	up	2.55753	1.35475	0.00037178	40899.4	104602	105220	111547	97038.4	41629.1	46967.9	34101.3	118795	79554	88873	48918	79045	30675	high
26	gga-miR-101-3p_R-1	GTACAGTACTGTGATAACTGA	up	1.49542	0.580547	0.000720816	11620.4	17377.4	18026.7	17529.7	16575.8	11263.4	12497.6	11100.3	20352.5	12502	15181	13235.5	21033	9985	high
48	gga-miR-1454_L-1R-1	TACAATGATGAGACTTTGGCTC	up	2.56482	1.35886	0.00159318	175.78	450.842	413.633	487.948	450.945	135.308	226.387	165.643	467	348	413	159	381	149	middle
50	gga-miR-30b-5p	TGTAAACATCCTACACTCAGCT	up	2.06381	1.04531	0.00163191	12686.3	26182.2	23937	28018.7	26590.8	11335	12970	13753.9	27025.3	19982.7	24353.3	13319.7	21828	12372	high
69	gga-miR-30a-5p_R+2	TGTAAACATCCTCGACTGGAAGCT	up	1.63903	0.712841	0.00299118	58474.7	95841.8	99378.7	100362	87784.2	50176.9	63137.4	62109.9	112200	71577.5	80397.5	58962.5	106258	55869.5	high
84	gga-miR-6660-3p	TCTGACATGGCTCTGCTCCGCAGT	up	6.53162	2.70744	0.00419185	3.82698	24.9963	22.1431	26.6409	26.2051	8.50997	2.97096	0	25	19	24	10	5	0	middle
85	gga-miR-24-3p_R+1	TGGCTCAGTTCAGCAGGAACAGT	up	2.32427	1.21678	0.00428519	9661.14	22455.1	20785.3	21831.5	24748.5	9983.89	10173.8	8825.76	23467	15570	22666	11732	17122	7939	high
89	gga-miR-126-3p_R-1	TCGTACCGTGAGTAATAATGCG	up	1.89314	0.920784	0.00450305	49159.7	93066.4	90469.6	101161	87568.5	46272.9	50907.4	50298.7	102142	72147	80200	54375	85675	45245	high
90	gga-miR-10585-5p	TGATGAAATCCCCCTATGGCCTGT	up	5.98331	2.58094	0.00453695	10.5623	63.1978	69.0865	56.086	64.4208	11.063	9.50708	11.117	78	40	59	13	16	10	middle
120	gga-miR-133a-3p	TTGGTCCCCTTCAACCAGCTGT	up	4.14231	2.05044	0.00686971	89727	371677	408722	381892	324418	87698.2	96332.1	85150.8	461456	272362	297119	103054	162123	76595.3	high
124	gga-miR-30d_R+2	TGTAAACATCCCCGACTGGAAGCT	up	3.39979	1.76545	0.00747266	41550.9	141265	122818	155613	145363	37849.8	44235	42568	138664	110982	133131	44477	74445.5	38291	high
126	gga-miR-30c-1-3p_R+1	TGGGAGAGGATTGTTTACGCCT	up	3.17058	1.66475	0.00764798	921.388	2921.34	2459.66	3226.35	3078	961.626	1041.03	761.512	2777	2301	2819	1130	1752	685	middle
131	gga-miR-193a-5p	TGGGTCTTTGCGGGCGAGATGA	up	4.51337	2.17421	0.00819367	1356.73	6123.41	5182.37	6849.51	6338.35	1563.28	1206.21	1300.68	5851	4885	5805	1837	2030	1170	middle
132	gga-miR-27b-3p	TTCACAGTGGCTAAGTTCTGC	up	4.13762	2.0488	0.00835485	6982.21	28889.7	33132.3	29023.1	24513.7	7338.14	8031.11	5577.38	37407	20699	22451	8623	13516	5017	high
153	gga-miR-133a-5p_R-1	AGCTGGTAAAATGGAACCAAAT	up	2.5095	1.3274	0.0106864	5190.81	13026.3	12620.7	15204.9	11253.4	4475.39	6207.23	4889.8	14249	10844	10306.5	5259	10446.5	4398.5	high
154	gga-miR-30c-2-3p_L+1	CTGGGAGAAGGCTGTTTACTCT	up	1.36141	0.445098	0.0114215	515.901	702.351	668.722	761.368	676.964	565.913	519.324	462.466	755	543	620	665	874	416	middle
171	gga-miR-30e-5p_R+5	TGTAAACATCCTTGACTGGAAGCT	up	3.02771	1.59823	0.0144766	45039.9	136368	156977	142515	109612	35052.1	50026.3	50041.3	177230	101640	100388	41189.5	84192	45013.5	high
174	gga-miR-1b-3p_R+1	TGGAATGTTAAGAAGTATGTAT	up	18.1087	4.17861	0.0149866	1085.29	19653.2	18064.9	24234.5	16660.2	1132.25	1338.02	785.599	20395.7	17283.8	15258.3	1330.5	2251.83	706.667	high
175	gga-miR-145-5p_R-1	GTCCAGTTTTCCCAGGAATCCCT	up	3.08154	1.62365	0.0150931	3484	10736.1	8222.18	11318.2	12668	2485.76	2994.73	4971.51	9283	8072	11602	2921	5040	4472	high
180	gga-miR-1a-3p_R+1	TGGAATGTAAAGAAGTATGTAT	up	26.7534	4.74165	0.016034	153076	4.09529e+06	3.15493e+06	4.89668e+06	4.23427e+06	133838	197007	128382	3561976	3.49227e+06	3.87798e+06	157272	331554	115483	high
192	gga-miR-425-5p_R+2	AATGACACGATCACTCCCGCTGAGC	up	5.26521	2.39649	0.0175309	4403.22	23183.9	19830.5	21426.3	28294.9	4057.55	4152.81	4999.3	22389	15281	25914	4768	6989	4497	high
196	gga-miR-30e-3p_L+1	CTTTCAGTCGGATGTTTACAGC	up	1.85352	0.890265	0.0177464	4442.22	8233.73	7577.37	9569.68	7554.15	4080.53	4998.35	4247.79	8555	6825	6918.5	4795	8412	3821	middle
202	gga-miR-132a-5p	ACCGTGGCTTTAGATTGTTACT	up	3.12313	1.64299	0.0185978	174.684	545.562	658.093	420.645	557.949	234.875	165.78	123.398	743	300	511	276	279	111	middle
206	gga-miR-126-5p	CATTATTACTTTTGGTACGCG	up	2.58901	1.3724	0.0192498	8077.8	20913.5	24329.1	20507.9	17903.5	8373.81	8227.78	7631.8	27468	14626	16397	9840	13847	6865	high
211	gga-mir-219b-p5	GATGTCCAGACACAATTCTTG	up	2.57348	1.36372	0.020451	93.8306	241.471	269.26	260.8	194.354	91.9076	103.984	85.6006	304	186	178	108	175	77	middle
220	gga-miR-2188-3p_L-1R+1	ATATATGTGGTCAGACCTATCT	up	7.44579	2.89642	0.0223384	35.6164	265.192	306.461	295.854	193.262	28.9339	44.5644	33.3509	346	211	177	34	75	30	middle
229	gga-miR-2188-5p	AAGGTCCAACCTCACATGTCCT	up	1.67074	0.740491	0.0237447	2741.5	4580.34	3927.3	4716.83	5096.88	2834.67	2881.83	2507.99	4434	3364	4668	3331	4850	2256	middle
237	gga-miR-6553-3p_L+1	AAACACTACCCTGAGCTGCTCC	up	28.1215	4.8136	0.0258143	27.7591	780.627	728.065	1016.56	597.257	22.9769	21.3909	38.9094	822	725	547	27	36	35	middle
248	gga-miR-338-3p	TCCAGCATCAGTGATTTTGTTGA	up	2.66607	1.41471	0.028778	117.654	313.674	396.804	263.604	280.612	97.8646	102.795	152.302	448	188	257	115	173	137	middle
250	gga-miR-29c-3p_R+1	TAGCACCATTTGAAATCGGTT	up	2.76734	1.4685	0.0301628	233.33	645.703	624.878	494.959	817.27	226.365	155.678	317.945	705.5	353	748.5	266	262	286	middle
255	gga-miR-1c_1ss8GT	TGGAATGTAAAGCAGTATGTAT	up	31.9013	4.99555	0.0311631	15.6676	499.818	340.709	642.652	516.094	14.7506	17.4296	14.8226	384.667	458.333	472.667	17.3333	29.3333	13.3333	middle
258	gga-miR-10b-5p	TACCCTGTAGAACCGAATTTGT	up	1.59722	0.675563	0.032596	27546.8	43998.3	45929.8	49548.5	36516.7	21153.2	30131.5	31355.8	51855.7	35337.5	33444	24857	50710	28205.3	high
280	gga-miR-133c-3p_L+1R-1	TTTGGTCCCCTTCAACCAGCTG	up	1.76145	0.816766	0.0412551	12309.7	21683	24988.8	21994.7	18065.6	12239	11952.9	12737.3	28212.8	15686.4	16545.4	14382	20116.2	11457.5	high
287	gga-miR-146a-3p_R-2	ACCCATGGGGCTCAGTTCTTC	up	38.4822	5.26612	0.0426583	11.2894	434.439	494.234	256.594	552.49	17.0199	11.2897	5.55848	558	183	506	20	19	5	middle
291	gga-miR-1781-3p	TTTAAATCATGCAGCTGTTGA	up	2.53909	1.34431	0.0436929	10.8308	27.5003	30.1146	19.6301	32.7563	6.80797	19.0142	6.67018	34	14	30	8	32	6	middle
293	gga-miR-146b-3p_L+2	TGCCCTATGGATTCAGTTCTGC	up	58.3633	5.86699	0.0446689	43.7559	2553.74	2879.49	1482.07	3299.65	50.2088	58.8251	22.2339	3251	1057	3022	59	99	20	middle
295	gga-let-7i_R+1	TGAGGTAGTAGTTTGTGCTGTT	up	1.66916	0.739122	0.0452155	22192	37042	37262.4	43465.3	30398.4	20357.1	24986.1	21232.8	42070	30999	27840.5	23921.5	42050.5	19099.5	high
296	gga-miR-22-5p	AGTTCTTCAGTGGCAAGCTTTA	up	1.22281	0.290206	0.0456055	804.457	983.702	1051.35	1001.14	898.615	823.765	868.115	721.491	1187	714	823	968	1461	649	middle
301	gga-miR-365-3p	TAATGCCCCTAAAAATCCTTAT	up	2.73326	1.45062	0.0474485	3033.81	8292.18	8289.93	10354.2	6232.43	2983.17	3011.07	3107.19	9359.5	7384.5	5708	3505.5	5067.5	2795	middle
303	gga-miR-26a-5p_R+1	TTCAAGTAATCCAGGATAGGCT	up	3.09582	1.63032	0.0478288	79678.8	246672	191652	226341	322021	79125.7	89658.3	70252.5	216379	161424	294924	92980	150891	63194	high
304	gga-miR-143-3p_1ss22GT	TGAGATGAAGCACTGTAGCTCT	up	2.78614	1.47827	0.048472	63520.9	176978	131821	228452	170660	66968.3	73988.2	49606.1	148829	162930	156300	78694	124519	44622	high
307	gga-let-7f-5p	TGAGGTAGTAGATTGTATAGTT	up	1.5917	0.67057	0.0497406	36696.8	58410.4	47206.1	67728.1	60297	33138.4	42482	34470.1	53296.6	48303	55223.2	38940.7	71495.3	31006.8	high
1	gga-miR-455-3p	TGCAGTCCATGGGCATATACAC	down	0.12557	-2.99344	7.26368e-07	4645.65	583.355	550.92	687.054	512.09	4705.16	4672.73	4559.07	622	490	469	5529	7864	4101	middle
3	gga-miR-138-5p_R+6	AGCTGGTGTTGTGAATCAGGCCG	down	0.155353	-2.68638	2.27893e-05	490.817	76.2499	75.2865	84.129	69.3342	507.194	482.781	482.476	85	60	63.5	596	812.5	434	middle
4	gga-miR-1663-5p_R+2	TACCACTGTCCTGGGTGCCTGG	down	0.0231021	-5.43583	3.05454e-05	63.8992	1.47621	4.42862	0	0	64.6757	64.767	62.255	5	0	0	76	109	56	middle
6	gga-miR-106-5p_R+1	AAAAGTGCTTACAGTGCAGGTAG	down	0.0487029	-4.35985	3.17018e-05	74704.2	3638.31	1894.56	2722.98	6297.4	72470	72805.5	78837.1	2139	1942	5767.5	85159	122528	70916	high
7	gga-miR-458a-3p	ATAGCTCTTTGAATGGTACTGC	down	0.102406	-3.28763	6.68353e-05	1248.89	127.894	81.4866	82.7269	219.467	1252.67	1307.82	1186.18	92	59	201	1472	2201	1067	middle
8	gga-miR-363-5p	GTGGATCACGATGCAATTTTGA	down	0.0712689	-3.81058	7.64019e-05	964.099	68.7103	38.9719	44.8688	122.29	902.056	960.809	1029.43	44	32	112	1060	1617	926	middle
9	gga-miR-15c-3p	CAGACCATTCTGGGCTGCCTCA	down	0.0890983	-3.48846	0.000126493	129.809	11.5657	12.4001	7.01075	15.2863	124.246	138.447	126.733	14	5	14	146	233	114	middle
11	gga-miR-222a_R-1	AGCTACATCTGGCTACTGGGTCT	down	0.247233	-2.01606	0.000186617	16296.8	4029.09	3879.47	2961.34	5246.47	17099.9	16456.8	15333.6	4380	2112	4805	20094	27696	13793	high
12	gga-miR-17-5p_R-1	CAAAGTGCTTACAGTGCAGGTAG	down	0.118805	-3.07333	0.00020529	86217.2	10243	6643.82	8877.02	15208.2	80253.2	84941.3	93457	7501	6331	13928.5	94305	142952	84067	high
13	gga-miR-1416-5p	TCCTTAACTCATGCCGCTGTG	down	0.0826545	-3.59676	0.000232955	12290.9	1015.9	773.237	1490.49	783.968	11500.4	12257.6	13114.7	873	1063	718	13514	20629	11797	high
14	gga-miR-20b-5p	CAAAGTGCTCATAGTGCAGGTAG	down	0.0422536	-4.56478	0.000245045	82370.9	3480.47	1833.01	2484.61	6123.79	82119.5	82631.7	82361.7	2069.5	1772	5608.5	96498	139066	74086.5	high
15	gga-miR-1451-3p_R-1	CGTAACTCGCTGCTGTGAGAGG	down	0.217435	-2.20135	0.000266548	250.011	54.3612	61.115	36.4559	65.5126	268.915	228.764	252.355	69	26	60	316	385	227	middle
18	gga-let-7c-3p	CTGTACAACCTTCTAGCTTTCC	down	0.0367692	-4.76536	0.000429136	152.562	5.60959	16.8288	0	0	167.646	153.302	136.739	19	0	0	197	258	123	middle
19	gga-miR-17-3p_L-1R+3	CTGCAGTGAAGGCACTTGTAGC	down	0.349122	-1.5182	0.000446258	617.93	215.733	264.832	213.127	169.241	572.721	660.742	620.327	299	152	155	673	1112	558	middle
21	gga-miR-1662	TTGACATCATCATACTTGGGAT	down	0.154604	-2.69335	0.000551714	1335.79	206.518	315.318	200.508	103.728	1449.25	1379.71	1178.4	356	143	95	1703	2322	1060	middle
23	gga-miR-1773-5p	TGGGGGAGGAGGGACCTCTGCTT	down	0.0812264	-3.62191	0.000599677	60.444	4.90964	7.08579	0	7.64314	67.2287	54.0715	60.0316	8	0	7	79	91	54	middle
24	gga-miR-148b-5p	GAGGTTCTGTCCTACACTCCGGCT	down	0.323393	-1.62864	0.000631689	283.765	91.7675	88.5724	113.574	73.1558	290.19	270.952	290.153	100	81	67	341	456	261	middle
25	gga-miR-128-1-5p	CGGGGCCGTAACACTGTCTGAGA	down	0.177306	-2.49569	0.000632066	137.002	24.2913	21.2574	11.2172	40.3995	145.52	143.2	122.287	24	8	37	171	241	110	middle
29	gga-miR-1782	ACATTCATTGGAGCAGGGACA	down	0.0716339	-3.80321	0.000781228	25.4041	1.8198	0	0	5.45939	23.8279	27.927	24.4573	0	0	5	28	47	22	middle
30	gga-miR-106-3p_R+1	ACTGCAGTATAAGCACTTCTGGC	down	0.214887	-2.21835	0.000815034	1088.47	233.897	168.288	175.269	358.136	953.116	1179.47	1132.82	190	125	328	1120	1985	1019	middle
32	gga-let-7d_R+1	AGAGGTAGTGGGTTGCATAGTT	down	0.233305	-2.09971	0.000936088	1560.24	364.011	218.774	329.505	543.755	1599.02	1706.52	1375.17	247	235	498	1879	2872	1237	middle
33	gga-miR-1451-5p	TCGCACAGGAGCAAGTTACCGC	down	0.327718	-1.60947	0.000965234	4959.24	1625.23	1189.53	1559.19	2126.98	4953.65	4633.51	5290.56	1343	1112	1948	5821	7798	4759	middle
37	gga-miR-1306-3p_R-1	TGGACGTTGGCTCTGGTGGTGA	down	0.087087	-3.5214	0.00104699	345.184	30.061	21.2574	15.4237	53.502	377.843	355.327	302.381	24	11	49	444	598	272	middle
38	gga-miR-100-3p_L+1	CAAGCTTGTATCTATAGGTATG	down	-inf	-inf	0.00106062	18.9652	0	0	0	0	17.8709	19.0142	20.0105	0	0	0	21	32	18	middle
40	gga-let-7a-5p	TGAGGTAGTAGGTTGTATAGTT	down	0.456239	-1.13214	0.00124088	55224.5	25195.5	19880.1	27979.6	27726.9	55248.5	59626.6	50798.3	22445	19954.8	25393.8	64922.1	100349	45694.4	high
44	gga-miR-1456-3p_R+1	CGGGGTCGTCGCCGTCCCTTCC	down	0.151025	-2.72714	0.00149473	84.7261	12.7957	13.2859	9.81505	15.2863	91.9076	85.5637	76.7071	15	7	14	108	144	69	middle
45	gga-miR-103-3p	AGCAGCATTGTACAGGGCTATGA	down	0.269079	-1.8939	0.00154461	35815.7	9637.26	6416.04	8397.25	14098.5	38110.5	36047.5	33289.2	7243.83	5988.83	12912.2	44783.3	60666.3	29944.5	high
47	gga-miR-499-3p	AACATCACTTTAAGTCTGTGCT	down	-inf	-inf	0.00158129	595.627	0	0	0	0	641.651	562.7	582.529	0	0	0	754	947	524	middle
51	gga-miR-9-4-3p_L-1	TAAAGCTAGATAACCGAAAGTA	down	0.146553	-2.7705	0.00167476	91.2595	13.3744	0	13.5541	26.569	99.5666	78.2353	95.9765	0	9.66667	24.3333	117	131.667	86.3333	middle
52	gga-let-7c-5p	TGAGGTAGTAGGTTGTATGGTT	down	0.185735	-2.42868	0.00172595	19008.6	3530.56	2619.97	3977.94	3993.77	19771	20411.5	16843.3	2958	2837.03	3657.71	23232.8	34351.7	15151	high
54	gga-miR-92-5p	AGGTTGGGATCAGTTGCAATGCT	down	0.0287808	-5.11875	0.00172825	787.736	22.6717	10.6287	12.6194	44.767	776.96	721.35	864.9	12	9	41	913	1214	778	middle
55	gga-miR-107-3p_R-1	AGCAGCATTGTACAGGGCTATC	down	0.153296	-2.70561	0.00180205	9455.97	1449.56	1209.31	1328.3	1811.06	10052.3	9896.77	8418.88	1365.33	947.333	1658.67	11812.3	16655.8	7573	middle
56	gga-miR-9-5p	TCTTTGGTTATCTAGCTGTATGA	down	0.450682	-1.14982	0.00200946	99.0058	44.6201	49.6005	40.3118	43.9481	90.8439	98.3388	107.835	56	28.75	40.25	106.75	165.5	97	middle
57	gga-miR-130c-3p	CAGTGCAATGTTAAAAGGGCAT	down	0.203241	-2.29874	0.00201134	6489.7	1318.97	997.325	1305.4	1654.19	6916.9	5659.68	6892.52	1126	931	1515	8128	9525	6200	middle
58	gga-miR-456-3p_1ss22AT	CAGGCTGGTTAGATGGTTGTCT	down	0.27704	-1.85184	0.00227181	8734.68	2419.85	1767.02	2128.46	3364.07	9347.35	9458.36	7398.34	1995	1518	3081	10984	15918	6655	middle
59	gga-miR-19b-5p	AGTTTTGCAGGTTTGCATCCAGC	down	0.189491	-2.3998	0.00231595	61.5571	11.6645	9.74297	15.4237	9.82689	61.2718	68.9263	54.4731	11	11	9	72	116	49	middle
60	gga-miR-125b-5p	TCCCTGAGACCCTAACTTGTGA	down	0.451932	-1.14582	0.00233776	136068	61493.7	65087	73308.6	46085.4	148223	132921	127062	73484.5	52283	42207.5	174176	223700	114296	high
61	gga-miR-34a-3p_R-1	CAATCAGCAAGTATACTGCCCT	down	0.231411	-2.11147	0.00249317	49.1763	11.3799	19.4859	7.01075	7.64314	55.3148	42.1877	50.0263	22	5	7	65	71	45	middle
65	gga-miR-18b-5p_R+1	TAAGGTGCATCTAGTGCAGTTAG	down	0.0260484	-5.26266	0.00273691	4246.9	110.625	117.801	74.314	139.76	4202.65	3883.94	4654.12	133	53	128	4938.5	6536.5	4186.5	middle
66	gga-miR-16c-5p	TAGCAGCACGTAAATACTGGAG	down	0.321975	-1.63498	0.00281306	44872.9	14447.9	9075.13	14603.4	19665.3	45436.7	50502.9	38679.1	10246	10415	18010.5	53392.3	84994.2	34792.8	high
68	gga-miR-181b-5p_R+2	AACATTCATTGCTGTCGGTGGGTT	down	0.0563521	-4.14939	0.00286823	36135.2	2036.3	1650.1	2307.24	2151.54	33790.5	34695.8	39919.4	1863	1645.5	1970.5	39707	58391.5	35908.5	high
71	gga-miR-206	TGGAATGTAAGGAAGTGTGTGG	down	0.107697	-3.21495	0.0031625	196657	21179.3	13611.5	22158.2	27768.3	202118	216591	171262	15367.7	15803	25431.7	237507	364513	154055	high
72	gga-miR-187-3p_R+2	TCGTGTCTTGTGTTGCAGCCAG	down	0.0481147	-4.37738	0.00317086	409.031	19.6804	28.3432	25.2387	5.45939	367.631	398.109	461.354	32	18	5	432	670	415	middle
73	gga-miR-3530-5p	GCTCTGCTCGCACCATTGTGG	down	0.125176	-2.99796	0.00318337	138.083	17.2848	37.2004	7.01075	7.64314	165.093	131.317	117.84	42	5	7	194	221	106	middle
75	gga-mir-219a-p3	AGAATTGTGTCTGGACATCTGT	down	-inf	-inf	0.00336634	10.6735	0	0	0	0	11.914	10.1013	10.0053	0	0	0	14	17	9	middle
76	gga-miR-129-5p	CTTTTTGCGGTCTGGGCTTGC	down	0.316537	-1.65955	0.00337633	267.501	84.6741	115.144	84.8301	54.0479	281.68	254.017	266.807	130	60.5	49.5	331	427.5	240	middle
77	gga-miR-3525	CAGCCATTCTGCGATTCTGTGA	down	0.113819	-3.13519	0.00353096	194.391	22.1254	31.0003	26.6409	8.73502	201.686	218.069	163.419	35	19	8	237	367	147	middle
78	gga-miR-20a-5p	TAAAGTGCTTATAGTGCAGGTAG	down	0.237054	-2.07671	0.00360874	61430	14562.2	11634.4	14248.7	17803.6	53320.9	62653.7	68315.4	13135.5	10162	16305.5	62657	105444	61451.5	high
79	gga-miR-499-5p_R-1	TTAAGACTTGTAGTGATGTTTA	down	0.00935011	-6.7408	0.00372861	14103.1	131.866	204.602	68.7054	122.29	14269.5	15506.6	12533.3	231	49	112	16768	26097	11274	high
80	gga-miR-190b-5p	TGATATGTTTGATATTAGGTTG	down	0.0903662	-3.46807	0.0037854	22.8702	2.06669	6.20007	0	0	24.6789	26.1445	17.7871	7	0	0	29	44	16	middle
81	gga-miR-18b-3p_R-3	TACTGCCCTAAATGCTCCTTCT	down	0.00971908	-6.68496	0.00382523	467.707	4.54569	7.08579	0	6.55126	478.26	412.37	512.492	8	0	6	562	694	461	middle
82	gga-miR-551-3p	GCGACCCATACTTGGTTTCAG	down	-inf	-inf	0.00394623	32.6249	0	0	0	0	34.8909	28.5212	34.4626	0	0	0	41	48	31	middle
86	gga-miR-301a-5p_L+2	GCTCTGACAATGTTGCACTACT	down	0.0457241	-4.4509	0.0043516	330.774	15.1243	24.8003	14.0215	6.55126	359.972	349.979	282.371	28	10	6	423	589	254	middle
87	gga-miR-218-5p	TTGTGCTTGATCTAACCATGT	down	0.311401	-1.68315	0.00443824	1133.99	353.126	495.563	374.374	189.441	1311.81	967.345	1122.81	559.5	267	173.5	1541.5	1628	1010	middle
88	gga-miR-130b-5p	CCTCTTTCCCTGTTGCACTACT	down	0.0463871	-4.43013	0.00445944	4248.44	197.073	212.574	196.301	182.343	4730.69	4227.09	3787.55	240	140	167	5559	7114	3407	middle
91	gga-miR-103-2-5p	AGCTTCTTTACAGTGCTGCCTTG	down	0.099058	-3.33558	0.00468869	18.371	1.8198	0	0	5.45939	17.8709	17.2316	20.0105	0	0	5	21	29	18	middle
93	gga-miR-460b-3p_L-1R-1	ACAGCGCATGCAATGTGGACA	down	0.116782	-3.09811	0.00484385	40.5153	4.73147	0	0	14.1944	47.6558	33.869	40.0211	0	0	13	56	57	36	middle
94	gga-miR-12243-5p	TTCATCCTCCTCATCTTCGTCCTTGC	down	0.157563	-2.666	0.00491797	38.655	6.09061	10.6287	0	7.64314	32.3379	46.9412	36.686	12	0	7	38	79	33	middle
96	gga-miR-130b-3p	CAGTGCAATAATGAAAGGGCGT	down	0.0295155	-5.08238	0.00494211	69748.8	2058.67	1144.36	1827	3204.66	79689	63556	66001.4	1292	1303	2935	93642	106962	59370	high
98	gga-miR-363-3p_R-1	AATTGCACGGTATCCATCTGTA	down	0.292189	-1.77502	0.00506445	69999.4	20453.1	19228.2	18947.3	23183.8	70209.8	77797	61991.5	21709	13513	21233	82503	130929	55763	high
100	gga-miR-1467-3p_L+1	TTCACACCAGAGTAACTGGGATC	down	0.17778	-2.49183	0.00518602	75.4189	13.408	24.8003	15.4237	0	60.4208	89.1289	76.7071	28	11	0	71	150	69	middle
101	gga-miR-130a-5p	GCCCTTTTTCTGTTGTACTACT	down	0.20083	-2.31595	0.00527216	182.983	36.7486	71.7437	21.0323	17.47	147.222	187.171	214.557	81	15	16	173	315	193	middle
103	gga-miR-1456-5p_L-1	AAAGGACGGAGGCGGCCCGCGC	down	0.188637	-2.40632	0.00539031	1959	369.539	356.061	307.071	445.486	2233.02	1909.73	1734.25	402	219	408	2624	3214	1560	middle
105	gga-miR-1712-3p_1ss22GT	TTCAGTTATCAGTGGAGTTTGT	down	0.0172603	-5.8564	0.0054411	85.5262	1.47621	4.42862	0	0	73.1857	85.5637	97.8293	5	0	0	86	144	88	middle
106	gga-miR-12283-3p_R+1	TCTTCTCTCTGTCTTTCTCAGT	down	-inf	-inf	0.00549904	9.84806	0	0	0	0	9.36096	11.2897	8.89357	0	0	0	11	19	8	middle
108	gga-miR-92-3p_R+1	TATTGCACTTGTCCCGGCCTGT	down	0.225522	-2.14866	0.00562888	149522	33720.5	29354.7	34354.8	37451.9	168321	147120	133125	33142	24501.5	34300.5	197792	247596	119750	high
111	gga-miR-107-5p	AGCTTCTTTACAGTGTTGCCTTG	down	-inf	-inf	0.00582543	11.6638	0	0	0	0	11.914	13.0722	10.0053	0	0	0	14	22	9	middle
116	gga-mir-3525-p3	AGAGAATCATAGAATGGTCCGG	down	-inf	-inf	0.00621041	80.5108	0	0	0	0	81.6957	90.9114	68.9252	0	0	0	96	153	62	middle
117	gga-miR-12266-3p_R-1	AAGGGCAAACCCGATGGGCAC	down	0.194951	-2.35882	0.00666594	52.1102	10.1589	9.74297	9.81505	10.9188	57.8678	52.8831	45.5796	11	7	10	68	89	41	middle
121	gga-miR-1559-3p	AGTTACATGTATGCATCGAGCA	down	0.0519478	-4.26679	0.00691878	133.903	6.95596	8.85724	0	12.0106	108.928	152.707	140.074	10	0	11	128	257	126	middle
123	gga-miR-199-3p_L-1R+2	ACAGTAGTCTGCACATTGGTT	down	0.424539	-1.23603	0.00722302	178862	75933.9	78906.1	97265.8	51630	200563	186268	149755	89086.5	69369	47285.5	235680	313482	134708	high
127	gga-miR-196-5p_R+1	TAGGTAGTTTCATGTTGTTGGG	down	0.0549801	-4.18495	0.00768151	1390.39	76.4438	67.315	84.129	77.8872	1184.02	1400.02	1587.13	76	60	71.3333	1391.33	2356.17	1427.67	middle
128	gga-miR-16-5p	TAGCAGCACGTAAATATTGGTG	down	0.348036	-1.52269	0.00795264	25187.1	8766.02	5437.02	7481.17	13379.9	22069.6	23719.1	29772.7	6138.5	5335.5	12254	25933.8	39918.2	26781.3	high
129	gga-miR-460b-5p	TCCTCATTGTACATGCTGTGTG	down	0.166707	-2.58461	0.00813406	129.907	21.6563	11.5144	39.2602	14.1944	142.116	98.6359	148.967	13	28	13	167	166	134	middle
134	gga-miR-6548-3p	AGAGGTGCCCCGCTGTTGCTGT	down	-inf	-inf	0.00851084	59.6684	0	0	0	0	57.8678	51.1006	70.0369	0	0	0	68	86	63	middle
135	gga-miR-15c-5p_R-1	TAGCAGCACATCATGGTTTGT	down	0.0356878	-4.80843	0.00863294	16427.4	586.256	545.163	594.512	619.094	19390	14845.9	15046.3	615.5	424	567	22785	24985	13534.5	high
136	gga-let-7l-3p_R+1	CGATGCAGCCGACTACTTTCCT	down	0.596773	-0.744746	0.00865944	24.332	14.5207	16.8288	14.7226	12.0106	24.2534	23.1735	25.569	19	10.5	11	28.5	39	23	middle
138	gga-miR-193b-5p	CGGGGTTTTGGGGGCGAGATGA	down	-inf	-inf	0.00931875	7.35252	0	0	0	0	5.95698	8.31869	7.78188	0	0	0	7	14	7	low
140	gga-miR-20b-3p_R-2	ACTGTAATGTGGGCACTTAC	down	0.177662	-2.49279	0.00954061	88.2709	15.6824	6.20007	16.8258	24.0213	93.6096	103.389	67.8135	7	12	22	110	174	61	middle
141	gga-miR-1552-5p_R+1	TTAGTGCGCGGTAAGCTAGGGTGT	down	0.0564986	-4.14564	0.00977717	1617.51	91.3871	84.1438	103.759	86.2583	1901.13	1574.02	1377.39	95	74	79	2234	2649	1239	middle
144	gga-miR-1329-3p	CCTCGTAGCTTGATCACGATAT	down	-inf	-inf	0.0100041	90.1725	0	0	0	0	75.7387	106.955	87.824	0	0	0	89	180	79	middle
145	gga-mir-3539-p3_1ss22GT	CTGCCTCATGTCCTCCTCTAGT	down	-inf	-inf	0.0100418	16.4581	0	0	0	0	17.0199	19.0142	13.3404	0	0	0	20	32	12	middle
146	gga-miR-18a-5p_R+1	TAAGGTGCATCTAGTGCAGATAG	down	0.0421669	-4.56774	0.0100464	10625.1	448.03	449.062	388.396	506.631	9598.82	9589.37	12687.2	507	277	464	11279.5	16138.5	11412.5	high
149	gga-miR-16-2-3p_L+1R-2	CCCAATATTATTGTGCTGCTT	down	0.356729	-1.4871	0.0105208	144.064	51.3919	61.115	50.4774	42.5832	118.289	152.707	161.196	69	36	39	139	257	145	middle
150	gga-miR-181a-3p	ACCATCGACCGTTGATTGTACC	down	0.347512	-1.52486	0.0105882	3274.3	1137.86	1192.63	1233.89	987.057	3356.76	3690.23	2775.91	1346.5	880	904	3944.5	6210.5	2497	middle
152	gga-miR-130a-3p	CAGTGCAATATTAAAAGGGCAT	down	0.088145	-3.50398	0.0106446	7631.92	672.716	448.176	640.783	929.187	8114.25	6095.82	8685.68	506	457	851	9535	10259	7813	middle
156	gga-miR-15b-5p_R-1	TAGCAGCACATCATGGTTTGC	down	0.038987	-4.68086	0.0120028	27899.7	1087.72	907.424	949.957	1405.79	33820.3	24250.8	25627.9	1024.5	677.5	1287.5	39742	40813	23053	high
157	gga-miR-2954_R+2	CATCCCCATTCCACTCCTAGCAGT	down	0.429297	-1.21995	0.0120749	26241	11265.2	11042.3	11322.4	11430.9	25745.2	23607.9	29369.9	12467	8075	10469	30253	39731	26419	high
158	gga-miR-181b-2-3p_L+2R-1	ACTCACTGATCAATGAATGCAA	down	-inf	-inf	0.0120823	151.179	0	0	0	0	137.861	184.497	131.18	0	0	0	162	310.5	118	middle
160	gga-miR-455-5p	TATGTGCCCTTGGACTACATCG	down	0.0734687	-3.76673	0.0121734	6055.22	444.869	523.463	487.948	323.196	6617.35	6770.23	4778.07	591	348	296	7776	11394	4298	middle
164	gga-miR-181a-5p	AACATTCAACGCTGTCGGTGAGT	down	0.180848	-2.46715	0.0130836	64184.4	11607.7	11042.3	12526.1	11254.5	57080.2	59014	76459.1	12467	8933.5	10307.5	67074.5	99318	68777	high
165	gga-miR-205b	CCCTTCATTCCACCGGAATCTG	down	-inf	-inf	0.0135657	373.907	0	0	0	0	321.677	338.69	461.354	0	0	0	378	570	415	middle
166	gga-miR-138-2-3p_L+2R-1	GCTATTTCACTACACCAGGGT	down	0.256278	-1.96422	0.0136053	52.2097	13.3802	7.08579	11.2172	21.8375	65.5267	42.1877	48.9146	8	8	20	77	71	44	middle
169	gga-miR-15b-3p_L+1	CGAATCATTATTTGCTGCTTTA	down	0.0505102	-4.30728	0.0139025	200.247	10.1145	15.0573	0	15.2863	192.325	161.62	246.797	17	0	14	226	272	222	middle
172	gga-miR-16-1-3p	CCAGTATTAACTGTGCTGCTGAA	down	0.121519	-3.04075	0.0147718	19.2309	2.33692	0	7.01075	0	21.2749	13.0722	23.3456	0	5	0	25	22	21	middle
173	gga-miR-1677-3p_L+1	TTGACTTCAGTAGGAGCAGGATT	down	0.0566223	-4.14248	0.014849	1172.11	66.3676	46.9434	65.9011	86.2583	1425.42	1142.63	948.277	53	47	79	1675	1923	853	middle
185	gga-miR-6599-3p	TGACGGATCCTGGCTCCCTCCG	down	-inf	-inf	0.0171704	45.7111	0	0	0	0	41.6988	57.6367	37.7977	0	0	0	49	97	34	middle
186	gga-miR-1306-5p_L-1R-2	CCACCTCCCCTGCAAACGTCCA	down	0.104328	-3.2608	0.0171804	231.155	24.116	24.8003	22.4344	25.1132	280.829	226.982	185.653	28	16	23	330	382	167	middle
191	gga-miR-460a-3p	CACAGCGCATACAATGTGGATT	down	0.0191266	-5.70827	0.0174955	601.135	11.4977	15.943	9.81505	8.73502	753.132	486.644	563.63	18	7	8	885	819	507	middle
193	gga-miR-3523	CCGCGCAGTGCCTCGTCCTCGA	down	0.590225	-0.760663	0.0175466	206.529	121.898	139.944	92.5419	133.209	237.428	185.388	196.77	158	66	122	279	312	177	middle
194	gga-miR-130c-5p	GCCCTTTTTATGTTGTACTACT	down	0.0502967	-4.31339	0.0175683	58.7	2.95241	8.85724	0	0	54.4638	76.0566	45.5796	10	0	0	64	128	41	middle
195	gga-miR-1551-3p	TGAGTTTGTGTTGCTGCTTTCT	down	0.146759	-2.76848	0.0175961	16.0939	2.36193	7.08579	0	0	21.2749	13.6664	13.3404	8	0	0	25	23	12	middle
197	gga-miR-182-5p_R-1	TTTGGCAATGGTAGAACTCACACT	down	0.335802	-1.57432	0.0178837	799.533	268.484	129.316	297.256	378.881	599.953	954.867	843.778	146	212	347	705	1607	759	middle
205	gga-miR-1329-5p	TACAGTGATCACGTTACGATGG	down	0.0500157	-4.32148	0.0188144	3753.36	187.727	145.259	92.5419	325.379	2724.89	4351.87	4183.31	164	66	298	3202	7324	3763	middle
207	gga-miR-9-3p_R+1	TAAAGCTAGAGAACCGAATGTA	down	-inf	-inf	0.0192565	40.7583	0	0	0	0	30.6359	50.5064	41.1328	0	0	0	36	85	37	middle
208	gga-mir-16c-p3	TGGGGGATCGCCTGTTGCTCT	down	-inf	-inf	0.0195637	7.32436	0	0	0	0	9.36096	5.94192	6.67018	0	0	0	11	10	6	low
209	gga-mir-7-3-p3	CAACAAATCATAGCCTGCCATA	down	-inf	-inf	0.0200294	18.5563	0	0	0	0	22.1259	20.2025	13.3404	0	0	0	26	34	12	middle
212	gga-miR-490-5p	CCATGGATCTCCAGGTGGGT	down	-inf	-inf	0.0206735	113.668	0	0	0	0	138.712	120.027	82.2655	0	0	0	163	202	74	middle
213	gga-miR-99a-5p_R-1	AACCCGTAGATCCGATCTTGT	down	0.581973	-0.780977	0.0213157	120289	70004.8	78802.4	80863.4	50348.6	121449	136119	103299	88969.5	57671	46112	142714	229082	92920	high
214	gga-miR-1591-5p_R+1	TGATTCATTGCCTGGCTCTGCA	down	-inf	-inf	0.0213732	9.3906	0	0	0	0	10.212	11.2897	6.67018	0	0	0	12	19	6	middle
215	gga-miR-148b-3p	TCAGTGCATCACAGAACTTGGT	down	0.561529	-0.832568	0.021539	22879.8	12847.7	12615.4	13929	11998.6	25878.8	23019	19741.5	14243	9934	10989	30410	38740	17758	high
217	gga-miR-1677-5p	TCCTGCACCGCTGAAGTCAAT	down	0.0493923	-4.33957	0.0217654	445.933	22.0256	16.8288	35.0538	14.1944	554.85	452.775	330.174	19	25	13	652	762	297	middle
218	gga-miR-6548-5p	AACAACAGCTGCGTGCCATGCC	down	0.0777172	-3.68562	0.0220701	170.406	13.2434	11.5144	14.0215	14.1944	156.583	137.853	216.781	13	10	13	184	232	195	middle
219	gga-miR-301b-3p_R-2	CAGTGCAATAGTATTGTCAAAGC	down	0.0981166	-3.34936	0.022315	2797.78	274.509	177.145	266.409	379.973	2329.18	2470.06	3594.11	200	190	348	2737	4157	3233	middle
221	gga-miR-181b-1-3p_L+1R-1	CTCACTGAACAATGAATGCAA	down	0.211107	-2.24395	0.0223568	205.035	43.2843	44.2862	56.086	29.4807	232.322	233.815	148.967	50	40	27	273	393.5	134	middle
222	gga-miR-135a-5p	TATGGCTTTTTATTCCTATGTGA	down	0.0950315	-3.39545	0.0226078	53.6753	5.10084	10.6287	4.67384	0	37.1602	56.0522	67.8135	12	3.33333	0	43.6667	94.3333	61	middle
225	gga-let-7f-3p_1ss22CT	CTATACAATCTATTGCCTTCCT	down	0.326795	-1.61354	0.0228564	43.9553	14.3644	26.5717	10.5161	6.00532	39.9968	54.0715	37.7977	30	7.5	5.5	47	91	34	middle
226	gga-miR-12223-5p	TAGTTCAGCTGTCTGTGAATGAGG	down	-inf	-inf	0.0234779	13.1166	0	0	0	0	17.0199	10.1013	12.2287	0	0	0	20	17	11	middle
227	gga-miR-1703-5p	AGAGGCTGTAGGTCCCGTGCTTT	down	-inf	-inf	0.0235482	7.69752	0	0	0	0	5.95698	7.13031	10.0053	0	0	0	7	12	9	middle
228	gga-miR-214_R+1	ACAGCAGGCACAGACAGGCAGT	down	0.164508	-2.60377	0.0237171	52204.4	8588.05	9468.39	10507.7	5788.04	66767.1	43293.8	46552.3	10690	7494	5301	78457.5	72861.5	41875	high
230	gga-miR-15a_R+1	TAGCAGCACATAATGGTTTGTG	down	0.3989	-1.3259	0.0242357	4961.78	1979.25	2037.17	1857.15	2043.45	4786.86	4218.17	5880.32	2300	1324.5	1871.5	5625	7099	5289.5	middle
231	gga-miR-12218-3p_R+1	CTCATGCCCTCTCTGTGCCAGT	down	0.178886	-2.48288	0.0242825	13.2035	2.36193	7.08579	0	0	16.1689	10.1013	13.3404	8	0	0	19	17	12	middle
233	gga-miR-204	TTCCCTTTGTCATCCTATGCCT	down	0.330049	-1.59925	0.0246342	251.872	83.1302	144.373	51.8796	53.138	313.45	253.918	188.247	163	37	48.6667	368.333	427.333	169.333	middle
234	gga-miR-1416-3p	ACAATTGTATGAGTTGAGTACA	down	0.0468964	-4.41438	0.0248593	101.242	4.74789	4.42862	9.81505	0	70.6327	106.36	126.733	5	7	0	83	179	114	middle
235	gga-miR-30c-5p	TGTAAACATCCTACACTCTCAGCT	down	0.634604	-0.656071	0.0251393	76918.2	48812.6	44515	54691.1	47231.7	65437.1	79828.6	85488.9	50258.3	39005.2	43257.3	76894.7	134348	76899.5	high
236	gga-miR-129-1-3p	AAGCCCTTACCCCAAAAAGCAT	down	0.145845	-2.77749	0.0251643	850.638	124.062	164.745	143.019	64.4208	741.218	702.335	1108.36	186	102	59	871	1182	997	middle
238	gga-mir-33-2-p3	CAATGCCCCTGCCATGCAGCC	down	0.145234	-2.78355	0.026584	327.002	47.4917	61.115	51.8796	29.4807	425.498	287.589	267.919	69	37	27	500	484	241	middle
239	gga-miR-12277-3p_R+1	TTTGGGTGCCAGCCCCGTTGCGT	down	0.142174	-2.81428	0.0267715	706.198	100.403	74.4008	121.987	104.82	881.633	519.918	717.044	84	87	96	1036	875	645	middle
244	gga-miR-6694-3p	TTAAGAGTAGGGATTCTGTTCC	down	-inf	-inf	0.0277356	32.6903	0	0	0	0	24.6789	43.376	30.0158	0	0	0	29	73	27	middle
247	gga-miR-301a-3p_R-2	CAGTGCAATAATATTGTCAAAGC	down	0.0257048	-5.28182	0.0286925	3250.24	83.5468	76.1723	63.0968	111.371	2597.24	2812.31	4341.17	86	45	102	3052	4733	3905	middle
251	gga-miR-34a-5p_R-1	TGGCAGTGTCTTAGCTGGTTGT	down	0.543648	-0.879256	0.0303772	739.886	402.237	549.149	307.071	350.493	742.069	682.727	794.863	620	219	321	872	1149	715	middle
253	gga-miR-1591-3p	CAGACTTGGCCATGGGTAGGA	down	-inf	-inf	0.0308667	5.79486	0	0	0	0	4.25498	5.34773	7.78188	0	0	0	5	9	7	low
256	gga-let-7a-2-3p	CTGTACAACCTCCTAGCTTTCC	down	0.0704209	-3.82785	0.0313184	90.8287	6.39624	7.97152	11.2172	0	119.991	89.1289	63.3667	9	8	0	141	150	57	middle
257	gga-miR-137-3p_L+1	TTATTGCTTAAGAATACGCGTAG	down	0.113278	-3.14206	0.0314451	60.5908	6.86362	7.97152	12.6194	0	71.4837	38.0283	72.2603	9	9	0	84	64	65	middle
259	gga-miR-6705-5p	AAGCAATGGGGTAAGGAACAG	down	-inf	-inf	0.0336091	8.70951	0	0	0	0	11.063	9.50708	5.55848	0	0	0	13	16	5	middle
260	gga-let-7l-5p	TGAGGTAGTCGGTTGTATTGTT	down	0.732747	-0.448613	0.0343084	2012.82	1474.89	1223.63	1597.58	1603.47	1910.52	2240.62	1887.33	1381.5	1139.38	1468.54	2245.04	3770.87	1697.7	middle
261	gga-miR-458a-5p_R-1	AGCGCCATTTTCAGAGCTAT	down	-inf	-inf	0.0345616	5.6824	0	0	0	0	5.10598	4.15935	7.78188	0	0	0	6	7	7	low
262	gga-miR-6594-5p_R+1	TGGGGGTGGCGTGAGTTGTGGC	down	-inf	-inf	0.0346068	25.5522	0	0	0	0	34.8909	18.42	23.3456	0	0	0	41	31	21	middle
263	gga-miR-18a-3p_R+1	ACTGCCCTAAGTGCTCCTTCTGG	down	0.0176707	-5.8225	0.0347698	308.952	5.45939	0	0	16.3782	275.723	227.576	423.556	0	0	15	324	383	381	middle
265	gga-miR-99a-3p_R+2	CAAGCTCGCTTCTATGGGTCTGT	down	0.577829	-0.791286	0.0350166	241.425	139.502	181.573	133.204	103.728	277.425	248.967	197.882	205	95	95	326	419	178	middle
268	gga-miR-454-3p_R+2	TAGTGCAATATTGCTTATAGGGTCT	down	0.0389007	-4.68406	0.0353721	18791.6	731.007	690.865	738.933	763.222	14091.7	16671.9	25611.3	780	527	699	16559	28058	23038	high
269	gga-mir-1737-p5	TCCCACTGCCCCTCAGCAGCACC	down	0.0555096	-4.17112	0.0379518	59.0102	3.27563	0	0	9.82689	79.1427	61.2018	36.686	0	0	9	93	103	33	middle
270	gga-miR-460a-5p	CCTGCATTGTACACACTGTGTG	down	0.0967765	-3.3692	0.0380845	2344.38	226.88	276.346	267.811	136.485	3209.11	1951.92	1872.1	312	191	125	3771	3285	1684	middle
271	gga-miR-144-5p_R+1	GGATATCATCATATACTGTAAGT	down	0.262555	-1.92931	0.0381596	334.348	87.7847	79.7152	89.7376	93.9014	277.425	434.355	291.264	90	64	86	326	731	262	middle
273	gga-miR-1740-5p	TGTAGTTTAAGAGGATAGGTCTT	down	-inf	-inf	0.0389643	6.61268	0	0	0	0	4.25498	8.91289	6.67018	0	0	0	5	15	6	low
276	gga-miR-1666_R+1_1ss4CT	TAATGCCACGGGGCTGAGGCTGA	down	-inf	-inf	0.0393794	14.3371	0	0	0	0	8.50997	17.8258	16.6754	0	0	0	10	30	15	middle
277	gga-miR-148a-5p	AAAGTTCTGTGACACTCAGACT	down	0.485391	-1.04278	0.0394755	148.137	71.9046	106.287	60.2925	49.1345	155.732	175.287	113.393	120	43	45	183	295	102	middle
279	gga-miR-3539	CAGAGGAAGACTGATGCTAGTT	down	-inf	-inf	0.0397473	16.6101	0	0	0	0	22.9769	11.2897	15.5638	0	0	0	27	19	14	middle
284	gga-miR-20a-3p_L-5	ACTGCATTATAAGCACTTAAAGT	down	0.316277	-1.66074	0.0421961	35.6202	11.2658	8.85724	14.0215	10.9188	28.0829	32.0864	46.6913	10	10	10	33	54	42	middle
289	gga-miR-1553-3p_R+1	TGTGGTGGGAGGACAGTGATGTT	down	-inf	-inf	0.0431736	11.43	0	0	0	0	12.7649	14.8548	6.67018	0	0	0	15	25	6	middle
294	gga-miR-490-3p_R+1	CAACCTGGAGGACTCCATGCTGT	down	-inf	-inf	0.0451366	405.314	0	0	0	0	429.753	546.063	240.126	0	0	0	505	919	216	middle
297	gga-miR-1467-5p	TCTCAGCTACATCGGTGTAAATC	down	-inf	-inf	0.0460174	18.7264	0	0	0	0	12.7649	26.7387	16.6754	0	0	0	15	45	15	middle
298	gga-miR-6606-5p	GAGGAGCGGGAGGAGCGGGA	down	0.15958	-2.64765	0.0461256	749.366	119.584	138.173	113.574	107.004	1029.71	636.974	581.417	156	81	98	1210	1072	523	middle
306	gga-miR-7455-3p	CTTCCCTCCGTCGGCGCGCACAC	down	-inf	-inf	0.0490178	15.6468	0	0	0	0	8.50997	18.42	20.0105	0	0	0	10	31	18	middle

## Sheet: D98_E12 pair
Table S2. DE-miRNAs(D98 VS E12)
Index	miR_name	miR_seq	up/down	fold_change(D98(mean)/E12(mean))	log2(fold_change)	pvalue(t_test)	E12(mean)	D98(mean)	D98/D98_1(norm)	D98/D98_2(norm)	D98/D98_3(norm)	E12/E12_1(norm)	E12/E12_2(norm)	E12/E12_3(norm)	D98/D98_1(raw)	D98/D98_2(raw)	D98/D98_3(raw)	E12/E12_1(raw)	E12/E12_2(raw)	E12/E12_3(raw)	Expression level
7	gga-miR-27b-3p	TTCACAGTGGCTAAGTTCTGC	up	3.68779	1.88276	4.80019e-05	6982.21	25748.9	24443	26387.9	26415.8	7338.14	8031.11	5577.38	11814	11941	11287	8623	13516	5017	high
15	gga-miR-10a-5p	TACCCTGTAGATCCGAATTTGT	up	1.94614	0.960614	0.000246657	15658.9	30474.4	30856.9	29764.6	30801.6	14732.5	16938	15306.2	14914	13469	13161	17312	28506	13768.3	high
17	gga-let-7k-5p	TGAGGTAGTAGATTGAATAGTT	up	2.22832	1.15596	0.000256566	4107.36	9152.54	8715.62	9148.82	9593.19	4320.08	3811.8	4190.21	4212.5	4140	4099	5076.5	6415.1	3769.2	high
51	gga-miR-1729-3p	CTACTCGGTGAGTAAGGATAGC	up	9.13191	3.19092	0.00197442	28.7262	262.325	233.796	262.973	290.206	40.8478	21.9851	23.3456	113	119	124	48	37	21	middle
53	gga-miR-22-3p	AAGCTGCCAGTTGAAGAACTGT	up	3.34005	1.73987	0.00203254	40899.4	136606	142349	146463	121007	41629.1	46967.9	34101.3	68801	66277	51704	48918	79045	30675	high
55	gga-miR-133a-5p_R-1	AGCTGGTAAAATGGAACCAAAT	up	2.89676	1.53444	0.00205486	5190.81	15036.5	14844	13555.3	16710.3	4475.39	6207.23	4889.8	7174.5	6134	7140	5259	10446.5	4398.5	high
61	gga-miR-1b-3p_R+1	TGGAATGTTAAGAAGTATGTAT	up	17.6323	4.14015	0.00232145	1085.29	19136.2	17747.1	21009.9	18651.6	1132.25	1338.02	785.599	8577.67	9507.33	7969.5	1330.5	2251.83	706.667	high
65	gga-miR-221-5p_L-1R-3	ACCTGGCATACAATGTAGATTTC	up	2.0693	1.04914	0.00267241	622.808	1288.77	1171.05	1401.05	1294.23	484.217	648.264	735.943	566	634	553	569	1091	662	middle
72	gga-miR-30e-3p_L+1	CTTTCAGTCGGATGTTTACAGC	up	1.93173	0.949896	0.00339704	4442.22	8581.19	9275.28	8773.14	7695.15	4080.53	4998.35	4247.79	4483	3970	3288	4795	8412	3821	middle
76	gga-miR-30c-1-3p_R+1	TGGGAGAGGATTGTTTACGCCT	up	3.61181	1.85272	0.00354357	921.388	3327.88	2956.59	3703.72	3323.33	961.626	1041.03	761.512	1429	1676	1420	1130	1752	685	middle
78	gga-miR-26a-5p_R+1	TTCAAGTAATCCAGGATAGGCT	up	3.92433	1.97245	0.00366839	79678.8	312686	275481	334430	328148	79125.7	89658.3	70252.5	133148	151336	140212	92980	150891	63194	high
92	gga-miR-425-3p_R+1	CATCGGGGATGTCGTGTCTGTCC	up	11.532	3.52758	0.00471566	95.3665	1099.77	986.908	1226.47	1085.93	92.7586	93.2882	100.053	477	555	464	109	157	90	middle
96	gga-miR-7b_R+3	TGGAAGACTAGTGATTTTTGTTGTT	up	2.66482	1.41404	0.00493653	530.135	1412.71	1474.16	1565.13	1198.86	405.925	617.514	566.965	712.5	708.25	512.25	477	1039.25	510	middle
97	gga-miR-146c-5p_R-1	TGAGAACTGAATTCCATGGACT	up	1.96496	0.9745	0.00503172	30063.6	59073.8	66431.1	56025.5	54764.7	30265.3	33814	26111.5	32108	25352.5	23400	35564.5	56907.5	23488	high
103	gga-let-7f-5p	TGAGGTAGTAGATTGTATAGTT	up	1.59372	0.672394	0.00556683	36696.8	58484.3	55139.1	58781.5	61532.4	33138.4	42482	34470.1	26650.2	26599.7	26291.7	38940.7	71495.3	31006.8	high
114	gga-miR-145-5p_R-1	GTCCAGTTTTCCCAGGAATCCCT	up	3.50546	1.8096	0.00614595	3484	12213	13874.6	9873.65	12890.8	2485.76	2994.73	4971.51	6706	4468	5508	2921	5040	4472	high
129	gga-miR-1a-3p_R+1	TGGAATGTAAAGAAGTATGTAT	up	35.8473	5.16379	0.00739637	153076	5.48735e+06	4.62685e+06	5.61402e+06	6.22119e+06	133838	197007	128382	2.23628e+06	2.54044e+06	2.6582e+06	157272	331554	115483	high
130	gga-miR-365-3p	TAATGCCCCTAAAAATCCTTAT	up	3.33723	1.73865	0.00749226	3033.81	10124.5	10437	11015	8921.5	2983.17	3011.07	3107.19	5044.5	4984.5	3812	3505.5	5067.5	2795	middle
135	gga-miR-30d_R+2	TGTAAACATCCCCGACTGGAAGCT	up	3.56932	1.83565	0.00846687	41550.9	148309	135769	169792	139365	37849.8	44235	42568	65621	76834	59548	44477	74445.5	38291	high
140	gga-miR-2188-3p_L-1R+1	ATATATGTGGTCAGACCTATCT	up	6.26622	2.64759	0.00941303	35.6164	223.18	264.831	201.097	203.612	28.9339	44.5644	33.3509	128	91	87	34	75	30	middle
145	gga-miR-133c-3p_L+1R-1	TTTGGTCCCCTTCAACCAGCTG	up	2.10034	1.07062	0.0097846	12309.7	25854.7	23362.2	25834.7	28367.1	12239	11952.9	12737.3	11291.6	11690.7	12120.8	14382	20116.2	11457.5	high
149	gga-miR-132a-5p	ACCGTGGCTTTAGATTGTTACT	up	3.97318	1.99029	0.010102	174.684	694.053	759.319	545.835	777.004	234.875	165.78	123.398	367	247	332	276	279	111	middle
150	gga-let-7i_R+1	TGAGGTAGTAGTTTGTGCTGTT	up	1.39286	0.478051	0.0101807	22192	30910.4	33200	30529.2	29001.9	20357.1	24986.1	21232.8	16046.5	13815	12392	23921.5	42050.5	19099.5	high
151	gga-miR-30c-2-3p_L+1	CTGGGAGAAGGCTGTTTACTCT	up	1.44888	0.534943	0.0102289	515.901	747.481	682.767	815.438	744.239	565.913	519.324	462.466	330	369	318	665	874	416	middle
152	gga-miR-24-3p_R+1	TGGCTCAGTTCAGCAGGAACAGT	up	1.85647	0.892565	0.0103015	9661.14	17935.7	15786.4	18445.7	19574.9	9983.89	10173.8	8825.76	7630	8347	8364	11732	17122	7939	high
165	gga-miR-6660-3p	TCTGACATGGCTCTGCTCCGCAGT	up	7.43729	2.89478	0.0116248	3.82698	28.4623	28.9659	35.3577	21.0634	8.50997	2.97096	0	14	16	9	10	5	0	middle
173	gga-miR-146a-5p_R+1	TGAGAACTGAATTCCATGGGTTG	up	22.6905	4.50401	0.0121733	615.285	13961.1	15029.1	11023.9	15830.3	586.762	608.75	650.342	7264	4988.5	6764	689.5	1024.5	585	high
184	gga-miR-126-5p	CATTATTACTTTTGGTACGCG	up	2.99989	1.58491	0.0132817	8077.8	24232.5	22125.8	22452.2	28119.6	8373.81	8227.78	7631.8	10694	10160	12015	9840	13847	6865	high
202	gga-miR-126-3p_R-1	TCGTACCGTGAGTAATAATGCG	up	2.28222	1.19044	0.0150469	49159.7	112193	100576	107541	128463	46272.9	50907.4	50298.7	48611	48664	54890	54375	85675	45245	high
223	gga-mir-219b-p5	GATGTCCAGACACAATTCTTG	up	2.06711	1.04762	0.0183536	93.8306	193.958	223.451	192.258	166.166	91.9076	103.984	85.6006	108	87	71	108	175	77	middle
239	gga-miR-23b-3p_R+2	ATCACATTGCCAGGGATTACCAC	up	1.40964	0.495323	0.0210964	2518.79	3550.58	3231.76	3708.14	3711.83	2520.65	2476.59	2559.13	1562	1678	1586	2962	4168	2302	middle
241	gga-miR-133a-3p	TTGGTCCCCTTCAACCAGCTGT	up	5.50916	2.46183	0.0213224	89727	494321	389953	493659	599351	87698.2	96332.1	85150.8	188475	223389	256092	103054	162123	76595.3	high
243	gga-miR-1729-5p	ATCCCTTACTCACATGAGTAGTC	up	2.9878	1.57908	0.0215591	79.1381	236.449	283.452	238.665	187.23	92.7586	62.3902	82.2655	137	108	80	109	105	74	middle
244	gga-miR-133b_L+1R-1	TTTGGTCCCCTTCAACCAGCT	up	1.16181	0.21637	0.022358	23269.2	27034.3	26231.9	26325.3	28545.7	22440.6	22682.5	24684.5	12678.6	11912.7	12197.1	26369.8	38173.6	22204.3	high
247	gga-miR-1454_L-1R-1	TACAATGATGAGACTTTGGCTC	up	1.85628	0.892416	0.0227906	175.78	326.296	347.59	366.837	264.462	135.308	226.387	165.643	168	166	113	159	381	149	middle
254	gga-miR-191-3p	CTGCCCTGGGATTTCGTTACC	up	4.73914	2.24462	0.0238876	142.231	674.053	502.765	704.945	814.45	163.391	161.026	102.276	243	319	348	192	271	92	middle
260	gga-miR-12264-3p	ATGGCTGTTCTAGCAGTAGATC	up	4.11853	2.04213	0.0245115	4.58735	18.8932	24.8279	15.469	16.3826	4.25498	9.50708	0	12	7	7	5	16	0	middle
272	gga-miR-425-5p_R+2	AATGACACGATCACTCCCGCTGAGC	up	7.57714	2.92165	0.0276636	4403.22	33363.8	25090.6	42221.6	32779.3	4057.55	4152.81	4999.3	12127	19106	14006	4768	6989	4497	high
279	gga-miR-29b-3p	TAGCACCATTTGAAATCAGTGTT	up	27.4008	4.77615	0.0287303	9.33882	255.891	341.383	212.146	214.144	11.063	8.61579	8.33772	165	96	91.5	13	14.5	7.5	middle
284	gga-miR-7_R+2	TGGAAGACTAGTGATTTTGTTGTT	up	1.98738	0.99087	0.0300486	246.23	489.353	601.042	450.627	416.391	193.46	309.921	235.309	290.5	203.917	177.917	227.333	521.583	211.667	middle
292	gga-miR-148a-3p	TCAGTGCACTACAGAACTTTGT	up	1.31233	0.392129	0.0318791	178378	234090	234282	248377	219611	177008	202104	156021	113235	112395	93836	208001	340132	140345	high
294	gga-miR-146b-3p_L+2	TGCCCTATGGATTCAGTTCTGC	up	56.3239	5.81568	0.0327151	43.7559	2464.5	2329.68	3301.53	1762.3	50.2088	58.8251	22.2339	1126	1494	753	59	99	20	middle
295	gga-miR-146a-3p_R-2	ACCCATGGGGCTCAGTTCTTC	up	38.9902	5.28504	0.0328813	11.2894	440.174	575.179	298.331	447.011	17.0199	11.2897	5.55848	278	135	191	20	19	5	middle
300	gga-miR-2184a-5p	AACAGTAAGAGTTGATGTGCGG	up	8.20564	3.03662	0.0344596	514.498	4221.79	3014.52	5562.22	4088.63	665.479	272.14	605.875	1457	2517	1747	782	458	545	middle
301	gga-miR-1c_1ss8GT	TGGAATGTAAAGCAGTATGTAT	up	30.5626	4.93369	0.0345101	15.6676	478.843	307.59	526.683	602.256	14.7506	17.4296	14.8226	148.667	238.333	257.333	17.3333	29.3333	13.3333	middle
309	gga-miR-191-5p_R-1	CAACGGAATCCCAAAAGCAGCT	up	11.515	3.52544	0.0357462	21369.2	246067	171041	322399	244761	20519.2	23282.2	20306.2	82669	145891	104582	24112	39183	18266	high
314	gga-miR-1388a-5p	AGGACTGTCTAACCTGAGAATG	up	152.877	7.25622	0.0370791	28.0133	4282.59	4026.25	5853.92	2967.59	33.1889	38.6225	12.2287	1946	2649	1268	39	65	11	middle
315	gga-miR-140-3p_L+1	ACCACAGGGTAGAACCACGGAC	up	2.18163	1.12541	0.0372316	14783	32250.9	30873.5	33006.5	32872.9	14099.3	21434.9	8814.64	14922	14936	14046	16568	36074	7929	high
319	gga-miR-22-5p	AGTTCTTCAGTGGCAAGCTTTA	up	1.79912	0.84729	0.0385204	804.457	1447.31	1218.63	1405.47	1717.83	823.765	868.115	721.491	589	636	734	968	1461	649	middle
329	gga-miR-193a-5p	TGGGTCTTTGCGGGCGAGATGA	up	7.43175	2.8937	0.0417146	1356.73	10082.8	6409.73	11535.5	12303.3	1563.28	1206.21	1300.68	3098	5220	5257	1837	2030	1170	middle
330	gga-miR-30b-5p	TGTAAACATCCTACACTCAGCT	up	2.12576	1.08798	0.042119	12686.3	26968	31874.2	28165.4	20864.4	11335	12970	13753.9	15405.7	12745.3	8915	13319.7	21828	12372	high
333	gga-miR-155_R+1	TTAATGCTAATCGTGATAGGGGT	up	62.8864	5.97468	0.0428233	11.9525	751.65	837.941	972.338	444.671	18.7219	7.13031	10.0053	405	440	190	22	12	9	middle
336	gga-miR-30e-5p_R+5	TGTAAACATCCTTGACTGGAAGCT	up	2.4944	1.31869	0.0441157	45039.9	112348	136826	118802	81414.5	35052.1	50026.3	50041.3	66132	53760	34787	41189.5	84192	45013.5	high
339	gga-miR-146b-5p_R+1	TGAGAACTGAATTCCATAGGCGT	up	78.1918	6.28895	0.0450576	1060.52	82923.6	61250.4	118636	68884.2	1022.9	1279.3	879.352	29604	53685	29433	1202	2153	791	high
342	gga-miR-142-5p	CCCATAAAGTAGAAAGCACTAC	up	10.4971	3.39191	0.0456197	921.851	9676.74	12178.1	10991.8	5860.29	834.828	925.752	1004.97	5886	4974	2504	981	1558	904	high
352	gga-miR-212-5p	ACCTTGGCTCTAGACTGCTTACT	up	2.95333	1.56234	0.0498414	177.959	525.573	701.388	435.342	439.99	225.514	161.62	146.744	339	197	188	265	272	132	middle
1	gga-miR-20b-5p	CAAAGTGCTCATAGTGCAGGTAG	down	0.0278799	-5.16463	6.93071e-06	82370.9	2296.5	1402.78	2481.67	3005.04	82119.5	82631.7	82361.7	678	1123	1284	96498	139066	74086.5	high
3	gga-miR-455-3p	TGCAGTCCATGGGCATATACAC	down	0.095328	-3.39096	8.63716e-06	4645.65	442.861	407.591	335.899	585.093	4705.16	4672.73	4559.07	197	152	250	5529	7864	4101	middle
6	gga-miR-138-5p_R+6	AGCTGGTGTTGTGAATCAGGCCG	down	0.114968	-3.1207	2.06878e-05	490.817	56.4282	33.1038	71.8204	64.3602	507.194	482.781	482.476	16	32.5	27.5	596	812.5	434	middle
9	gga-miR-1416-5p	TCCTTAACTCATGCCGCTGTG	down	0.0831531	-3.58809	9.89221e-05	12290.9	1022.03	494.489	998.856	1572.73	11500.4	12257.6	13114.7	239	452	672	13514	20629	11797	high
10	gga-miR-103-3p	AGCAGCATTGTACAGGGCTATGA	down	0.222495	-2.16816	0.000159686	35815.7	7968.81	5129.72	8878.11	9898.61	38110.5	36047.5	33289.2	2479.33	4017.5	4229.5	44783.3	60666.3	29944.5	high
11	gga-miR-129-5p	CTTTTTGCGGTCTGGGCTTGC	down	0.22224	-2.16981	0.000161917	267.501	59.4496	40.3453	60.7711	77.2323	281.68	254.017	266.807	19.5	27.5	33	331	427.5	240	middle
12	gga-miR-1663-5p_R+2	TACCACTGTCCTGGGTGCCTGG	down	-inf	-inf	0.000165657	63.8992	0	0	0	0	64.6757	64.767	62.255	0	0	0	76	109	56	middle
13	gga-miR-17-3p_L-1R+3	CTGCAGTGAAGGCACTTGTAGC	down	0.217601	-2.20024	0.000169371	617.93	134.462	173.795	114.913	114.678	572.721	660.742	620.327	84	52	49	673	1112	558	middle
14	gga-miR-1451-3p_R-1	CGTAACTCGCTGCTGTGAGAGG	down	0.142797	-2.80796	0.000186995	250.011	35.701	28.9659	24.3084	53.8286	268.915	228.764	252.355	14	11	23	316	385	227	middle
16	gga-miR-148b-5p	GAGGTTCTGTCCTACACTCCGGCT	down	0.24982	-2.00104	0.000249228	283.765	70.8902	51.7247	88.3944	72.5516	290.19	270.952	290.153	25	40	31	341	456	261	middle
19	gga-miR-1456-3p_R+1	CGGGGTCGTCGCCGTCCCTTCC	down	0.109698	-3.18839	0.000317245	84.7261	9.29432	12.4139	15.469	0	91.9076	85.5637	76.7071	6	7	0	108	144	69	middle
20	gga-miR-1451-5p	TCGCACAGGAGCAAGTTACCGC	down	0.413884	-1.2727	0.000366864	4959.24	2052.55	1839.33	1975.61	2342.71	4953.65	4633.51	5290.56	889	894	1001	5821	7798	4759	middle
22	gga-miR-106-5p_R+1	AAAAGTGCTTACAGTGCAGGTAG	down	0.0326943	-4.93482	0.000514373	74704.2	2442.4	1582.78	2734.7	3009.72	72470	72805.5	78837.1	765	1237.5	1286	85159	122528	70916	high
23	gga-miR-9-5p	TCTTTGGTTATCTAGCTGTATGA	down	0.190835	-2.3896	0.000531795	99.0058	18.8938	30.5176	12.7067	13.4571	90.8439	98.3388	107.835	14.75	5.75	5.75	106.75	165.5	97	middle
26	gga-miR-1773-5p	TGGGGGAGGAGGGACCTCTGCTT	down	0.0731209	-3.77357	0.000729542	60.444	4.41972	0	13.2592	0	67.2287	54.0715	60.0316	0	6	0	79	91	54	middle
27	gga-miR-1306-3p_R-1	TGGACGTTGGCTCTGGTGGTGA	down	0.130596	-2.93681	0.000752619	345.184	45.0797	18.6209	46.407	70.2112	377.843	355.327	302.381	9	21	30	444	598	272	middle
28	gga-miR-17-5p_R-1	CAAAGTGCTTACAGTGCAGGTAG	down	0.125018	-2.99979	0.000844721	86217.2	10778.7	7851.82	11720	12764.4	80253.2	84941.3	93457	3795	5303.5	5454	94305	142952	84067	high
29	gga-let-7c-5p	TGAGGTAGTAGGTTGTATGGTT	down	0.299611	-1.73884	0.000861614	19008.6	5695.2	4136.19	5680.13	7269.28	19771	20411.5	16843.3	1999.13	2570.36	3106.03	23232.8	34351.7	15151	high
32	gga-miR-100-3p_L+1	CAAGCTTGTATCTATAGGTATG	down	-inf	-inf	0.00106062	18.9652	0	0	0	0	17.8709	19.0142	20.0105	0	0	0	21	32	18	middle
34	gga-miR-222a_R-1	AGCTACATCTGGCTACTGGGTCT	down	0.288388	-1.79392	0.00107771	16296.8	4699.8	2948.31	5323.55	5827.53	17099.9	16456.8	15333.6	1425	2409	2490	20094	27696	13793	high
36	gga-miR-1662	TTGACATCATCATACTTGGGAT	down	0.235145	-2.08838	0.00113446	1335.79	314.103	331.038	388.935	222.335	1449.25	1379.71	1178.4	160	176	95	1703	2322	1060	middle
37	gga-miR-15c-3p	CAGACCATTCTGGGCTGCCTCA	down	-inf	-inf	0.00113577	129.809	0	0	0	0	124.246	138.447	126.733	0	0	0	146	233	114	middle
38	gga-miR-19b-5p	AGTTTTGCAGGTTTGCATCCAGC	down	0.0837652	-3.57751	0.00126371	61.5571	5.15634	0	15.469	0	61.2718	68.9263	54.4731	0	7	0	72	116	49	middle
39	gga-miR-363-5p	GTGGATCACGATGCAATTTTGA	down	0.0175968	-5.82854	0.00142667	964.099	16.965	12.4139	22.0986	16.3826	902.056	960.809	1029.43	6	10	7	1060	1617	926	middle
40	gga-miR-92-5p	AGGTTGGGATCAGTTGCAATGCT	down	0.0374414	-4.73922	0.00148302	787.736	29.494	10.3449	24.3084	53.8286	776.96	721.35	864.9	5	11	23	913	1214	778	middle
41	gga-mir-3525-p3	AGAGAATCATAGAATGGTCCGG	down	0.0872072	-3.51941	0.00155118	80.5108	7.02112	0	0	21.0634	81.6957	90.9114	68.9252	0	0	9	96	153	62	middle
43	gga-miR-458a-3p	ATAGCTCTTTGAATGGTACTGC	down	0.124227	-3.00895	0.00158039	1248.89	155.146	312.417	64.0859	88.9342	1252.67	1307.82	1186.18	151	29	38	1472	2201	1067	middle
44	gga-miR-499-3p	AACATCACTTTAAGTCTGTGCT	down	-inf	-inf	0.00158129	595.627	0	0	0	0	641.651	562.7	582.529	0	0	0	754	947	524	middle
47	gga-miR-6548-3p	AGAGGTGCCCCGCTGTTGCTGT	down	0.0740713	-3.75494	0.00177594	59.6684	4.41972	0	13.2592	0	57.8678	51.1006	70.0369	0	6	0	68	86	63	middle
49	gga-miR-9-4-3p_L-1	TAAAGCTAGATAACCGAAAGTA	down	0.0725823	-3.78424	0.00192584	91.2595	6.62382	3.44832	12.5225	3.90062	99.5666	78.2353	95.9765	1.66667	5.66667	1.66667	117	131.667	86.3333	middle
50	gga-miR-107-3p_R-1	AGCAGCATTGTACAGGGCTATC	down	0.143236	-2.80354	0.00196983	9455.97	1354.43	1065.18	1345.8	1652.3	10052.3	9896.77	8418.88	514.833	609	706	11812.3	16655.8	7573	middle
54	gga-miR-128-1-5p	CGGGGCCGTAACACTGTCTGAGA	down	0.172094	-2.53873	0.0020426	137.002	23.5774	22.7589	19.8887	28.0845	145.52	143.2	122.287	11	9	12	171	241	110	middle
57	gga-miR-103-2-5p	AGCTTCTTTACAGTGCTGCCTTG	down	-inf	-inf	0.00208556	18.371	0	0	0	0	17.8709	17.2316	20.0105	0	0	0	21	29	18	middle
58	gga-let-7d_R+1	AGAGGTAGTGGGTTGCATAGTT	down	0.321466	-1.63726	0.00212144	1560.24	501.563	293.797	539.206	671.687	1599.02	1706.52	1375.17	142	244	287	1879	2872	1237	middle
59	gga-miR-106-3p_R+1	ACTGCAGTATAAGCACTTCTGGC	down	0.111465	-3.16533	0.00221755	1088.47	121.327	80.6906	117.123	166.166	953.116	1179.47	1132.82	39	53	71	1120	1985	1019	middle
60	gga-miR-181b-5p_R+2	AACATTCATTGCTGTCGGTGGGTT	down	0.0604232	-4.04875	0.00228668	36135.2	2183.4	1406.91	2589.95	2553.35	33790.5	34695.8	39919.4	680	1172	1091	39707	58391.5	35908.5	high
62	gga-miR-1782	ACATTCATTGGAGCAGGGACA	down	-inf	-inf	0.00250745	25.4041	0	0	0	0	23.8279	27.927	24.4573	0	0	0	28	47	22	middle
63	gga-miR-3530-5p	GCTCTGCTCGCACCATTGTGG	down	0.084745	-3.56073	0.00258834	138.083	11.7019	0	0	35.1056	165.093	131.317	117.84	0	0	15	194	221	106	middle
64	gga-miR-3525	CAGCCATTCTGCGATTCTGTGA	down	0.149411	-2.74264	0.00263805	194.391	29.0443	43.4488	13.2592	30.4248	201.686	218.069	163.419	21	6	13	237	367	147	middle
66	gga-miR-18b-5p_R+1	TAAGGTGCATCTAGTGCAGTTAG	down	0.00443987	-7.81527	0.00269686	4246.9	18.8557	45.5178	11.0493	0	4202.65	3883.94	4654.12	22	5	0	4938.5	6536.5	4186.5	middle
70	gga-miR-92-3p_R+1	TATTGCACTTGTCCCGGCCTGT	down	0.218264	-2.19585	0.00331064	149522	32635.2	25766.2	32634.1	39505.5	168321	147120	133125	12453.5	14767.5	16880	197792	247596	119750	high
71	gga-mir-219a-p3	AGAATTGTGTCTGGACATCTGT	down	-inf	-inf	0.00336634	10.6735	0	0	0	0	11.914	10.1013	10.0053	0	0	0	14	17	9	middle
73	gga-let-7c-3p	CTGTACAACCTTCTAGCTTTCC	down	-inf	-inf	0.00340862	152.562	0	0	0	0	167.646	153.302	136.739	0	0	0	197	258	123	middle
75	gga-let-7g-3p_1ss22CT	CTGTACAGGCCACTGCCTTGCT	down	-inf	-inf	0.00345235	41.9478	0	0	0	0	41.6988	46.347	37.7977	0	0	0	49	78	34	middle
77	gga-miR-1456-5p_L-1	AAAGGACGGAGGCGGCCCGCGC	down	0.244232	-2.03368	0.00357211	1959	478.449	347.59	563.514	524.243	2233.02	1909.73	1734.25	168	255	224	2624	3214	1560	middle
79	gga-miR-499-5p_R-1	TTAAGACTTGTAGTGATGTTTA	down	0.0027835	-8.48888	0.00373721	14103.1	39.2561	51.7247	30.938	35.1056	14269.5	15506.6	12533.3	25	14	15	16768	26097	11274	high
82	gga-miR-18b-3p_R-3	TACTGCCCTAAATGCTCCTTCT	down	-inf	-inf	0.00392294	467.707	0	0	0	0	478.26	412.37	512.492	0	0	0	562	694	461	middle
83	gga-miR-551-3p	GCGACCCATACTTGGTTTCAG	down	-inf	-inf	0.00394623	32.6249	0	0	0	0	34.8909	28.5212	34.4626	0	0	0	41	48	31	middle
87	gga-miR-130b-5p	CCTCTTTCCCTGTTGCACTACT	down	0.0171107	-5.86896	0.00418364	4248.44	72.6939	84.8286	81.7648	51.4882	4730.69	4227.09	3787.55	41	37	22	5559	7114	3407	middle
88	gga-miR-206	TGGAATGTAAGGAAGTGTGTGG	down	0.0724179	-3.78751	0.00423268	196657	14241.5	9891.84	14392.8	18439.8	202118	216591	171262	4781	6513	7879	237507	364513	154055	high
89	gga-miR-1a-1-5p	ACATACTTCTTTATATGCCCATA	down	0.0389008	-4.68406	0.00435315	94.6793	3.6831	0	11.0493	0	76.5897	105.172	102.276	0	5	0	90	177	92	middle
90	gga-miR-16-2-3p_L+1R-2	CCCAATATTATTGTGCTGCTT	down	0.171628	-2.54265	0.00438136	144.064	24.7254	35.1728	13.2592	25.7441	118.289	152.707	161.196	17	6	11	139	257	145	middle
91	gga-miR-187-3p_R+2	TCGTGTCTTGTGTTGCAGCCAG	down	0.0344938	-4.85752	0.00458649	409.031	14.109	10.3449	13.2592	18.723	367.631	398.109	461.354	5	6	8	432	670	415	middle
93	gga-miR-301a-5p_L+2	GCTCTGACAATGTTGCACTACT	down	0.010425	-6.58381	0.00480487	330.774	3.44832	10.3449	0	0	359.972	349.979	282.371	5	0	0	423	589	254	middle
94	gga-miR-130c-3p	CAGTGCAATGTTAAAAGGGCAT	down	0.165103	-2.59856	0.00487499	6489.7	1071.47	943.459	1096.09	1174.87	6916.9	5659.68	6892.52	456	496	502	8128	9525	6200	middle
99	gga-miR-363-3p_R-1	AATTGCACGGTATCCATCTGTA	down	0.156464	-2.6761	0.00510305	69999.4	10952.4	10202.2	12322.2	10332.7	70209.8	77797	61991.5	4931	5576	4415	82503	130929	55763	high
100	gga-miR-130b-3p	CAGTGCAATAATGAAAGGGCGT	down	0.0178891	-5.80477	0.00515389	69748.8	1247.75	647.594	1239.73	1855.92	79689	63556	66001.4	313	561	793	93642	106962	59370	high
101	gga-miR-12283-3p_R+1	TCTTCTCTCTGTCTTTCTCAGT	down	-inf	-inf	0.00549904	9.84806	0	0	0	0	9.36096	11.2897	8.89357	0	0	0	11	19	8	middle
105	gga-miR-1467-3p_L+1	TTCACACCAGAGTAACTGGGATC	down	0.0488352	-4.35593	0.00571347	75.4189	3.6831	0	11.0493	0	60.4208	89.1289	76.7071	0	5	0	71	150	69	middle
106	gga-miR-456-3p_1ss22AT	CAGGCTGGTTAGATGGTTGTCT	down	0.217154	-2.20321	0.00572491	8734.68	1896.77	1622.09	1772.31	2295.91	9347.35	9458.36	7398.34	784	802	981	10984	15918	6655	middle
109	gga-miR-107-5p	AGCTTCTTTACAGTGTTGCCTTG	down	-inf	-inf	0.00582543	11.6638	0	0	0	0	11.914	13.0722	10.0053	0	0	0	14	22	9	middle
110	gga-miR-1559-3p	AGTTACATGTATGCATCGAGCA	down	0.0309028	-5.01612	0.00583275	133.903	4.13798	12.4139	0	0	108.928	152.707	140.074	6	0	0	128	257	126	middle
113	gga-miR-12266-3p_R-1	AAGGGCAAACCCGATGGGCAC	down	0.268183	-1.89871	0.00610741	52.1102	13.9751	12.4139	15.469	14.0422	57.8678	52.8831	45.5796	6	7	6	68	89	41	middle
116	gga-miR-196-5p_R+1	TAGGTAGTTTCATGTTGTTGGG	down	0.0746038	-3.74461	0.00635506	1390.39	103.728	75.1733	85.4479	150.564	1184.02	1400.02	1587.13	36.3333	38.6667	64.3333	1391.33	2356.17	1427.67	middle
118	gga-miR-15a_R+1	TAGCAGCACATAATGGTTTGTG	down	0.250912	-1.99475	0.00659135	4961.78	1244.97	1749.33	1014.33	971.255	4786.86	4218.17	5880.32	845.5	459	415	5625	7099	5289.5	middle
121	gga-miR-218-5p	TTGTGCTTGATCTAACCATGT	down	0.136553	-2.87247	0.00669611	1133.99	154.85	211.037	125.962	127.55	1311.81	967.345	1122.81	102	57	54.5	1541.5	1628	1010	middle
122	gga-miR-1712-3p_1ss22GT	TTCAGTTATCAGTGGAGTTTGT	down	-inf	-inf	0.0068478	85.5262	0	0	0	0	73.1857	85.5637	97.8293	0	0	0	86	144	88	middle
126	gga-miR-16c-5p	TAGCAGCACGTAAATACTGGAG	down	0.293343	-1.76934	0.00708157	44872.9	13163.2	11030.8	14270.2	14188.5	45436.7	50502.9	38679.1	5331.5	6457.5	6062.5	53392.3	84994.2	34792.8	high
127	gga-miR-20a-5p	TAAAGTGCTTATAGTGCAGGTAG	down	0.198773	-2.33081	0.00727029	61430	12210.6	11818.1	11670.3	13143.5	53320.9	62653.7	68315.4	5712	5281	5616	62657	105444	61451.5	high
132	gga-miR-460b-5p	TCCTCATTGTACATGCTGTGTG	down	0.0937334	-3.41529	0.00812572	129.907	12.1766	24.8279	0	11.7019	142.116	98.6359	148.967	12	0	5	167	166	134	middle
134	gga-miR-15c-5p_R-1	TAGCAGCACATCATGGTTTGT	down	0.0329747	-4.92249	0.00845424	16427.4	541.688	564.834	395.565	664.666	19390	14845.9	15046.3	273	179	284	22785	24985	13534.5	high
136	gga-miR-199-5p	CCCAGTGTTCAGACTACCTGTTC	down	0.397299	-1.3317	0.00848237	59442.9	23616.6	27565.2	22437.8	20846.9	64291.5	64083.1	49954.1	13323	10153.5	8907.5	75548.5	107849	44935	high
138	gga-miR-130a-5p	GCCCTTTTTCTGTTGTACTACT	down	0.05028	-4.31387	0.00912818	182.983	9.2004	16.5519	11.0493	0	147.222	187.171	214.557	8	5	0	173	315	193	middle
139	gga-miR-193b-5p	CGGGGTTTTGGGGGCGAGATGA	down	-inf	-inf	0.00931875	7.35252	0	0	0	0	5.95698	8.31869	7.78188	0	0	0	7	14	7	low
142	gga-miR-460b-3p_L-1R-1	ACAGCGCATGCAATGTGGACA	down	-inf	-inf	0.00954833	40.5153	0	0	0	0	47.6558	33.869	40.0211	0	0	0	56	57	36	middle
143	gga-miR-1552-5p_R+1	TTAGTGCGCGGTAAGCTAGGGTGT	down	0.075772	-3.72219	0.00958086	1617.51	122.562	91.0355	150.27	126.38	1901.13	1574.02	1377.39	44	68	54	2234	2649	1239	middle
144	gga-miR-18a-5p_R+1	TAAGGTGCATCTAGTGCAGATAG	down	0.0198034	-5.65811	0.00963202	10625.1	210.414	254.486	198.887	177.868	9598.82	9589.37	12687.2	123	90	76	11279.5	16138.5	11412.5	high
147	gga-miR-1329-3p	CCTCGTAGCTTGATCACGATAT	down	-inf	-inf	0.0100041	90.1725	0	0	0	0	75.7387	106.955	87.824	0	0	0	89	180	79	middle
148	gga-mir-3539-p3_1ss22GT	CTGCCTCATGTCCTCCTCTAGT	down	-inf	-inf	0.0100418	16.4581	0	0	0	0	17.0199	19.0142	13.3404	0	0	0	20	32	12	middle
159	gga-miR-148b-3p	TCAGTGCATCACAGAACTTGGT	down	0.520754	-0.941325	0.0111001	22879.8	11914.7	10171.2	13595.1	11978	25878.8	23019	19741.5	4916	6152	5118	30410	38740	17758	high
160	gga-miR-12211-3p	TTAGAGGACAATGGCCAATACT	down	0.134979	-2.8892	0.0111604	25.5471	3.44832	10.3449	0	0	28.9339	24.3619	23.3456	5	0	0	34	41	21	middle
161	gga-miR-130a-3p	CAGTGCAATATTAAAAGGGCAT	down	0.0507144	-4.30146	0.0112262	7631.92	387.048	281.383	399.984	479.776	8114.25	6095.82	8685.68	136	181	205	9535	10259	7813	middle
166	gga-miR-181a-3p	ACCATCGACCGTTGATTGTACC	down	0.361209	-1.46909	0.0117107	3274.3	1182.71	1256.91	1248.57	1042.64	3356.76	3690.23	2775.91	607.5	565	445.5	3944.5	6210.5	2497	middle
167	gga-miR-15b-5p_R-1	TAGCAGCACATCATGGTTTGC	down	0.0242503	-5.36585	0.0118024	27899.7	676.575	764.492	570.144	695.091	33820.3	24250.8	25627.9	369.5	258	297	39742	40813	23053	high
168	gga-miR-2954_R+2	CATCCCCATTCCACTCCTAGCAGT	down	0.486488	-1.03952	0.0118077	26241	12765.9	12840.2	13409.4	12048.2	25745.2	23607.9	29369.9	6206	6068	5148	30253	39731	26419	high
169	gga-miR-184-3p	TGGACGGAGAACTGATAAGGGT	down	0.219011	-2.19093	0.0118744	693.588	151.903	86.8976	254.134	114.678	839.083	713.625	528.056	42	115	49	986	1201	475	middle
170	gga-miR-455-5p	TATGTGCCCTTGGACTACATCG	down	0.04477	-4.48132	0.0119908	6055.22	271.092	297.935	269.603	245.739	6617.35	6770.23	4778.07	144	122	105	7776	11394	4298	middle
171	gga-miR-181a-5p	AACATTCAACGCTGTCGGTGAGT	down	0.224763	-2.15352	0.0119925	64184.4	14426.3	11855.3	16415.9	15007.6	57080.2	59014	76459.1	5730	7428.5	6412.5	67074.5	99318	68777	high
172	gga-miR-181b-2-3p_L+2R-1	ACTCACTGATCAATGAATGCAA	down	-inf	-inf	0.0120823	151.179	0	0	0	0	137.861	184.497	131.18	0	0	0	162	310.5	118	middle
174	gga-miR-12243-5p	TTCATCCTCCTCATCTTCGTCCTTGC	down	-inf	-inf	0.0123111	38.655	0	0	0	0	32.3379	46.9412	36.686	0	0	0	38	79	33	middle
175	gga-miR-181b-1-3p_L+1R-1	CTCACTGAACAATGAATGCAA	down	0.0795697	-3.65164	0.0123582	205.035	16.3146	37.2418	0	11.7019	232.322	233.815	148.967	18	0	5	273	393.5	134	middle
177	gga-miR-190b-5p	TGATATGTTTGATATTAGGTTG	down	-inf	-inf	0.012455	22.8702	0	0	0	0	24.6789	26.1445	17.7871	0	0	0	29	44	16	middle
182	gga-miR-1306-5p_L-1R-2	CCACCTCCCCTGCAAACGTCCA	down	0.198782	-2.33074	0.0129894	231.155	45.9494	41.3798	30.938	65.5304	280.829	226.982	185.653	20	14	28	330	382	167	middle
188	gga-miR-205b	CCCTTCATTCCACCGGAATCTG	down	-inf	-inf	0.0135657	373.907	0	0	0	0	321.677	338.69	461.354	0	0	0	378	570	415	middle
189	gga-miR-199-3p_L-1R+2	ACAGTAGTCTGCACATTGGTT	down	0.327721	-1.60946	0.0137282	178862	58617	61184.2	53811.2	60855.5	200563	186268	149755	29572	24350.5	26002.5	235680	313482	134708	high
191	gga-miR-204	TTCCCTTTGTCATCCTATGCCT	down	0.168327	-2.57066	0.013843	251.872	42.3969	80.6906	18.4155	28.0845	313.45	253.918	188.247	39	8.33333	12	368.333	427.333	169.333	middle
192	gga-miR-15b-3p_L+1	CGAATCATTATTTGCTGCTTTA	down	0.0206643	-5.59671	0.0138481	200.247	4.13798	12.4139	0	0	192.325	161.62	246.797	6	0	0	226	272	222	middle
194	gga-miR-20b-3p_R-2	ACTGTAATGTGGGCACTTAC	down	-inf	-inf	0.0141449	88.2709	0	0	0	0	93.6096	103.389	67.8135	0	0	0	110	174	61	middle
197	gga-miR-1677-3p_L+1	TTGACTTCAGTAGGAGCAGGATT	down	0.0515645	-4.27748	0.0146536	1172.11	60.4393	80.6906	39.7775	60.8497	1425.42	1142.63	948.277	39	18	26	1675	1923	853	middle
200	gga-miR-148a-5p	AAAGTTCTGTGACACTCAGACT	down	0.209829	-2.25271	0.0148704	148.137	31.0836	41.3798	33.1479	18.723	155.732	175.287	113.393	20	15	8	183	295	102	middle
201	gga-miR-301b-5p	GCTCTGACTTTATTGCACTACT	down	0.348987	-1.51875	0.0150202	102.921	35.9181	51.7247	41.9873	14.0422	93.6096	103.984	111.17	25	19	6	110	175	100	middle
203	gga-miR-21-3p_L-1R+1	AACAACAGTCGGTAGGCTGTCT	down	0.270499	-1.8863	0.0152467	107.658	29.1214	47.5868	39.7775	0	90.2056	127.157	105.611	23	18	0	106	214	95	middle
204	gga-miR-16-5p	TAGCAGCACGTAAATATTGGTG	down	0.289213	-1.7898	0.016301	25187.1	7284.45	7000.43	7573.19	7279.73	22069.6	23719.1	29772.7	3383.5	3427	3110.5	25933.8	39918.2	26781.3	high
209	gga-miR-24-5p	GTGCCTACTGAGCTGATATCAGT	down	-inf	-inf	0.0167451	4.45954	0	0	0	0	4.25498	3.56515	5.55848	0	0	0	5	6	5	middle
210	gga-miR-460a-3p	CACAGCGCATACAATGTGGATT	down	0.0103254	-6.59766	0.0167791	601.135	6.20697	18.6209	0	0	753.132	486.644	563.63	9	0	0	885	819	507	middle
211	gga-miR-34a-3p_R-1	CAATCAGCAAGTATACTGCCCT	down	0.154267	-2.69649	0.0169334	49.1763	7.5863	22.7589	0	0	55.3148	42.1877	50.0263	11	0	0	65	71	45	middle
212	gga-miR-144-5p_R+1	GGATATCATCATATACTGTAAGT	down	0.213188	-2.2298	0.0169624	334.348	71.2791	126.208	22.0986	65.5304	277.425	434.355	291.264	61	10	28	326	731	262	middle
214	gga-miR-125b-5p	TCCCTGAGACCCTAACTTGTGA	down	0.635945	-0.653025	0.0171024	136068	86532.1	67452.2	94302.4	97841.6	148223	132921	127062	32601.5	42673.5	41806	174176	223700	114296	high
216	gga-miR-100-5p	AACCCGTAGATCCGAACTTGTG	down	0.524404	-0.93125	0.0171405	83259	43661.3	49567.8	44513.2	36903	92598.2	88241.4	68937.4	23957.5	20143	15768	108812	148506	62011	high
217	gga-miR-6599-3p	TGACGGATCCTGGCTCCCTCCG	down	-inf	-inf	0.0171704	45.7111	0	0	0	0	41.6988	57.6367	37.7977	0	0	0	49	97	34	middle
218	gga-miR-6548-5p	AACAACAGCTGCGTGCCATGCC	down	0.132114	-2.92015	0.0174522	170.406	22.5129	12.4139	17.6789	37.446	156.583	137.853	216.781	6	8	16	184	232	195	middle
220	gga-mir-26a-2-p3	CCTGTTCTAGGTTACTTGGCTC	down	0.566239	-0.820517	0.0178106	1895.7	1073.42	1305.53	1025.37	889.342	1841.56	2199.11	1646.42	631	464	380	2164	3701	1481	middle
221	gga-miR-12247-3p	CCCAGCACGCCTACCCCGGGCC	down	-inf	-inf	0.0178499	11.6907	0	0	0	0	10.212	14.8548	10.0053	0	0	0	12	25	9	middle
227	gga-miR-9-3p_R+1	TAAAGCTAGAGAACCGAATGTA	down	-inf	-inf	0.0192565	40.7583	0	0	0	0	30.6359	50.5064	41.1328	0	0	0	36	85	37	middle
229	gga-miR-1329-5p	TACAGTGATCACGTTACGATGG	down	0.0370891	-4.75286	0.0194275	3753.36	139.209	208.968	112.703	95.9553	2724.89	4351.87	4183.31	101	51	41	3202	7324	3763	middle
230	gga-mir-16c-p3	TGGGGGATCGCCTGTTGCTCT	down	-inf	-inf	0.0195637	7.32436	0	0	0	0	9.36096	5.94192	6.67018	0	0	0	11	10	6	low
231	gga-mir-7-3-p3	CAACAAATCATAGCCTGCCATA	down	-inf	-inf	0.0200294	18.5563	0	0	0	0	22.1259	20.2025	13.3404	0	0	0	26	34	12	middle
234	gga-miR-490-5p	CCATGGATCTCCAGGTGGGT	down	-inf	-inf	0.0206735	113.668	0	0	0	0	138.712	120.027	82.2655	0	0	0	163	202	74	middle
238	gga-miR-143-5p_R+1	GGTGCAGTGCTGCATCTCTGGT	down	0.371019	-1.43044	0.020874	486.161	180.375	211.037	156.9	173.188	476.558	581.714	400.211	102	71	74	560	979	360	middle
242	gga-miR-1591-5p_R+1	TGATTCATTGCCTGGCTCTGCA	down	-inf	-inf	0.0213732	9.3906	0	0	0	0	10.212	11.2897	6.67018	0	0	0	12	19	6	middle
246	gga-miR-301b-3p_R-2	CAGTGCAATAGTATTGTCAAAGC	down	0.0684501	-3.8688	0.0227761	2797.78	191.509	188.278	196.677	189.57	2329.18	2470.06	3594.11	91	89	81	2737	4157	3233	middle
248	gga-miR-130c-5p	GCCCTTTTTATGTTGTACTACT	down	-inf	-inf	0.0229511	58.7	0	0	0	0	54.4638	76.0566	45.5796	0	0	0	64	128	41	middle
250	gga-miR-12223-5p	TAGTTCAGCTGTCTGTGAATGAGG	down	-inf	-inf	0.0234779	13.1166	0	0	0	0	17.0199	10.1013	12.2287	0	0	0	20	17	11	middle
251	gga-miR-1703-5p	AGAGGCTGTAGGTCCCGTGCTTT	down	-inf	-inf	0.0235482	7.69752	0	0	0	0	5.95698	7.13031	10.0053	0	0	0	7	12	9	middle
256	gga-miR-20a-3p_L-5	ACTGCATTATAAGCACTTAAAGT	down	-inf	-inf	0.0242888	35.6202	0	0	0	0	28.0829	32.0864	46.6913	0	0	0	33	54	42	middle
257	gga-miR-1677-5p	TCCTGCACCGCTGAAGTCAAT	down	0.0837077	-3.5785	0.024313	445.933	37.328	39.3108	37.5676	35.1056	554.85	452.775	330.174	19	17	15	652	762	297	middle
258	gga-mir-33-2-p3	CAATGCCCCTGCCATGCAGCC	down	0.140602	-2.83031	0.0244634	327.002	45.977	24.8279	66.2958	46.8075	425.498	287.589	267.919	12	30	20	500	484	241	middle
261	gga-let-7a-5p	TGAGGTAGTAGGTTGTATAGTT	down	0.623698	-0.68108	0.0246624	55224.5	34443.4	25941.6	36253.7	41134.9	55248.5	59626.6	50798.3	12538.3	16405.4	17576.2	64922.1	100349	45694.4	high
263	gga-miR-1551-3p	TGAGTTTGTGTTGCTGCTTTCT	down	-inf	-inf	0.0249752	16.0939	0	0	0	0	21.2749	13.6664	13.3404	0	0	0	25	23	12	middle
265	gga-miR-1416-3p	ACAATTGTATGAGTTGAGTACA	down	-inf	-inf	0.025238	101.242	0	0	0	0	70.6327	106.36	126.733	0	0	0	83	179	114	middle
266	gga-miR-190a-5p_R+1	TGATATGTTTGATATATTAGGTT	down	0.212982	-2.2312	0.0258938	916.625	195.225	291.728	134.801	159.145	662.075	939.418	1148.38	141	61	68	778	1581	1033	middle
269	gga-miR-214_R+1	ACAGCAGGCACAGACAGGCAGT	down	0.168468	-2.56945	0.0269462	52204.4	8794.79	8948.38	7842.79	9593.19	66767.1	43293.8	46552.3	4325	3549	4099	78457.5	72861.5	41875	high
270	gga-miR-6615-3p	TGGCACTGATGTGTTCTCCACA	down	-inf	-inf	0.0270213	10.9303	0	0	0	0	14.4669	8.31869	10.0053	0	0	0	17	14	9	middle
271	gga-miR-33-3p_L+1R+1	CAATGTTCCTGCAGTGCAGTAT	down	0.0852582	-3.55202	0.0270878	138.546	11.8122	10.3449	11.0493	14.0422	178.709	131.317	105.611	5	5	6	210	221	95	middle
273	gga-miR-6694-3p	TTAAGAGTAGGGATTCTGTTCC	down	-inf	-inf	0.0277356	32.6903	0	0	0	0	24.6789	43.376	30.0158	0	0	0	29	73	27	middle
275	gga-miR-301a-3p_R-2	CAGTGCAATAATATTGTCAAAGC	down	0.0088528	-6.81965	0.0278328	3250.24	28.7738	24.8279	28.7282	32.7652	2597.24	2812.31	4341.17	12	13	14	3052	4733	3905	middle
277	gga-miR-137-3p_L+1	TTATTGCTTAAGAATACGCGTAG	down	0.0569116	-4.13513	0.0282984	60.5908	3.44832	10.3449	0	0	71.4837	38.0283	72.2603	5	0	0	84	64	65	middle
281	gga-miR-129-1-3p	AAGCCCTTACCCCAAAAAGCAT	down	0.142255	-2.81345	0.0292143	850.638	121.008	111.725	143.641	107.657	741.218	702.335	1108.36	54	65	46	871	1182	997	middle
282	gga-miR-182-5p_R-1	TTTGGCAATGGTAGAACTCACACT	down	0.296759	-1.75264	0.0297964	799.533	237.268	213.106	274.023	224.676	599.953	954.867	843.778	103	124	96	705	1607	759	middle
283	gga-miR-12277-3p_R+1	TTTGGGTGCCAGCCCCGTTGCGT	down	0.307199	-1.70275	0.0300171	706.198	216.943	140.691	278.442	231.697	881.633	519.918	717.044	68	126	99	1036	875	645	middle
285	gga-miR-31-5p	AGGCAAGATGTTGGCATAGCTG	down	-inf	-inf	0.0302931	23.0338	0	0	0	0	23.8279	29.7096	15.5638	0	0	0	28	50	14	middle
287	gga-miR-135a-5p	TATGGCTTTTTATTCCTATGTGA	down	0.0770768	-3.69756	0.0308152	53.6753	4.13712	4.82764	3.6831	3.90062	37.1602	56.0522	67.8135	2.33333	1.66667	1.66667	43.6667	94.3333	61	middle
288	gga-miR-1591-3p	CAGACTTGGCCATGGGTAGGA	down	-inf	-inf	0.0308667	5.79486	0	0	0	0	4.25498	5.34773	7.78188	0	0	0	5	9	7	low
289	gga-let-7a-2-3p	CTGTACAACCTCCTAGCTTTCC	down	-inf	-inf	0.0309737	90.8287	0	0	0	0	119.991	89.1289	63.3667	0	0	0	141	150	57	middle
290	gga-miR-99a-5p_R-1	AACCCGTAGATCCGATCTTGT	down	0.665597	-0.587278	0.0314474	120289	80064	90306.2	78204.7	71680.9	121449	136119	103299	43647.5	35389	30628	142714	229082	92920	high
293	gga-miR-210a-3p	CTGTGCGTGTGACAGCGGCTAA	down	0.773819	-0.369932	0.032075	1013.82	784.516	840.01	724.834	788.706	946.308	1122.43	972.734	406	328	337	1112	1889	875	middle
298	gga-miR-6705-5p	AAGCAATGGGGTAAGGAACAG	down	-inf	-inf	0.0336091	8.70951	0	0	0	0	11.063	9.50708	5.55848	0	0	0	13	16	5	middle
299	gga-miR-454-3p_R+2	TAGTGCAATATTGCTTATAGGGTCT	down	0.0139816	-6.16032	0.0336946	18791.6	262.737	221.382	269.603	297.227	14091.7	16671.9	25611.3	107	122	127	16559	28058	23038	high
302	gga-miR-18a-3p_R+1	ACTGCCCTAAGTGCTCCTTCTGG	down	-inf	-inf	0.0345478	308.952	0	0	0	0	275.723	227.576	423.556	0	0	0	324	383	381	middle
303	gga-miR-458a-5p_R-1	AGCGCCATTTTCAGAGCTAT	down	-inf	-inf	0.0345616	5.6824	0	0	0	0	5.10598	4.15935	7.78188	0	0	0	6	7	7	low
304	gga-miR-6594-5p_R+1	TGGGGGTGGCGTGAGTTGTGGC	down	-inf	-inf	0.0346068	25.5522	0	0	0	0	34.8909	18.42	23.3456	0	0	0	41	31	21	middle
312	gga-mir-1737-p5	TCCCACTGCCCCTCAGCAGCACC	down	0.0661008	-3.91919	0.0364585	59.0102	3.90062	0	0	11.7019	79.1427	61.2018	36.686	0	0	5	93	103	33	middle
316	gga-miR-6606-5p	GAGGAGCGGGAGGAGCGGGA	down	0.157442	-2.6671	0.037282	749.366	117.982	62.0697	90.6042	201.272	1029.71	636.974	581.417	30	41	86	1210	1072	523	middle
320	gga-miR-1740-5p	TGTAGTTTAAGAGGATAGGTCTT	down	-inf	-inf	0.0389643	6.61268	0	0	0	0	4.25498	8.91289	6.67018	0	0	0	5	15	6	low
321	gga-miR-1666_R+1_1ss4CT	TAATGCCACGGGGCTGAGGCTGA	down	-inf	-inf	0.0393794	14.3371	0	0	0	0	8.50997	17.8258	16.6754	0	0	0	10	30	15	middle
322	gga-miR-460a-5p	CCTGCATTGTACACACTGTGTG	down	0.0978053	-3.35394	0.0394106	2344.38	229.292	215.175	238.665	234.037	3209.11	1951.92	1872.1	104	108	100	3771	3285	1684	middle
327	gga-miR-96-5p_L+1	TTTGGCACTAGCACATTTTTGCT	down	0.192739	-2.37528	0.0414986	39.3604	7.5863	22.7589	0	0	24.6789	43.376	50.0263	11	0	0	29	73	45	middle
334	gga-miR-1553-3p_R+1	TGTGGTGGGAGGACAGTGATGTT	down	-inf	-inf	0.0431736	11.43	0	0	0	0	12.7649	14.8548	6.67018	0	0	0	15	25	6	middle
335	gga-miR-10c-5p	TACCCTGTAGACTCGAATTTGT	down	0.715796	-0.48238	0.0438333	1896.41	1357.44	1622.09	1151.34	1298.91	1756.46	1796.84	2135.94	784	521	555	2064	3024	1921.33	middle
337	gga-miR-1552-3p_R+1	CTAGCTGCTCTGCACTGACTGT	down	0.0567616	-4.13894	0.0445062	133.652	7.5863	22.7589	0	0	170.199	156.273	74.4837	11	0	0	200	263	67	middle
340	gga-miR-490-3p_R+1	CAACCTGGAGGACTCCATGCTGT	down	-inf	-inf	0.0451366	405.314	0	0	0	0	429.753	546.063	240.126	0	0	0	505	919	216	middle
343	gga-miR-1467-5p	TCTCAGCTACATCGGTGTAAATC	down	-inf	-inf	0.0460174	18.7264	0	0	0	0	12.7649	26.7387	16.6754	0	0	0	15	45	15	middle
345	gga-miR-1805-3p_R+1	TGTATTGGAACACTACAGCTCC	down	0.190387	-2.39299	0.0470784	330.657	62.9528	105.518	15.469	67.8708	376.141	421.282	194.547	51	7	29	442	709	175	middle
346	gga-miR-16-1-3p	CCAGTATTAACTGTGCTGCTGAA	down	0.215173	-2.21643	0.0477341	19.2309	4.13798	12.4139	0	0	21.2749	13.0722	23.3456	6	0	0	25	22	21	middle
347	gga-miR-3532-3p	TTGGAGGCTGCAGTGTCATGGT	down	0.0454877	-4.45838	0.0483161	80.9691	3.6831	0	11.0493	0	113.183	80.8102	48.9146	0	5	0	133	136	44	middle
348	gga-miR-7455-3p	CTTCCCTCCGTCGGCGCGCACAC	down	-inf	-inf	0.0490178	15.6468	0	0	0	0	8.50997	18.42	20.0105	0	0	0	10	31	18	middle
350	gga-miR-183	TATGGCACTGGTAGAATTCACTG	down	0.3399	-1.55682	0.0495049	442.473	150.397	157.243	134.801	159.145	342.101	573.99	411.328	76	61	68	402	966	370	middle
351	gga-miR-6544-5p_L-1R+1	TCAGAAAAGGATATGAATTGTC	down	-inf	-inf	0.0497525	16.0774	0	0	0	0	9.36096	16.6374	22.2339	0	0	0	11	28	20	middle

## Sheet: D1_E17 pair
Table S2. DE-miRNAs(D1 VS E17)
Index	miR_name	miR_seq	up/down	fold_change(D1(mean)/E17(mean))	log2(fold_change)	pvalue(t_test)	E17(mean)	D1(mean)	D1/D1_1(norm)	D1/D1_2(norm)	D1/D1_3(norm)	E17/E17_1(norm)	E17/E17_2(norm)	E17/E17_3(norm)	D1/D1_1(raw)	D1/D1_2(raw)	D1/D1_3(raw)	E17/E17_1(raw)	E17/E17_2(raw)	E17/E17_3(raw)	Expression level
1	gga-miR-338-3p	TCCAGCATCAGTGATTTTGTTGA	up	2.23013	1.15713	2.18665e-05	266.517	594.366	587.841	588.72	606.538	256.248	284.358	258.944	973	704	1183	429	383	552	middle
3	gga-miR-30e-3p_L+1	CTTTCAGTCGGATGTTTACAGC	up	1.41695	0.502787	9.89399e-05	3712.16	5259.94	5360.65	5291.79	5127.37	3610.77	3746.4	3779.31	8873	6328	10000.5	6045	5046	8056.5	middle
10	gga-miR-2184a-5p	AACAGTAAGAGTTGATGTGCGG	up	3.7216	1.89592	0.000932896	724.933	2697.91	2872.15	2497.04	2724.55	749.63	786.254	638.916	4754	2986	5314	1255	1059	1362	middle
11	gga-miR-30c-5p	TGTAAACATCCTACACTCTCAGCT	up	1.44423	0.530296	0.00101792	73182.5	105692	102571	106125	108380	72746	74377.1	72424.5	169776	126906	211386	121788	100178	154390	high
15	gga-miR-449d-5p_R-2	AGGCAGTGTATTGTTAGTTAGCT	up	17.3128	4.11377	0.00120852	3.47036	60.0816	67.061	52.6837	60.5	2.98657	7.42449	0	111	63	118	5	10	0	middle
19	gga-miR-10a-5p	TACCCTGTAGATCCGAATTTGT	up	1.30462	0.383625	0.0016822	15290.3	19947.9	20285.8	19860.9	19697	15614.4	14564.1	15692.2	33577.2	23750	38417.3	26141	19616.3	33451.7	high
26	gga-miR-191-5p_R-1	CAACGGAATCCCAAAAGCAGCT	up	1.78	0.831877	0.00215235	28864.7	51379.2	52980	53648.7	47508.9	28511.6	30672.1	27410.5	87693	64154	92662	47733	41312	58432	high
29	gga-miR-1731-5p	ACTTGACTGCAGGCACTGCTGCT	up	12.9048	3.68984	0.0022999	1.23742	15.9686	16.3121	16.725	14.8686	0	3.71225	0	27	20	29	0	5	0	middle
35	gga-miR-489-3p_L-2R+1	TGACATCATATGTACGGCTGCT	up	2.2334	1.15924	0.0028632	101.082	225.756	197.558	243.349	236.36	111.101	77.2147	114.93	327	291	461	186	104	245	middle
40	gga-miR-23b-3p_R+2	ATCACATTGCCAGGGATTACCAC	up	1.65699	0.728568	0.00313814	3664.61	6072.23	6111.62	5743.36	6361.73	3668.71	3570.44	3754.69	10116	6868	12408	6142	4809	8004	middle
42	gga-miR-133a-3p	TTGGTCCCCTTCAACCAGCTGT	up	1.92363	0.943828	0.00324003	264950	509665	514703	535216	479075	265975	270428	258446	851941	640019	934395	445285	364238	550939	high
51	gga-miR-338-5p	AACAATATCCTGGTGCTGAGT	up	1.86249	0.897235	0.00418223	367.952	685.307	712.901	685.725	657.296	435.443	340.042	328.371	1180	820	1282	729	458	700	middle
53	gga-miR-22-3p	AAGCTGCCAGTTGAAGAACTGT	up	1.363	0.446787	0.00439284	30350.3	41367.4	41991.1	43042.6	39068.6	27516.5	31875.6	31658.7	69504	51471	76200	46067	42933	67488	high
57	gga-mir-3535-p5	TTATCTGAAATGCTGATGAAAC	up	1.8243	0.867343	0.0049294	154.901	282.586	286.369	251.711	309.678	156.497	179.673	128.534	474	301	604	262	242	274	middle
60	gga-miR-30e-5p_R+5	TGTAAACATCCTTGACTGGAAGCT	up	1.71061	0.774507	0.00543018	44190.6	75592.7	72537.7	71445.4	82795	41170.2	46819.6	44582	120065	85435.5	161484	68925.5	63061	95037	high
62	gga-miR-449c-5p	TGGCAGTGCGTGTTAGCTGGCTGT	up	inf	inf	0.00548785	0	7.82863	8.45815	8.36249	6.66525	0	0	0	14	10	13	0	0	0	low
66	gga-miR-30d_R+2	TGTAAACATCCCCGACTGGAAGCT	up	1.65968	0.730902	0.00587559	44639.8	74087.6	69648	82201.6	70413.3	49986.9	42691.9	41240.6	115282	98298	137335	83686	57501.5	87914	high
70	gga-miR-1729-3p	CTACTCGGTGAGTAAGGATAGC	up	1.81168	0.857326	0.00631569	31.9725	57.9238	54.978	61.8825	56.911	25.6845	37.8649	32.368	91	74	111	43	51	69	middle
72	gga-miR-30b-5p	TGTAAACATCCTACACTCAGCT	up	1.76811	0.822204	0.0064091	14765.4	26106.8	28021	26396.2	23903.1	14916.3	14023.4	15356.5	46380.7	31565	46621	24972.3	18888	32736	high
73	gga-miR-24-3p_R+1	TGGCTCAGTTCAGCAGGAACAGT	up	1.96299	0.973052	0.00656116	16286	31969.3	30022.2	34540.4	31345.1	15976.4	16553.6	16328	49693	41304	61136	26747	22296	34807	high
79	gga-miR-6660-3p	TCTGACATGGCTCTGCTCCGCAGT	up	8.14713	3.02629	0.00687444	0.938202	7.64365	6.04153	9.19874	7.69068	0	0	2.81461	10	11	15	0	0	6	middle
84	gga-miR-425-5p_R+2	AATGACACGATCACTCCCGCTGAGC	up	1.95194	0.964911	0.00774387	3824.99	7466.17	6644.48	8442.77	7311.27	3668.11	4404.95	3401.92	10998	10096	14260	6141	5933	7252	high
90	gga-miR-146b-5p_R+1	TGAGAACTGAATTCCATAGGCGT	up	2.50212	1.32315	0.00862587	2153.88	5389.27	6370.19	4840.21	4957.41	1913.2	2743.35	1805.1	10544	5788	9669	3203	3695	3848	high
91	gga-miR-146b-3p_L+2	TGCCCTATGGATTCAGTTCTGC	up	2.06037	1.0429	0.00902511	87.4016	180.08	207.225	175.612	157.403	80.0402	106.17	75.9944	343	210	307	134	143	162	middle
96	gga-miR-1651-3p_R+1	TTGCTTTTGTTGGCCTCTGCTGT	up	1.82265	0.866037	0.0103549	5.62235	10.2476	11.4789	10.035	9.22881	5.37583	4.4547	7.03652	19	12	18	9	6	15	middle
97	gga-miR-29b-3p	TAGCACCATTTGAAATCAGTGTT	up	4.53824	2.18213	0.0104201	15.0992	68.5237	73.4046	56.0287	76.1377	17.9194	14.4778	12.9003	121.5	67	148.5	30	19.5	27.5	middle
100	gga-miR-26a-5p_R+1	TTCAAGTAATCCAGGATAGGCT	up	1.53291	0.616271	0.0112635	164667	252420	271880	239981	245398	163909	162833	167259	450018	286974	478628	274410	219319	356553	high
102	gga-miR-3536_R-1	CTGCATACGAGTAGACCCTTT	up	7.1768	2.84334	0.0118793	0.781835	5.61107	6.04153	6.69	4.10169	0	0	2.34551	10	8	8	0	0	5	middle
110	gga-miR-1a-2-5p_R-1	ACATACTTCTTTATGTACCCAT	up	2.27033	1.1829	0.0132163	19.3766	43.9913	45.3115	38.4675	48.1949	28.0738	14.1065	15.9494	75	46	94	47	19	34	middle
112	gga-miR-30c-1-3p_R+1	TGGGAGAGGATTGTTTACGCCT	up	1.57897	0.658982	0.0136705	949.536	1499.29	1670.48	1481	1346.38	854.16	1020.13	974.323	2765	1771	2626	1430	1374	2077	middle
121	gga-miR-32-5p	TATTGCACATTACTAAGTTGC	up	1.69838	0.764163	0.0157046	247.946	421.107	486.343	388.856	388.123	206.671	279.161	258.006	805	465	757	346	376	550	middle
129	gga-miR-190a-5p_R+1	TGATATGTTTGATATATTAGGTT	up	1.41768	0.50353	0.0179968	913.226	1294.66	1402.24	1202.53	1279.22	847.59	1063.19	828.902	2321	1438	2495	1419	1432	1767	middle
139	gga-miR-140-3p_L+1	ACCACAGGGTAGAACCACGGAC	up	1.50759	0.592245	0.0198425	9190.72	13855.8	14127.5	14917	12523	8963.91	9321.45	9286.79	23384	17838	24425	15007	12555	19797	high
141	gga-miR-129-5p	CTTTTTGCGGTCTGGGCTTGC	up	1.46758	0.553438	0.0200444	106.717	156.615	147.111	176.867	145.866	106.023	96.1472	117.979	243.5	211.5	284.5	177.5	129.5	251.5	middle
142	gga-miR-26a-3p_R-1	CCTATTCTTGGTTACTTGCACT	up	1.2978	0.376065	0.0201978	93.1196	120.85	116.602	132.127	113.822	90.1946	100.973	88.191	193	158	222	151	136	188	middle
143	gga-miR-101-2-5p	TCAGTTATCACAGTGCTGATGCT	up	1.44971	0.535761	0.0206865	56.4474	81.8321	89.4147	76.0987	79.983	45.9932	62.3657	60.9831	148	91	156	77	84	130	middle
147	gga-miR-101-3p_R-1	GTACAGTACTGTGATAACTGA	up	1.32912	0.410471	0.0216264	11793	15674.4	17170.9	14924.5	14927.6	10396.9	12977.3	12005	28421.5	17847	29115	17406	17479	25591.5	high
150	gga-miR-2188-5p	AAGGTCCAACCTCACATGTCCT	up	1.44703	0.533098	0.0226608	3017.14	4365.9	4755.9	3943.75	4398.04	2890.41	3098.24	3062.76	7872	4716	8578	4839	4173	6529	middle
151	gga-miR-1388a-3p	ATCTCAGGTTCGTCAGCCCATG	up	3.54489	1.82574	0.0229893	4.81571	17.0711	18.7288	15.0525	17.4322	7.76509	6.68204	0	31	18	34	13	9	0	middle
153	gga-let-7f-3p_1ss22CT	CTATACAATCTATTGCCTTCCT	up	2.64429	1.40288	0.0235447	6.49975	17.1872	17.8225	16.3069	17.4322	9.25838	2.9698	7.27107	29.5	19.5	34	15.5	4	15.5	middle
156	gga-let-7a-3p_1ss22CT	CTATACAATCTACTGTCTTTCT	up	1.52288	0.606799	0.0261163	56.0324	85.3304	94.6507	85.7156	75.625	52.9619	57.0449	58.0904	156.667	102.5	147.5	88.6667	76.8333	123.833	middle
172	gga-miR-1454_L-1R-1	TACAATGATGAGACTTTGGCTC	up	1.28576	0.362627	0.034215	234.7	301.769	283.348	287.67	334.288	217.423	237.584	249.093	469	344	652	364	320	531	middle
186	gga-miR-425-3p_R+1	CATCGGGGATGTCGTGTCTGTCC	up	1.9935	0.995307	0.0397302	116.025	231.297	221.724	283.489	188.678	99.1543	135.868	113.053	367	339	368	166	183	241	middle
188	gga-miR-146a-3p_R-2	ACCCATGGGGCTCAGTTCTTC	up	1.90829	0.93228	0.0403207	14.7849	28.2138	32.6243	28.4325	23.5847	10.1544	12.6216	21.5787	54	34	46	17	17	46	middle
193	gga-miR-449a	TGGCAGTGTATGTTAGCTGGT	up	2.48822	1.31512	0.04211	10.2109	25.4069	21.7495	33.45	21.0212	10.1544	14.849	5.62921	36	40	41	17	20	12	middle
208	gga-miR-126-3p_R-1	TCGTACCGTGAGTAATAATGCG	up	1.2873	0.364348	0.0489042	105658	136013	151673	122876	133491	106824	112654	97495.6	251051	146937	260362	178840	151733	207835	high
210	gga-miR-365-3p	TAATGCCCCTAAAAATCCTTAT	up	1.30956	0.389087	0.0497517	2513.27	3291.29	3514.96	3481.31	2877.59	2381.2	2502.8	2655.82	5818	4163	5612.5	3986.5	3371	5661.5	middle
212	gga-miR-143-3p_1ss22GT	TGAGATGAAGCACTGTAGCTCT	up	1.52955	0.61311	0.0498615	68798.3	105231	120562	107883	87247.1	64530.9	76228.8	65635.2	199555	129008	170168	108035	102672	139917	high
5	gga-miR-181a-3p	ACCATCGACCGTTGATTGTACC	down	0.44665	-1.16278	0.00062147	2708.76	1209.87	1343.03	1171.17	1115.4	2792.45	2500.94	2832.9	2223	1400.5	2175.5	4675	3368.5	6039	middle
7	gga-miR-18a-5p_R+1	TAAGGTGCATCTAGTGCAGATAG	down	0.661982	-0.595136	0.000739101	4739.56	3137.51	3387.19	2982.9	3042.43	4736.11	4938.4	4544.18	5606.5	3567	5934	7929	6651.5	9687	high
13	gga-miR-16-5p	TAGCAGCACGTAAATATTGGTG	down	0.708927	-0.49629	0.00119479	32241.7	22857	24541.4	22144.2	21885.4	32336.8	33414.5	30973.7	40621.2	26480.3	42685.7	54137	45005.8	66027.7	high
14	gga-miR-92-5p	AGGTTGGGATCAGTTGCAATGCT	down	0.364188	-1.45725	0.00120077	259.948	94.6699	102.706	102.859	78.4449	274.168	233.129	272.548	170	123	153	459	314	581	middle
16	gga-miR-20b-5p	CAAAGTGCTCATAGTGCAGGTAG	down	0.592031	-0.756254	0.00129346	50318.7	29790.3	33057.2	27615.9	28697.8	52233.7	49156.1	49566.4	54716.5	33023.5	55972.5	87447.5	66208	105662	high
17	gga-miR-18b-5p_R+1	TAAGGTGCATCTAGTGCAGTTAG	down	0.575618	-0.796816	0.00131569	1710.48	984.585	1105.9	929.073	918.779	1649.19	1705.78	1776.49	1830.5	1111	1792	2761	2297.5	3787	middle
20	gga-miR-199-5p	CCCAGTGTTCAGACTACCTGTTC	down	0.750735	-0.413624	0.00173019	82146.9	61670.6	60529.5	65506.8	58975.4	78935.8	81959	85546	100189	78334	115026	132151	110390	182362	high
21	gga-miR-16c-5p	TAGCAGCACGTAAATACTGGAG	down	0.674952	-0.567143	0.00176698	49160.7	33181.1	33701.3	31706.7	34135.4	49289.8	46717	51475.2	55782.7	37915.3	66578.2	82519	62922.8	109732	high
23	gga-miR-363-5p	GTGGATCACGATGCAATTTTGA	down	0.5489	-0.865385	0.00192707	532.956	292.539	313.556	246.694	317.369	551.322	485.562	561.983	519	295	619	923	654	1198	middle
25	gga-miR-1329-5p	TACAGTGATCACGTTACGATGG	down	0.692531	-0.530049	0.00200879	1686.49	1167.95	1153.93	1096.32	1253.58	1585.27	1706.15	1768.04	1910	1311	2445	2654	2298	3769	middle
28	gga-miR-138-5p_R+6	AGCTGGTGTTGTGAATCAGGCCG	down	0.565437	-0.822562	0.00219776	424.908	240.258	230.485	271.363	218.928	396.318	462.546	415.858	381.5	324.5	427	663.5	623	886.5	middle
30	gga-miR-196-5p_R+1	TAGGTAGTTTCATGTTGTTGGG	down	0.491615	-1.0244	0.00230274	1151.01	565.856	568.508	561.402	567.657	1102.84	1147.58	1202.62	941	671.333	1107.17	1846.33	1545.67	2563.67	middle
32	gga-miR-301a-3p_R-2	CAGTGCAATAATATTGTCAAAGC	down	0.696147	-0.522536	0.00242257	1580	1099.91	1059.08	1102.18	1138.48	1606.78	1640.07	1493.15	1753	1318	2220.5	2690	2209	3183	middle
33	gga-miR-128-2-5p_R-2	GGGGGCCGTTACACTGTAAGA	down	0.119016	-3.07077	0.0027581	20.7165	2.4656	4.83323	0	2.56356	21.5033	23.7584	16.8876	8	0	5	36	32	36	middle
34	gga-miR-122-5p_R-1	TGGAGTGTGACAATGGTGTTTG	down	0.65183	-0.617433	0.00277974	42.451	27.6708	28.0931	24.6694	30.25	44.2013	40.4635	42.6882	46.5	29.5	59	74	54.5	91	middle
36	gga-mir-33-2-p3	CAATGCCCCTGCCATGCAGCC	down	0.221434	-2.17505	0.00288253	225.728	49.9838	39.8741	61.8825	48.1949	238.926	195.264	242.994	66	74	94	400	263	518	middle
37	gga-miR-17-5p_R-1	CAAAGTGCTTACAGTGCAGGTAG	down	0.779605	-0.359184	0.00294131	66517.2	51857.2	54094.1	50321.7	51155.8	68271.9	68072.2	63207.6	89537	60175.5	99775	114298	91686	134742	high
41	gga-miR-6516-5p_L+1R-2	TATGCAGTAACAGGTGTGAGC	down	0.55295	-0.854779	0.00318335	48.9305	27.0561	31.416	22.5787	27.1737	50.1745	44.547	52.0702	52	27	53	84	60	111	middle
43	gga-miR-1773-3p	GGAGAGGCATTGTCCCCTGGA	down	0.146847	-2.76761	0.00337684	24.0654	3.53394	3.02077	5.0175	2.56356	21.5033	23.0159	27.677	5	6	5	36	31	59	middle
45	gga-miR-34a-5p_R-1	TGGCAGTGTCTTAGCTGGTTGT	down	0.511383	-0.967524	0.0035159	2368.39	1211.15	1139.43	1438.35	1055.67	2540.38	2090.74	2474.04	1886	1720	2059	4253	2816	5274	middle
46	gga-miR-106-5p_R+1	AAAAGTGCTTACAGTGCAGGTAG	down	0.589809	-0.761679	0.00362627	41803.5	24656.1	26928.9	22713.8	24325.6	42352.6	41555.6	41502.3	44573	27161.5	47445	70905	55971	88472	high
49	gga-miR-460a-3p	CACAGCGCATACAATGTGGATT	down	0.614946	-0.701468	0.00399739	281.177	172.909	195.746	165.577	157.403	275.362	275.449	292.719	324	198	307	461	371	624	middle
50	gga-miR-363-3p_R-1	AATTGCACGGTATCCATCTGTA	down	0.706841	-0.500542	0.00412492	41875.5	29599.3	32402.6	29279.6	27115.8	39962.8	42029.3	43634.4	53633	35013	52887	66904	56609	93017	high
55	gga-miR-1552-5p_R+1	TTAGTGCGCGGTAAGCTAGGGTGT	down	0.629423	-0.667899	0.00463678	653.732	411.474	429.553	426.487	378.381	597.315	668.204	695.677	711	510	738	1000	900	1483	middle
61	gga-miR-181b-1-3p_L+1R-1	CTCACTGAACAATGAATGCAA	down	0.53094	-0.913378	0.00544284	117.488	62.3794	60.4153	74.4262	52.2966	127.228	122.504	102.733	100	89	102	213	165	219	middle
67	gga-mir-26a-2-p3	CCTGTTCTAGGTTACTTGGCTC	down	0.654168	-0.612267	0.00598399	1412.68	924.131	905.626	1017.72	849.051	1360.09	1328.98	1548.97	1499	1217	1656	2277	1790	3302	middle
68	gga-miR-130b-5p	CCTCTTTCCCTGTTGCACTACT	down	0.726668	-0.460632	0.00599168	2618.9	1903.07	1942.35	2051.32	1715.53	2570.25	2493.89	2792.56	3215	2453	3346	4303	3359	5953	middle
69	gga-miR-6586-5p	TGCTGCCAGATAGAAGTTCACCT	down	-inf	-inf	0.00623542	4.2432	0	0	0	0	3.58389	4.4547	4.69101	0	0	0	6	6	10	middle
71	gga-miR-221-5p_L-1R-3	ACCTGGCATACAATGTAGATTTC	down	0.700602	-0.513332	0.00632548	708.896	496.654	458.552	492.551	538.86	744.852	733.54	648.298	759	589	1051	1247	988	1382	middle
74	gga-miR-106-3p_R+1	ACTGCAGTATAAGCACTTCTGGC	down	0.740701	-0.433038	0.00656904	453.987	336.268	363.7	307.74	337.364	449.181	429.136	483.643	602	368	658	752	578	1031	middle
75	gga-miR-103-2-5p	AGCTTCTTTACAGTGCTGCCTTG	down	0.412921	-1.27606	0.00663611	11.2683	4.6529	3.62492	4.18125	6.15254	12.5436	11.8792	9.38202	6	5	12	21	16	20	middle
77	gga-miR-460a-5p	CCTGCATTGTACACACTGTGTG	down	0.549764	-0.863116	0.00677941	1133.22	623.006	592.674	679.035	597.309	1108.02	1038.69	1252.97	981	812	1165	1855	1399	2671	middle
80	gga-miR-181b-2-3p_L+2R-1	ACTCACTGATCAATGAATGCAA	down	0.461718	-1.11492	0.00690081	154.346	71.2642	92.4355	61.8825	59.4746	148.134	150.717	164.185	153	74	116	248	203	350	middle
82	gga-miR-1552-3p_R+1	CTAGCTGCTCTGCACTGACTGT	down	0.450459	-1.15053	0.00741343	65.5558	29.5302	33.2284	31.7775	23.5847	56.7449	65.3355	74.5871	55	38	46	95	88	159	middle
85	gga-miR-130c-3p	CAGTGCAATGTTAAAAGGGCAT	down	0.646293	-0.62974	0.00784615	7522.05	4861.44	5440.4	4620.28	4523.66	8330.15	7050.3	7185.69	9005	5525	8823	13946	9496	15318	middle
86	gga-miR-130a-3p	CAGTGCAATATTAAAAGGGCAT	down	0.655712	-0.608865	0.00807216	7368.83	4831.83	5535.86	4505.71	4453.93	7700.58	7101.53	7304.37	9163	5388	8687	12892	9565	15571	middle
88	gga-miR-130c-5p	GCCCTTTTTATGTTGTACTACT	down	0.254356	-1.97508	0.00815763	39.6827	10.0935	3.62492	15.8887	10.7669	31.6577	47.5168	39.8736	6	19	21	53	64	85	middle
89	gga-miR-148b-5p	GAGGTTCTGTCCTACACTCCGGCT	down	0.654328	-0.611914	0.00850996	147.585	96.5688	93.6438	107.876	88.1864	150.523	147.747	144.483	155	129	172	252	199	308	middle
94	gga-miR-1677-3p_L+1	TTGACTTCAGTAGGAGCAGGATT	down	0.596207	-0.746114	0.00975371	387.181	230.84	261.598	239.167	191.754	413.342	336.33	411.871	433	286	374	692	453	878	middle
95	gga-miR-456-3p_1ss22AT	CAGGCTGGTTAGATGGTTGTCT	down	0.696937	-0.520899	0.0100329	4801.64	3346.44	3515.57	3363.4	3160.36	4920.68	4384.16	5100.07	5819	4022	6164	8238	5905	10872	middle
98	gga-miR-1456-5p_L-1	AAAGGACGGAGGCGGCCCGCGC	down	0.722911	-0.46811	0.0112462	944.166	682.548	721.359	700.777	625.508	955.107	862.726	1014.67	1194	838	1220	1599	1162	2163	middle
99	gga-miR-6542-3p_R-1	ACGGGACAGTGCTGAAGACT	down	0.473474	-1.07864	0.0112477	14.8287	7.021	7.24984	9.19874	4.61441	13.1409	16.3339	15.0112	12	11	9	22	22	32	middle
103	gga-miR-181b-5p_R+2	AACATTCATTGCTGTCGGTGGGTT	down	0.418848	-1.2555	0.0122801	21274.9	8910.94	8718.54	9348.43	8665.85	23665	18616.9	21542.8	14431	11179	16902	39619	25075	45923.5	high
104	gga-miR-148a-5p	AAAGTTCTGTGACACTCAGACT	down	0.270364	-1.88703	0.0124433	163.811	44.2884	47.124	49.3387	36.4025	172.027	133.641	185.764	78	59	71	288	180	396	middle
107	gga-miR-18a-3p_R+1	ACTGCCCTAAGTGCTCCTTCTGG	down	0.542021	-0.88358	0.012983	86.1731	46.7076	47.124	53.52	39.4788	97.9596	74.2449	86.3146	78	64	77	164	100	184	middle
109	gga-miR-181a-5p	AACATTCAACGCTGTCGGTGAGT	down	0.779973	-0.358504	0.0132133	56146.2	43792.5	40999.1	48083.9	42294.6	57027.1	53487.2	57924.4	67862	57499.5	82492	95472.5	72041.5	123480	high
111	gga-let-7c-3p	CTGTACAACCTTCTAGCTTTCC	down	0.537309	-0.896176	0.0132742	44.4568	23.887	21.7495	30.9412	18.9703	43.0067	41.5772	48.7865	36	37	37	72	56	104	middle
114	gga-miR-128-1-5p	CGGGGCCGTAACACTGTCTGAGA	down	0.519311	-0.945328	0.014068	58.3811	30.3179	29.6035	39.3037	22.0466	53.161	58.6535	63.3287	49	47	43	89	79	135	middle
115	gga-miR-1559-3p	AGTTACATGTATGCATCGAGCA	down	0.210277	-2.24963	0.0143309	36.1943	7.61084	9.66645	7.52624	5.63983	34.047	30.4404	44.0955	16	9	11	57	41	94	middle
116	gga-miR-1329-3p	CCTCGTAGCTTGATCACGATAT	down	0.579311	-0.787591	0.0143639	39.7794	23.0446	20.5412	20.9062	27.6864	34.6443	45.2894	39.4045	34	25	54	58	61	84	middle
123	gga-miR-1618-3p_L+1	AGAGCCCGGAGCCAGGCTGCTGT	down	0.16349	-2.61272	0.0174443	9.85427	1.61108	4.83323	0	0	11.349	7.42449	10.7893	8	0	0	19	10	23	middle
125	gga-miR-1451-3p_R-1	CGTAACTCGCTGCTGTGAGAGG	down	0.650322	-0.620775	0.0176981	187.525	121.952	137.143	115.402	113.309	195.919	162.596	204.059	227	138	221	328	219	435	middle
126	gga-miR-458a-3p	ATAGCTCTTTGAATGGTACTGC	down	0.639691	-0.644552	0.0178296	2124.53	1359.04	1590.74	1333.82	1152.58	2353.42	1848.7	2171.47	2633	1595	2248	3940	2490	4629	middle
130	gga-miR-15c-5p_R-1	TAGCAGCACATCATGGTTTGT	down	0.775332	-0.367114	0.0185961	13019.7	10094.6	10944.5	10336.9	9002.45	12634.4	12731.5	13693.3	18115.5	12361	17558.5	21152	17148	29190.5	high
131	gga-miR-34a-3p_R-1	CAATCAGCAAGTATACTGCCCT	down	0.439658	-1.18555	0.0187783	65.0238	28.5882	32.0201	27.5962	26.1483	54.953	64.5931	75.5253	53	33	51	92	87	161	middle
132	gga-miR-184-3p	TGGACGGAGAACTGATAAGGGT	down	0.556211	-0.846295	0.0190628	463.642	257.883	244.078	260.91	268.661	446.792	418.741	525.393	404	312	524	748	564	1120	middle
134	gga-mir-1737-p5	TCCCACTGCCCCTCAGCAGCACC	down	0.294376	-1.76427	0.0192	52.6777	15.507	14.4997	28.4325	3.58898	55.5503	40.0923	62.3904	24	34	7	93	54	133	middle
135	gga-miR-210a-3p	CTGTGCGTGTGACAGCGGCTAA	down	0.78702	-0.345528	0.0192131	4414.45	3474.26	3724.61	3530.64	3167.53	4525.26	4324.02	4394.07	6165	4222	6178	7576	5824	9367	middle
136	gga-miR-454-3p_R+2	TAGTGCAATATTGCTTATAGGGTCT	down	0.667165	-0.583885	0.0194247	11824.9	7889.18	7049.87	8260.47	8357.2	13318.3	11412.2	10744.3	11669	9878	16300	22297	15371	22904	high
138	gga-miR-301a-5p_L+2	GCTCTGACAATGTTGCACTACT	down	0.602174	-0.731747	0.0197253	93.7744	56.4685	64.6444	62.7187	42.0424	88.4026	92.0637	100.857	107	75	82	148	124	215	middle
148	gga-miR-6606-5p	GAGGAGCGGGAGGAGCGGGA	down	0.690792	-0.533677	0.0219166	556.188	384.21	425.928	398.055	328.648	509.51	532.336	626.719	705	476	641	853	717	1336	middle
149	gga-miR-130b-3p	CAGTGCAATAATGAAAGGGCGT	down	0.444181	-1.17078	0.0225938	63433.8	28176.1	29614.4	28710.1	26203.7	72816.3	53036.1	64448.9	49018	34332	51108	121906	71434	137388	high
152	gga-miR-22-5p	AGTTCTTCAGTGGCAAGCTTTA	down	0.803117	-0.316319	0.0232797	859.092	689.951	708.068	734.227	627.559	800.999	920.637	855.64	1172	878	1224	1341	1240	1824	middle
157	gga-miR-490-5p	CCATGGATCTCCAGGTGGGT	down	0.17527	-2.51235	0.0264315	5.74497	1.00692	3.02077	0	0	4.1812	7.42449	5.62921	5	0	0	7	10	12	middle
158	gga-miR-15b-5p_R-1	TAGCAGCACATCATGGTTTGC	down	0.74672	-0.42136	0.0264413	26276.8	19621.4	21861.3	20217.6	16785.4	24388.7	26634.6	27807.1	36185	24176.5	32738.5	40830.5	35874	59277.5	high
159	gga-miR-199-3p_L-1R+2	ACAGTAGTCTGCACATTGGTT	down	0.92555	-0.111616	0.0274982	265798	246009	252426	247672	237930	257892	269452	270049	417817	296170	464061	431752	362923	575674	high
162	gga-miR-205a	TCCTTCATTCCACCGGAGTCTG	down	0.170801	-2.54961	0.0277624	800.301	136.693	168.559	147.18	94.339	569.838	972.609	858.455	279	176	184	954	1310	1830	middle
163	gga-miR-19b-5p	AGTTTTGCAGGTTTGCATCCAGC	down	0.668826	-0.580297	0.02808	31.9915	21.3968	18.7288	23.415	22.0466	32.8523	27.4706	35.6517	31	28	43	55	37	76	middle
164	gga-miR-199b_L+1	ACAGTAGTCTGCACATTTGGT	down	0.261419	-1.93556	0.0283302	5.06626	1.32442	1.40969	0	2.56356	3.9821	6.68204	4.53464	2.33333	0	5	6.66667	9	9.66667	low
165	gga-miR-301b-3p_R-2	CAGTGCAATAGTATTGTCAAAGC	down	0.765019	-0.386432	0.029672	2621.62	2005.59	1962.29	2032.09	2022.39	2781.1	2686.18	2397.58	3248	2430	3944.5	4656	3618	5111	middle
166	gga-miR-301b-5p	GCTCTGACTTTATTGCACTACT	down	0.646454	-0.62938	0.030026	63.3622	40.9607	33.2284	50.175	39.4788	56.1476	72.0176	61.9213	55	60	77	94	97	132	middle
168	gga-miR-17-3p_L-1R+3	CTGCAGTGAAGGCACTTGTAGC	down	0.762476	-0.391235	0.0308572	479.473	365.587	363.7	349.552	383.508	437.235	478.137	523.048	602	418	748	732	644	1115	middle
169	gga-miR-12259-3p_L-2R+3	TGCCTCTTTGTCTATCTGCAGT	down	0.167099	-2.58123	0.032126	5.11386	0.85452	0	0	2.56356	5.37583	6.68204	3.28371	0	0	5	9	9	7	low
170	gga-miR-455-5p	TATGTGCCCTTGGACTACATCG	down	0.558838	-0.839498	0.0321815	6186.24	3457.11	3665.4	3544.02	3161.89	6430.69	5119.19	7008.84	6067	4238	6167	10766	6895	14941	middle
171	gga-miR-20a-5p	TAAAGTGCTTATAGTGCAGGTAG	down	0.82389	-0.279477	0.0327761	52767	43474.2	43936.8	42104.7	44381.1	51783.9	56639.2	49877.9	72724.5	50349.5	86561.5	86694.5	76287	106326	high
174	gga-miR-9-4-3p_L-1	TAAAGCTAGATAACCGAAAGTA	down	0.631312	-0.663574	0.0353953	91.4205	57.7149	48.1309	74.4262	50.5876	90.7919	101.221	82.2491	79.6667	89	98.6667	152	136.333	175.333	middle
175	gga-miR-15c-3p	CAGACCATTCTGGGCTGCCTCA	down	0.217947	-2.19795	0.0355942	49.3614	10.7582	12.6872	10.8712	8.7161	54.3557	34.1527	59.5758	21	13	17	91	46	127	middle
176	gga-miR-1416-3p	ACAATTGTATGAGTTGAGTACA	down	0.48266	-1.05092	0.0356642	103.685	50.0447	71.8943	48.5025	29.7373	79.4429	114.337	117.275	119	58	58	133	154	250	middle
179	gga-miR-12283-3p_R+1	TCTTCTCTCTGTCTTTCTCAGT	down	0.321388	-1.63761	0.0361048	22.1069	7.10488	0	10.035	11.2797	20.906	25.2433	20.1713	0	12	22	35	34	43	middle
181	gga-let-7f-5p	TGAGGTAGTAGATTGTATAGTT	down	0.906854	-0.141058	0.0366807	63856.8	57908.8	60817.1	56388.5	56520.8	63395.1	66172.5	62003	100665	67430.3	110239	106133	89127.3	132174	high
182	gga-miR-490-3p_R+1	CAACCTGGAGGACTCCATGCTGT	down	0.337469	-1.56717	0.0374432	60.725	20.4928	27.1869	18.3975	15.8941	76.4563	61.6233	44.0955	45	22	31	128	83	94	middle
183	gga-miR-18b-3p_R-3	TACTGCCCTAAATGCTCCTTCT	down	0.43009	-1.21729	0.0379915	112.308	48.3027	47.7281	57.7012	39.4788	118.866	83.8968	134.163	79	69	77	199	113	286	middle
184	gga-miR-1747-5p_R+1	TGCACTTGAATGGAGTTCTGGGT	down	0.546517	-0.871662	0.0388185	13.1076	7.16352	5.43738	8.36249	7.69068	10.7517	12.6216	15.9494	9	10	15	18	17	34	middle
185	gga-miR-103-3p	AGCAGCATTGTACAGGGCTATGA	down	0.779106	-0.360108	0.0393943	26375.9	20549.6	20522.5	20782.2	20344.1	28516.9	24318.7	26292	33969	24851.7	39679.5	47741.8	32754.7	56047.7	high
187	gga-miR-1559-5p	TTCGATGCTTGTATGCTACTCC	down	0.684644	-0.546575	0.0398197	637.57	436.508	484.531	444.048	380.945	575.812	596.187	740.711	802	531	743	964	803	1579	middle
189	gga-miR-133b_L+1R-1	TTTGGTCCCCTTCAACCAGCT	down	0.853298	-0.228878	0.0408371	26910	22962.3	24603.9	23057.3	21225.5	27187	26114.2	27428.7	40724.7	27572.3	41398.5	45515.4	35173.1	58470.8	high
190	gga-let-7l-5p	TGAGGTAGTCGGTTGTATTGTT	down	0.837839	-0.255255	0.0412674	1589.49	1331.74	1429.53	1348.49	1217.2	1603.47	1547.6	1617.4	2366.17	1612.54	2374.04	2684.46	2084.46	3447.88	middle
191	gga-miR-1451-5p	TCGCACAGGAGCAAGTTACCGC	down	0.831942	-0.265446	0.0416765	2873.65	2390.71	2453.47	2510.42	2208.25	2800.21	2700.29	3120.46	4061	3002	4307	4688	3637	6652	middle
192	gga-miR-455-3p	TGCAGTCCATGGGCATATACAC	down	0.753302	-0.4087	0.04189	2580.92	1944.21	2015.46	1953.48	1863.71	2731.52	2281.55	2729.7	3336	2336	3635	4573	3073	5819	middle
195	gga-miR-92-3p_R+1	TATTGCACTTGTCCCGGCCTGT	down	0.710584	-0.492924	0.0429978	52940	37618.3	39719.2	42185.9	30949.8	53908.6	51998.2	52913.2	65743.5	50446.5	60365	90251.5	70036	112797	high
196	gga-miR-33-5p	GTGCATTGTAGTTGCATTGC	down	0.76034	-0.395284	0.0432153	84.3915	64.1662	64.9465	56.0287	71.5233	77.3523	81.2982	94.5239	107.5	67	139.5	129.5	109.5	201.5	middle
198	gga-miR-221-3p	AGCTACATTGTCTGCTGGGTTTC	down	0.856418	-0.223613	0.0435179	12094.2	10357.7	10940	10686.4	9446.71	12480.9	11617.8	12184	18108	12779	18425	20895	15648	25973	high
199	gga-miR-10b-3p_L+2R-1	ACAGATTCGATTCTAGGGGAAT	down	0.691049	-0.533141	0.0435611	240.352	166.095	166.142	199.864	132.28	231.758	229.417	259.882	275	239	258	388	309	554	middle
200	gga-miR-15a_R+1	TAGCAGCACATAATGGTTTGTG	down	0.77878	-0.360713	0.0440814	6502.91	5064.33	5481.18	5024.6	4687.21	5945.97	7246.31	6316.45	9072.5	6008.5	9142	9954.5	9760	13465	middle
203	gga-let-7a-5p	TGAGGTAGTAGGTTGTATAGTT	down	0.863351	-0.211981	0.0455972	80926.4	69867.8	74142.3	70120.7	65340.5	81576.4	81090	80112.7	122721	83851.5	127441	136572	109220	170779	high
205	gga-let-7g-3p_1ss22CT	CTGTACAGGCCACTGCCTTGCT	down	0.515316	-0.95647	0.0472481	52.3402	26.9718	18.7288	40.14	22.0466	49.5771	49.7441	57.6994	31	48	43	83	67	123	middle
209	gga-miR-215-5p_R+1	ATGACCTATGAATTGACAGACT	down	0.486458	-1.03961	0.0497333	220.369	107.2	152.851	122.092	46.6568	173.221	247.236	240.649	253	146	91	290	333	513	middle
211	gga-miR-99a-5p_R-1	AACCCGTAGATCCGATCTTGT	down	0.800428	-0.321156	0.0498572	106487	85235.1	95039.7	85962.7	74702.9	97536.5	109007	112917	157310	102796	145702	163292	146820	240710	high

## Sheet: D14_E17 pair
Table S2. DE-miRNAs(D14 VS E17)
Index	miR_name	miR_seq	up/down	fold_change(D14(mean)/E17(mean))	log2(fold_change)	pvalue(t_test)	E17(mean)	D14(mean)	D14/D14_1(norm)	D14/D14_2(norm)	D14/D14_3(norm)	E17/E17_1(norm)	E17/E17_2(norm)	E17/E17_3(norm)	D14/D14_1(raw)	D14/D14_2(raw)	D14/D14_3(raw)	E17/E17_1(raw)	E17/E17_2(raw)	E17/E17_3(raw)	Expression level
25	gga-miR-1729-3p	CTACTCGGTGAGTAAGGATAGC	up	5.8221	2.54154	0.000273627	31.9725	186.147	198.482	185.047	174.912	25.6845	37.8649	32.368	154	156	124	43	51	69	middle
33	gga-mir-26a-2-p3	CCTGTTCTAGGTTACTTGGCTC	up	1.72704	0.788304	0.000390445	1412.68	2439.76	2457.83	2330.88	2530.58	1360.09	1328.98	1548.97	1907	1965	1794	2277	1790	3302	middle
34	gga-miR-1a-3p_R+1	TGGAATGTAAAGAAGTATGTAT	up	9.10869	3.18724	0.000409235	597871	5.44582e+06	5.23514e+06	5.59171e+06	5.5106e+06	590794	624624	578193	4.06188e+06	4713982	3.90662e+06	989082	841302	1232556	high
35	gga-let-7a-3p	CTATACAATCTACTGTCTTTCC	up	2.6943	1.42991	0.000474332	29.6559	79.9019	83.9897	82.8361	72.8799	24.2908	34.0289	30.6479	65.1667	69.8333	51.6667	40.6667	45.8333	65.3333	middle
37	gga-miR-7_R+2	TGGAAGACTAGTGATTTTGTTGTT	up	3.31076	1.72716	0.000490405	136.057	450.452	418.015	482.189	451.15	114.884	145.52	147.767	324.333	406.5	319.833	192.333	196	315	middle
39	gga-miR-133a-5p_R-1	AGCTGGTAAAATGGAACCAAAT	up	3.26639	1.7077	0.000520466	7319.15	23907.2	25537.8	23966.5	22217.3	6410.09	8226.34	7321.03	19814.5	20204.5	15750.5	10731.5	11080	15606.5	high
47	gga-miR-1454_L-1R-1	TACAATGATGAGACTTTGGCTC	up	2.73453	1.45129	0.000742711	234.7	641.792	645.711	602.588	677.078	217.423	237.584	249.093	501	508	480	364	320	531	middle
48	gga-miR-30e-3p_L+1	CTTTCAGTCGGATGTTTACAGC	up	2.23928	1.16303	0.00074802	3712.16	8312.57	7950.89	8475.38	8511.43	3610.77	3746.4	3779.31	6169	7145	6034	6045	5046	8056.5	middle
52	gga-miR-24-3p_R+1	TGGCTCAGTTCAGCAGGAACAGT	up	1.94262	0.958001	0.000910549	16286	31637.5	32115.4	30383.3	32413.7	15976.4	16553.6	16328	24918	25614	22979	26747	22296	34807	high
60	gga-miR-1729-5p	ATCCCTTACTCACATGAGTAGTC	up	2.40549	1.26633	0.00112111	69.3377	166.791	158.528	183.861	157.985	69.8858	57.911	80.2163	123	155	112	117	78	171	middle
74	gga-miR-2184a-5p	AACAGTAAGAGTTGATGTGCGG	up	3.45454	1.78849	0.00165706	724.933	2504.31	2560.94	2672.5	2279.5	749.63	786.254	638.916	1987	2253	1616	1255	1059	1362	middle
83	gga-miR-30e-5p_R+5	TGTAAACATCCTTGACTGGAAGCT	up	3.15658	1.65836	0.00197126	44190.6	139491	146486	143848	128139	41170.2	46819.6	44582	113656	121268	90841.5	68925.5	63061	95037	high
84	gga-miR-143-3p_1ss22GT	TGAGATGAAGCACTGTAGCTCT	up	2.59418	1.37528	0.00199507	68798.3	178475	164372	177234	193819	64530.9	76228.8	65635.2	127534	149414	137404	108035	102672	139917	high
86	gga-miR-1b-3p_R+1	TGGAATGTTAAGAAGTATGTAT	up	16.4477	4.03981	0.00213448	1608.56	26457	24357.2	26324.1	28689.8	1462.92	1966.01	1396.75	18898.5	22192	20339	2449.17	2648	2977.5	high
87	gga-miR-2188-5p	AAGGTCCAACCTCACATGTCCT	up	1.39422	0.479458	0.00216833	3017.14	4206.55	4385.94	4234.72	3998.99	2890.41	3098.24	3062.76	3403	3570	2835	4839	4173	6529	middle
90	gga-miR-191-3p	CTGCCCTGGGATTTCGTTACC	up	1.89585	0.922842	0.00241461	187.756	355.956	359.588	357.045	351.234	191.141	168.536	203.59	279	301	249	320	227	434	middle
93	gga-miR-191-5p_R-1	CAACGGAATCCCAAAAGCAGCT	up	6.2966	2.65457	0.00256989	28864.7	181750	165791	193039	186419	28511.6	30672.1	27410.5	128635	162738	132158	47733	41312	58432	high
95	gga-miR-1434_R+2	GTGCGTGATGATGGAAAATTTC	up	inf	inf	0.00260603	0	42.3615	45.1096	43.8893	38.0856	0	0	0	35	37	27	0	0	0	middle
98	gga-miR-425-3p_R+1	CATCGGGGATGTCGTGTCTGTCC	up	7.02546	2.81259	0.00275204	116.025	815.131	738.508	894.393	812.493	99.1543	135.868	113.053	573	754	576	166	183	241	middle
110	gga-miR-145-5p_R-1	GTCCAGTTTTCCCAGGAATCCCT	up	1.90707	0.931355	0.0034448	3876.42	7392.6	6668.49	7911.94	7597.38	4654.88	3753.08	3221.32	5174	6670	5386	7793	5055	6867	high
116	gga-miR-2188-3p_L-1R+1	ATATATGTGGTCAGACCTATCT	up	3.79908	1.92565	0.00374547	88.0848	334.641	375.054	284.687	344.181	61.5234	95.776	106.955	291	240	244	103	129	228	middle
121	gga-miR-1c_1ss8GT	TGGAATGTAAAGCAGTATGTAT	up	7.52868	2.9124	0.00421264	63.0515	474.694	420.593	531.416	472.074	76.6554	50.734	61.765	326.333	448	334.667	128.333	68.3333	131.667	middle
123	gga-miR-26a-5p_R+1	TTCAAGTAATCCAGGATAGGCT	up	2.15805	1.10973	0.00424977	164667	355359	348018	337512	380548	163909	162833	167259	270024	284532	269782	274410	219319	356553	high
128	gga-miR-30d_R+2	TGTAAACATCCCCGACTGGAAGCT	up	3.47868	1.79854	0.00477227	44639.8	155288	137437	170658	157768	49986.9	42691.9	41240.6	106636	143870	111846	83686	57501.5	87914	high
129	gga-miR-30c-1-3p_R+1	TGGGAGAGGATTGTTTACGCCT	up	3.67237	1.87671	0.00479254	949.536	3487.05	3119.01	3496.91	3845.24	854.16	1020.13	974.323	2420	2948	2726	1430	1374	2077	middle
140	gga-let-7l-3p_R+1	CGATGCAGCCGACTACTTTCCT	up	1.66412	0.734756	0.00538211	11.2098	18.6544	16.755	20.1654	19.0428	12.5436	10.7655	10.3202	13	17	13.5	21	14.5	22	middle
148	gga-miR-146b-3p_L+2	TGCCCTATGGATTCAGTTCTGC	up	11.9213	3.57547	0.00611548	87.4016	1041.94	958.901	967.937	1198.99	80.0402	106.17	75.9944	744	816	850	134	143	162	middle
162	gga-miR-145-3p_L+2R-1	GGATTCCTGGAAATACTGTTCT	up	1.58678	0.666098	0.00741873	982.221	1558.56	1525.99	1521.89	1627.81	848.187	1107.73	990.742	1184	1283	1154	1420	1492	2112	middle
165	gga-miR-146c-5p_R-1	TGAGAACTGAATTCCATGGACT	up	1.64869	0.721323	0.00764891	26954.2	44439.3	39983.8	44905.3	48428.7	24673.6	26979.9	29209.3	31023	37856.5	34332.5	41307.5	36339	62266.5	high
167	gga-miR-140-3p_L+1	ACCACAGGGTAGAACCACGGAC	up	2.85553	1.51376	0.0082289	9190.72	26244.4	23638.7	25995.5	29098.8	8963.91	9321.45	9286.79	18341	21915	20629	15007	12555	19797	high
169	gga-miR-22-3p	AAGCTGCCAGTTGAAGAACTGT	up	2.52763	1.33779	0.00849213	30350.3	76714.3	68093.6	86020.7	76028.8	27516.5	31875.6	31658.7	52833	72518	53899	46067	42933	67488	high
171	gga-miR-146b-5p_R+1	TGAGAACTGAATTCCATAGGCGT	up	14.1352	3.82122	0.00869954	2153.88	30445.6	28642	26851.9	35842.8	1913.2	2743.35	1805.1	22223	22637	25410	3203	3695	3848	high
175	gga-miR-7b_R+3	TGGAAGACTAGTGATTTTTGTTGTT	up	3.16261	1.66111	0.00935278	390.521	1235.06	1068.45	1355.23	1281.51	375.114	411.317	385.132	829	1142.5	908.5	628	554	821	middle
177	gga-miR-126-5p	CATTATTACTTTTGGTACGCG	up	1.47926	0.564876	0.00946079	16657.1	24640.2	23245.6	24012.2	26662.8	17173.4	16876.6	15921.3	18036	20243	18902	28751	22731	33940	high
187	gga-mir-1434-p3	GAAATTTGAGTATCTGACG	up	inf	inf	0.0110104	0	25.5772	28.3546	20.1654	28.2116	0	0	0	22	17	20	0	0	0	middle
192	gga-mir-219b-p5	GATGTCCAGACACAATTCTTG	up	3.60342	1.84937	0.0112869	84.6534	305.042	261.636	303.666	349.824	86.0134	76.4723	91.4747	203	256	248	144	103	195	middle
195	gga-miR-193a-5p	TGGGTCTTTGCGGGCGAGATGA	up	4.97006	2.31326	0.0114584	1159.48	5762.67	4821.57	6556.11	5910.32	1142.66	1097.34	1238.43	3741	5527	4190	1913	1478	2640	middle
204	gga-miR-212-5p	ACCTTGGCTCTAGACTGCTTACT	up	2.257	1.17441	0.0127288	103.764	234.195	199.771	227.75	275.063	92.5838	127.701	91.0056	155	192	195	155	172	194	middle
216	gga-let-7a-3p_1ss22CT	CTATACAATCTACTGTCTTTCT	up	3.78785	1.92138	0.0139694	56.0324	212.242	234.14	228.145	174.442	52.9619	57.0449	58.0904	181.667	192.333	123.667	88.6667	76.8333	123.833	middle
217	gga-miR-365-3p	TAATGCCCCTAAAAATCCTTAT	up	2.84001	1.5059	0.0140206	2513.27	7137.71	7164.69	8127.23	6121.21	2381.2	2502.8	2655.82	5559	6851.5	4339.5	3986.5	3371	5661.5	middle
226	gga-miR-425-5p_R+2	AATGACACGATCACTCCCGCTGAGC	up	4.22497	2.07894	0.0156692	3824.99	16160.5	13045.7	18803.6	16632.1	3668.11	4404.95	3401.92	10122	15852	11791	6141	5933	7252	high
229	gga-miR-30b-5p	TGTAAACATCCTACACTCAGCT	up	1.93014	0.948704	0.0163281	14765.4	28499.3	31686.3	28824.6	24987	14916.3	14023.4	15356.5	24585	24300	17714	24972.3	18888	32736	high
233	gga-miR-6669-3p_L-1R+1	TGCAGCCTGGCCGTATCTCAGT	up	1.77027	0.823967	0.0165242	13.5125	23.9207	21.9104	27.2825	22.5693	13.1409	17.0763	10.3202	17	23	16	22	23	22	middle
244	gga-miR-126-3p_R-1	TCGTACCGTGAGTAATAATGCG	up	1.29532	0.37331	0.0182848	105658	136861	130990	130327	149265	106824	112654	97495.6	101634	109870	105818	178840	151733	207835	high
247	gga-let-7i_R+1	TGAGGTAGTAGTTTGTGCTGTT	up	1.51468	0.599016	0.0184045	23023.1	34872.7	31032.8	36120.3	37465	21816	23964	23289.2	24078	30450.5	26560	36523.5	32277	49646.5	high
257	gga-miR-219b_R+1	CACAAGAATTGCGTTTGGACAAT	up	1.75277	0.809635	0.0212238	1395.09	2445.27	2464.27	2120.92	2750.63	1284.23	1447.78	1453.28	1912	1788	1950	2150	1950	3098	middle
258	gga-miR-214b-3p	CACAGCAAGTGTAGACAGGCA	up	1.47172	0.557506	0.0218793	68.3139	100.539	109.552	103.199	88.8665	71.0805	70.5327	63.3287	85	87	63	119	95	135	middle
261	gga-miR-1731-5p	ACTTGACTGCAGGCACTGCTGCT	up	19.6906	4.29944	0.0225875	1.23742	24.3655	32.2211	22.5377	18.3375	0	3.71225	0	25	19	13	0	5	0	middle
267	gga-miR-12264-3p	ATGGCTGTTCTAGCAGTAGATC	up	4.67682	2.22553	0.0234676	2.26673	10.6011	12.8885	11.862	7.05289	0	4.4547	2.34551	10	10	5	0	6	5	middle
275	gga-miR-10a-5p	TACCCTGTAGATCCGAATTTGT	up	1.88226	0.912463	0.0252057	15290.3	28780.2	24998.4	28436.1	32906	15614.4	14564.1	15692.2	19396	23972.5	23328	26141	19616.3	33451.7	high
280	gga-miR-21-5p_R+1	TAGCTTATCAGACTGATGTTGAC	up	1.5223	0.606248	0.0256776	43989.8	66965.4	75641	62460.4	62794.7	37406.8	53656.8	40905.6	58689	52656	44517	62625	72270	87200	high
281	gga-miR-142-5p	CCCATAAAGTAGAAAGCACTAC	up	4.40921	2.14052	0.0257524	579.73	2556.15	3089.36	2615.56	1963.53	602.093	601.384	535.713	2397	2205	1392	1008	810	1142	high
285	gga-miR-489-3p_L-2R+1	TGACATCATATGTACGGCTGCT	up	4.44192	2.15118	0.0275257	101.082	448.997	478.162	328.577	540.252	111.101	77.2147	114.93	371	277	383	186	104	245	middle
291	gga-miR-1618-5p	TGCATCCTGGCTCCTGGCGTCC	up	inf	inf	0.030053	0	13.1167	15.4661	15.4206	8.46347	0	0	0	12	13	6	0	0	0	middle
294	gga-miR-26a-3p_R-1	CCTATTCTTGGTTACTTGCACT	up	1.56184	0.643246	0.0303223	93.1196	145.438	163.683	147.088	125.542	90.1946	100.973	88.191	127	124	89	151	136	188	middle
295	gga-miR-1635_R-3	TGCCCAGGCTGTGCTGTGCTCT	up	5.91651	2.56475	0.0306127	1.09457	6.47604	6.44423	5.93099	7.05289	0	0	3.28371	5	5	5	0	0	7	middle
297	gga-miR-146a-5p_R+1	TGAGAACTGAATTCCATGGGTTG	up	8.30122	3.05332	0.0310743	751.82	6241.02	5005.87	5506.92	8210.27	686.614	847.135	721.712	3884	4642.5	5820.5	1149.5	1141	1538.5	high
300	gga-miR-146a-3p_R-2	ACCCATGGGGCTCAGTTCTTC	up	14.244	3.83229	0.0320074	14.7849	210.596	172.705	175.557	283.526	10.1544	12.6216	21.5787	134	148	201	17	17	46	middle
302	gga-miR-146c-3p_L-1R+1	GTCCATGGTATTCAGTTCTCTA	up	1.54401	0.626681	0.0325773	108.574	167.639	148.217	175.557	179.144	80.0402	123.247	122.435	115	148	127	134	166	261	middle
306	gga-miR-27b-3p	TTCACAGTGGCTAAGTTCTGC	up	2.23557	1.16065	0.0328183	14665.1	32784.8	27964.1	30321.6	40068.9	13304	14220.1	16471.1	21697	25562	28406	22273	19153	35112	high
319	gga-miR-10a-3p_L+1R-1	CAAATTCGTATCTAGGGGAAT	up	2.01894	1.0136	0.0369862	258.601	522.1	483.317	456.686	626.297	252.664	266.539	256.598	375	385	444	423	359	547	middle
322	gga-miR-6553-3p_L+1	AAACACTACCCTGAGCTGCTCC	up	28.3092	4.8232	0.0381674	22.9753	650.411	412.43	843.386	695.415	24.4899	28.9555	15.4803	320	711	493	41	39	33	middle
328	gga-miR-30c-2-3p_L+1	CTGGGAGAAGGCTGTTTACTCT	up	1.78417	0.835251	0.0411463	478.748	854.166	692.11	984.544	885.843	522.651	449.182	464.41	537	830	628	875	605	990	middle
335	gga-miR-10585-5p	TGATGAAATCCCCCTATGGCCTGT	up	3.12101	1.64201	0.0449834	14.3831	44.8898	36.0877	60.4961	38.0856	19.1141	15.5914	8.44382	28	51	27	32	21	18	middle
343	gga-miR-215-5p_R+1	ATGACCTATGAATTGACAGACT	up	2.09143	1.06449	0.0476943	220.369	460.885	519.405	335.694	527.556	173.221	247.236	240.649	403	283	374	290	333	513	middle
353	gga-miR-365-2-5p_L-1R+1	AGGGACTTTCAGGGGCAGCTGTG	up	2.0327	1.0234	0.0497521	32.528	66.1199	65.7311	81.8476	50.7808	37.6308	34.1527	25.8006	51	69	36	63	46	55	middle
2	gga-miR-92-3p_R+1	TATTGCACTTGTCCCGGCCTGT	down	0.567257	-0.817927	7.28609e-06	52940	30030.6	29023.5	30656.1	30412.1	53908.6	51998.2	52913.2	22519	25844	21560	90251.5	70036	112797	high
3	gga-miR-18b-5p_R+1	TAAGGTGCATCTAGTGCAGTTAG	down	0.115342	-3.11602	7.62077e-06	1710.48	197.29	253.903	196.909	141.058	1649.19	1705.78	1776.49	197	166	100	2761	2297.5	3787	middle
4	gga-miR-460a-3p	CACAGCGCATACAATGTGGATT	down	0.0561594	-4.15433	1.12818e-05	281.177	15.7907	29.6434	10.6758	7.05289	275.362	275.449	292.719	23	9	5	461	371	624	middle
5	gga-miR-18a-5p_R+1	TAAGGTGCATCTAGTGCAGATAG	down	0.132771	-2.91298	1.28382e-05	4739.56	629.279	842.905	538.534	506.398	4736.11	4938.4	4544.18	654	454	359	7929	6651.5	9687	high
9	gga-miR-16-5p	TAGCAGCACGTAAATATTGGTG	down	0.265021	-1.91582	2.40921e-05	32241.7	8544.71	9564.95	8117.74	7951.43	32336.8	33414.5	30973.7	7421.33	6843.5	5637	54137	45005.8	66027.7	high
11	gga-miR-20b-5p	CAAAGTGCTCATAGTGCAGGTAG	down	0.204214	-2.29185	4.46804e-05	50318.7	10275.8	13013.5	8655.68	9158.18	52233.7	49156.1	49566.4	10097	7297	6492.5	87447.5	66208	105662	high
14	gga-let-7a-5p	TGAGGTAGTAGGTTGTATAGTT	down	0.350397	-1.51294	7.21854e-05	80926.4	28356.3	26306.2	28804	29958.8	81576.4	81090	80112.7	20410.7	24282.6	21238.6	136572	109220	170779	high
15	gga-miR-196-5p_R+1	TAGGTAGTTTCATGTTGTTGGG	down	0.147259	-2.76358	8.39947e-05	1151.01	169.497	159.817	150.252	198.421	1102.84	1147.58	1202.62	124	126.667	140.667	1846.33	1545.67	2563.67	middle
16	gga-miR-199-3p_L-1R+2	ACAGTAGTCTGCACATTGGTT	down	0.417506	-1.26013	8.41822e-05	265798	110972	111819	100140	120957	257892	269452	270049	86759	84421	85750	431752	362923	575674	high
18	gga-miR-15c-5p_R-1	TAGCAGCACATCATGGTTTGT	down	0.0616988	-4.01861	0.000129697	13019.7	803.303	1089.72	690.367	629.823	12634.4	12731.5	13693.3	845.5	582	446.5	21152	17148	29190.5	high
20	gga-miR-181b-2-3p_L+2R-1	ACTCACTGATCAATGAATGCAA	down	0.0139173	-6.16698	0.000197179	154.346	2.14808	6.44423	0	0	148.134	150.717	164.185	5	0	0	248	203	350	middle
21	gga-miR-1664-3p_L+1	TTCTGTGACCTCATTTACCTCC	down	0.13695	-2.86828	0.000225694	716.24	98.0888	63.1534	105.572	125.542	771.134	710.524	667.062	49	89	89	1291	957	1422	middle
22	gga-let-7c-3p	CTGTACAACCTTCTAGCTTTCC	down	0.101682	-3.29786	0.000227599	44.4568	4.52047	6.44423	7.11718	0	43.0067	41.5772	48.7865	5	6	0	72	56	104	middle
23	gga-miR-301a-3p_R-2	CAGTGCAATAATATTGTCAAAGC	down	0.116277	-3.10437	0.000251298	1580	183.717	202.349	199.281	149.521	1606.78	1640.07	1493.15	157	168	106	2690	2209	3183	middle
24	gga-miR-17-5p_R-1	CAAAGTGCTTACAGTGCAGGTAG	down	0.310478	-1.68744	0.000251947	66517.2	20652.2	25606.1	17853.5	18496.9	68271.9	68072.2	63207.6	19867.5	15051	13113	114298	91686	134742	high
26	gga-miR-138-5p_R+6	AGCTGGTGTTGTGAATCAGGCCG	down	0.223238	-2.16335	0.000275548	424.908	94.8554	68.9532	120.399	95.2141	396.318	462.546	415.858	53.5	101.5	67.5	663.5	623	886.5	middle
28	gga-miR-107-3p_R-1	AGCAGCATTGTACAGGGCTATC	down	0.473073	-1.07986	0.000312631	7214.9	3413.17	3450.45	2988.03	3801.04	7617.16	6836.6	7190.93	2677.17	2519	2694.67	12752.3	9208.17	15329.2	middle
29	gga-miR-1552-5p_R+1	TTAGTGCGCGGTAAGCTAGGGTGT	down	0.260112	-1.9428	0.000315388	653.732	170.043	128.885	199.281	181.965	597.315	668.204	695.677	100	168	129	1000	900	1483	middle
30	gga-miR-1329-5p	TACAGTGATCACGTTACGATGG	down	0.166327	-2.5879	0.000318575	1686.49	280.509	295.146	236.053	310.327	1585.27	1706.15	1768.04	229	199	220	2654	2298	3769	middle
31	gga-miR-199-5p	CCCAGTGTTCAGACTACCTGTTC	down	0.511699	-0.966634	0.000359078	82146.9	42034.5	40119.2	38887.1	47097.1	78935.8	81959	85546	31128	32783	33388.5	132151	110390	182362	high
32	gga-miR-16c-5p	TAGCAGCACGTAAATACTGGAG	down	0.571277	-0.807739	0.000383145	49160.7	28084.4	27695.1	26502	30055.9	49289.8	46717	51475.2	21488.3	22342	21307.5	82519	62922.8	109732	high
36	gga-let-7g-3p_1ss22CT	CTGTACAGGCCACTGCCTTGCT	down	0.214916	-2.21816	0.000480895	52.3402	11.2487	16.755	7.11718	9.87405	49.5771	49.7441	57.6994	13	6	7	83	67	123	middle
38	gga-miR-130a-3p	CAGTGCAATATTAAAAGGGCAT	down	0.195445	-2.35516	0.000496539	7368.83	1440.2	1480.88	1482.75	1356.98	7700.58	7101.53	7304.37	1149	1250	962	12892	9565	15571	middle
41	gga-miR-181a-5p	AACATTCAACGCTGTCGGTGAGT	down	0.275305	-1.8609	0.000627774	56146.2	15457.4	14811.4	15695.2	15865.5	57027.1	53487.2	57924.4	11492	13231.5	11247.5	95472.5	72041.5	123480	high
42	gga-miR-99a-3p_R+2	CAAGCTCGCTTCTATGGGTCTGT	down	0.307027	-1.70356	0.000633491	270.663	83.1008	91.508	83.0338	74.7607	250.275	282.131	279.584	71	70	53	419	380	596	middle
43	gga-miR-181a-3p	ACCATCGACCGTTGATTGTACC	down	0.494778	-1.01515	0.000650912	2708.76	1340.24	1229.56	1284.65	1506.5	2792.45	2500.94	2832.9	954	1083	1068	4675	3368.5	6039	middle
51	gga-miR-34a-5p_R-1	TGGCAGTGTCTTAGCTGGTTGT	down	0.119626	-3.06339	0.000880027	2368.39	283.321	417.586	160.137	272.242	2540.38	2090.74	2474.04	324	135	193	4253	2816	5274	middle
59	gga-miR-130b-5p	CCTCTTTCCCTGTTGCACTACT	down	0.182302	-2.4556	0.00101806	2618.9	477.431	438.207	479.224	514.861	2570.25	2493.89	2792.56	340	404	365	4303	3359	5953	middle
61	gga-miR-363-5p	GTGGATCACGATGCAATTTTGA	down	0.207324	-2.27004	0.00117366	532.956	110.494	94.0857	124.551	112.846	551.322	485.562	561.983	73	105	80	923	654	1198	middle
62	gga-miR-1329-3p	CCTCGTAGCTTGATCACGATAT	down	0.1347	-2.89218	0.00119037	39.7794	5.35827	9.02192	0	7.05289	34.6443	45.2894	39.4045	7	0	5	58	61	84	middle
64	gga-miR-1306-5p_L-1R-2	CCACCTCCCCTGCAAACGTCCA	down	0.196584	-2.34678	0.00125797	128.032	25.1691	33.51	16.6068	25.3904	144.55	118.049	121.497	26	14	18	242	159	259	middle
65	gga-miR-106-5p_R+1	AAAAGTGCTTACAGTGCAGGTAG	down	0.232247	-2.10627	0.00130091	41803.5	9708.73	12439.3	7987.85	8699.04	42352.6	41555.6	41502.3	9651.5	6734	6167	70905	55971	88472	high
67	gga-miR-1677-5p	TCCTGCACCGCTGAAGTCAAT	down	0.183382	-2.44708	0.00140214	100.651	18.4575	7.73307	16.6068	31.0327	105.127	103.943	92.882	6	14	22	176	140	198	middle
68	gga-miR-222a_R-1	AGCTACATCTGGCTACTGGGTCT	down	0.510101	-0.971146	0.00140789	5993.57	3057.33	3075.18	3361.68	2735.11	6403.22	5495.61	6081.9	2386	2834	1939	10720	7402	12965	high
69	gga-miR-92-5p	AGGTTGGGATCAGTTGCAATGCT	down	0.179874	-2.47494	0.0014369	259.948	46.758	54.1315	36.7721	49.3703	274.168	233.129	272.548	42	31	35	459	314	581	middle
70	gga-miR-9-4-3p_L-1	TAAAGCTAGATAACCGAAAGTA	down	0.337474	-1.56715	0.00144921	91.4205	30.8521	30.0731	37.5629	24.9202	90.7919	101.221	82.2491	23.3333	31.6667	17.6667	152	136.333	175.333	middle
71	gga-miR-15b-5p_R-1	TAGCAGCACATCATGGTTTGC	down	0.0344902	-4.85767	0.00148909	26276.8	906.292	1045.25	816.697	856.927	24388.7	26634.6	27807.1	811	688.5	607.5	40830.5	35874	59277.5	high
76	gga-miR-301b-3p_R-2	CAGTGCAATAGTATTGTCAAAGC	down	0.125206	-2.99763	0.0016707	2621.62	328.241	318.345	377.211	289.169	2781.1	2686.18	2397.58	247	318	205	4656	3618	5111	middle
77	gga-miR-15a_R+1	TAGCAGCACATAATGGTTTGTG	down	0.182002	-2.45797	0.001787	6502.91	1183.54	1486.68	1135.78	928.161	5945.97	7246.31	6316.45	1153.5	957.5	658	9954.5	9760	13465	middle
79	gga-miR-1456-5p_L-1	AAAGGACGGAGGCGGCCCGCGC	down	0.439294	-1.18674	0.00186152	944.166	414.767	457.54	404.493	382.267	955.107	862.726	1014.67	355	341	271	1599	1162	2163	middle
80	gga-miR-18a-3p_R+1	ACTGCCCTAAGTGCTCCTTCTGG	down	0.084079	-3.57211	0.00186176	86.1731	7.24534	0	11.862	9.87405	97.9596	74.2449	86.3146	0	10	7	164	100	184	middle
82	gga-miR-1677-3p_L+1	TTGACTTCAGTAGGAGCAGGATT	down	0.158853	-2.65424	0.00195624	387.181	61.5048	41.243	62.8685	80.403	413.342	336.33	411.871	32	53	57	692	453	878	middle
85	gga-miR-20a-5p	TAAAGTGCTTATAGTGCAGGTAG	down	0.378552	-1.40143	0.00206352	52767	19975.1	26380.1	17146.5	16398.7	51783.9	56639.2	49877.9	20468	14455	11625.5	86694.5	76287	106326	high
88	gga-let-7c-5p	TGAGGTAGTAGGTTGTATGGTT	down	0.201292	-2.31264	0.00220739	15768.6	3174.09	2901	2936.12	3685.15	17267.6	14418.5	15619.6	2250.85	2475.24	2612.51	28908.6	19420.1	33296.9	high
92	gga-miR-204	TTCCCTTTGTCATCCTATGCCT	down	0.324145	-1.62529	0.00252228	357.816	115.984	147.788	62.8685	137.296	316.577	390.033	366.837	114.667	53	97.3333	530	525.333	782	middle
99	gga-miR-138-2-3p_L+2R-1	GCTATTTCACTACACCAGGGT	down	0.372026	-1.42653	0.00292341	43.7604	16.28	21.9104	14.2344	12.6952	48.3825	37.8649	45.0337	17	12	9	81	51	96	middle
103	gga-miR-143-5p_R+1	GGTGCAGTGCTGCATCTCTGGT	down	0.435062	-1.20071	0.00316046	730.564	317.841	310.612	277.57	365.34	642.711	763.238	785.744	241	234	259	1076	1028	1675	middle
104	gga-miR-210a-3p	CTGTGCGTGTGACAGCGGCTAA	down	0.308453	-1.69688	0.00317252	4414.45	1361.65	1122.58	1162.47	1799.9	4525.26	4324.02	4394.07	871	980	1276	7576	5824	9367	middle
105	gga-miR-460b-3p_L-1R-1	ACAGCGCATGCAATGTGGACA	down	0.0658212	-3.9253	0.00333122	32.635	2.14808	6.44423	0	0	31.6577	33.4102	32.8371	5	0	0	53	45	70	middle
109	gga-miR-210a-5p	AGCCACTGACTAACGCACATTG	down	0.366191	-1.44933	0.00343189	4972.67	1820.95	1430.62	1882.5	2149.72	5003.71	5019.7	4894.6	1110	1587	1524	8377	6761	10434	middle
112	gga-miR-460a-5p	CCTGCATTGTACACACTGTGTG	down	0.235752	-2.08466	0.00350265	1133.22	267.16	293.857	239.612	268.01	1108.02	1038.69	1252.97	228	202	190	1855	1399	2671	middle
113	gga-miR-214_R+1	ACAGCAGGCACAGACAGGCAGT	down	0.140605	-2.83029	0.00364935	49120.1	6906.5	6812.84	6533.57	7373.1	53266.5	44209.5	49884.2	5286	5508	5227	89176.5	59545.5	106340	high
117	gga-miR-1559-3p	AGTTACATGTATGCATCGAGCA	down	0.0830878	-3.58922	0.00377234	36.1943	3.00731	9.02192	0	0	34.047	30.4404	44.0955	7	0	0	57	41	94	middle
119	gga-miR-3530-5p	GCTCTGCTCGCACCATTGTGG	down	0.0587332	-4.08968	0.00399253	111.792	6.5659	9.02192	10.6758	0	128.423	95.776	111.177	7	9	0	215	129	237	middle
120	gga-miR-130c-3p	CAGTGCAATGTTAAAAGGGCAT	down	0.195063	-2.35798	0.0042068	7522.05	1467.28	1452.53	1537.31	1411.99	8330.15	7050.3	7185.69	1127	1296	1001	13946	9496	15318	middle
122	gga-miR-133b_L+1R-1	TTTGGTCCCCTTCAACCAGCT	down	0.650664	-0.620016	0.00422221	26910	17509.4	15873.4	17487.6	19167.1	27187	26114.2	27428.7	12316	14742.6	13588.1	45515.4	35173.1	58470.8	high
126	gga-miR-454-3p_R+2	TAGTGCAATATTGCTTATAGGGTCT	down	0.200534	-2.31808	0.00447785	11824.9	2371.31	2706.57	2367.65	2039.7	13318.3	11412.2	10744.3	2100	1996	1446	22297	15371	22904	high
127	gga-miR-99a-5p_R-1	AACCCGTAGATCCGATCTTGT	down	0.604688	-0.725738	0.00474496	106487	64391.3	61424.4	56625.5	75123.9	97536.5	109007	112917	47658.5	47737	53257.5	163292	146820	240710	high
132	gga-miR-34a-3p_R-1	CAATCAGCAAGTATACTGCCCT	down	0.16892	-2.56558	0.00488996	65.0238	10.9838	24.4881	0	8.46347	54.953	64.5931	75.5253	19	0	6	92	87	161	middle
133	gga-miR-6606-5p	GAGGAGCGGGAGGAGCGGGA	down	0.248189	-2.01049	0.004918	556.188	138.04	123.729	135.226	155.164	509.51	532.336	626.719	96	114	110	853	717	1336	middle
135	gga-miR-12283-3p_R+1	TCTTCTCTCTGTCTTTCTCAGT	down	-inf	-inf	0.00508505	22.1069	0	0	0	0	20.906	25.2433	20.1713	0	0	0	35	34	43	middle
137	gga-miR-103-3p	AGCAGCATTGTACAGGGCTATGA	down	0.659271	-0.601056	0.00518384	26375.9	17388.8	17319.7	15669.1	19177.8	28516.9	24318.7	26292	13438.2	13209.5	13595.7	47741.8	32754.7	56047.7	high
139	gga-miR-21-3p_L-1R+1	AACAACAGTCGGTAGGCTGTCT	down	0.444764	-1.16889	0.0053185	72.4953	32.2433	27.0657	34.3997	35.2645	71.0805	81.6694	64.736	21	29	25	119	110	138	middle
141	gga-miR-455-3p	TGCAGTCCATGGGCATATACAC	down	0.35379	-1.49904	0.00555111	2580.92	913.103	929.257	967.937	842.116	2731.52	2281.55	2729.7	721	816	597	4573	3073	5819	middle
142	gga-miR-458a-3p	ATAGCTCTTTGAATGGTACTGC	down	0.154651	-2.69291	0.00557271	2124.53	328.561	375.054	321.459	289.169	2353.42	1848.7	2171.47	291	271	205	3940	2490	4629	middle
143	gga-miR-1a-1-5p	ACATACTTCTTTATATGCCCATA	down	0.0864619	-3.53179	0.00564764	32.0117	2.76779	0	8.30338	0	38.2282	24.5008	33.3062	0	7	0	64	33	71	middle
144	gga-miR-1451-3p_R-1	CGTAACTCGCTGCTGTGAGAGG	down	0.513788	-0.960755	0.005678	187.525	96.3481	114.707	92.5234	81.8136	195.919	162.596	204.059	89	78	58	328	219	435	middle
145	gga-mir-12268-p5_1ss18TA	CGGGGCGGGCGGGCGGCAG	down	0.209668	-2.25382	0.0057524	64.5781	13.54	19.3327	14.2344	7.05289	63.3154	76.4723	53.9466	15	12	5	106	103	115	middle
146	gga-miR-6544-5p_L-1R+1	TCAGAAAAGGATATGAATTGTC	down	0.212652	-2.23343	0.00583075	21.4185	4.55469	7.73307	5.93099	0	19.1141	24.5008	20.6404	6	5	0	32	33	44	middle
147	gga-miR-15b-3p_L+1	CGAATCATTATTTGCTGCTTTA	down	0.1233	-3.01975	0.00586231	64.5366	7.95739	16.755	7.11718	0	64.51	51.229	77.8708	13	6	0	108	69	166	middle
151	gga-miR-181b-5p_R+2	AACATTCATTGCTGTCGGTGGGTT	down	0.189258	-2.40157	0.00670951	21274.9	4026.45	3789.85	4282.77	4006.75	23665	18616.9	21542.8	2940.5	3610.5	2840.5	39619	25075	45923.5	high
152	gga-miR-184-3p	TGGACGGAGAACTGATAAGGGT	down	0.303239	-1.72147	0.00682856	463.642	140.595	123.729	228.936	69.1184	446.792	418.741	525.393	96	193	49	748	564	1120	middle
154	gga-mir-33-2-p3	CAATGCCCCTGCCATGCAGCC	down	0.264426	-1.91906	0.00687742	225.728	59.6885	54.1315	62.8685	62.0655	238.926	195.264	242.994	42	53	44	400	263	518	middle
157	gga-miR-103-2-5p	AGCTTCTTTACAGTGCTGCCTTG	down	-inf	-inf	0.00721615	11.2683	0	0	0	0	12.5436	11.8792	9.38202	0	0	0	21	16	20	middle
160	gga-miR-12277-3p_R+1	TTTGGGTGCCAGCCCCGTTGCGT	down	0.565745	-0.821775	0.00732224	540.809	305.96	350.566	237.239	330.075	597.912	498.183	526.331	272	200	234	1001	671	1122	middle
172	gga-miR-301a-5p_L+2	GCTCTGACAATGTTGCACTACT	down	0.685973	-0.543775	0.0090809	93.7744	64.3267	73.4642	61.6823	57.8337	88.4026	92.0637	100.857	57	52	41	148	124	215	middle
176	gga-miR-1451-5p	TCGCACAGGAGCAAGTTACCGC	down	0.615385	-0.70044	0.0093775	2873.65	1768.4	2067.31	1786.41	1451.49	2800.21	2700.29	3120.46	1604	1506	1029	4688	3637	6652	middle
179	gga-miR-135a-5p	TATGGCTTTTTATTCCTATGTGA	down	0.0912725	-3.45368	0.00965082	51.9303	4.73981	3.43692	5.14019	5.64232	50.9709	60.8808	43.9391	2.66667	4.33333	4	85.3333	82	93.6667	middle
180	gga-let-7d_R+1	AGAGGTAGTGGGTTGCATAGTT	down	0.578725	-0.789051	0.00978093	1036.89	600.073	531.004	590.726	678.488	1174.92	983.003	952.744	412	498	481	1967	1324	2031	middle
181	gga-miR-455-5p	TATGTGCCCTTGGACTACATCG	down	0.1084	-3.20556	0.00982036	6186.24	670.589	733.353	594.285	684.131	6430.69	5119.19	7008.84	569	501	485	10766	6895	14941	middle
182	gga-miR-2954_R+2	CATCCCCATTCCACTCCTAGCAGT	down	0.811182	-0.301903	0.0100358	12712.5	10312.1	10187	10456.3	10293	13286.1	12482.1	12369.3	7904	8815	7297	22243	16812	26368	high
185	gga-miR-130b-3p	CAGTGCAATAATGAAAGGGCGT	down	0.167962	-2.5738	0.0105962	63433.8	10654.4	11635.7	9188.28	11139.3	72816.3	53036.1	64448.9	9028	7746	7897	121906	71434	137388	high
186	gga-miR-3539	CAGAGGAAGACTGATGCTAGTT	down	0.155022	-2.68946	0.0108333	34.4821	5.34548	7.73307	8.30338	0	35.2416	25.9857	42.2191	6	7	0	59	35	90	middle
189	gga-mir-1737-p5	TCCCACTGCCCCTCAGCAGCACC	down	0.03753	-4.73581	0.0112044	52.6777	1.977	0	5.93099	0	55.5503	40.0923	62.3904	0	5	0	93	54	133	middle
191	gga-miR-1467-3p_L+1	TTCACACCAGAGTAACTGGGATC	down	0.0689929	-3.85741	0.0112655	28.655	1.977	0	5.93099	0	30.4631	20.7886	34.7135	0	5	0	51	28	74	middle
193	gga-miR-1306-3p_R-1	TGGACGTTGGCTCTGGTGGTGA	down	0.305383	-1.71131	0.0113124	151.349	46.2193	51.5538	39.1445	47.9597	158.288	125.474	170.284	40	33	34	265	169	363	middle
196	gga-miR-1663-5p_R+2	TACCACTGTCCTGGGTGCCTGG	down	-inf	-inf	0.0116758	28.0768	0	0	0	0	25.6845	34.1527	24.3933	0	0	0	43	46	52	middle
197	gga-miR-1416-3p	ACAATTGTATGAGTTGAGTACA	down	0.0480715	-4.37867	0.0118603	103.685	4.9843	9.02192	5.93099	0	79.4429	114.337	117.275	7	5	0	133	154	250	middle
198	gga-miR-456-3p_1ss22AT	CAGGCTGGTTAGATGGTTGTCT	down	0.718443	-0.477054	0.0120929	4801.64	3449.7	3042.96	3493.35	3812.79	4920.68	4384.16	5100.07	2361	2945	2703	8238	5905	10872	middle
201	gga-miR-129-5p	CTTTTTGCGGTCTGGGCTTGC	down	0.651269	-0.618675	0.012543	106.717	69.5011	74.753	75.9166	57.8337	106.023	96.1472	117.979	58	64	41	177.5	129.5	251.5	middle
202	gga-miR-205b	CCCTTCATTCCACCGGAATCTG	down	0.0578616	-4.11125	0.0126629	102.133	5.90956	0	10.6758	7.05289	87.208	92.0637	127.126	0	9	5	146	124	271	middle
205	gga-miR-153-3p_R+4	TTGCATAGTCACAAAAGTGATCAT	down	0.416036	-1.26522	0.0128683	45.0956	18.7614	23.1992	18.9792	14.1058	53.7583	43.0621	38.4663	18	16	10	90	58	82	middle
206	gga-miR-1552-3p_R+1	CTAGCTGCTCTGCACTGACTGT	down	0.554964	-0.849535	0.0129234	65.5558	36.3811	28.3546	42.7031	38.0856	56.7449	65.3355	74.5871	22	36	27	95	88	159	middle
207	gga-miR-130c-5p	GCCCTTTTTATGTTGTACTACT	down	-inf	-inf	0.0130554	39.6827	0	0	0	0	31.6577	47.5168	39.8736	0	0	0	53	64	85	middle
209	gga-miR-499-3p	AACATCACTTTAAGTCTGTGCT	down	-inf	-inf	0.013144	267.014	0	0	0	0	205.476	292.525	303.039	0	0	0	344	394	646	middle
210	gga-miR-190a-5p_R+1	TGATATGTTTGATATATTAGGTT	down	0.433159	-1.20703	0.0132996	913.226	395.572	558.07	390.259	238.388	847.59	1063.19	828.902	433	329	169	1419	1432	1767	middle
218	gga-miR-1416-5p	TCCTTAACTCATGCCGCTGTG	down	0.0980057	-3.35099	0.0140244	9762.09	956.74	1187.03	900.324	782.871	8177.84	11841.3	9267.09	921	759	555	13691	15949	19755	high
220	gga-miR-9-3p_R+1	TAAAGCTAGAGAACCGAATGTA	down	-inf	-inf	0.0143387	36.7118	0	0	0	0	33.4496	31.1829	45.5028	0	0	0	56	42	97	middle
222	gga-miR-499-5p_R-1	TTAAGACTTGTAGTGATGTTTA	down	0.0342018	-4.86978	0.0149463	8876.35	303.587	222.97	249.101	438.69	6736.52	10010.4	9882.08	173	210	311	11278	13483	21066	high
223	gga-miR-1618-3p_L+1	AGAGCCCGGAGCCAGGCTGCTGT	down	-inf	-inf	0.0151182	9.85427	0	0	0	0	11.349	7.42449	10.7893	0	0	0	19	10	23	middle
232	gga-miR-1551-3p	TGAGTTTGTGTTGCTGCTTTCT	down	-inf	-inf	0.016382	9.07243	0	0	0	0	11.349	7.42449	8.44382	0	0	0	19	10	18	middle
236	gga-miR-193b-3p_R-2	AACTGGCCCACAAAGTCCCGCT	down	0.320856	-1.64	0.0172471	4824.53	1547.98	1709.01	1195.69	1739.24	4374.14	4217.85	5881.59	1326	1008	1233	7323	5681	12538	middle
237	gga-miR-12266-5p	GCCCCCATCGATTTGCTCTAC	down	0.485743	-1.04173	0.0174305	27.8305	13.5185	12.8885	17.793	9.87405	25.6845	24.5008	33.3062	10	15	7	43	33	71	middle
241	gga-let-7a-2-3p	CTGTACAACCTCCTAGCTTTCC	down	-inf	-inf	0.0178009	29.9802	0	0	0	0	29.8657	23.0159	37.059	0	0	0	50	31	79	middle
243	gga-miR-148a-5p	AAAGTTCTGTGACACTCAGACT	down	0.481724	-1.05372	0.0182482	163.811	78.9114	78.6196	66.427	91.6876	172.027	133.641	185.764	61	56	65	288	180	396	middle
246	gga-miR-129-1-3p	AAGCCCTTACCCCAAAAAGCAT	down	0.598545	-0.74047	0.0183674	278.414	166.643	159.817	148.275	191.839	319.563	245.008	270.671	124	125	136	535	330	577	middle
249	gga-miR-148b-5p	GAGGTTCTGTCCTACACTCCGGCT	down	0.510513	-0.96998	0.0192059	147.585	75.3439	54.1315	83.0338	88.8665	150.523	147.747	144.483	42	70	63	252	199	308	middle
250	gga-miR-460b-5p	TCCTCATTGTACATGCTGTGTG	down	0.0779668	-3.681	0.0192379	136.683	10.6568	14.1773	17.793	0	148.134	97.2609	164.654	11	15	0	248	131	351	middle
252	gga-miR-6694-3p	TTAAGAGTAGGGATTCTGTTCC	down	-inf	-inf	0.0194567	4.89453	0	0	0	0	3.58389	5.93959	5.16011	0	0	0	6	8	11	middle
253	gga-miR-125b-5p	TCCCTGAGACCCTAACTTGTGA	down	0.580318	-0.785084	0.0194849	95565.1	55458.1	44073.4	59244.6	63056.4	94911.8	96672.8	95110.5	34196	49945	44702.5	158898	130208	202750	high
254	gga-miR-19a-5p_L+3R-2	GTTAGTTTTGCATAGTTGCACT	down	0.281042	-1.83114	0.0199716	18.2135	5.11876	0	8.30338	7.05289	19.1141	20.0461	15.4803	0	7	5	32	27	33	middle
259	gga-miR-18b-3p_R-3	TACTGCCCTAAATGCTCCTTCT	down	0.126497	-2.98282	0.0220306	112.308	14.2067	15.4661	13.0482	14.1058	118.866	83.8968	134.163	12	11	10	199	113	286	middle
262	gga-miR-205a	TCCTTCATTCCACCGGAGTCTG	down	0.0226069	-5.46709	0.0226768	800.301	18.0923	19.3327	16.6068	18.3375	569.838	972.609	858.455	15	14	13	954	1310	1830	middle
263	gga-mir-3535-p3	TAGATAGTCAAGTGCTGATC	down	0.292528	-1.77335	0.0228985	97.4649	28.5112	6.44423	36.7721	42.3174	118.268	69.0478	105.079	5	31	30	198	93	224	middle
264	gga-miR-490-3p_R+1	CAACCTGGAGGACTCCATGCTGT	down	-inf	-inf	0.0229086	60.725	0	0	0	0	76.4563	61.6233	44.0955	0	0	0	128	83	94	middle
265	gga-miR-137-3p_L+1	TTATTGCTTAAGAATACGCGTAG	down	0.108266	-3.20735	0.0231151	95.3308	10.3211	11.5996	9.48958	9.87405	121.255	86.8666	77.8708	9	8	7	203	117	166	middle
271	gga-mir-1636-p5	TGCCCCGTCACTCCTGATACCG	down	-inf	-inf	0.0244276	6.93396	0	0	0	0	8.95972	6.68204	5.16011	0	0	0	15	9	11	middle
272	gga-miR-1456-3p_R+1	CGGGGTCGTCGCCGTCCCTTCC	down	0.267312	-1.9034	0.0244755	19.7086	5.26835	0	5.93099	9.87405	18.5168	18.5612	22.0478	0	5	7	31	25	47	middle
273	gga-miR-182-5p_R-1	TTTGGCAATGGTAGAACTCACACT	down	0.271835	-1.8792	0.0247536	1405.23	381.99	176.572	453.127	516.272	1556.01	1676.45	983.236	137	382	366	2605	2258	2096	middle
274	gga-miR-1782	ACATTCATTGGAGCAGGGACA	down	-inf	-inf	0.0251685	20.5679	0	0	0	0	26.8792	15.5914	19.2331	0	0	0	45	21	41	middle
276	gga-miR-199b_L+1	ACAGTAGTCTGCACATTTGGT	down	-inf	-inf	0.0254173	5.06626	0	0	0	0	3.9821	6.68204	4.53464	0	0	0	6.66667	9	9.66667	low
278	gga-miR-490-5p	CCATGGATCTCCAGGTGGGT	down	-inf	-inf	0.0256397	5.74497	0	0	0	0	4.1812	7.42449	5.62921	0	0	0	7	10	12	middle
284	gga-miR-148b-3p	TCAGTGCATCACAGAACTTGGT	down	0.753331	-0.408644	0.0269399	22186.4	16713.7	14605.2	17647.1	17889	22033.2	21720.4	22805.8	11332	14877	12682	36887	29255	48616	high
286	gga-miR-216b	AAATCTCTGCAGGCAAATGTGA	down	-inf	-inf	0.0277533	124.914	0	0	0	0	108.711	167.051	98.9803	0	0	0	182	225	211	middle
288	gga-miR-16-1-3p	CCAGTATTAACTGTGCTGCTGAA	down	0.138886	-2.84803	0.0282107	15.4665	2.14808	6.44423	0	0	13.1409	21.531	11.7275	5	0	0	22	29	25	middle
292	gga-miR-128-2-5p_R-2	GGGGGCCGTTACACTGTAAGA	down	0.301158	-1.73141	0.0300783	20.7165	6.23893	11.5996	7.11718	0	21.5033	23.7584	16.8876	9	6	0	36	32	36	middle
293	gga-mir-3539-p3_1ss22GT	CTGCCTCATGTCCTCCTCTAGT	down	-inf	-inf	0.030192	13.904	0	0	0	0	8.95972	16.3339	16.4185	0	0	0	15	22	35	middle
298	gga-miR-20a-3p_L-5	ACTGCATTATAAGCACTTAAAGT	down	0.185034	-2.43414	0.0315428	11.6091	2.14808	6.44423	0	0	14.9329	8.16694	11.7275	5	0	0	25	11	25	middle
299	gga-miR-22-5p	AGTTCTTCAGTGGCAAGCTTTA	down	0.764736	-0.386966	0.0316244	859.092	656.979	563.225	723.58	684.131	800.999	920.637	855.64	437	610	485	1341	1240	1824	middle
303	gga-miR-140-5p_L+1	CAGTGGTTTTACCCTATGGTAG	down	0.712001	-0.490049	0.0326169	1214.06	864.409	1027.21	811.359	754.66	1095.48	1327.5	1219.19	797	684	535	1834	1788	2599	middle
305	gga-miR-19b-3p	TGTGCAAATCCATGCAAAACTGA	down	0.428356	-1.22312	0.0327492	6307.08	2701.68	4022.49	2318.62	1763.93	7722.88	6448.17	4750.2	3121	1954.67	1250.5	12929.3	8685	10126.2	high
310	gga-miR-1559-5p	TTCGATGCTTGTATGCTACTCC	down	0.656566	-0.606988	0.0344994	637.57	418.607	434.341	370.094	451.385	575.812	596.187	740.711	337	312	320	964	803	1579	middle
311	gga-miR-551-3p	GCGACCCATACTTGGTTTCAG	down	-inf	-inf	0.0348704	7.12971	0	0	0	0	8.95972	4.4547	7.97472	0	0	0	15	6	17	middle
312	gga-miR-190b-5p	TGATATGTTTGATATTAGGTTG	down	0.230648	-2.11624	0.0349764	36.056	8.31623	7.73307	5.93099	11.2846	24.4899	43.8045	39.8736	6	5	8	41	59	85	middle
313	gga-miR-10c-5p	TACCCTGTAGACTCGAATTTGT	down	0.67173	-0.574046	0.0353889	1405.49	944.107	762.996	950.737	1118.59	1438.33	1441.34	1336.78	592	801.5	793	2408	1941.33	2849.67	middle
314	gga-miR-12259-3p_L-2R+3	TGCCTCTTTGTCTATCTGCAGT	down	-inf	-inf	0.0354753	5.11386	0	0	0	0	5.37583	6.68204	3.28371	0	0	0	9	9	7	low
315	gga-miR-221-3p	AGCTACATTGTCTGCTGGGTTTC	down	0.881385	-0.182156	0.0355307	12094.2	10659.7	11080.2	10948.6	9950.22	12480.9	11617.8	12184	8597	9230	7054	20895	15648	25973	high
316	gga-miR-101-1-5p_R-1	TCGGTTATCATGGTACCGGTGC	down	-inf	-inf	0.0358156	11.2616	0	0	0	0	11.349	7.42449	15.0112	0	0	0	19	10	32	middle
317	gga-miR-3523	CCGCGCAGTGCCTCGTCCTCGA	down	0.704489	-0.505351	0.0361584	147.217	103.713	90.2192	122.178	98.7405	141.564	149.975	150.112	70	103	70	237	202	320	middle
321	gga-miR-6599-3p	TGACGGATCCTGGCTCCCTCCG	down	-inf	-inf	0.0379812	5.99241	0	0	0	0	8.36241	4.4547	5.16011	0	0	0	14	6	11	middle
323	gga-miR-147_R+1	GTGTGCGGAAATGCTTCTGCT	down	0.200959	-2.31503	0.0385931	14.9648	3.00731	9.02192	0	0	16.1275	11.8792	16.8876	7	0	0	27	16	36	middle
324	gga-miR-128-1-5p	CGGGGCCGTAACACTGTCTGAGA	down	0.709973	-0.494164	0.0390854	58.3811	41.449	48.9761	41.5169	33.8539	53.161	58.6535	63.3287	38	35	24	89	79	135	middle
326	gga-miR-15c-3p	CAGACCATTCTGGGCTGCCTCA	down	0.34427	-1.53839	0.040357	49.3614	16.9936	14.1773	14.2344	22.5693	54.3557	34.1527	59.5758	11	12	16	91	46	127	middle
330	gga-miR-9-5p	TCTTTGGTTATCTAGCTGTATGA	down	0.471145	-1.08576	0.0418578	100.081	47.1528	47.3651	58.1237	35.9698	90.7919	126.773	82.6791	36.75	49	25.5	152	170.75	176.25	middle
331	gga-miR-12247-3p	CCCAGCACGCCTACCCCGGGCC	down	0.176881	-2.49915	0.0425327	13.4124	2.37239	0	7.11718	0	13.7382	13.3641	13.1348	0	6	0	23	18	28	middle
332	gga-miR-27b-5p_R-1	AGAGCTTAGCTGATTGGTGAAC	down	0.69771	-0.519301	0.0428798	229.776	160.317	146.928	150.647	183.375	231.758	196.749	260.82	114	127	130	388	265	556	middle
333	gga-miR-130a-5p	GCCCTTTTTCTGTTGTACTACT	down	0.50731	-0.97906	0.0432183	138.528	70.2769	72.1753	72.358	66.2972	109.906	144.778	160.902	56	61	47	184	195	343	middle
334	gga-miR-124a-3p_L-1	TAAGGCACGCGGTGAATGCCA	down	-inf	-inf	0.0447486	3.54234	0	0	0	0	5.07718	2.9698	2.58006	0	0	0	8.5	4	5.5	middle
336	gga-miR-3525	CAGCCATTCTGCGATTCTGTGA	down	0.210133	-2.25062	0.0450307	125.005	26.2677	32.2211	29.6549	16.9269	80.6375	157.399	136.978	25	25	12	135	212	292	middle
340	gga-miR-19a-3p	TGTGCAAATCTATGCAAAACTGA	down	0.425912	-1.23137	0.0469756	4502.86	1917.82	2937.28	1731.45	1084.74	5505.05	4854.13	3149.39	2279	1459.67	769	9216.33	6538	6713.67	high
341	gga-miR-96-5p_L+1	TTTGGCACTAGCACATTTTTGCT	down	0.409093	-1.2895	0.0472449	71.9147	29.4198	19.3327	30.8411	38.0856	76.4563	89.0939	50.1938	15	26	27	128	120	107	middle
342	gga-miR-218-5p	TTGTGCTTGATCTAACCATGT	down	0.565143	-0.823313	0.0475985	768.197	434.141	600.602	409.831	291.99	630.466	884.628	789.497	466	345.5	207	1055.5	1191.5	1683	middle
345	gga-miR-12223-5p	TAGTTCAGCTGTCTGTGAATGAGG	down	-inf	-inf	0.0483011	4.52214	0	0	0	0	6.57046	3.71225	3.28371	0	0	0	11	5	7	middle
346	gga-miR-144-5p_R+1	GGATATCATCATATACTGTAAGT	down	0.493076	-1.02012	0.0483058	344.466	169.848	177.861	177.93	153.753	295.671	427.651	310.076	138	150	109	495	576	661	middle
348	gga-miR-19b-5p	AGTTTTGCAGGTTTGCATCCAGC	down	0.276662	-1.8538	0.0488381	31.9915	8.85084	20.6215	5.93099	0	32.8523	27.4706	35.6517	16	5	0	55	37	76	middle
351	gga-miR-12266-3p_R-1	AAGGGCAAACCCGATGGGCAC	down	0.385125	-1.3766	0.0494421	40.7289	15.6857	18.0438	10.6758	18.3375	28.0738	50.4866	43.6264	14	9	13	47	68	93	middle

## Sheet: D56_E17 pair
Table S2. DE-miRNAs(D56 VS E17)
Index	miR_name	miR_seq	up/down	fold_change(D56(mean)/E17(mean))	log2(fold_change)	pvalue(t_test)	E17(mean)	D56(mean)	D56/D56_1(norm)	D56/D56_2(norm)	D56/D56_3(norm)	E17/E17_1(norm)	E17/E17_2(norm)	E17/E17_3(norm)	D56/D56_1(raw)	D56/D56_2(raw)	D56/D56_3(raw)	E17/E17_1(raw)	E17/E17_2(raw)	E17/E17_3(raw)	Expression level
24	gga-miR-6660-3p	TCTGACATGGCTCTGCTCCGCAGT	up	26.6428	4.73567	0.000362814	0.938202	24.9963	22.1431	26.6409	26.2051	0	0	2.81461	25	19	24	0	0	6	middle
37	gga-miR-1635_R-3	TGCCCAGGCTGTGCTGTGCTCT	up	15.6189	3.96522	0.000663808	1.09457	17.0959	19.4859	15.4237	16.3782	0	0	3.28371	22	11	15	0	0	7	middle
39	gga-miR-10585-5p	TGATGAAATCCCCCTATGGCCTGT	up	4.39389	2.1355	0.000695132	14.3831	63.1978	69.0865	56.086	64.4208	19.1141	15.5914	8.44382	78	40	59	32	21	18	middle
60	gga-miR-22-3p	AAGCTGCCAGTTGAAGAACTGT	up	3.44648	1.78512	0.00137409	30350.3	104602	105220	111547	97038.4	27516.5	31875.6	31658.7	118795	79554	88873	46067	42933	67488	high
96	gga-mir-451-p3_1ss21CT	TAGTAATGGTAACGGTTCTGT	up	5.92703	2.56731	0.00371052	3.07103	18.2021	15.943	16.8258	21.8375	3.58389	0	5.62921	18	12	20	6	0	12	middle
98	gga-miR-1454_L-1R-1	TACAATGATGAGACTTTGGCTC	up	1.92093	0.941807	0.00392816	234.7	450.842	413.633	487.948	450.945	217.423	237.584	249.093	467	348	413	364	320	531	middle
106	gga-miR-30c-2-3p_L+1	CTGGGAGAAGGCTGTTTACTCT	up	1.46706	0.552927	0.00479916	478.748	702.351	668.722	761.368	676.964	522.651	449.182	464.41	755	543	620	875	605	990	middle
119	gga-miR-30b-5p	TGTAAACATCCTACACTCAGCT	up	1.77321	0.826364	0.00628046	14765.4	26182.2	23937	28018.7	26590.8	14916.3	14023.4	15356.5	27025.3	19982.7	24353.3	24972.3	18888	32736	high
121	gga-miR-101-3p_R-1	GTACAGTACTGTGATAACTGA	up	1.47353	0.559275	0.00640299	11793	17377.4	18026.7	17529.7	16575.8	10396.9	12977.3	12005	20352.5	12502	15181	17406	17479	25591.5	high
123	gga-miR-30d_R+2	TGTAAACATCCCCGACTGGAAGCT	up	3.16454	1.662	0.00652768	44639.8	141265	122818	155613	145363	49986.9	42691.9	41240.6	138664	110982	133131	83686	57501.5	87914	high
137	gga-miR-12258-5p	TGCACGGCTGCAGCCTCCTCACC	up	5.35292	2.42033	0.00865218	7.32103	39.1889	30.1146	44.8688	42.5832	0	16.3339	5.62921	34	32	39	0	22	12	middle
140	gga-miR-193a-5p	TGGGTCTTTGCGGGCGAGATGA	up	5.28118	2.40086	0.00934004	1159.48	6123.41	5182.37	6849.51	6338.35	1142.66	1097.34	1238.43	5851	4885	5805	1913	1478	2640	middle
149	gga-miR-30c-1-3p_R+1	TGGGAGAGGATTGTTTACGCCT	up	3.07659	1.62133	0.0112012	949.536	2921.34	2459.66	3226.35	3078	854.16	1020.13	974.323	2777	2301	2819	1430	1374	2077	middle
160	gga-miR-194_R+1	TGTAACAGCAACTCCATGTGGAC	up	2.46853	1.30365	0.0128093	62.7166	154.818	124.001	176.671	163.782	46.5906	78.6996	62.8596	140	126	150	78	106	134	middle
164	gga-miR-1618-5p	TGCATCCTGGCTCCTGGCGTCC	up	inf	inf	0.0131912	0	9.65754	11.5144	9.81505	7.64314	0	0	0	13	7	7	0	0	0	middle
181	gga-miR-1b-3p_R+1	TGGAATGTTAAGAAGTATGTAT	up	12.2179	3.61093	0.015769	1608.56	19653.2	18064.9	24234.5	16660.2	1462.92	1966.01	1396.75	20395.7	17283.8	15258.3	2449.17	2648	2977.5	high
185	gga-miR-425-5p_R+2	AATGACACGATCACTCCCGCTGAGC	up	6.06115	2.59959	0.0164971	3824.99	23183.9	19830.5	21426.3	28294.9	3668.11	4404.95	3401.92	22389	15281	25914	6141	5933	7252	high
197	gga-miR-132a-3p	TAACAGTCTACAGCCATGGTCG	up	1.51943	0.603526	0.0178512	334.969	508.96	524.349	489.351	513.182	312.396	392.756	299.756	592	349	470	523	529	639	middle
204	gga-miR-27b-3p	TTCACAGTGGCTAAGTTCTGC	up	1.96997	0.978172	0.0189532	14665.1	28889.7	33132.3	29023.1	24513.7	13304	14220.1	16471.1	37407	20699	22451	22273	19153	35112	high
206	gga-mir-219b-p5	GATGTCCAGACACAATTCTTG	up	2.85247	1.51221	0.0192398	84.6534	241.471	269.26	260.8	194.354	86.0134	76.4723	91.4747	304	186	178	144	103	195	middle
211	gga-miR-132a-5p	ACCGTGGCTTTAGATTGTTACT	up	3.98462	1.99444	0.0201207	136.917	545.562	658.093	420.645	557.949	132.604	174.476	103.671	743	300	511	222	235	221	middle
213	gga-miR-1a-3p_R+1	TGGAATGTAAAGAAGTATGTAT	up	6.8498	2.77606	0.0203548	597871	4.09529e+06	3.15493e+06	4.89668e+06	4.23427e+06	590794	624624	578193	3561976	3.49227e+06	3.87798e+06	989082	841302	1232556	high
214	gga-miR-30e-3p_L+1	CTTTCAGTCGGATGTTTACAGC	up	2.21804	1.14929	0.0206163	3712.16	8233.73	7577.37	9569.68	7554.15	3610.77	3746.4	3779.31	8555	6825	6918.5	6045	5046	8056.5	middle
216	gga-miR-30e-5p_R+5	TGTAAACATCCTTGACTGGAAGCT	up	3.0859	1.62569	0.0211351	44190.6	136368	156977	142515	109612	41170.2	46819.6	44582	177230	101640	100388	68925.5	63061	95037	high
229	gga-miR-133a-5p_R-1	AGCTGGTAAAATGGAACCAAAT	up	1.77976	0.831684	0.0241094	7319.15	13026.3	12620.7	15204.9	11253.4	6410.09	8226.34	7321.03	14249	10844	10306.5	10731.5	11080	15606.5	high
238	gga-miR-6553-3p_L+1	AAACACTACCCTGAGCTGCTCC	up	33.9769	5.08648	0.0255998	22.9753	780.627	728.065	1016.56	597.257	24.4899	28.9555	15.4803	822	725	547	41	39	33	middle
240	gga-miR-145-5p_R-1	GTCCAGTTTTCCCAGGAATCCCT	up	2.76959	1.46967	0.0260384	3876.42	10736.1	8222.18	11318.2	12668	4654.88	3753.08	3221.32	9283	8072	11602	7793	5055	6867	high
244	gga-miR-2188-3p_L-1R+1	ATATATGTGGTCAGACCTATCT	up	3.01065	1.59007	0.0271824	88.0848	265.192	306.461	295.854	193.262	61.5234	95.776	106.955	346	211	177	103	129	228	middle
256	gga-miR-146c-3p_L-1R+1	GTCCATGGTATTCAGTTCTCTA	up	2.52769	1.33782	0.0307318	108.574	274.441	319.746	203.312	300.266	80.0402	123.247	122.435	361	145	275	134	166	261	middle
258	gga-miR-24-3p_R+1	TGGCTCAGTTCAGCAGGAACAGT	up	1.3788	0.463409	0.0328471	16286	22455.1	20785.3	21831.5	24748.5	15976.4	16553.6	16328	23467	15570	22666	26747	22296	34807	high
261	gga-miR-29c-3p_R+1	TAGCACCATTTGAAATCGGTT	up	2.90474	1.53841	0.0345646	222.292	645.703	624.878	494.959	817.27	281.634	213.083	172.16	705.5	353	748.5	471.5	287	367	middle
269	gga-miR-1736-3p	AGCACCTTCGGAACTGTCCTCA	up	3.72793	1.89837	0.0363447	3.17109	11.8216	9.74297	12.6194	13.1025	7.16778	0	2.34551	11	9	12	12	0	5	middle
270	gga-miR-1c_1ss8GT	TGGAATGTAAAGCAGTATGTAT	up	7.92715	2.9868	0.0370511	63.0515	499.818	340.709	642.652	516.094	76.6554	50.734	61.765	384.667	458.333	472.667	128.333	68.3333	131.667	middle
277	gga-miR-365-3p	TAATGCCCCTAAAAATCCTTAT	up	3.29936	1.72219	0.0393424	2513.27	8292.18	8289.93	10354.2	6232.43	2381.2	2502.8	2655.82	9359.5	7384.5	5708	3986.5	3371	5661.5	middle
284	gga-miR-2188-5p	AAGGTCCAACCTCACATGTCCT	up	1.51811	0.602275	0.0412627	3017.14	4580.34	3927.3	4716.83	5096.88	2890.41	3098.24	3062.76	4434	3364	4668	4839	4173	6529	middle
286	gga-miR-146a-3p_R-2	ACCCATGGGGCTCAGTTCTTC	up	29.384	4.87696	0.043311	14.7849	434.439	494.234	256.594	552.49	10.1544	12.6216	21.5787	558	183	506	17	17	46	middle
292	gga-miR-146b-3p_L+2	TGCCCTATGGATTCAGTTCTGC	up	29.2184	4.86881	0.0461698	87.4016	2553.74	2879.49	1482.07	3299.65	80.0402	106.17	75.9944	3251	1057	3022	134	143	162	middle
295	gga-miR-133a-3p	TTGGTCCCCTTCAACCAGCTGT	up	1.40282	0.488331	0.047763	264950	371677	408722	381892	324418	265975	270428	258446	461456	272362	297119	445285	364238	550939	high
4	gga-miR-130a-3p	CAGTGCAATATTAAAAGGGCAT	down	0.0912921	-3.45337	1.18723e-05	7368.83	672.716	448.176	640.783	929.187	7700.58	7101.53	7304.37	506	457	851	12892	9565	15571	middle
5	gga-miR-20b-5p	CAAAGTGCTCATAGTGCAGGTAG	down	0.0691685	-3.85374	2.07331e-05	50318.7	3480.47	1833.01	2484.61	6123.79	52233.7	49156.1	49566.4	2069.5	1772	5608.5	87447.5	66208	105662	high
6	gga-miR-18b-5p_R+1	TAAGGTGCATCTAGTGCAGTTAG	down	0.0646748	-3.95065	3.69252e-05	1710.48	110.625	117.801	74.314	139.76	1649.19	1705.78	1776.49	133	53	128	2761	2297.5	3787	middle
7	gga-miR-107-3p_R-1	AGCAGCATTGTACAGGGCTATC	down	0.200912	-2.31537	5.17718e-05	7214.9	1449.56	1209.31	1328.3	1811.06	7617.16	6836.6	7190.93	1365.33	947.333	1658.67	12752.3	9208.17	15329.2	middle
9	gga-miR-460a-3p	CACAGCGCATACAATGTGGATT	down	0.0408914	-4.61206	8.75116e-05	281.177	11.4977	15.943	9.81505	8.73502	275.362	275.449	292.719	18	7	8	461	371	624	middle
11	gga-miR-1329-5p	TACAGTGATCACGTTACGATGG	down	0.111312	-3.16732	0.000114521	1686.49	187.727	145.259	92.5419	325.379	1585.27	1706.15	1768.04	164	66	298	2654	2298	3769	middle
13	gga-miR-17-5p_R-1	CAAAGTGCTTACAGTGCAGGTAG	down	0.15399	-2.69909	0.000152106	66517.2	10243	6643.82	8877.02	15208.2	68271.9	68072.2	63207.6	7501	6331	13928.5	114298	91686	134742	high
14	gga-miR-20a-5p	TAAAGTGCTTATAGTGCAGGTAG	down	0.275972	-1.85741	0.000156223	52767	14562.2	11634.4	14248.7	17803.6	51783.9	56639.2	49877.9	13135.5	10162	16305.5	86694.5	76287	106326	high
18	gga-miR-92-5p	AGGTTGGGATCAGTTGCAATGCT	down	0.0872161	-3.51926	0.000207933	259.948	22.6717	10.6287	12.6194	44.767	274.168	233.129	272.548	12	9	41	459	314	581	middle
19	gga-miR-363-5p	GTGGATCACGATGCAATTTTGA	down	0.128923	-2.95542	0.000224265	532.956	68.7103	38.9719	44.8688	122.29	551.322	485.562	561.983	44	32	112	923	654	1198	middle
20	gga-miR-18a-5p_R+1	TAAGGTGCATCTAGTGCAGATAG	down	0.0945297	-3.40309	0.000273866	4739.56	448.03	449.062	388.396	506.631	4736.11	4938.4	4544.18	507	277	464	7929	6651.5	9687	high
21	gga-miR-181a-5p	AACATTCAACGCTGTCGGTGAGT	down	0.20674	-2.27411	0.000294234	56146.2	11607.7	11042.3	12526.1	11254.5	57027.1	53487.2	57924.4	12467	8933.5	10307.5	95472.5	72041.5	123480	high
22	gga-miR-301a-3p_R-2	CAGTGCAATAATATTGTCAAAGC	down	0.0528778	-4.24119	0.000310571	1580	83.5468	76.1723	63.0968	111.371	1606.78	1640.07	1493.15	86	45	102	2690	2209	3183	middle
23	gga-miR-363-3p_R-1	AATTGCACGGTATCCATCTGTA	down	0.488426	-1.03379	0.000344672	41875.5	20453.1	19228.2	18947.3	23183.8	39962.8	42029.3	43634.4	21709	13513	21233	66904	56609	93017	high
26	gga-miR-301b-3p_R-2	CAGTGCAATAGTATTGTCAAAGC	down	0.10471	-3.25553	0.000387449	2621.62	274.509	177.145	266.409	379.973	2781.1	2686.18	2397.58	200	190	348	4656	3618	5111	middle
27	gga-miR-1664-3p_L+1	TTCTGTGACCTCATTTACCTCC	down	0.047128	-4.40727	0.000399583	716.24	33.7549	25.686	60.2925	15.2863	771.134	710.524	667.062	29	43	14	1291	957	1422	middle
29	gga-miR-181a-3p	ACCATCGACCGTTGATTGTACC	down	0.420066	-1.25131	0.000434897	2708.76	1137.86	1192.63	1233.89	987.057	2792.45	2500.94	2832.9	1346.5	880	904	4675	3368.5	6039	middle
30	gga-miR-301a-5p_L+2	GCTCTGACAATGTTGCACTACT	down	0.161284	-2.63232	0.00048842	93.7744	15.1243	24.8003	14.0215	6.55126	88.4026	92.0637	100.857	28	10	6	148	124	215	middle
32	gga-miR-460a-5p	CCTGCATTGTACACACTGTGTG	down	0.200208	-2.32043	0.000525539	1133.22	226.88	276.346	267.811	136.485	1108.02	1038.69	1252.97	312	191	125	1855	1399	2671	middle
33	gga-miR-196-5p_R+1	TAGGTAGTTTCATGTTGTTGGG	down	0.0664143	-3.91236	0.000527976	1151.01	76.4438	67.315	84.129	77.8872	1102.84	1147.58	1202.62	76	60	71.3333	1846.33	1545.67	2563.67	middle
34	gga-miR-148b-3p	TCAGTGCATCACAGAACTTGGT	down	0.579077	-0.788173	0.00055909	22186.4	12847.7	12615.4	13929	11998.6	22033.2	21720.4	22805.8	14243	9934	10989	36887	29255	48616	high
35	gga-miR-383-5p	AGATCAGAAGGTGATTGTGGCT	down	0.356455	-1.48821	0.000622648	638.232	227.501	274.574	229.953	177.976	578.798	653.355	682.542	310	164	163	969	880	1455	middle
38	gga-miR-1456-5p_L-1	AAAGGACGGAGGCGGCCCGCGC	down	0.391392	-1.35331	0.00068715	944.166	369.539	356.061	307.071	445.486	955.107	862.726	1014.67	402	219	408	1599	1162	2163	middle
42	gga-miR-15c-5p_R-1	TAGCAGCACATCATGGTTTGT	down	0.0450283	-4.47303	0.000705705	13019.7	586.256	545.163	594.512	619.094	12634.4	12731.5	13693.3	615.5	424	567	21152	17148	29190.5	high
46	gga-miR-214_R+1	ACAGCAGGCACAGACAGGCAGT	down	0.174838	-2.51591	0.00076777	49120.1	8588.05	9468.39	10507.7	5788.04	53266.5	44209.5	49884.2	10690	7494	5301	89176.5	59545.5	106340	high
47	gga-let-7c-5p	TGAGGTAGTAGGTTGTATGGTT	down	0.223899	-2.15908	0.000818992	15768.6	3530.56	2619.97	3977.94	3993.77	17267.6	14418.5	15619.6	2958	2837.03	3657.71	28908.6	19420.1	33296.9	high
48	gga-miR-106-5p_R+1	AAAAGTGCTTACAGTGCAGGTAG	down	0.0870337	-3.52228	0.000840841	41803.5	3638.31	1894.56	2722.98	6297.4	42352.6	41555.6	41502.3	2139	1942	5767.5	70905	55971	88472	high
50	gga-miR-18a-3p_R+1	ACTGCCCTAAGTGCTCCTTCTGG	down	0.0633537	-3.98043	0.000963937	86.1731	5.45939	0	0	16.3782	97.9596	74.2449	86.3146	0	0	15	164	100	184	middle
52	gga-miR-181b-2-3p_L+2R-1	ACTCACTGATCAATGAATGCAA	down	-inf	-inf	0.0010378	154.346	0	0	0	0	148.134	150.717	164.185	0	0	0	248	203	350	middle
53	gga-miR-34a-5p_R-1	TGGCAGTGTCTTAGCTGGTTGT	down	0.169836	-2.55778	0.00104995	2368.39	402.237	549.149	307.071	350.493	2540.38	2090.74	2474.04	620	219	321	4253	2816	5274	middle
54	gga-miR-130c-3p	CAGTGCAATGTTAAAAGGGCAT	down	0.175348	-2.51171	0.00109061	7522.05	1318.97	997.325	1305.4	1654.19	8330.15	7050.3	7185.69	1126	931	1515	13946	9496	15318	middle
56	gga-miR-12277-3p_R+1	TTTGGGTGCCAGCCCCGTTGCGT	down	0.185653	-2.42932	0.00117781	540.809	100.403	74.4008	121.987	104.82	597.912	498.183	526.331	84	87	96	1001	671	1122	middle
57	gga-miR-130b-5p	CCTCTTTCCCTGTTGCACTACT	down	0.0752503	-3.73216	0.00124704	2618.9	197.073	212.574	196.301	182.343	2570.25	2493.89	2792.56	240	140	167	4303	3359	5953	middle
58	gga-miR-15b-5p_R-1	TAGCAGCACATCATGGTTTGC	down	0.0413948	-4.59441	0.00125362	26276.8	1087.72	907.424	949.957	1405.79	24388.7	26634.6	27807.1	1024.5	677.5	1287.5	40830.5	35874	59277.5	high
59	gga-miR-1677-5p	TCCTGCACCGCTGAAGTCAAT	down	0.218832	-2.1921	0.00135215	100.651	22.0256	16.8288	35.0538	14.1944	105.127	103.943	92.882	19	25	13	176	140	198	middle
61	gga-mir-33-2-p3	CAATGCCCCTGCCATGCAGCC	down	0.210393	-2.24884	0.00138686	225.728	47.4917	61.115	51.8796	29.4807	238.926	195.264	242.994	69	37	27	400	263	518	middle
65	gga-miR-1451-3p_R-1	CGTAACTCGCTGCTGTGAGAGG	down	0.289888	-1.78643	0.00159099	187.525	54.3612	61.115	36.4559	65.5126	195.919	162.596	204.059	69	26	60	328	219	435	middle
67	gga-miR-9-4-3p_L-1	TAAAGCTAGATAACCGAAAGTA	down	0.146295	-2.77305	0.00176808	91.4205	13.3744	0	13.5541	26.569	90.7919	101.221	82.2491	0	9.66667	24.3333	152	136.333	175.333	middle
68	gga-let-7a-5p	TGAGGTAGTAGGTTGTATAGTT	down	0.311339	-1.68344	0.00181704	80926.4	25195.5	19880.1	27979.6	27726.9	81576.4	81090	80112.7	22445	19954.8	25393.8	136572	109220	170779	high
69	gga-miR-1552-5p_R+1	TTAGTGCGCGGTAAGCTAGGGTGT	down	0.139793	-2.83864	0.00188395	653.732	91.3871	84.1438	103.759	86.2583	597.315	668.204	695.677	95	74	79	1000	900	1483	middle
70	gga-miR-1677-3p_L+1	TTGACTTCAGTAGGAGCAGGATT	down	0.171412	-2.54446	0.00202929	387.181	66.3676	46.9434	65.9011	86.2583	413.342	336.33	411.871	53	47	79	692	453	878	middle
73	gga-miR-210a-3p	CTGTGCGTGTGACAGCGGCTAA	down	0.259084	-1.94851	0.0021323	4414.45	1143.72	1106.27	810.443	1514.43	4525.26	4324.02	4394.07	1249	578	1387	7576	5824	9367	middle
74	gga-miR-17-3p_L-1R+3	CTGCAGTGAAGGCACTTGTAGC	down	0.449938	-1.1522	0.00216412	479.473	215.733	264.832	213.127	169.241	437.235	478.137	523.048	299	152	155	732	644	1115	middle
77	gga-miR-138-5p_R+6	AGCTGGTGTTGTGAATCAGGCCG	down	0.179451	-2.47834	0.00218505	424.908	76.2499	75.2865	84.129	69.3342	396.318	462.546	415.858	85	60	63.5	663.5	623	886.5	middle
80	gga-miR-30a-3p	CTTTCAGTCGGATGTTTGCAGC	down	0.707812	-0.498562	0.00229722	5498.78	3892.1	3600.47	4198.04	3877.8	5565.18	5218.68	5712.48	4065	2994	3551.5	9317	7029	12177.5	middle
82	gga-miR-181b-1-3p_L+1R-1	CTCACTGAACAATGAATGCAA	down	0.368413	-1.4406	0.00231429	117.488	43.2843	44.2862	56.086	29.4807	127.228	122.504	102.733	50	40	27	213	165	219	middle
83	gga-miR-3530-5p	GCTCTGCTCGCACCATTGTGG	down	0.154616	-2.69324	0.00235068	111.792	17.2848	37.2004	7.01075	7.64314	128.423	95.776	111.177	42	5	7	215	129	237	middle
84	gga-miR-455-3p	TGCAGTCCATGGGCATATACAC	down	0.226026	-2.14544	0.00254932	2580.92	583.355	550.92	687.054	512.09	2731.52	2281.55	2729.7	622	490	469	4573	3073	5819	middle
85	gga-miR-135a-5p	TATGGCTTTTTATTCCTATGTGA	down	0.0982248	-3.34777	0.00259158	51.9303	5.10084	10.6287	4.67384	0	50.9709	60.8808	43.9391	12	3.33333	0	85.3333	82	93.6667	middle
86	gga-miR-1306-3p_R-1	TGGACGTTGGCTCTGGTGGTGA	down	0.198621	-2.33191	0.0025998	151.349	30.061	21.2574	15.4237	53.502	158.288	125.474	170.284	24	11	49	265	169	363	middle
87	gga-miR-199-3p_L-1R+2	ACAGTAGTCTGCACATTGGTT	down	0.285683	-1.80751	0.00267097	265798	75933.9	78906.1	97265.8	51630	257892	269452	270049	89086.5	69369	47285.5	431752	362923	575674	high
88	gga-miR-16c-5p	TAGCAGCACGTAAATACTGGAG	down	0.293892	-1.76664	0.00267114	49160.7	14447.9	9075.13	14603.4	19665.3	49289.8	46717	51475.2	10246	10415	18010.5	82519	62922.8	109732	high
89	gga-miR-204	TTCCCTTTGTCATCCTATGCCT	down	0.232327	-2.10577	0.00275479	357.816	83.1302	144.373	51.8796	53.138	316.577	390.033	366.837	163	37	48.6667	530	525.333	782	middle
90	gga-miR-34a-3p_R-1	CAATCAGCAAGTATACTGCCCT	down	0.175012	-2.51447	0.00278764	65.0238	11.3799	19.4859	7.01075	7.64314	54.953	64.5931	75.5253	22	5	7	92	87	161	middle
91	gga-miR-458a-3p	ATAGCTCTTTGAATGGTACTGC	down	0.0601986	-4.05413	0.00292096	2124.53	127.894	81.4866	82.7269	219.467	2353.42	1848.7	2171.47	92	59	201	3940	2490	4629	middle
93	gga-miR-19b-5p	AGTTTTGCAGGTTTGCATCCAGC	down	0.364612	-1.45557	0.00320125	31.9915	11.6645	9.74297	15.4237	9.82689	32.8523	27.4706	35.6517	11	11	9	55	37	76	middle
97	gga-miR-6542-3p_R-1	ACGGGACAGTGCTGAAGACT	down	-inf	-inf	0.00387887	14.8287	0	0	0	0	13.1409	16.3339	15.0112	0	0	0	22	22	32	middle
101	gga-miR-6606-5p	GAGGAGCGGGAGGAGCGGGA	down	0.215006	-2.21755	0.00435278	556.188	119.584	138.173	113.574	107.004	509.51	532.336	626.719	156	81	98	853	717	1336	middle
102	gga-miR-130c-5p	GCCCTTTTTATGTTGTACTACT	down	0.0744006	-3.74854	0.00435857	39.6827	2.95241	8.85724	0	0	31.6577	47.5168	39.8736	10	0	0	53	64	85	middle
103	gga-miR-6516-5p_L+1R-2	TATGCAGTAACAGGTGTGAGC	down	0.431548	-1.21241	0.00438847	48.9305	21.1159	23.9146	25.2387	14.1944	50.1745	44.547	52.0702	27	18	13	84	60	111	middle
105	gga-miR-454-3p_R+2	TAGTGCAATATTGCTTATAGGGTCT	down	0.0618191	-4.0158	0.00477173	11824.9	731.007	690.865	738.933	763.222	13318.3	11412.2	10744.3	780	527	699	22297	15371	22904	high
107	gga-miR-1663-5p_R+2	TACCACTGTCCTGGGTGCCTGG	down	0.0525774	-4.24941	0.00499709	28.0768	1.47621	4.42862	0	0	25.6845	34.1527	24.3933	5	0	0	43	46	52	middle
108	gga-miR-181b-5p_R+2	AACATTCATTGCTGTCGGTGGGTT	down	0.0957135	-3.38513	0.00507611	21274.9	2036.3	1650.1	2307.24	2151.54	23665	18616.9	21542.8	1863	1645.5	1970.5	39619	25075	45923.5	high
109	gga-miR-12283-3p_R+1	TCTTCTCTCTGTCTTTCTCAGT	down	-inf	-inf	0.00508505	22.1069	0	0	0	0	20.906	25.2433	20.1713	0	0	0	35	34	43	middle
111	gga-miR-122-5p_R-1	TGGAGTGTGACAATGGTGTTTG	down	0.114449	-3.12722	0.00557172	42.451	4.85848	2.65717	11.9183	0	44.2013	40.4635	42.6882	3	8.5	0	74	54.5	91	middle
112	gga-miR-143-5p_R+1	GGTGCAGTGCTGCATCTCTGGT	down	0.439959	-1.18456	0.00562444	730.564	321.418	432.233	287.441	244.58	642.711	763.238	785.744	488	205	224	1076	1028	1675	middle
113	gga-miR-1306-5p_L-1R-2	CCACCTCCCCTGCAAACGTCCA	down	0.188358	-2.40845	0.00593535	128.032	24.116	24.8003	22.4344	25.1132	144.55	118.049	121.497	28	16	23	242	159	259	middle
114	gga-miR-1329-3p	CCTCGTAGCTTGATCACGATAT	down	-inf	-inf	0.0059366	39.7794	0	0	0	0	34.6443	45.2894	39.4045	0	0	0	58	61	84	middle
115	gga-miR-1559-3p	AGTTACATGTATGCATCGAGCA	down	0.192184	-2.37944	0.00606668	36.1943	6.95596	8.85724	0	12.0106	34.047	30.4404	44.0955	10	0	11	57	41	94	middle
116	gga-let-7d_R+1	AGAGGTAGTGGGTTGCATAGTT	down	0.351061	-1.51021	0.00611267	1036.89	364.011	218.774	329.505	543.755	1174.92	983.003	952.744	247	235	498	1967	1324	2031	middle
117	gga-miR-15a_R+1	TAGCAGCACATAATGGTTTGTG	down	0.304364	-1.71613	0.00619859	6502.91	1979.25	2037.17	1857.15	2043.45	5945.97	7246.31	6316.45	2300	1324.5	1871.5	9954.5	9760	13465	middle
120	gga-miR-16-5p	TAGCAGCACGTAAATATTGGTG	down	0.271885	-1.87893	0.00638669	32241.7	8766.02	5437.02	7481.17	13379.9	32336.8	33414.5	30973.7	6138.5	5335.5	12254	54137	45005.8	66027.7	high
122	gga-miR-15b-3p_L+1	CGAATCATTATTTGCTGCTTTA	down	0.156725	-2.67369	0.00640738	64.5366	10.1145	15.0573	0	15.2863	64.51	51.229	77.8708	17	0	14	108	69	166	middle
124	gga-miR-138-2-3p_L+2R-1	GCTATTTCACTACACCAGGGT	down	0.30576	-1.70953	0.00661509	43.7604	13.3802	7.08579	11.2172	21.8375	48.3825	37.8649	45.0337	8	8	20	81	51	96	middle
127	gga-mir-1737-p5	TCCCACTGCCCCTCAGCAGCACC	down	0.0621825	-4.00735	0.00727621	52.6777	3.27563	0	0	9.82689	55.5503	40.0923	62.3904	0	0	9	93	54	133	middle
129	gga-miR-103-3p	AGCAGCATTGTACAGGGCTATGA	down	0.365382	-1.45252	0.00739251	26375.9	9637.26	6416.04	8397.25	14098.5	28516.9	24318.7	26292	7243.83	5988.83	12912.2	47741.8	32754.7	56047.7	high
132	gga-miR-130b-3p	CAGTGCAATAATGAAAGGGCGT	down	0.0324539	-4.94546	0.00806259	63433.8	2058.67	1144.36	1827	3204.66	72816.3	53036.1	64448.9	1292	1303	2935	121906	71434	137388	high
135	gga-miR-133b_L+1R-1	TTTGGTCCCCTTCAACCAGCT	down	0.793604	-0.333509	0.00846831	26910	21355.9	22776	20039.7	21252	27187	26114.2	27428.7	25714.5	14292.1	19463.8	45515.4	35173.1	58470.8	high
138	gga-miR-455-5p	TATGTGCCCTTGGACTACATCG	down	0.0719127	-3.79761	0.00871758	6186.24	444.869	523.463	487.948	323.196	6430.69	5119.19	7008.84	591	348	296	10766	6895	14941	middle
141	gga-miR-128-2-5p_R-2	GGGGGCCGTTACACTGTAAGA	down	-inf	-inf	0.00939297	20.7165	0	0	0	0	21.5033	23.7584	16.8876	0	0	0	36	32	36	middle
150	gga-miR-92-3p_R+1	TATTGCACTTGTCCCGGCCTGT	down	0.636956	-0.650733	0.0114087	52940	33720.5	29354.7	34354.8	37451.9	53908.6	51998.2	52913.2	33142	24501.5	34300.5	90251.5	70036	112797	high
151	gga-miR-1416-3p	ACAATTGTATGAGTTGAGTACA	down	0.0457914	-4.44878	0.0114316	103.685	4.74789	4.42862	9.81505	0	79.4429	114.337	117.275	5	7	0	133	154	250	middle
153	gga-let-7c-3p	CTGTACAACCTTCTAGCTTTCC	down	0.126181	-2.98644	0.0114992	44.4568	5.60959	16.8288	0	0	43.0067	41.5772	48.7865	19	0	0	72	56	104	middle
154	gga-miR-183	TATGGCACTGGTAGAATTCACTG	down	0.388789	-1.36294	0.0117146	509.687	198.161	101.858	232.757	259.867	541.167	578.368	409.525	115	166	238	906	779	873	middle
156	gga-let-7a-2-3p	CTGTACAACCTCCTAGCTTTCC	down	0.213349	-2.22871	0.0118286	29.9802	6.39624	7.97152	11.2172	0	29.8657	23.0159	37.059	9	8	0	50	31	79	middle
157	gga-miR-1416-5p	TCCTTAACTCATGCCGCTGTG	down	0.104066	-3.26444	0.0120674	9762.09	1015.9	773.237	1490.49	783.968	8177.84	11841.3	9267.09	873	1063	718	13691	15949	19755	high
158	gga-miR-130a-5p	GCCCTTTTTCTGTTGTACTACT	down	0.265279	-1.91442	0.012243	138.528	36.7486	71.7437	21.0323	17.47	109.906	144.778	160.902	81	15	16	184	195	343	middle
159	gga-miR-30c-5p	TGTAAACATCCTACACTCTCAGCT	down	0.666998	-0.584245	0.0126615	73182.5	48812.6	44515	54691.1	47231.7	72746	74377.1	72424.5	50258.3	39005.2	43257.3	121788	100178	154390	high
163	gga-miR-499-3p	AACATCACTTTAAGTCTGTGCT	down	-inf	-inf	0.013144	267.014	0	0	0	0	205.476	292.525	303.039	0	0	0	344	394	646	middle
169	gga-miR-20b-3p_R-2	ACTGTAATGTGGGCACTTAC	down	0.32029	-1.64255	0.0141239	48.9631	15.6824	6.20007	16.8258	24.0213	51.3691	50.4866	45.0337	7	12	22	86	68	96	middle
170	gga-miR-9-3p_R+1	TAAAGCTAGAGAACCGAATGTA	down	-inf	-inf	0.0143387	36.7118	0	0	0	0	33.4496	31.1829	45.5028	0	0	0	56	42	97	middle
173	gga-miR-499-5p_R-1	TTAAGACTTGTAGTGATGTTTA	down	0.0148559	-6.07282	0.014562	8876.35	131.866	204.602	68.7054	122.29	6736.52	10010.4	9882.08	231	49	112	11278	13483	21066	high
174	gga-miR-1782	ACATTCATTGGAGCAGGGACA	down	0.0884774	-3.49855	0.0146915	20.5679	1.8198	0	0	5.45939	26.8792	15.5914	19.2331	0	0	5	45	21	41	middle
175	gga-miR-205b	CCCTTCATTCCACCGGAATCTG	down	-inf	-inf	0.0148239	102.133	0	0	0	0	87.208	92.0637	127.126	0	0	0	146	124	271	middle
176	gga-miR-1552-3p_R+1	CTAGCTGCTCTGCACTGACTGT	down	0.418076	-1.25816	0.0149292	65.5558	27.4073	26.5717	29.4452	26.2051	56.7449	65.3355	74.5871	30	21	24	95	88	159	middle
177	gga-miR-1618-3p_L+1	AGAGCCCGGAGCCAGGCTGCTGT	down	-inf	-inf	0.0151182	9.85427	0	0	0	0	11.349	7.42449	10.7893	0	0	0	19	10	23	middle
183	gga-miR-137-3p_L+1	TTATTGCTTAAGAATACGCGTAG	down	0.071998	-3.7959	0.016014	95.3308	6.86362	7.97152	12.6194	0	121.255	86.8666	77.8708	9	9	0	203	117	166	middle
184	gga-miR-99a-3p_R+2	CAAGCTCGCTTCTATGGGTCTGT	down	0.515408	-0.956213	0.0160947	270.663	139.502	181.573	133.204	103.728	250.275	282.131	279.584	205	95	95	419	380	596	middle
187	gga-miR-18b-3p_R-3	TACTGCCCTAAATGCTCCTTCT	down	0.040475	-4.62682	0.0167267	112.308	4.54569	7.08579	0	6.55126	118.866	83.8968	134.163	8	0	6	199	113	286	middle
191	gga-miR-338-5p	AACAATATCCTGGTGCTGAGT	down	0.515056	-0.9572	0.017211	367.952	189.516	147.916	173.867	246.764	435.443	340.042	328.371	167	124	226	729	458	700	middle
193	gga-miR-460b-5p	TCCTCATTGTACATGCTGTGTG	down	0.158442	-2.65797	0.0173525	136.683	21.6563	11.5144	39.2602	14.1944	148.134	97.2609	164.654	13	28	13	248	131	351	middle
195	gga-miR-148a-5p	AAAGTTCTGTGACACTCAGACT	down	0.43895	-1.18787	0.0176534	163.811	71.9046	106.287	60.2925	49.1345	172.027	133.641	185.764	120	43	45	288	180	396	middle
198	gga-miR-129-1-3p	AAGCCCTTACCCCAAAAAGCAT	down	0.445601	-1.16618	0.0178803	278.414	124.062	164.745	143.019	64.4208	319.563	245.008	270.671	186	102	59	535	330	577	middle
200	gga-miR-3539	CAGAGGAAGACTGATGCTAGTT	down	-inf	-inf	0.0180876	34.4821	0	0	0	0	35.2416	25.9857	42.2191	0	0	0	59	35	90	middle
203	gga-miR-103-2-5p	AGCTTCTTTACAGTGCTGCCTTG	down	0.161497	-2.63042	0.018908	11.2683	1.8198	0	0	5.45939	12.5436	11.8792	9.38202	0	0	5	21	16	20	middle
208	gga-miR-6694-3p	TTAAGAGTAGGGATTCTGTTCC	down	-inf	-inf	0.0194567	4.89453	0	0	0	0	3.58389	5.93959	5.16011	0	0	0	6	8	11	middle
209	gga-miR-190b-5p	TGATATGTTTGATATTAGGTTG	down	0.0573189	-4.12485	0.0195273	36.056	2.06669	6.20007	0	0	24.4899	43.8045	39.8736	7	0	0	41	59	85	middle
212	gga-miR-210a-5p	AGCCACTGACTAACGCACATTG	down	0.391636	-1.35242	0.0202886	4972.67	1947.48	1356.04	1667.16	2819.23	5003.71	5019.7	4894.6	1531	1189	2582	8377	6761	10434	middle
217	gga-miR-12266-5p	GCCCCCATCGATTTGCTCTAC	down	0.284633	-1.81282	0.0212233	27.8305	7.92149	9.74297	14.0215	0	25.6845	24.5008	33.3062	11	10	0	43	33	71	middle
225	gga-miR-490-3p_R+1	CAACCTGGAGGACTCCATGCTGT	down	-inf	-inf	0.0229086	60.725	0	0	0	0	76.4563	61.6233	44.0955	0	0	0	128	83	94	middle
228	gga-miR-182-5p_R-1	TTTGGCAATGGTAGAACTCACACT	down	0.191061	-2.3879	0.0238838	1405.23	268.484	129.316	297.256	378.881	1556.01	1676.45	983.236	146	212	347	2605	2258	2096	middle
230	gga-miR-456-3p_1ss22AT	CAGGCTGGTTAGATGGTTGTCT	down	0.503964	-0.988607	0.0243792	4801.64	2419.85	1767.02	2128.46	3364.07	4920.68	4384.16	5100.07	1995	1518	3081	8238	5905	10872	middle
231	gga-miR-218-5p	TTGTGCTTGATCTAACCATGT	down	0.459681	-1.12129	0.0243858	768.197	353.126	495.563	374.374	189.441	630.466	884.628	789.497	559.5	267	173.5	1055.5	1191.5	1683	middle
232	gga-miR-144-5p_R+1	GGATATCATCATATACTGTAAGT	down	0.254843	-1.97232	0.0245413	344.466	87.7847	79.7152	89.7376	93.9014	295.671	427.651	310.076	90	64	86	495	576	661	middle
233	gga-miR-205a	TCCTTCATTCCACCGGAGTCTG	down	0.0842025	-3.56999	0.0245885	800.301	67.3873	77.9437	82.7269	41.4913	569.838	972.609	858.455	88	59	38	954	1310	1830	middle
234	gga-miR-2954_R+2	CATCCCCATTCCACTCCTAGCAGT	down	0.886153	-0.174373	0.0249463	12712.5	11265.2	11042.3	11322.4	11430.9	13286.1	12482.1	12369.3	12467	8075	10469	22243	16812	26368	high
235	gga-miR-199b_L+1	ACAGTAGTCTGCACATTTGGT	down	-inf	-inf	0.0254173	5.06626	0	0	0	0	3.9821	6.68204	4.53464	0	0	0	6.66667	9	9.66667	low
236	gga-mir-12268-p5_1ss18TA	CGGGGCGGGCGGGCGGCAG	down	0.542854	-0.881363	0.0254613	64.5781	35.0565	34.5432	28.043	42.5832	63.3154	76.4723	53.9466	39	20	39	106	103	115	middle
239	gga-miR-490-5p	CCATGGATCTCCAGGTGGGT	down	-inf	-inf	0.0256397	5.74497	0	0	0	0	4.1812	7.42449	5.62921	0	0	0	7	10	12	middle
241	gga-miR-27b-5p_R-1	AGAGCTTAGCTGATTGGTGAAC	down	0.600338	-0.736152	0.0263068	229.776	137.943	100.973	165.454	147.403	231.758	196.749	260.82	114	118	135	388	265	556	middle
242	gga-miR-460b-3p_L-1R-1	ACAGCGCATGCAATGTGGACA	down	0.144981	-2.78606	0.0263948	32.635	4.73147	0	0	14.1944	31.6577	33.4102	32.8371	0	0	13	53	45	70	middle
245	gga-miR-206	TGGAATGTAAGGAAGTGTGTGG	down	0.170417	-2.55286	0.0273381	124279	21179.3	13611.5	22158.2	27768.3	155937	90645	126256	15367.7	15803	25431.7	261064	122089	269144	high
246	gga-miR-216b	AAATCTCTGCAGGCAAATGTGA	down	-inf	-inf	0.0277533	124.914	0	0	0	0	108.711	167.051	98.9803	0	0	0	182	225	211	middle
247	gga-miR-1451-5p	TCGCACAGGAGCAAGTTACCGC	down	0.565563	-0.822241	0.0284896	2873.65	1625.23	1189.53	1559.19	2126.98	2800.21	2700.29	3120.46	1343	1112	1948	4688	3637	6652	middle
248	gga-miR-1456-3p_R+1	CGGGGTCGTCGCCGTCCCTTCC	down	0.649247	-0.623161	0.0289275	19.7086	12.7957	13.2859	9.81505	15.2863	18.5168	18.5612	22.0478	15	7	14	31	25	47	middle
251	gga-miR-16-1-3p	CCAGTATTAACTGTGCTGCTGAA	down	0.151095	-2.72647	0.0299956	15.4665	2.33692	0	7.01075	0	13.1409	21.531	11.7275	0	5	0	22	29	25	middle
252	gga-mir-3539-p3_1ss22GT	CTGCCTCATGTCCTCCTCTAGT	down	-inf	-inf	0.030192	13.904	0	0	0	0	8.95972	16.3339	16.4185	0	0	0	15	22	35	middle
253	gga-miR-15c-3p	CAGACCATTCTGGGCTGCCTCA	down	0.234307	-2.09353	0.0304405	49.3614	11.5657	12.4001	7.01075	15.2863	54.3557	34.1527	59.5758	14	5	14	91	46	127	middle
260	gga-miR-190a-5p_R+1	TGATATGTTTGATATATTAGGTT	down	0.449853	-1.15247	0.0342578	913.226	410.818	618.235	422.047	192.17	847.59	1063.19	828.902	698	301	176	1419	1432	1767	middle
262	gga-miR-551-3p	GCGACCCATACTTGGTTTCAG	down	-inf	-inf	0.0348704	7.12971	0	0	0	0	8.95972	4.4547	7.97472	0	0	0	15	6	17	middle
264	gga-miR-193b-3p_R-2	AACTGGCCCACAAAGTCCCGCT	down	0.456053	-1.13273	0.0354278	4824.53	2200.24	2297.57	2279.9	2023.25	4374.14	4217.85	5881.59	2594	1626	1853	7323	5681	12538	middle
265	gga-miR-12259-3p_L-2R+3	TGCCTCTTTGTCTATCTGCAGT	down	-inf	-inf	0.0354753	5.11386	0	0	0	0	5.37583	6.68204	3.28371	0	0	0	9	9	7	low
267	gga-miR-1805-3p_R+1	TGTATTGGAACACTACAGCTCC	down	0.577796	-0.791369	0.0355283	121.8	70.3753	62.8864	82.7269	65.5126	97.3623	138.096	129.941	71	59	60	163	186	277	middle
268	gga-miR-101-1-5p_R-1	TCGGTTATCATGGTACCGGTGC	down	-inf	-inf	0.0358156	11.2616	0	0	0	0	11.349	7.42449	15.0112	0	0	0	19	10	32	middle
271	gga-miR-3525	CAGCCATTCTGCGATTCTGTGA	down	0.176997	-2.49821	0.0373542	125.005	22.1254	31.0003	26.6409	8.73502	80.6375	157.399	136.978	35	19	8	135	212	292	middle
273	gga-miR-6599-3p	TGACGGATCCTGGCTCCCTCCG	down	-inf	-inf	0.0379812	5.99241	0	0	0	0	8.36241	4.4547	5.16011	0	0	0	14	6	11	middle
276	gga-miR-148b-5p	GAGGTTCTGTCCTACACTCCGGCT	down	0.621795	-0.685488	0.0391991	147.585	91.7675	88.5724	113.574	73.1558	150.523	147.747	144.483	100	81	67	252	199	308	middle
283	gga-miR-193b-5p	CGGGGTTTTGGGGGCGAGATGA	down	-inf	-inf	0.0406442	6.28491	0	0	0	0	7.16778	3.71225	7.97472	0	0	0	12	5	17	low
287	gga-miR-12266-3p_R-1	AAGGGCAAACCCGATGGGCAC	down	0.249428	-2.00331	0.0435518	40.7289	10.1589	9.74297	9.81505	10.9188	28.0738	50.4866	43.6264	11	7	10	47	68	93	middle
288	gga-miR-124a-3p_L-1	TAAGGCACGCGGTGAATGCCA	down	-inf	-inf	0.0447486	3.54234	0	0	0	0	5.07718	2.9698	2.58006	0	0	0	8.5	4	5.5	middle
289	gga-miR-128-1-5p	CGGGGCCGTAACACTGTCTGAGA	down	0.416083	-1.26506	0.0456332	58.3811	24.2913	21.2574	11.2172	40.3995	53.161	58.6535	63.3287	24	8	37	89	79	135	middle
290	gga-miR-96-5p_L+1	TTTGGCACTAGCACATTTTTGCT	down	0.332748	-1.5875	0.0456507	71.9147	23.9295	29.2289	19.6301	22.9294	76.4563	89.0939	50.1938	33	14	21	128	120	107	middle
291	gga-miR-1662	TTGACATCATCATACTTGGGAT	down	0.416373	-1.26405	0.046141	495.993	206.518	315.318	200.508	103.728	391.241	448.439	648.298	356	143	95	655	604	1382	middle
293	gga-miR-19b-3p	TGTGCAAATCCATGCAAAACTGA	down	0.454235	-1.13849	0.0474618	6307.08	2864.9	2495.53	2737.47	3361.71	7722.88	6448.17	4750.2	2817.5	1952.33	3078.83	12929.3	8685	10126.2	high
294	gga-miR-99a-5p_R-1	AACCCGTAGATCCGATCTTGT	down	0.657404	-0.605149	0.0476471	106487	70004.8	78802.4	80863.4	50348.6	97536.5	109007	112917	88969.5	57671	46112	163292	146820	240710	high
296	gga-miR-12223-5p	TAGTTCAGCTGTCTGTGAATGAGG	down	-inf	-inf	0.0483011	4.52214	0	0	0	0	6.57046	3.71225	3.28371	0	0	0	11	5	7	middle
298	gga-miR-9-5p	TCTTTGGTTATCTAGCTGTATGA	down	0.445839	-1.16541	0.049975	100.081	44.6201	49.6005	40.3118	43.9481	90.7919	126.773	82.6791	56	28.75	40.25	152	170.75	176.25	middle

## Sheet: D98_E17 pair
Table S2. DE-miRNAs(D98 VS E17)
Index	miR_name	miR_seq	up/down	fold_change(D98(mean)/E17(mean))	log2(fold_change)	pvalue(t_test)	E17(mean)	D98(mean)	D98/D98_1(norm)	D98/D98_2(norm)	D98/D98_3(norm)	E17/E17_1(norm)	E17/E17_2(norm)	E17/E17_3(norm)	D98/D98_1(raw)	D98/D98_2(raw)	D98/D98_3(raw)	E17/E17_1(raw)	E17/E17_2(raw)	E17/E17_3(raw)	Expression level
6	gga-miR-489-3p_L-2R+1	TGACATCATATGTACGGCTGCT	up	6.40751	2.67976	5.60719e-06	101.082	647.682	635.18	640.859	667.006	111.101	77.2147	114.93	307	290	285	186	104	245	middle
8	gga-miR-10a-5p	TACCCTGTAGATCCGAATTTGT	up	1.99306	0.994985	7.52651e-06	15290.3	30474.4	30856.9	29764.6	30801.6	15614.4	14564.1	15692.2	14914	13469	13161	26141	19616.3	33451.7	high
48	gga-miR-140-3p_L+1	ACCACAGGGTAGAACCACGGAC	up	3.50908	1.81109	0.00067476	9190.72	32250.9	30873.5	33006.5	32872.9	8963.91	9321.45	9286.79	14922	14936	14046	15007	12555	19797	high
56	gga-miR-125b-3p	ACAAGTCAGGCTCTTGGGACCT	up	1.52624	0.609978	0.00080579	1897.45	2895.95	2940.03	2894.92	2852.91	1959.79	1784.85	1947.71	1421	1310	1219	3281	2404	4152	middle
67	gga-miR-27b-3p	TTCACAGTGGCTAAGTTCTGC	up	1.7558	0.812128	0.00110304	14665.1	25748.9	24443	26387.9	26415.8	13304	14220.1	16471.1	11814	11941	11287	22273	19153	35112	high
92	gga-miR-1b-3p_R+1	TGGAATGTTAAGAAGTATGTAT	up	11.8965	3.57246	0.00234526	1608.56	19136.2	17747.1	21009.9	18651.6	1462.92	1966.01	1396.75	8577.67	9507.33	7969.5	2449.17	2648	2977.5	high
99	gga-miR-1651-3p_R+1	TTGCTTTTGTTGGCCTCTGCTGT	up	2.47728	1.30875	0.00266891	5.62235	13.9281	14.4829	13.2592	14.0422	5.37583	4.4547	7.03652	7	6	6	9	6	15	middle
106	gga-miR-1729-3p	CTACTCGGTGAGTAAGGATAGC	up	8.20472	3.03645	0.00360681	31.9725	262.325	233.796	262.973	290.206	25.6845	37.8649	32.368	113	119	124	43	51	69	middle
113	gga-miR-425-3p_R+1	CATCGGGGATGTCGTGTCTGTCC	up	9.47872	3.24469	0.00420382	116.025	1099.77	986.908	1226.47	1085.93	99.1543	135.868	113.053	477	555	464	166	183	241	middle
114	gga-miR-133a-5p_R-1	AGCTGGTAAAATGGAACCAAAT	up	2.05441	1.03872	0.00430617	7319.15	15036.5	14844	13555.3	16710.3	6410.09	8226.34	7321.03	7174.5	6134	7140	10731.5	11080	15606.5	high
116	gga-miR-22-3p	AAGCTGCCAGTTGAAGAACTGT	up	4.50098	2.17024	0.00440405	30350.3	136606	142349	146463	121007	27516.5	31875.6	31658.7	68801	66277	51704	46067	42933	67488	high
127	gga-miR-221-5p_L-1R-3	ACCTGGCATACAATGTAGATTTC	up	1.818	0.862354	0.00529728	708.896	1288.77	1171.05	1401.05	1294.23	744.852	733.54	648.298	566	634	553	1247	988	1382	middle
137	gga-miR-30c-1-3p_R+1	TGGGAGAGGATTGTTTACGCCT	up	3.50474	1.80931	0.00597681	949.536	3327.88	2956.59	3703.72	3323.33	854.16	1020.13	974.323	1429	1676	1420	1430	1374	2077	middle
138	gga-miR-365-3p	TAATGCCCCTAAAAATCCTTAT	up	4.02843	2.01022	0.00600554	2513.27	10124.5	10437	11015	8921.5	2381.2	2502.8	2655.82	5044.5	4984.5	3812	3986.5	3371	5661.5	middle
151	gga-miR-146c-5p_R-1	TGAGAACTGAATTCCATGGACT	up	2.19163	1.13201	0.00728932	26954.2	59073.8	66431.1	56025.5	54764.7	24673.6	26979.9	29209.3	32108	25352.5	23400	41307.5	36339	62266.5	high
153	gga-miR-30c-2-3p_L+1	CTGGGAGAAGGCTGTTTACTCT	up	1.56133	0.642772	0.00734116	478.748	747.481	682.767	815.438	744.239	522.651	449.182	464.41	330	369	318	875	605	990	middle
160	gga-miR-30d_R+2	TGTAAACATCCCCGACTGGAAGCT	up	3.32234	1.7322	0.00766059	44639.8	148309	135769	169792	139365	49986.9	42691.9	41240.6	65621	76834	59548	83686	57501.5	87914	high
163	gga-miR-12258-5p	TGCACGGCTGCAGCCTCCTCACC	up	6.44694	2.68861	0.00787022	7.32103	47.1982	45.5178	37.5676	58.5093	0	16.3339	5.62921	22	17	25	0	22	12	middle
169	gga-miR-30e-3p_L+1	CTTTCAGTCGGATGTTTACAGC	up	2.31164	1.20892	0.0084218	3712.16	8581.19	9275.28	8773.14	7695.15	3610.77	3746.4	3779.31	4483	3970	3288	6045	5046	8056.5	middle
170	gga-miR-2188-3p_L-1R+1	ATATATGTGGTCAGACCTATCT	up	2.5337	1.34124	0.00847846	88.0848	223.18	264.831	201.097	203.612	61.5234	95.776	106.955	128	91	87	103	129	228	middle
175	gga-miR-1a-3p_R+1	TGGAATGTAAAGAAGTATGTAT	up	9.17816	3.19821	0.00886132	597871	5.48735e+06	4.62685e+06	5.61402e+06	6.22119e+06	590794	624624	578193	2.23628e+06	2.54044e+06	2.6582e+06	989082	841302	1232556	high
181	gga-let-7i_R+1	TGAGGTAGTAGTTTGTGCTGTT	up	1.34258	0.425009	0.0106716	23023.1	30910.4	33200	30529.2	29001.9	21816	23964	23289.2	16046.5	13815	12392	36523.5	32277	49646.5	high
182	gga-miR-7b_R+3	TGGAAGACTAGTGATTTTTGTTGTT	up	3.61751	1.855	0.0108331	390.521	1412.71	1474.16	1565.13	1198.86	375.114	411.317	385.132	712.5	708.25	512.25	628	554	821	middle
188	gga-miR-146a-5p_R+1	TGAGAACTGAATTCCATGGGTTG	up	18.5697	4.21488	0.0123623	751.82	13961.1	15029.1	11023.9	15830.3	686.614	847.135	721.712	7264	4988.5	6764	1149.5	1141	1538.5	high
189	gga-miR-132a-5p	ACCGTGGCTTTAGATTGTTACT	up	5.06915	2.34174	0.0124834	136.917	694.053	759.319	545.835	777.004	132.604	174.476	103.671	367	247	332	222	235	221	middle
191	gga-miR-145-5p_R-1	GTCCAGTTTTCCCAGGAATCCCT	up	3.15059	1.65562	0.0127731	3876.42	12213	13874.6	9873.65	12890.8	4654.88	3753.08	3221.32	6706	4468	5508	7793	5055	6867	high
211	gga-miR-26a-5p_R+1	TTCAAGTAATCCAGGATAGGCT	up	1.8989	0.925164	0.0152006	164667	312686	275481	334430	328148	163909	162833	167259	133148	151336	140212	274410	219319	356553	high
226	gga-mir-219b-p5	GATGTCCAGACACAATTCTTG	up	2.2912	1.19611	0.0169543	84.6534	193.958	223.451	192.258	166.166	86.0134	76.4723	91.4747	108	87	71	144	103	195	middle
232	gga-miR-6660-3p	TCTGACATGGCTCTGCTCCGCAGT	up	30.3371	4.92301	0.0178126	0.938202	28.4623	28.9659	35.3577	21.0634	0	0	2.81461	14	16	9	0	0	6	middle
235	gga-miR-12264-3p	ATGGCTGTTCTAGCAGTAGATC	up	8.33497	3.05918	0.0182001	2.26673	18.8932	24.8279	15.469	16.3826	0	4.4547	2.34551	12	7	7	0	6	5	middle
243	gga-miR-1635_R-3	TGCCCAGGCTGTGCTGTGCTCT	up	18.3073	4.19435	0.0195838	1.09457	20.0386	14.4829	19.8887	25.7441	0	0	3.28371	7	9	11	0	0	7	middle
253	gga-miR-7_R+2	TGGAAGACTAGTGATTTTGTTGTT	up	3.59668	1.84667	0.0217478	136.057	489.353	601.042	450.627	416.391	114.884	145.52	147.767	290.5	203.917	177.917	192.333	196	315	middle
256	gga-miR-1729-5p	ATCCCTTACTCACATGAGTAGTC	up	3.4101	1.76981	0.0219359	69.3377	236.449	283.452	238.665	187.23	69.8858	57.911	80.2163	137	108	80	117	78	171	middle
280	gga-miR-425-5p_R+2	AATGACACGATCACTCCCGCTGAGC	up	8.72258	3.12475	0.0266257	3824.99	33363.8	25090.6	42221.6	32779.3	3668.11	4404.95	3401.92	12127	19106	14006	6141	5933	7252	high
286	gga-miR-132a-3p	TAACAGTCTACAGCCATGGTCG	up	2.22476	1.15365	0.0284176	334.969	745.227	763.457	592.242	879.98	312.396	392.756	299.756	369	268	376	523	529	639	middle
288	gga-miR-29b-3p	TAGCACCATTTGAAATCAGTGTT	up	16.9474	4.08299	0.0299762	15.0992	255.891	341.383	212.146	214.144	17.9194	14.4778	12.9003	165	96	91.5	30	19.5	27.5	middle
292	gga-miR-191-3p	CTGCCCTGGGATTTCGTTACC	up	3.59006	1.84401	0.0321155	187.756	674.053	502.765	704.945	814.45	191.141	168.536	203.59	243	319	348	320	227	434	middle
293	gga-let-7l-3p_R+1	CGATGCAGCCGACTACTTTCCT	up	1.8085	0.854796	0.0326618	11.2098	20.2729	16.5519	23.2035	21.0634	12.5436	10.7655	10.3202	8	10.5	9	21	14.5	22	middle
295	gga-miR-146a-3p_R-2	ACCCATGGGGCTCAGTTCTTC	up	29.7719	4.89588	0.0333793	14.7849	440.174	575.179	298.331	447.011	10.1544	12.6216	21.5787	278	135	191	17	17	46	middle
297	gga-miR-146b-3p_L+2	TGCCCTATGGATTCAGTTCTGC	up	28.1975	4.81749	0.0338858	87.4016	2464.5	2329.68	3301.53	1762.3	80.0402	106.17	75.9944	1126	1494	753	134	143	162	middle
310	gga-miR-1388a-5p	AGGACTGTCTAACCTGAGAATG	up	216.974	7.76138	0.0369535	19.7378	4282.59	4026.25	5853.92	2967.59	19.1141	22.2735	17.8258	1946	2649	1268	32	30	38	middle
314	gga-miR-191-5p_R-1	CAACGGAATCCCAAAAGCAGCT	up	8.52483	3.09167	0.0381162	28864.7	246067	171041	322399	244761	28511.6	30672.1	27410.5	82669	145891	104582	47733	41312	58432	high
316	gga-miR-212-5p	ACCTTGGCTCTAGACTGCTTACT	up	5.0651	2.34059	0.0386498	103.764	525.573	701.388	435.342	439.99	92.5838	127.701	91.0056	339	197	188	155	172	194	middle
322	gga-miR-193a-5p	TGGGTCTTTGCGGGCGAGATGA	up	8.69603	3.12036	0.0403295	1159.48	10082.8	6409.73	11535.5	12303.3	1142.66	1097.34	1238.43	3098	5220	5257	1913	1478	2640	middle
324	gga-miR-2184a-5p	AACAGTAAGAGTTGATGTGCGG	up	5.82369	2.54193	0.041381	724.933	4221.79	3014.52	5562.22	4088.63	749.63	786.254	638.916	1457	2517	1747	1255	1059	1362	middle
325	gga-miR-1c_1ss8GT	TGGAATGTAAAGCAGTATGTAT	up	7.59448	2.92495	0.0414408	63.0515	478.843	307.59	526.683	602.256	76.6554	50.734	61.765	148.667	238.333	257.333	128.333	68.3333	131.667	middle
327	gga-miR-155_R+1	TTAATGCTAATCGTGATAGGGGT	up	139.378	7.12286	0.0420983	5.3929	751.65	837.941	972.338	444.671	0	13.3641	2.81461	405	440	190	0	18	6	middle
328	gga-miR-142-5p	CCCATAAAGTAGAAAGCACTAC	up	16.6918	4.06107	0.0425246	579.73	9676.74	12178.1	10991.8	5860.29	602.093	601.384	535.713	5886	4974	2504	1008	810	1142	high
329	gga-miR-215-5p_R+1	ATGACCTATGAATTGACAGACT	up	2.14359	1.10003	0.0426871	220.369	472.38	376.556	450.811	589.774	173.221	247.236	240.649	182	204	252	290	333	513	middle
334	gga-miR-146b-5p_R+1	TGAGAACTGAATTCCATAGGCGT	up	38.4996	5.26677	0.0461727	2153.88	82923.6	61250.4	118636	68884.2	1913.2	2743.35	1805.1	29604	53685	29433	3203	3695	3848	high
342	gga-miR-22-5p	AGTTCTTCAGTGGCAAGCTTTA	up	1.6847	0.752492	0.0495276	859.092	1447.31	1218.63	1405.47	1717.83	800.999	920.637	855.64	589	636	734	1341	1240	1824	middle
4	gga-miR-210a-5p	AGCCACTGACTAACGCACATTG	down	0.397916	-1.32946	8.40277e-07	4972.67	1978.7	1930.37	2037.49	1968.25	5003.71	5019.7	4894.6	933	922	841	8377	6761	10434	middle
5	gga-miR-106-5p_R+1	AAAAGTGCTTACAGTGCAGGTAG	down	0.0584257	-4.09725	1.42613e-06	41803.5	2442.4	1582.78	2734.7	3009.72	42352.6	41555.6	41502.3	765	1237.5	1286	70905	55971	88472	high
7	gga-miR-460a-3p	CACAGCGCATACAATGTGGATT	down	0.022075	-5.50144	5.66018e-06	281.177	6.20697	18.6209	0	0	275.362	275.449	292.719	9	0	0	461	371	624	middle
9	gga-miR-210a-3p	CTGTGCGTGTGACAGCGGCTAA	down	0.177716	-2.49236	8.81996e-06	4414.45	784.516	840.01	724.834	788.706	4525.26	4324.02	4394.07	406	328	337	7576	5824	9367	middle
10	gga-miR-199-3p_L-1R+2	ACAGTAGTCTGCACATTGGTT	down	0.220532	-2.18094	1.04031e-05	265798	58617	61184.2	53811.2	60855.5	257892	269452	270049	29572	24350.5	26002.5	431752	362923	575674	high
12	gga-miR-196-5p_R+1	TAGGTAGTTTCATGTTGTTGGG	down	0.0901192	-3.47202	1.3457e-05	1151.01	103.728	75.1733	85.4479	150.564	1102.84	1147.58	1202.62	36.3333	38.6667	64.3333	1846.33	1545.67	2563.67	middle
13	gga-miR-17-5p_R-1	CAAAGTGCTTACAGTGCAGGTAG	down	0.162044	-2.62554	1.66335e-05	66517.2	10778.7	7851.82	11720	12764.4	68271.9	68072.2	63207.6	3795	5303.5	5454	114298	91686	134742	high
15	gga-miR-181a-5p	AACATTCAACGCTGTCGGTGAGT	down	0.256942	-1.96049	2.60606e-05	56146.2	14426.3	11855.3	16415.9	15007.6	57027.1	53487.2	57924.4	5730	7428.5	6412.5	95472.5	72041.5	123480	high
16	gga-miR-199-5p	CCCAGTGTTCAGACTACCTGTTC	down	0.287492	-1.7984	3.11602e-05	82146.9	23616.6	27565.2	22437.8	20846.9	78935.8	81959	85546	13323	10153.5	8907.5	132151	110390	182362	high
17	gga-miR-20b-5p	CAAAGTGCTCATAGTGCAGGTAG	down	0.045639	-4.45359	3.24829e-05	50318.7	2296.5	1402.78	2481.67	3005.04	52233.7	49156.1	49566.4	678	1123	1284	87447.5	66208	105662	high
18	gga-miR-16c-5p	TAGCAGCACGTAAATACTGGAG	down	0.267758	-1.901	5.11066e-05	49160.7	13163.2	11030.8	14270.2	14188.5	49289.8	46717	51475.2	5331.5	6457.5	6062.5	82519	62922.8	109732	high
19	gga-miR-107-3p_R-1	AGCAGCATTGTACAGGGCTATC	down	0.187727	-2.41329	5.61706e-05	7214.9	1354.43	1065.18	1345.8	1652.3	7617.16	6836.6	7190.93	514.833	609	706	12752.3	9208.17	15329.2	middle
20	gga-miR-1329-5p	TACAGTGATCACGTTACGATGG	down	0.0825435	-3.5987	5.69123e-05	1686.49	139.209	208.968	112.703	95.9553	1585.27	1706.15	1768.04	101	51	41	2654	2298	3769	middle
21	gga-miR-363-3p_R-1	AATTGCACGGTATCCATCTGTA	down	0.261546	-1.93486	5.82741e-05	41875.5	10952.4	10202.2	12322.2	10332.7	39962.8	42029.3	43634.4	4931	5576	4415	66904	56609	93017	high
22	gga-miR-301a-5p_L+2	GCTCTGACAATGTTGCACTACT	down	0.0367725	-4.76523	5.96446e-05	93.7744	3.44832	10.3449	0	0	88.4026	92.0637	100.857	5	0	0	148	124	215	middle
23	gga-miR-18b-5p_R+1	TAAGGTGCATCTAGTGCAGTTAG	down	0.0110236	-6.50326	0.000103758	1710.48	18.8557	45.5178	11.0493	0	1649.19	1705.78	1776.49	22	5	0	2761	2297.5	3787	middle
26	gga-miR-12247-3p	CCCAGCACGCCTACCCCGGGCC	down	-inf	-inf	0.000171869	13.4124	0	0	0	0	13.7382	13.3641	13.1348	0	0	0	23	18	28	middle
27	gga-miR-130a-3p	CAGTGCAATATTAAAAGGGCAT	down	0.052525	-4.25085	0.000203794	7368.83	387.048	281.383	399.984	479.776	7700.58	7101.53	7304.37	136	181	205	12892	9565	15571	middle
28	gga-miR-92-5p	AGGTTGGGATCAGTTGCAATGCT	down	0.113461	-3.13973	0.000244622	259.948	29.494	10.3449	24.3084	53.8286	274.168	233.129	272.548	5	11	23	459	314	581	middle
29	gga-miR-460b-3p_L-1R-1	ACAGCGCATGCAATGTGGACA	down	-inf	-inf	0.000249808	32.635	0	0	0	0	31.6577	33.4102	32.8371	0	0	0	53	45	70	middle
30	gga-miR-122-5p_R-1	TGGAGTGTGACAATGGTGTTTG	down	0.0459426	-4.44402	0.000281771	42.451	1.95031	0	0	5.85093	44.2013	40.4635	42.6882	0	0	2.5	74	54.5	91	middle
32	gga-miR-138-5p_R+6	AGCTGGTGTTGTGAATCAGGCCG	down	0.132801	-2.91266	0.000309194	424.908	56.4282	33.1038	71.8204	64.3602	396.318	462.546	415.858	16	32.5	27.5	663.5	623	886.5	middle
33	gga-miR-1552-5p_R+1	TTAGTGCGCGGTAAGCTAGGGTGT	down	0.187481	-2.41519	0.000371902	653.732	122.562	91.0355	150.27	126.38	597.315	668.204	695.677	44	68	54	1000	900	1483	middle
38	gga-miR-18a-5p_R+1	TAAGGTGCATCTAGTGCAGATAG	down	0.0443952	-4.49345	0.000405714	4739.56	210.414	254.486	198.887	177.868	4736.11	4938.4	4544.18	123	90	76	7929	6651.5	9687	high
39	gga-miR-15c-5p_R-1	TAGCAGCACATCATGGTTTGT	down	0.0416052	-4.58709	0.000413715	13019.7	541.688	564.834	395.565	664.666	12634.4	12731.5	13693.3	273	179	284	21152	17148	29190.5	high
40	gga-miR-204	TTCCCTTTGTCATCCTATGCCT	down	0.118488	-3.07719	0.00043737	357.816	42.3969	80.6906	18.4155	28.0845	316.577	390.033	366.837	39	8.33333	12	530	525.333	782	middle
41	gga-miR-16-5p	TAGCAGCACGTAAATATTGGTG	down	0.225933	-2.14604	0.00045216	32241.7	7284.45	7000.43	7573.19	7279.73	32336.8	33414.5	30973.7	3383.5	3427	3110.5	54137	45005.8	66027.7	high
44	gga-miR-17-3p_L-1R+3	CTGCAGTGAAGGCACTTGTAGC	down	0.280437	-1.83425	0.000523122	479.473	134.462	173.795	114.913	114.678	437.235	478.137	523.048	84	52	49	732	644	1115	middle
45	gga-miR-181a-3p	ACCATCGACCGTTGATTGTACC	down	0.436622	-1.19554	0.000558943	2708.76	1182.71	1256.91	1248.57	1042.64	2792.45	2500.94	2832.9	607.5	565	445.5	4675	3368.5	6039	middle
47	gga-miR-456-3p_1ss22AT	CAGGCTGGTTAGATGGTTGTCT	down	0.395025	-1.33998	0.000617085	4801.64	1896.77	1622.09	1772.31	2295.91	4920.68	4384.16	5100.07	784	802	981	8238	5905	10872	middle
50	gga-miR-103-3p	AGCAGCATTGTACAGGGCTATGA	down	0.302125	-1.72678	0.000723337	26375.9	7968.81	5129.72	8878.11	9898.61	28516.9	24318.7	26292	2479.33	4017.5	4229.5	47741.8	32754.7	56047.7	high
51	gga-miR-15a_R+1	TAGCAGCACATAATGGTTTGTG	down	0.191448	-2.38497	0.000748485	6502.91	1244.97	1749.33	1014.33	971.255	5945.97	7246.31	6316.45	845.5	459	415	9954.5	9760	13465	middle
52	gga-miR-9-4-3p_L-1	TAAAGCTAGATAACCGAAAGTA	down	0.0724545	-3.78678	0.000762465	91.4205	6.62382	3.44832	12.5225	3.90062	90.7919	101.221	82.2491	1.66667	5.66667	1.66667	152	136.333	175.333	middle
53	gga-miR-301a-3p_R-2	CAGTGCAATAATATTGTCAAAGC	down	0.0182113	-5.77903	0.000798288	1580	28.7738	24.8279	28.7282	32.7652	1606.78	1640.07	1493.15	12	13	14	2690	2209	3183	middle
54	gga-miR-106-3p_R+1	ACTGCAGTATAAGCACTTCTGGC	down	0.267247	-1.90375	0.000802641	453.987	121.327	80.6906	117.123	166.166	449.181	429.136	483.643	39	53	71	752	578	1031	middle
59	gga-miR-128-1-5p	CGGGGCCGTAACACTGTCTGAGA	down	0.403853	-1.3081	0.000940123	58.3811	23.5774	22.7589	19.8887	28.0845	53.161	58.6535	63.3287	11	9	12	89	79	135	middle
61	gga-mir-33-2-p3	CAATGCCCCTGCCATGCAGCC	down	0.203683	-2.2956	0.000979187	225.728	45.977	24.8279	66.2958	46.8075	238.926	195.264	242.994	12	30	20	400	263	518	middle
62	gga-miR-1451-3p_R-1	CGTAACTCGCTGCTGTGAGAGG	down	0.19038	-2.39305	0.000990221	187.525	35.701	28.9659	24.3084	53.8286	195.919	162.596	204.059	14	11	23	328	219	435	middle
63	gga-miR-181b-2-3p_L+2R-1	ACTCACTGATCAATGAATGCAA	down	-inf	-inf	0.0010378	154.346	0	0	0	0	148.134	150.717	164.185	0	0	0	248	203	350	middle
64	gga-miR-34a-5p_R-1	TGGCAGTGTCTTAGCTGGTTGT	down	0.231627	-2.11012	0.00105997	2368.39	548.583	616.559	247.504	781.684	2540.38	2090.74	2474.04	298	112	334	4253	2816	5274	middle
65	gga-miR-130b-5p	CCTCTTTCCCTGTTGCACTACT	down	0.0277574	-5.17098	0.0010772	2618.9	72.6939	84.8286	81.7648	51.4882	2570.25	2493.89	2792.56	41	37	22	4303	3359	5953	middle
68	gga-miR-455-3p	TGCAGTCCATGGGCATATACAC	down	0.17159	-2.54296	0.0011672	2580.92	442.861	407.591	335.899	585.093	2731.52	2281.55	2729.7	197	152	250	4573	3073	5819	middle
70	gga-miR-458a-3p	ATAGCTCTTTGAATGGTACTGC	down	0.073026	-3.77545	0.00120394	2124.53	155.146	312.417	64.0859	88.9342	2353.42	1848.7	2171.47	151	29	38	3940	2490	4629	middle
71	gga-let-7c-5p	TGAGGTAGTAGGTTGTATGGTT	down	0.361174	-1.46923	0.00123398	15768.6	5695.2	4136.19	5680.13	7269.28	17267.6	14418.5	15619.6	1999.13	2570.36	3106.03	28908.6	19420.1	33296.9	high
72	gga-miR-1664-3p_L+1	TTCTGTGACCTCATTTACCTCC	down	0.0175059	-5.83601	0.00123415	716.24	12.5384	16.5519	0	21.0634	771.134	710.524	667.062	8	0	9	1291	957	1422	middle
77	gga-miR-15b-5p_R-1	TAGCAGCACATCATGGTTTGC	down	0.025748	-5.2794	0.00148592	26276.8	676.575	764.492	570.144	695.091	24388.7	26634.6	27807.1	369.5	258	297	40830.5	35874	59277.5	high
78	gga-miR-6606-5p	GAGGAGCGGGAGGAGCGGGA	down	0.212126	-2.23701	0.00156666	556.188	117.982	62.0697	90.6042	201.272	509.51	532.336	626.719	30	41	86	853	717	1336	middle
79	gga-miR-20a-5p	TAAAGTGCTTATAGTGCAGGTAG	down	0.231406	-2.1115	0.0015757	52767	12210.6	11818.1	11670.3	13143.5	51783.9	56639.2	49877.9	5712	5281	5616	86694.5	76287	106326	high
81	gga-miR-20b-3p_R-2	ACTGTAATGTGGGCACTTAC	down	-inf	-inf	0.00163317	48.9631	0	0	0	0	51.3691	50.4866	45.0337	0	0	0	86	68	96	middle
84	gga-miR-1677-3p_L+1	TTGACTTCAGTAGGAGCAGGATT	down	0.156101	-2.67945	0.0017916	387.181	60.4393	80.6906	39.7775	60.8497	413.342	336.33	411.871	39	18	26	692	453	878	middle
85	gga-miR-1677-5p	TCCTGCACCGCTGAAGTCAAT	down	0.370866	-1.43103	0.00187856	100.651	37.328	39.3108	37.5676	35.1056	105.127	103.943	92.882	19	17	15	176	140	198	middle
86	gga-miR-363-5p	GTGGATCACGATGCAATTTTGA	down	0.031832	-4.97338	0.00189703	532.956	16.965	12.4139	22.0986	16.3826	551.322	485.562	561.983	6	10	7	923	654	1198	middle
88	gga-miR-1551-5p	CTAGCAGCAAAAAGAACTTCAGA	down	-inf	-inf	0.00205333	44.2385	0	0	0	0	47.7852	40.8347	44.0955	0	0	0	80	55	94	middle
90	gga-miR-30a-3p	CTTTCAGTCGGATGTTTGCAGC	down	0.74203	-0.430451	0.00211563	5498.78	4080.26	3978.67	4349	3913.1	5565.18	5218.68	5712.48	1923	1968	1672	9317	7029	12177.5	middle
91	gga-miR-301b-3p_R-2	CAGTGCAATAGTATTGTCAAAGC	down	0.0730497	-3.77498	0.00223464	2621.62	191.509	188.278	196.677	189.57	2781.1	2686.18	2397.58	91	89	81	4656	3618	5111	middle
94	gga-let-7c-3p	CTGTACAACCTTCTAGCTTTCC	down	-inf	-inf	0.00244844	44.4568	0	0	0	0	43.0067	41.5772	48.7865	0	0	0	72	56	104	middle
95	gga-miR-190a-5p_R+1	TGATATGTTTGATATATTAGGTT	down	0.213775	-2.22584	0.00245174	913.226	195.225	291.728	134.801	159.145	847.59	1063.19	828.902	141	61	68	1419	1432	1767	middle
97	gga-let-7g-3p_1ss22CT	CTGTACAGGCCACTGCCTTGCT	down	-inf	-inf	0.00261161	52.3402	0	0	0	0	49.5771	49.7441	57.6994	0	0	0	83	67	123	middle
98	gga-miR-181b-1-3p_L+1R-1	CTCACTGAACAATGAATGCAA	down	0.138861	-2.84829	0.00261534	117.488	16.3146	37.2418	0	11.7019	127.228	122.504	102.733	18	0	5	213	165	219	middle
100	gga-miR-143-5p_R+1	GGTGCAGTGCTGCATCTCTGGT	down	0.246898	-2.01801	0.00298327	730.564	180.375	211.037	156.9	173.188	642.711	763.238	785.744	102	71	74	1076	1028	1675	middle
101	gga-miR-3530-5p	GCTCTGCTCGCACCATTGTGG	down	0.104675	-3.25601	0.00308461	111.792	11.7019	0	0	35.1056	128.423	95.776	111.177	0	0	15	215	129	237	middle
102	gga-miR-130c-3p	CAGTGCAATGTTAAAAGGGCAT	down	0.142444	-2.81153	0.00320341	7522.05	1071.47	943.459	1096.09	1174.87	8330.15	7050.3	7185.69	456	496	502	13946	9496	15318	middle
103	gga-miR-214_R+1	ACAGCAGGCACAGACAGGCAGT	down	0.179047	-2.48159	0.00326297	49120.1	8794.79	8948.38	7842.79	9593.19	53266.5	44209.5	49884.2	4325	3549	4099	89176.5	59545.5	106340	high
107	gga-miR-181b-5p_R+2	AACATTCATTGCTGTCGGTGGGTT	down	0.102628	-3.2845	0.00371032	21274.9	2183.4	1406.91	2589.95	2553.35	23665	18616.9	21542.8	680	1172	1091	39619	25075	45923.5	high
109	gga-miR-1306-5p_L-1R-2	CCACCTCCCCTGCAAACGTCCA	down	0.358889	-1.47839	0.00389585	128.032	45.9494	41.3798	30.938	65.5304	144.55	118.049	121.497	20	14	28	242	159	259	middle
110	gga-miR-12277-3p_R+1	TTTGGGTGCCAGCCCCGTTGCGT	down	0.401146	-1.3178	0.00396725	540.809	216.943	140.691	278.442	231.697	597.912	498.183	526.331	68	126	99	1001	671	1122	middle
115	gga-miR-454-3p_R+2	TAGTGCAATATTGCTTATAGGGTCT	down	0.0222189	-5.49207	0.00439292	11824.9	262.737	221.382	269.603	297.227	13318.3	11412.2	10744.3	107	122	127	22297	15371	22904	high
117	gga-miR-460a-5p	CCTGCATTGTACACACTGTGTG	down	0.202336	-2.30517	0.00442127	1133.22	229.292	215.175	238.665	234.037	1108.02	1038.69	1252.97	104	108	100	1855	1399	2671	middle
119	gga-miR-10b-3p_L+2R-1	ACAGATTCGATTCTAGGGGAAT	down	0.60753	-0.718972	0.00470506	240.352	146.021	132.415	134.801	170.847	231.758	229.417	259.882	64	61	73	388	309	554	middle
120	gga-miR-34a-3p_R-1	CAATCAGCAAGTATACTGCCCT	down	0.11667	-3.0995	0.00474069	65.0238	7.5863	22.7589	0	0	54.953	64.5931	75.5253	11	0	0	92	87	161	middle
121	gga-miR-1552-3p_R+1	CTAGCTGCTCTGCACTGACTGT	down	0.115723	-3.11126	0.00487341	65.5558	7.5863	22.7589	0	0	56.7449	65.3355	74.5871	11	0	0	95	88	159	middle
123	gga-miR-12283-3p_R+1	TCTTCTCTCTGTCTTTCTCAGT	down	-inf	-inf	0.00508505	22.1069	0	0	0	0	20.906	25.2433	20.1713	0	0	0	35	34	43	middle
124	gga-miR-148b-3p	TCAGTGCATCACAGAACTTGGT	down	0.537028	-0.89693	0.00516834	22186.4	11914.7	10171.2	13595.1	11978	22033.2	21720.4	22805.8	4916	6152	5118	36887	29255	48616	high
126	gga-miR-1559-3p	AGTTACATGTATGCATCGAGCA	down	0.114327	-3.12876	0.00528646	36.1943	4.13798	12.4139	0	0	34.047	30.4404	44.0955	6	0	0	57	41	94	middle
130	gga-miR-6544-5p_L-1R+1	TCAGAAAAGGATATGAATTGTC	down	-inf	-inf	0.00555428	21.4185	0	0	0	0	19.1141	24.5008	20.6404	0	0	0	32	33	44	middle
131	gga-miR-16-2-3p_L+1R-2	CCCAATATTATTGTGCTGCTT	down	0.351215	-1.50958	0.00567088	70.3996	24.7254	35.1728	13.2592	25.7441	75.2617	60.8808	75.0562	17	6	11	126	82	160	middle
132	gga-miR-15b-3p_L+1	CGAATCATTATTTGCTGCTTTA	down	0.0641183	-3.96312	0.00575948	64.5366	4.13798	12.4139	0	0	64.51	51.229	77.8708	6	0	0	108	69	166	middle
133	gga-miR-19a-5p_L+3R-2	GTTAGTTTTGCATAGTTGCACT	down	-inf	-inf	0.00579717	18.2135	0	0	0	0	19.1141	20.0461	15.4803	0	0	0	32	27	33	middle
136	gga-miR-1329-3p	CCTCGTAGCTTGATCACGATAT	down	-inf	-inf	0.0059366	39.7794	0	0	0	0	34.6443	45.2894	39.4045	0	0	0	58	61	84	middle
139	gga-mir-1737-p5	TCCCACTGCCCCTCAGCAGCACC	down	0.074047	-3.75542	0.00616029	52.6777	3.90062	0	0	11.7019	55.5503	40.0923	62.3904	0	0	5	93	54	133	middle
140	gga-miR-18a-3p_R+1	ACTGCCCTAAGTGCTCCTTCTGG	down	-inf	-inf	0.00625271	86.1731	0	0	0	0	97.9596	74.2449	86.3146	0	0	0	164	100	184	middle
141	gga-miR-148a-5p	AAAGTTCTGTGACACTCAGACT	down	0.189753	-2.3978	0.0062614	163.811	31.0836	41.3798	33.1479	18.723	172.027	133.641	185.764	20	15	8	288	180	396	middle
142	gga-miR-1306-3p_R-1	TGGACGTTGGCTCTGGTGGTGA	down	0.297853	-1.74733	0.00627098	151.349	45.0797	18.6209	46.407	70.2112	158.288	125.474	170.284	9	21	30	265	169	363	middle
143	gga-miR-140-5p_L+1	CAGTGGTTTTACCCTATGGTAG	down	0.604702	-0.725703	0.00639042	1214.06	734.142	827.596	616.551	758.281	1095.48	1327.5	1219.19	400	279	324	1834	1788	2599	middle
144	gga-miR-1456-5p_L-1	AAAGGACGGAGGCGGCCCGCGC	down	0.506743	-0.980675	0.00653576	944.166	478.449	347.59	563.514	524.243	955.107	862.726	1014.67	168	255	224	1599	1162	2163	middle
146	gga-miR-1a-1-5p	ACATACTTCTTTATATGCCCATA	down	0.115055	-3.11961	0.00665267	32.0117	3.6831	0	11.0493	0	38.2282	24.5008	33.3062	0	5	0	64	33	71	middle
149	gga-miR-103-2-5p	AGCTTCTTTACAGTGCTGCCTTG	down	-inf	-inf	0.00721615	11.2683	0	0	0	0	12.5436	11.8792	9.38202	0	0	0	21	16	20	middle
159	gga-miR-3539	CAGAGGAAGACTGATGCTAGTT	down	0.100003	-3.32189	0.00761793	34.4821	3.44832	10.3449	0	0	35.2416	25.9857	42.2191	5	0	0	59	35	90	middle
161	gga-miR-218-5p	TTGTGCTTGATCTAACCATGT	down	0.201576	-2.31061	0.00766464	768.197	154.85	211.037	125.962	127.55	630.466	884.628	789.497	102	57	54.5	1055.5	1191.5	1683	middle
162	gga-miR-129-1-3p	AAGCCCTTACCCCAAAAAGCAT	down	0.434632	-1.20213	0.00770798	278.414	121.008	111.725	143.641	107.657	319.563	245.008	270.671	54	65	46	535	330	577	middle
164	gga-miR-144-5p_R+1	GGATATCATCATATACTGTAAGT	down	0.206927	-2.27281	0.00790116	344.466	71.2791	126.208	22.0986	65.5304	295.671	427.651	310.076	61	10	28	495	576	661	middle
167	gga-miR-130a-5p	GCCCTTTTTCTGTTGTACTACT	down	0.0664153	-3.91234	0.00815466	138.528	9.2004	16.5519	11.0493	0	109.906	144.778	160.902	8	5	0	184	195	343	middle
168	gga-miR-130b-3p	CAGTGCAATAATGAAAGGGCGT	down	0.0196701	-5.66785	0.00820748	63433.8	1247.75	647.594	1239.73	1855.92	72816.3	53036.1	64448.9	313	561	793	121906	71434	137388	high
172	gga-let-7a-5p	TGAGGTAGTAGGTTGTATAGTT	down	0.425614	-1.23238	0.00867891	80926.4	34443.4	25941.6	36253.7	41134.9	81576.4	81090	80112.7	12538.3	16405.4	17576.2	136572	109220	170779	high
173	gga-miR-455-5p	TATGTGCCCTTGGACTACATCG	down	0.0438218	-4.51221	0.00877591	6186.24	271.092	297.935	269.603	245.739	6430.69	5119.19	7008.84	144	122	105	10766	6895	14941	middle
178	gga-miR-135a-5p	TATGGCTTTTTATTCCTATGTGA	down	0.0796668	-3.64988	0.010117	51.9303	4.13712	4.82764	3.6831	3.90062	50.9709	60.8808	43.9391	2.33333	1.66667	1.66667	85.3333	82	93.6667	middle
180	gga-miR-1416-5p	TCCTTAACTCATGCCGCTGTG	down	0.104693	-3.25576	0.0104158	9762.09	1022.03	494.489	998.856	1572.73	8177.84	11841.3	9267.09	239	452	672	13691	15949	19755	high
183	gga-miR-1467-3p_L+1	TTCACACCAGAGTAACTGGGATC	down	0.128532	-2.9598	0.0109789	28.655	3.6831	0	11.0493	0	30.4631	20.7886	34.7135	0	5	0	51	28	74	middle
184	gga-miR-184-3p	TGGACGGAGAACTGATAAGGGT	down	0.32763	-1.60986	0.0110711	463.642	151.903	86.8976	254.134	114.678	446.792	418.741	525.393	42	115	49	748	564	1120	middle
187	gga-miR-1663-5p_R+2	TACCACTGTCCTGGGTGCCTGG	down	-inf	-inf	0.0116758	28.0768	0	0	0	0	25.6845	34.1527	24.3933	0	0	0	43	46	52	middle
192	gga-miR-130c-5p	GCCCTTTTTATGTTGTACTACT	down	-inf	-inf	0.0130554	39.6827	0	0	0	0	31.6577	47.5168	39.8736	0	0	0	53	64	85	middle
194	gga-miR-499-3p	AACATCACTTTAAGTCTGTGCT	down	-inf	-inf	0.013144	267.014	0	0	0	0	205.476	292.525	303.039	0	0	0	344	394	646	middle
196	gga-miR-96-5p_L+1	TTTGGCACTAGCACATTTTTGCT	down	0.10549	-3.24482	0.0132121	71.9147	7.5863	22.7589	0	0	76.4563	89.0939	50.1938	11	0	0	128	120	107	middle
198	gga-miR-338-5p	AACAATATCCTGGTGCTGAGT	down	0.484003	-1.04691	0.0134114	367.952	178.09	157.243	154.69	222.335	435.443	340.042	328.371	76	70	95	729	458	700	middle
199	gga-miR-1416-3p	ACAATTGTATGAGTTGAGTACA	down	-inf	-inf	0.0134567	103.685	0	0	0	0	79.4429	114.337	117.275	0	0	0	133	154	250	middle
203	gga-miR-9-3p_R+1	TAAAGCTAGAGAACCGAATGTA	down	-inf	-inf	0.0143387	36.7118	0	0	0	0	33.4496	31.1829	45.5028	0	0	0	56	42	97	middle
204	gga-miR-499-5p_R-1	TTAAGACTTGTAGTGATGTTTA	down	0.00442255	-7.8209	0.0143579	8876.35	39.2561	51.7247	30.938	35.1056	6736.52	10010.4	9882.08	25	14	15	11278	13483	21066	high
206	gga-miR-1451-5p	TCGCACAGGAGCAAGTTACCGC	down	0.714266	-0.485467	0.0148045	2873.65	2052.55	1839.33	1975.61	2342.71	2800.21	2700.29	3120.46	889	894	1001	4688	3637	6652	middle
207	gga-miR-205b	CCCTTCATTCCACCGGAATCTG	down	-inf	-inf	0.0148239	102.133	0	0	0	0	87.208	92.0637	127.126	0	0	0	146	124	271	middle
210	gga-miR-1618-3p_L+1	AGAGCCCGGAGCCAGGCTGCTGT	down	-inf	-inf	0.0151182	9.85427	0	0	0	0	11.349	7.42449	10.7893	0	0	0	19	10	23	middle
212	gga-miR-137-3p_L+1	TTATTGCTTAAGAATACGCGTAG	down	0.0361721	-4.78898	0.0152605	95.3308	3.44832	10.3449	0	0	121.255	86.8666	77.8708	5	0	0	203	117	166	middle
213	gga-miR-9-5p	TCTTTGGTTATCTAGCTGTATGA	down	0.188784	-2.40519	0.0152859	100.081	18.8938	30.5176	12.7067	13.4571	90.7919	126.773	82.6791	14.75	5.75	5.75	152	170.75	176.25	middle
216	gga-miR-383-5p	AGATCAGAAGGTGATTGTGGCT	down	0.431245	-1.21342	0.0157109	638.232	275.234	165.519	274.023	386.161	578.798	653.355	682.542	80	124	165	969	880	1455	middle
222	gga-miR-1551-3p	TGAGTTTGTGTTGCTGCTTTCT	down	-inf	-inf	0.016382	9.07243	0	0	0	0	11.349	7.42449	8.44382	0	0	0	19	10	18	middle
223	gga-miR-148b-5p	GAGGTTCTGTCCTACACTCCGGCT	down	0.480336	-1.05788	0.0165718	147.585	70.8902	51.7247	88.3944	72.5516	150.523	147.747	144.483	25	40	31	252	199	308	middle
225	gga-miR-460b-5p	TCCTCATTGTACATGCTGTGTG	down	0.0890862	-3.48865	0.0167683	136.683	12.1766	24.8279	0	11.7019	148.134	97.2609	164.654	12	0	5	248	131	351	middle
228	gga-miR-18b-3p_R-3	TACTGCCCTAAATGCTCCTTCT	down	-inf	-inf	0.0170969	112.308	0	0	0	0	118.866	83.8968	134.163	0	0	0	199	113	286	middle
231	gga-let-7a-2-3p	CTGTACAACCTCCTAGCTTTCC	down	-inf	-inf	0.0178009	29.9802	0	0	0	0	29.8657	23.0159	37.059	0	0	0	50	31	79	middle
233	gga-miR-183	TATGGCACTGGTAGAATTCACTG	down	0.295077	-1.76084	0.0178659	509.687	150.397	157.243	134.801	159.145	541.167	578.368	409.525	76	61	68	906	779	873	middle
237	gga-miR-3532-3p	TTGGAGGCTGCAGTGTCATGGT	down	0.143734	-2.79853	0.0188715	25.6244	3.6831	0	11.0493	0	33.4496	18.5612	24.8624	0	5	0	56	25	53	middle
242	gga-miR-6694-3p	TTAAGAGTAGGGATTCTGTTCC	down	-inf	-inf	0.0194567	4.89453	0	0	0	0	3.58389	5.93959	5.16011	0	0	0	6	8	11	middle
246	gga-miR-19b-5p	AGTTTTGCAGGTTTGCATCCAGC	down	0.161178	-2.63327	0.0205606	31.9915	5.15634	0	15.469	0	32.8523	27.4706	35.6517	0	7	0	55	37	76	middle
249	gga-let-7d_R+1	AGAGGTAGTGGGTTGCATAGTT	down	0.483719	-1.04776	0.0210658	1036.89	501.563	293.797	539.206	671.687	1174.92	983.003	952.744	142	244	287	1967	1324	2031	middle
250	gga-miR-100-5p	AACCCGTAGATCCGAACTTGTG	down	0.664729	-0.589162	0.0215125	65682.9	43661.3	49567.8	44513.2	36903	66851.2	63864.4	66333.2	23957.5	20143	15768	111920	86018.5	141405	high
254	gga-miR-99a-3p_R+2	CAAGCTCGCTTCTATGGGTCTGT	down	0.622417	-0.684048	0.0218456	270.663	168.465	206.899	137.011	161.486	250.275	282.131	279.584	100	62	69	419	380	596	middle
255	gga-miR-99a-5p_R-1	AACCCGTAGATCCGATCTTGT	down	0.751867	-0.411451	0.0219077	106487	80064	90306.2	78204.7	71680.9	97536.5	109007	112917	43647.5	35389	30628	163292	146820	240710	high
258	gga-miR-490-3p_R+1	CAACCTGGAGGACTCCATGCTGT	down	-inf	-inf	0.0229086	60.725	0	0	0	0	76.4563	61.6233	44.0955	0	0	0	128	83	94	middle
259	gga-miR-33-3p_L+1R+1	CAATGTTCCTGCAGTGCAGTAT	down	0.13392	-2.90055	0.023022	88.2028	11.8122	10.3449	11.0493	14.0422	78.2483	74.2449	112.115	5	5	6	131	100	239	middle
260	gga-mir-1786-p5	TAACACAACAGGAAACAAATTC	down	-inf	-inf	0.0230982	4.13521	0	0	0	0	2.98657	5.19715	4.22191	0	0	0	5	7	9	low
265	gga-miR-15c-3p	CAGACCATTCTGGGCTGCCTCA	down	-inf	-inf	0.0237883	49.3614	0	0	0	0	54.3557	34.1527	59.5758	0	0	0	91	46	127	middle
266	gga-miR-10b-5p	TACCCTGTAGAACCGAATTTGT	down	0.746378	-0.422022	0.0240682	37283.5	27827.6	28742.4	28509.4	26230.9	40694.5	34181.1	36974.9	13892	12901	11208	68129	46038.3	78820.7	high
269	gga-mir-1636-p5	TGCCCCGTCACTCCTGATACCG	down	-inf	-inf	0.0244276	6.93396	0	0	0	0	8.95972	6.68204	5.16011	0	0	0	15	9	11	middle
271	gga-miR-1782	ACATTCATTGGAGCAGGGACA	down	-inf	-inf	0.0251685	20.5679	0	0	0	0	26.8792	15.5914	19.2331	0	0	0	45	21	41	middle
272	gga-miR-199b_L+1	ACAGTAGTCTGCACATTTGGT	down	-inf	-inf	0.0254173	5.06626	0	0	0	0	3.9821	6.68204	4.53464	0	0	0	6.66667	9	9.66667	low
275	gga-miR-490-5p	CCATGGATCTCCAGGTGGGT	down	-inf	-inf	0.0256397	5.74497	0	0	0	0	4.1812	7.42449	5.62921	0	0	0	7	10	12	middle
276	gga-miR-190b-5p	TGATATGTTTGATATTAGGTTG	down	-inf	-inf	0.0256906	36.056	0	0	0	0	24.4899	43.8045	39.8736	0	0	0	41	59	85	middle
279	gga-miR-206	TGGAATGTAAGGAAGTGTGTGG	down	0.114592	-3.12542	0.0264992	124279	14241.5	9891.84	14392.8	18439.8	155937	90645	126256	4781	6513	7879	261064	122089	269144	high
281	gga-miR-20a-3p_L-5	ACTGCATTATAAGCACTTAAAGT	down	-inf	-inf	0.027182	11.6091	0	0	0	0	14.9329	8.16694	11.7275	0	0	0	25	11	25	middle
282	gga-miR-129-5p	CTTTTTGCGGTCTGGGCTTGC	down	0.557079	-0.844045	0.0275763	106.717	59.4496	40.3453	60.7711	77.2323	106.023	96.1472	117.979	19.5	27.5	33	177.5	129.5	251.5	middle
283	gga-miR-216b	AAATCTCTGCAGGCAAATGTGA	down	-inf	-inf	0.0277533	124.914	0	0	0	0	108.711	167.051	98.9803	0	0	0	182	225	211	middle
287	gga-miR-12266-5p	GCCCCCATCGATTTGCTCTAC	down	0.316872	-1.65803	0.0297675	27.8305	8.81872	12.4139	0	14.0422	25.6845	24.5008	33.3062	6	0	6	43	33	71	middle
289	gga-mir-3539-p3_1ss22GT	CTGCCTCATGTCCTCCTCTAGT	down	-inf	-inf	0.030192	13.904	0	0	0	0	8.95972	16.3339	16.4185	0	0	0	15	22	35	middle
290	gga-miR-182-5p_R-1	TTTGGCAATGGTAGAACTCACACT	down	0.168846	-2.56622	0.0311068	1405.23	237.268	213.106	274.023	224.676	1556.01	1676.45	983.236	103	124	96	2605	2258	2096	middle
291	gga-miR-27b-5p_R-1	AGAGCTTAGCTGATTGGTGAAC	down	0.630486	-0.665465	0.0317755	229.776	144.87	120.001	181.208	133.401	231.758	196.749	260.82	58	82	57	388	265	556	middle
296	gga-miR-19b-3p	TGTGCAAATCCATGCAAAACTGA	down	0.291728	-1.7773	0.0336642	6307.08	1839.95	1977.26	1901.22	1641.38	7722.88	6448.17	4750.2	955.667	860.333	701.333	12929.3	8685	10126.2	high
298	gga-miR-92-3p_R+1	TATTGCACTTGTCCCGGCCTGT	down	0.616458	-0.697927	0.0339756	52940	32635.2	25766.2	32634.1	39505.5	53908.6	51998.2	52913.2	12453.5	14767.5	16880	90251.5	70036	112797	high
301	gga-miR-551-3p	GCGACCCATACTTGGTTTCAG	down	-inf	-inf	0.0348704	7.12971	0	0	0	0	8.95972	4.4547	7.97472	0	0	0	15	6	17	middle
305	gga-miR-12259-3p_L-2R+3	TGCCTCTTTGTCTATCTGCAGT	down	-inf	-inf	0.0354753	5.11386	0	0	0	0	5.37583	6.68204	3.28371	0	0	0	9	9	7	low
308	gga-miR-101-1-5p_R-1	TCGGTTATCATGGTACCGGTGC	down	-inf	-inf	0.0358156	11.2616	0	0	0	0	11.349	7.42449	15.0112	0	0	0	19	10	32	middle
309	gga-miR-1684b-3p	AAGTATGAGGAAATGGAGATCT	down	0.39156	-1.3527	0.0365088	418.61	163.911	39.3108	225.406	227.016	436.04	498.926	320.865	19	102	97	730	672	684	middle
313	gga-miR-6599-3p	TGACGGATCCTGGCTCCCTCCG	down	-inf	-inf	0.0379812	5.99241	0	0	0	0	8.36241	4.4547	5.16011	0	0	0	14	6	11	middle
315	gga-mir-3535-p3	TAGATAGTCAAGTGCTGATC	down	0.324078	-1.62559	0.03824	97.4649	31.5863	26.8969	39.7775	28.0845	118.268	69.0478	105.079	13	18	12	198	93	224	middle
317	gga-miR-138-2-3p_L+2R-1	GCTATTTCACTACACCAGGGT	down	0.704889	-0.504533	0.0389717	43.7604	30.8462	28.9659	33.1479	30.4248	48.3825	37.8649	45.0337	14	15	13	81	51	96	middle
318	gga-miR-3525	CAGCCATTCTGCGATTCTGTGA	down	0.232345	-2.10566	0.0392402	125.005	29.0443	43.4488	13.2592	30.4248	80.6375	157.399	136.978	21	6	13	135	212	292	middle
320	gga-miR-193b-3p_R-2	AACTGGCCCACAAAGTCCCGCT	down	0.572015	-0.805875	0.0395089	4824.53	2759.7	3043.48	1977.82	3257.8	4374.14	4217.85	5881.59	1471	895	1392	7323	5681	12538	middle
323	gga-miR-193b-5p	CGGGGTTTTGGGGGCGAGATGA	down	-inf	-inf	0.0406442	6.28491	0	0	0	0	7.16778	3.71225	7.97472	0	0	0	12	5	17	low
333	gga-miR-124a-3p_L-1	TAAGGCACGCGGTGAATGCCA	down	-inf	-inf	0.0447486	3.54234	0	0	0	0	5.07718	2.9698	2.58006	0	0	0	8.5	4	5.5	middle
337	gga-miR-19a-3p	TGTGCAAATCTATGCAAAACTGA	down	0.34775	-1.52388	0.0476478	4502.86	1565.87	1799.33	1596.25	1302.03	5505.05	4854.13	3149.39	869.667	722.333	556.333	9216.33	6538	6713.67	high
338	gga-miR-12223-5p	TAGTTCAGCTGTCTGTGAATGAGG	down	-inf	-inf	0.0483011	4.52214	0	0	0	0	6.57046	3.71225	3.28371	0	0	0	11	5	7	middle
339	gga-miR-128-2-5p_R-2	GGGGGCCGTTACACTGTAAGA	down	0.213343	-2.22875	0.0486246	20.7165	4.41972	0	13.2592	0	21.5033	23.7584	16.8876	0	6	0	36	32	36	middle
340	gga-miR-6615-5p_R-1	TTGGGGACACCATCAGAACAGCC	down	-inf	-inf	0.0492994	4.06996	0	0	0	0	2.98657	5.93959	3.28371	0	0	0	5	8	7	middle

## Sheet: D14_D1 pair
Table S2. DE-miRNAs(D14 VS D1)
Index	miR_name	miR_seq	up/down	fold_change(D14(mean)/D1(mean))	log2(fold_change)	pvalue(t_test)	D1(mean)	D14(mean)	D1/D1_1(norm)	D1/D1_2(norm)	D1/D1_3(norm)	D14/D14_1(norm)	D14/D14_2(norm)	D14/D14_3(norm)	D1/D1_1(raw)	D1/D1_2(raw)	D1/D1_3(raw)	D14/D14_1(raw)	D14/D14_2(raw)	D14/D14_3(raw)	Expression level
2	gga-miR-1a-3p_R+1	TGGAATGTAAAGAAGTATGTAT	up	5.69439	2.50954	7.91297e-06	956347	5.44582e+06	1.13307e+06	880176	855796	5.23514e+06	5.59171e+06	5.5106e+06	1875466	1.05253e+06	1.66916e+06	4.06188e+06	4713982	3.90662e+06	high
5	gga-miR-12211-3p	TTAGAGGACAATGGCCAATACT	up	2.08405	1.05939	2.733e-05	9.90786	20.6485	10.2706	9.19874	10.2542	20.6215	20.1654	21.1587	17	11	20	16	17	15	middle
8	gga-mir-26a-2-p3	CCTGTTCTAGGTTACTTGGCTC	up	2.64006	1.40057	4.67198e-05	924.131	2439.76	905.626	1017.72	849.051	2457.83	2330.88	2530.58	1499	1217	1656	1907	1965	1794	middle
17	gga-miR-1454_L-1R-1	TACAATGATGAGACTTTGGCTC	up	2.12677	1.08866	0.000349519	301.769	641.792	283.348	287.67	334.288	645.711	602.588	677.078	469	344	652	501	508	480	middle
33	gga-miR-425-3p_R+1	CATCGGGGATGTCGTGTCTGTCC	up	3.52418	1.81729	0.000976456	231.297	815.131	221.724	283.489	188.678	738.508	894.393	812.493	367	339	368	573	754	576	middle
39	gga-miR-30e-3p_L+1	CTTTCAGTCGGATGTTTACAGC	up	1.58035	0.660248	0.00125915	5259.94	8312.57	5360.65	5291.79	5127.37	7950.89	8475.38	8511.43	8873	6328	10000.5	6169	7145	6034	middle
42	gga-miR-7_R+2	TGGAAGACTAGTGATTTTGTTGTT	up	2.47639	1.30824	0.00132929	181.898	450.452	227.162	176.17	142.363	418.015	482.189	451.15	376	210.667	277.667	324.333	406.5	319.833	middle
44	gga-miR-1729-3p	CTACTCGGTGAGTAAGGATAGC	up	3.21365	1.68421	0.00140013	57.9238	186.147	54.978	61.8825	56.911	198.482	185.047	174.912	91	74	111	154	156	124	middle
47	gga-miR-30e-5p_R+5	TGTAAACATCCTTGACTGGAAGCT	up	1.8453	0.883854	0.00153204	75592.7	139491	72537.7	71445.4	82795	146486	143848	128139	120065	85435.5	161484	113656	121268	90841.5	high
48	gga-miR-145-3p_L+2R-1	GGATTCCTGGAAATACTGTTCT	up	1.9023	0.927742	0.00153546	819.307	1558.56	857.294	902.313	698.313	1525.99	1521.89	1627.81	1419	1079	1362	1184	1283	1154	middle
50	gga-miR-1b-3p_R+1	TGGAATGTTAAGAAGTATGTAT	up	11.8059	3.56143	0.00165916	2241.01	26457	2843.85	1860.38	2018.8	24357.2	26324.1	28689.8	4707.17	2224.67	3937.5	18898.5	22192	20339	high
51	gga-let-7a-3p	CTATACAATCTACTGTCTTTCC	up	2.46984	1.30442	0.00168337	32.351	79.9019	35.4437	31.3594	30.25	83.9897	82.8361	72.8799	58.6667	37.5	59	65.1667	69.8333	51.6667	middle
55	gga-miR-221-5p_L-1R-3	ACCTGGCATACAATGTAGATTTC	up	1.46286	0.548789	0.00184344	496.654	726.535	458.552	492.551	538.86	728.198	693.925	757.481	759	589	1051	565	585	537	middle
61	gga-miR-133a-5p_R-1	AGCTGGTAAAATGGAACCAAAT	up	3.17427	1.66642	0.00227617	7531.58	23907.2	7096.08	7671.33	7827.31	25537.8	23966.5	22217.3	11745.5	9173.5	15266.5	19814.5	20204.5	15750.5	high
67	gga-miR-1635_R-3	TGCCCAGGCTGTGCTGTGCTCT	up	inf	inf	0.00249764	0	6.47604	0	0	0	6.44423	5.93099	7.05289	0	0	0	5	5	5	middle
68	gga-miR-1434_R+2	GTGCGTGATGATGGAAAATTTC	up	inf	inf	0.00260603	0	42.3615	0	0	0	45.1096	43.8893	38.0856	0	0	0	35	37	27	middle
69	gga-miR-191-5p_R-1	CAACGGAATCCCAAAAGCAGCT	up	3.53742	1.8227	0.00262242	51379.2	181750	52980	53648.7	47508.9	165791	193039	186419	87693	64154	92662	128635	162738	132158	high
72	gga-miR-146c-3p_L-1R+1	GTCCATGGTATTCAGTTCTCTA	up	2.0018	1.0013	0.00310825	83.7443	167.639	96.6645	82.7887	71.7796	148.217	175.557	179.144	160	99	140	115	148	127	middle
75	gga-miR-363-3p_R-1	AATTGCACGGTATCCATCTGTA	up	1.4478	0.533863	0.00368897	29599.3	42853.9	32402.6	29279.6	27115.8	42927.6	41203.7	44430.4	53633	35013	52887	33307	34736	31498	high
78	gga-miR-2188-3p_L-1R+1	ATATATGTGGTCAGACCTATCT	up	3.76077	1.91103	0.00401655	88.9821	334.641	112.373	66.9	87.6737	375.054	284.687	344.181	186	80	171	291	240	244	middle
79	gga-miR-26a-5p_R+1	TTCAAGTAATCCAGGATAGGCT	up	1.40781	0.493455	0.00402215	252420	355359	271880	239981	245398	348018	337512	380548	450018	286974	478628	270024	284532	269782	high
82	gga-miR-30c-1-3p_R+1	TGGGAGAGGATTGTTTACGCCT	up	2.32581	1.21773	0.00437312	1499.29	3487.05	1670.48	1481	1346.38	3119.01	3496.91	3845.24	2765	1771	2626	2420	2948	2726	middle
86	gga-miR-143-3p_1ss22GT	TGAGATGAAGCACTGTAGCTCT	up	1.69604	0.762168	0.00501791	105231	178475	120562	107883	87247.1	164372	177234	193819	199555	129008	170168	127534	149414	137404	high
91	gga-mir-219b-p5	GATGTCCAGACACAATTCTTG	up	2.72211	1.44473	0.00560231	112.061	305.042	141.976	91.1512	103.055	261.636	303.666	349.824	235	109	201	203	256	248	middle
94	gga-mir-1434-p3	GAAATTTGAGTATCTGACG	up	24.943	4.64057	0.00609443	1.02542	25.5772	0	0	3.07627	28.3546	20.1654	28.2116	0	0	6	22	17	20	middle
100	gga-miR-30d_R+2	TGTAAACATCCCCGACTGGAAGCT	up	2.096	1.06764	0.00656384	74087.6	155288	69648	82201.6	70413.3	137437	170658	157768	115282	98298	137335	106636	143870	111846	high
102	gga-miR-146b-3p_L+2	TGCCCTATGGATTCAGTTCTGC	up	5.78601	2.53257	0.0067055	180.08	1041.94	207.225	175.612	157.403	958.901	967.937	1198.99	343	210	307	744	816	850	middle
107	gga-miR-140-3p_L+1	ACCACAGGGTAGAACCACGGAC	up	1.8941	0.921513	0.00733707	13855.8	26244.4	14127.5	14917	12523	23638.7	25995.5	29098.8	23384	17838	24425	18341	21915	20629	high
117	gga-miR-1729-5p	ATCCCTTACTCACATGAGTAGTC	up	1.97791	0.983979	0.00875858	84.3268	166.791	86.9981	84.4612	81.5212	158.528	183.861	157.985	144	101	159	123	155	112	middle
122	gga-miR-7b_R+3	TGGAAGACTAGTGATTTTTGTTGTT	up	2.75445	1.46176	0.00917378	448.389	1235.06	476.677	455.756	412.733	1068.45	1355.23	1281.51	789	545	805	829	1142.5	908.5	middle
125	gga-miR-10b-3p_L+2R-1	ACAGATTCGATTCTAGGGGAAT	up	1.87831	0.909434	0.00931721	166.095	311.978	166.142	199.864	132.28	300.301	278.756	356.876	275	239	258	233	235	253	middle
129	gga-miR-146c-5p_R-1	TGAGAACTGAATTCCATGGACT	up	1.74247	0.801136	0.00972096	25503.6	44439.3	26172.8	26544.2	23793.7	39983.8	44905.3	48428.7	43321.5	31742	46407.5	31023	37856.5	34332.5	high
133	gga-let-7i_R+1	TGAGGTAGTAGTTTGTGCTGTT	up	1.54731	0.629759	0.00992389	22537.7	34872.7	24336.5	22936.2	20340.3	31032.8	36120.3	37465	40282	27427.5	39672	24078	30450.5	26560	high
135	gga-miR-146b-5p_R+1	TGAGAACTGAATTCCATAGGCGT	up	5.6493	2.49807	0.010003	5389.27	30445.6	6370.19	4840.21	4957.41	28642	26851.9	35842.8	10544	5788	9669	22223	22637	25410	high
140	gga-miR-200a-3p_R+1	TAACACTGTCTGGTAACGATGTT	up	2.96617	1.5686	0.0105767	16.1333	47.8542	15.1038	9.19874	24.0975	38.6654	56.9375	47.9597	25	11	47	30	48	34	middle
143	gga-miR-193a-5p	TGGGTCTTTGCGGGCGAGATGA	up	4.99414	2.32024	0.0109312	1153.89	5762.67	1130.98	1271.94	1058.75	4821.57	6556.11	5910.32	1872	1521	2065	3741	5527	4190	middle
150	gga-miR-191-3p	CTGCCCTGGGATTTCGTTACC	up	2.16623	1.11519	0.0117535	164.32	355.956	173.392	196.519	123.051	359.588	357.045	351.234	287	235	240	279	301	249	middle
160	gga-miR-365-3p	TAATGCCCCTAAAAATCCTTAT	up	2.16867	1.11681	0.0138081	3291.29	7137.71	3514.96	3481.31	2877.59	7164.69	8127.23	6121.21	5818	4163	5612.5	5559	6851.5	4339.5	middle
163	gga-let-7l-3p_R+1	CGATGCAGCCGACTACTTTCCT	up	1.43898	0.525043	0.0149239	12.9636	18.6544	12.9893	11.2894	14.6123	16.755	20.1654	19.0428	21.5	13.5	28.5	13	17	13.5	middle
168	gga-miR-215-5p_R+1	ATGACCTATGAATTGACAGACT	up	4.2993	2.1041	0.0156141	107.2	460.885	152.851	122.092	46.6568	519.405	335.694	527.556	253	146	91	403	283	374	middle
170	gga-let-7a-3p_1ss22CT	CTATACAATCTACTGTCTTTCT	up	2.4873	1.31458	0.0156993	85.3304	212.242	94.6507	85.7156	75.625	234.14	228.145	174.442	156.667	102.5	147.5	181.667	192.333	123.667	middle
172	gga-miR-21-5p_R+1	TAGCTTATCAGACTGATGTTGAC	up	1.52885	0.612449	0.0159109	43801.1	66965.4	48352.2	39105.5	43945.5	75641	62460.4	62794.7	80033	46763	85712	58689	52656	44517	high
176	gga-miR-22-3p	AAGCTGCCAGTTGAAGAACTGT	up	1.85446	0.891001	0.0168832	41367.4	76714.3	41991.1	43042.6	39068.6	68093.6	86020.7	76028.8	69504	51471	76200	52833	72518	53899	high
177	gga-miR-212-5p	ACCTTGGCTCTAGACTGCTTACT	up	2.31618	1.21175	0.0169675	101.112	234.195	92.4355	117.075	93.8262	199.771	227.75	275.063	153	140	183	155	192	195	middle
179	gga-miR-145-5p_R-1	GTCCAGTTTTCCCAGGAATCCCT	up	1.46132	0.547275	0.017398	5058.84	7392.6	4847.12	5923.15	4406.24	6668.49	7911.94	7597.38	8023	7083	8594	5174	6670	5386	high
180	gga-miR-301b-5p	GCTCTGACTTTATTGCACTACT	up	1.64016	0.713834	0.0175437	40.9607	67.182	33.2284	50.175	39.4788	68.3088	71.1718	62.0655	55	60	77	53	60	44	middle
181	gga-miR-142-5p	CCCATAAAGTAGAAAGCACTAC	up	3.24667	1.69896	0.0182528	787.315	2556.15	706.859	568.65	1086.44	3089.36	2615.56	1963.53	1170	680	2119	2397	2205	1392	high
191	gga-miR-219b_R+1	CACAAGAATTGCGTTTGGACAAT	up	1.79114	0.840878	0.0202684	1365.21	2445.27	1459.03	1272.77	1363.81	2464.27	2120.92	2750.63	2415	1522	2660	1912	1788	1950	middle
198	gga-miR-128-3p	TCACAGTGAACCGGTCTCTTT	up	1.27799	0.353873	0.0221888	17611.5	22507.2	18559.3	17803.7	16471.4	21271.1	21712.2	24538.4	30719.5	21290	32126	16504	18304	17396	high
204	gga-miR-148a-5p	AAAGTTCTGTGACACTCAGACT	up	1.78176	0.833305	0.0236274	44.2884	78.9114	47.124	49.3387	36.4025	78.6196	66.427	91.6876	78	59	71	61	56	65	middle
210	gga-miR-425-5p_R+2	AATGACACGATCACTCCCGCTGAGC	up	2.16449	1.11403	0.0266413	7466.17	16160.5	6644.48	8442.77	7311.27	13045.7	18803.6	16632.1	10998	10096	14260	10122	15852	11791	high
218	gga-miR-10a-3p_L+1R-1	CAAATTCGTATCTAGGGGAAT	up	1.78854	0.838783	0.0278925	291.914	522.1	361.284	264.255	250.203	483.317	456.686	626.297	598	316	488	375	385	444	middle
222	gga-miR-194_R+1	TGTAACAGCAACTCCATGTGGAC	up	3.72937	1.89893	0.0290141	44.952	167.643	73.1026	44.3212	17.4322	220.393	124.551	157.985	121	53	34	171	105	112	middle
235	gga-miR-106-3p_R+1	ACTGCAGTATAAGCACTTCTGGC	up	1.6479	0.720626	0.0331067	336.268	554.135	363.7	307.74	337.364	647	523.113	492.292	602	368	658	502	441	349	middle
238	gga-miR-146a-5p_R+1	TGAGAACTGAATTCCATGGGTTG	up	4.31852	2.11054	0.0361117	1445.18	6241.02	1469.6	1089.63	1776.29	5005.87	5506.92	8210.27	2432.5	1303	3464.5	3884	4642.5	5820.5	high
239	gga-miR-146a-3p_R-2	ACCCATGGGGCTCAGTTCTTC	up	7.46429	2.90001	0.0371485	28.2138	210.596	32.6243	28.4325	23.5847	172.705	175.557	283.526	54	34	46	134	148	201	middle
241	gga-miR-6553-3p_L+1	AAACACTACCCTGAGCTGCTCC	up	19.4219	4.27961	0.038864	33.4886	650.411	48.9364	35.1225	16.4068	412.43	843.386	695.415	81	42	32	320	711	493	middle
246	gga-miR-365-2-5p_L-1R+1	AGGGACTTTCAGGGGCAGCTGTG	up	2.07078	1.05018	0.040998	31.9299	66.1199	20.5412	36.795	38.4534	65.7311	81.8476	50.7808	34	44	75	51	69	36	middle
249	gga-miR-30c-2-3p_L+1	CTGGGAGAAGGCTGTTTACTCT	up	1.69663	0.762675	0.0416733	503.447	854.166	515.947	551.925	442.47	692.11	984.544	885.843	854	660	863	537	830	628	middle
1	gga-miR-301b-3p_R-2	CAGTGCAATAGTATTGTCAAAGC	down	0.163663	-2.6112	1.36187e-06	2005.59	328.241	1962.29	2032.09	2022.39	318.345	377.211	289.169	3248	2430	3944.5	247	318	205	middle
3	gga-miR-301a-3p_R-2	CAGTGCAATAATATTGTCAAAGC	down	0.167029	-2.58183	1.17128e-05	1099.91	183.717	1059.08	1102.18	1138.48	202.349	199.281	149.521	1753	1318	2220.5	157	168	106	middle
9	gga-miR-455-3p	TGCAGTCCATGGGCATATACAC	down	0.469652	-1.09034	7.00569e-05	1944.21	913.103	2015.46	1953.48	1863.71	929.257	967.937	842.116	3336	2336	3635	721	816	597	middle
10	gga-miR-199-3p_L-1R+2	ACAGTAGTCTGCACATTGGTT	down	0.451089	-1.14852	0.000110103	246009	110972	252426	247672	237930	111819	100140	120957	417817	296170	464061	86759	84421	85750	high
11	gga-miR-18a-5p_R+1	TAAGGTGCATCTAGTGCAGATAG	down	0.200567	-2.31785	0.000130304	3137.51	629.279	3387.19	2982.9	3042.43	842.905	538.534	506.398	5606.5	3567	5934	654	454	359	high
12	gga-miR-181b-5p_R+2	AACATTCATTGCTGTCGGTGGGTT	down	0.451855	-1.14607	0.000141326	8910.94	4026.45	8718.54	9348.43	8665.85	3789.85	4282.77	4006.75	14431	11179	16902	2940.5	3610.5	2840.5	high
14	gga-miR-1306-3p_R-1	TGGACGTTGGCTCTGGTGGTGA	down	0.367915	-1.44255	0.000265986	125.625	46.2193	125.664	133.8	117.411	51.5538	39.1445	47.9597	208	160	229	40	33	34	middle
15	gga-miR-130b-3p	CAGTGCAATAATGAAAGGGCGT	down	0.378138	-1.40302	0.000267355	28176.1	10654.4	29614.4	28710.1	26203.7	11635.7	9188.28	11139.3	49018	34332	51108	9028	7746	7897	high
16	gga-miR-15a_R+1	TAGCAGCACATAATGGTTTGTG	down	0.233702	-2.09726	0.000302774	5064.33	1183.54	5481.18	5024.6	4687.21	1486.68	1135.78	928.161	9072.5	6008.5	9142	1153.5	957.5	658	middle
21	gga-miR-16-5p	TAGCAGCACGTAAATATTGGTG	down	0.373833	-1.41953	0.000427263	22857	8544.71	24541.4	22144.2	21885.4	9564.95	8117.74	7951.43	40621.2	26480.3	42685.7	7421.33	6843.5	5637	high
22	gga-miR-107-3p_R-1	AGCAGCATTGTACAGGGCTATC	down	0.500426	-0.998771	0.000472984	6820.53	3413.17	6846.27	7116.2	6499.13	3450.45	2988.03	3801.04	11332	8509.67	12676	2677.17	2519	2694.67	middle
23	gga-miR-1329-5p	TACAGTGATCACGTTACGATGG	down	0.240173	-2.05786	0.000491259	1167.95	280.509	1153.93	1096.32	1253.58	295.146	236.053	310.327	1910	1311	2445	229	199	220	middle
26	gga-miR-135a-5p	TATGGCTTTTTATTCCTATGTGA	down	0.110799	-3.17398	0.000506926	42.7785	4.73981	39.4714	44.6	44.2641	3.43692	5.14019	5.64232	65.3333	53.3333	86.3333	2.66667	4.33333	4	middle
27	gga-miR-449d-5p_R-2	AGGCAGTGTATTGTTAGTTAGCT	down	0.0500537	-4.32038	0.000606917	60.0816	3.00731	67.061	52.6837	60.5	9.02192	0	0	111	63	118	7	0	0	middle
30	gga-miR-460a-3p	CACAGCGCATACAATGTGGATT	down	0.091324	-3.45286	0.000911505	172.909	15.7907	195.746	165.577	157.403	29.6434	10.6758	7.05289	324	198	307	23	9	5	middle
32	gga-miR-20b-5p	CAAAGTGCTCATAGTGCAGGTAG	down	0.344937	-1.53559	0.000971671	29790.3	10275.8	33057.2	27615.9	28697.8	13013.5	8655.68	9158.18	54716.5	33023.5	55972.5	10097	7297	6492.5	high
35	gga-miR-6594-5p_R+1	TGGGGGTGGCGTGAGTTGTGGC	down	-inf	-inf	0.000995879	8.68315	0	8.45815	8.36249	9.22881	0	0	0	14	10	18	0	0	0	middle
36	gga-miR-1552-5p_R+1	TTAGTGCGCGGTAAGCTAGGGTGT	down	0.413255	-1.2749	0.00109998	411.474	170.043	429.553	426.487	378.381	128.885	199.281	181.965	711	510	738	100	168	129	middle
37	gga-miR-196-5p_R+1	TAGGTAGTTTCATGTTGTTGGG	down	0.29954	-1.73918	0.00110592	565.856	169.497	568.508	561.402	567.657	159.817	150.252	198.421	941	671.333	1107.17	124	126.667	140.667	middle
38	gga-let-7a-5p	TGAGGTAGTAGGTTGTATAGTT	down	0.405856	-1.30096	0.00112171	69867.8	28356.3	74142.3	70120.7	65340.5	26306.2	28804	29958.8	122721	83851.5	127441	20410.7	24282.6	21238.6	high
40	gga-miR-460a-5p	CCTGCATTGTACACACTGTGTG	down	0.428823	-1.22154	0.00128241	623.006	267.16	592.674	679.035	597.309	293.857	239.612	268.01	981	812	1165	228	202	190	middle
41	gga-miR-18b-5p_R+1	TAAGGTGCATCTAGTGCAGTTAG	down	0.200379	-2.3192	0.00130655	984.585	197.29	1105.9	929.073	918.779	253.903	196.909	141.058	1830.5	1111	1792	197	166	100	middle
43	gga-miR-106-5p_R+1	AAAAGTGCTTACAGTGCAGGTAG	down	0.393766	-1.34459	0.00134346	24656.1	9708.73	26928.9	22713.8	24325.6	12439.3	7987.85	8699.04	44573	27161.5	47445	9651.5	6734	6167	high
49	gga-miR-210a-5p	AGCCACTGACTAACGCACATTG	down	0.336589	-1.57094	0.00161232	5410	1820.95	5933.39	5492.49	4804.11	1430.62	1882.5	2149.72	9821	6568	9370	1110	1587	1524	middle
52	gga-miR-455-5p	TATGTGCCCTTGGACTACATCG	down	0.193974	-2.36606	0.00169122	3457.11	670.589	3665.4	3544.02	3161.89	733.353	594.285	684.131	6067	4238	6167	569	501	485	middle
54	gga-miR-454-3p_R+2	TAGTGCAATATTGCTTATAGGGTCT	down	0.300577	-1.73419	0.00173946	7889.18	2371.31	7049.87	8260.47	8357.2	2706.57	2367.65	2039.7	11669	9878	16300	2100	1996	1446	high
56	gga-miR-17-5p_R-1	CAAAGTGCTTACAGTGCAGGTAG	down	0.398251	-1.32825	0.00193802	51857.2	20652.2	54094.1	50321.7	51155.8	25606.1	17853.5	18496.9	89537	60175.5	99775	19867.5	15051	13113	high
57	gga-miR-18a-3p_R+1	ACTGCCCTAAGTGCTCCTTCTGG	down	0.155121	-2.68853	0.00203538	46.7076	7.24534	47.124	53.52	39.4788	0	11.862	9.87405	78	64	77	0	10	7	middle
58	gga-miR-210a-3p	CTGTGCGTGTGACAGCGGCTAA	down	0.391926	-1.35135	0.00207644	3474.26	1361.65	3724.61	3530.64	3167.53	1122.58	1162.47	1799.9	6165	4222	6178	871	980	1276	middle
60	gga-miR-214_R+1	ACAGCAGGCACAGACAGGCAGT	down	0.166659	-2.58503	0.00222333	41440.9	6906.5	41800.2	44307	38215.5	6812.84	6533.57	7373.1	69188	52983	74536	5286	5508	5227	high
62	gga-miR-193b-3p_R-2	AACTGGCCCACAAAGTCCCGCT	down	0.42282	-1.24188	0.00231307	3661.08	1547.98	3562.69	4095.11	3325.45	1709.01	1195.69	1739.24	5897	4897	6486	1326	1008	1233	middle
64	gga-miR-15c-5p_R-1	TAGCAGCACATCATGGTTTGT	down	0.0795773	-3.6515	0.00239077	10094.6	803.303	10944.5	10336.9	9002.45	1089.72	690.367	629.823	18115.5	12361	17558.5	845.5	582	446.5	high
65	gga-miR-190a-5p_R+1	TGATATGTTTGATATATTAGGTT	down	0.305541	-1.71056	0.00239366	1294.66	395.572	1402.24	1202.53	1279.22	558.07	390.259	238.388	2321	1438	2495	433	329	169	middle
66	gga-miR-1456-5p_L-1	AAAGGACGGAGGCGGCCCGCGC	down	0.607674	-0.718631	0.00240769	682.548	414.767	721.359	700.777	625.508	457.54	404.493	382.267	1194	838	1220	355	341	271	middle
71	gga-miR-138-5p_R+6	AGCTGGTGTTGTGAATCAGGCCG	down	0.394806	-1.34078	0.00265255	240.258	94.8554	230.485	271.363	218.928	68.9532	120.399	95.2141	381.5	324.5	427	53.5	101.5	67.5	middle
73	gga-miR-130b-5p	CCTCTTTCCCTGTTGCACTACT	down	0.250874	-1.99496	0.00338376	1903.07	477.431	1942.35	2051.32	1715.53	438.207	479.224	514.861	3215	2453	3346	340	404	365	middle
77	gga-miR-129-5p	CTTTTTGCGGTCTGGGCTTGC	down	0.443771	-1.17211	0.00401042	156.615	69.5011	147.111	176.867	145.866	74.753	75.9166	57.8337	243.5	211.5	284.5	58	64	41	middle
83	gga-miR-34a-5p_R-1	TGGCAGTGTCTTAGCTGGTTGT	down	0.233927	-2.09587	0.00443776	1211.15	283.321	1139.43	1438.35	1055.67	417.586	160.137	272.242	1886	1720	2059	324	135	193	middle
84	gga-miR-199-5p	CCCAGTGTTCAGACTACCTGTTC	down	0.681597	-0.55301	0.00451259	61670.6	42034.5	60529.5	65506.8	58975.4	40119.2	38887.1	47097.1	100189	78334	115026	31128	32783	33388.5	high
85	gga-miR-1677-3p_L+1	TTGACTTCAGTAGGAGCAGGATT	down	0.266439	-1.90812	0.00488411	230.84	61.5048	261.598	239.167	191.754	41.243	62.8685	80.403	433	286	374	32	53	57	middle
87	gga-miR-181a-5p	AACATTCAACGCTGTCGGTGAGT	down	0.352968	-1.50239	0.00504815	43792.5	15457.4	40999.1	48083.9	42294.6	14811.4	15695.2	15865.5	67862	57499.5	82492	11492	13231.5	11247.5	high
88	gga-miR-125b-5p	TCCCTGAGACCCTAACTTGTGA	down	0.519593	-0.944546	0.0051968	106734	55458.1	117098	109499	93604	44073.4	59244.6	63056.4	193822	130941	182566	34196	49945	44702.5	high
89	gga-let-7c-5p	TGAGGTAGTAGGTTGTATGGTT	down	0.228285	-2.13109	0.00532185	13904.1	3174.09	15563.4	13927.9	12221	2901	2936.12	3685.15	25760.6	16655.2	23836	2250.85	2475.24	2612.51	high
90	gga-miR-449c-5p	TGGCAGTGCGTGTTAGCTGGCTGT	down	-inf	-inf	0.00548785	7.82863	0	8.45815	8.36249	6.66525	0	0	0	14	10	13	0	0	0	low
92	gga-miR-30c-5p	TGTAAACATCCTACACTCTCAGCT	down	0.691756	-0.531664	0.00576546	105692	73113.2	102571	106125	108380	71119.8	80456.2	67763.5	169776	126906	211386	55181	67827	48039.5	high
95	gga-mir-12268-p5_1ss18TA	CGGGGCGGGCGGGCGGCAG	down	0.270076	-1.88856	0.00621517	50.1339	13.54	47.124	60.21	43.0678	19.3327	14.2344	7.05289	78	72	84	15	12	5	middle
96	gga-miR-15b-5p_R-1	TAGCAGCACATCATGGTTTGC	down	0.0461889	-4.43631	0.00623204	19621.4	906.292	21861.3	20217.6	16785.4	1045.25	816.697	856.927	36185	24176.5	32738.5	811	688.5	607.5	high
98	gga-miR-1467-3p_L+1	TTCACACCAGAGTAACTGGGATC	down	0.112148	-3.15652	0.00634197	17.6284	1.977	21.7495	14.2162	16.9195	0	5.93099	0	36	17	33	0	5	0	middle
101	gga-miR-130c-3p	CAGTGCAATGTTAAAAGGGCAT	down	0.301819	-1.72824	0.00657015	4861.44	1467.28	5440.4	4620.28	4523.66	1452.53	1537.31	1411.99	9005	5525	8823	1127	1296	1001	middle
104	gga-miR-99a-3p_R+2	CAAGCTCGCTTCTATGGGTCTGT	down	0.329168	-1.6031	0.00683619	252.457	83.1008	271.869	267.6	217.902	91.508	83.0338	74.7607	450	320	425	71	70	53	middle
109	gga-miR-3539	CAGAGGAAGACTGATGCTAGTT	down	0.213496	-2.22772	0.00765385	25.0379	5.34548	30.8118	21.7425	22.5593	7.73307	8.30338	0	51	26	44	6	7	0	middle
113	gga-miR-363-5p	GTGGATCACGATGCAATTTTGA	down	0.377707	-1.40466	0.00833189	292.539	110.494	313.556	246.694	317.369	94.0857	124.551	112.846	519	295	619	73	105	80	middle
114	gga-miR-1329-3p	CCTCGTAGCTTGATCACGATAT	down	0.232517	-2.10459	0.00845265	23.0446	5.35827	20.5412	20.9062	27.6864	9.02192	0	7.05289	34	25	54	7	0	5	middle
115	gga-miR-6606-5p	GAGGAGCGGGAGGAGCGGGA	down	0.359282	-1.47681	0.00847395	384.21	138.04	425.928	398.055	328.648	123.729	135.226	155.164	705	476	641	96	114	110	middle
116	gga-let-7a-2-3p	CTGTACAACCTCCTAGCTTTCC	down	-inf	-inf	0.00854089	25.6626	0	28.3952	20.9062	27.6864	0	0	0	47	25	54	0	0	0	middle
119	gga-miR-6615-3p	TGGCACTGATGTGTTCTCCACA	down	-inf	-inf	0.00882806	4.57344	0	5.43738	4.18125	4.10169	0	0	0	9	5	8	0	0	0	middle
120	gga-miR-137-3p_L+1	TTATTGCTTAAGAATACGCGTAG	down	0.117673	-3.08715	0.00887733	87.7098	10.3211	96.6645	93.6599	72.8051	11.5996	9.48958	9.87405	160	112	142	9	8	7	middle
121	gga-miR-1a-1-5p	ACATACTTCTTTATATGCCCATA	down	0.0595977	-4.0686	0.00891886	46.4413	2.76779	44.7073	57.7012	36.9152	0	8.30338	0	74	69	72	0	7	0	middle
131	gga-miR-130a-3p	CAGTGCAATATTAAAAGGGCAT	down	0.298065	-1.7463	0.0098391	4831.83	1440.2	5535.86	4505.71	4453.93	1480.88	1482.75	1356.98	9163	5388	8687	1149	1250	962	middle
137	gga-mir-6594-p3_1ss22GT	TCAGCTCATGTCATCCCACAGT	down	-inf	-inf	0.0101948	14.5727	0	17.5204	13.38	12.8178	0	0	0	29	16	25	0	0	0	middle
142	gga-miR-190b-5p	TGATATGTTTGATATTAGGTTG	down	0.316312	-1.66058	0.0107112	26.2912	8.31623	31.416	25.9237	21.5339	7.73307	5.93099	11.2846	52	31	42	6	5	8	middle
146	gga-let-7d_R+1	AGAGGTAGTGGGTTGCATAGTT	down	0.630577	-0.665255	0.0111961	951.625	600.073	969.062	951.652	934.161	531.004	590.726	678.488	1604	1138	1822	412	498	481	middle
147	gga-miR-92-5p	AGGTTGGGATCAGTTGCAATGCT	down	0.493905	-1.01769	0.0115156	94.6699	46.758	102.706	102.859	78.4449	54.1315	36.7721	49.3703	170	123	153	42	31	35	middle
149	gga-miR-138-2-3p_L+2R-1	GCTATTTCACTACACCAGGGT	down	0.492344	-1.02226	0.0116747	33.0663	16.28	35.0409	35.9587	28.1991	21.9104	14.2344	12.6952	58	43	55	17	12	9	middle
152	gga-miR-205b	CCCTTCATTCCACCGGAATCTG	down	0.074895	-3.73899	0.0121695	78.9046	5.90956	82.1649	60.21	94.339	0	10.6758	7.05289	136	72	184	0	9	5	middle
153	gga-miR-458a-3p	ATAGCTCTTTGAATGGTACTGC	down	0.241759	-2.04836	0.0123857	1359.04	328.561	1590.74	1333.82	1152.58	375.054	321.459	289.169	2633	1595	2248	291	271	205	middle
154	gga-miR-222a_R-1	AGCTACATCTGGCTACTGGGTCT	down	0.604286	-0.726697	0.0126952	5059.4	3057.33	5511.69	5263.35	4403.17	3075.18	3361.68	2735.11	9123	6294	8588	2386	2834	1939	high
155	gga-miR-15b-3p_L+1	CGAATCATTATTTGCTGCTTTA	down	0.194717	-2.36055	0.0127808	40.8665	7.95739	41.6866	43.485	37.428	16.755	7.11718	0	69	52	73	13	6	0	middle
156	gga-miR-129-1-3p	AAGCCCTTACCCCAAAAAGCAT	down	0.454918	-1.13632	0.013499	366.315	166.643	326.243	428.16	344.542	159.817	148.275	191.839	540	512	672	124	125	136	middle
162	gga-miR-20a-5p	TAAAGTGCTTATAGTGCAGGTAG	down	0.45947	-1.12196	0.0148167	43474.2	19975.1	43936.8	42104.7	44381.1	26380.1	17146.5	16398.7	72724.5	50349.5	86561.5	20468	14455	11625.5	high
164	gga-miR-20a-3p_L-5	ACTGCATTATAAGCACTTAAAGT	down	0.113455	-3.13981	0.0151789	18.9333	2.14808	12.6872	22.5787	21.5339	6.44423	0	0	21	27	42	5	0	0	middle
167	gga-miR-451	AAACCGTTACCATTACTGAGTTT	down	0.395678	-1.3376	0.0154798	16131.3	6382.81	18525.2	12675	17193.8	6944.3	8852.59	3351.54	30663	15157	33535	5388	7463	2376	high
169	gga-let-7c-3p	CTGTACAACCTTCTAGCTTTCC	down	0.189244	-2.40168	0.0156291	23.887	4.52047	21.7495	30.9412	18.9703	6.44423	7.11718	0	36	37	37	5	6	0	middle
175	gga-miR-133b_L+1R-1	TTTGGTCCCCTTCAACCAGCT	down	0.762528	-0.391138	0.0161404	22962.3	17509.4	24603.9	23057.3	21225.5	15873.4	17487.6	19167.1	40724.7	27572.3	41398.5	12316	14742.6	13588.1	high
178	gga-miR-6544-5p_L-1R+1	TCAGAAAAGGATATGAATTGTC	down	0.20754	-2.26854	0.0171521	21.946	4.55469	18.7288	18.3975	28.7119	7.73307	5.93099	0	31	22	56	6	5	0	middle
182	gga-miR-34b-5p_L-1R+1_1	AGGCAGTGTAGTTAGCTGATTGC	down	-inf	-inf	0.0183148	4.10761	0	4.22907	5.0175	3.07627	0	0	0	7	6	6	0	0	0	low
183	gga-miR-34b-5p_L-1R+1_2	AGGCAGTGTAGTTAGCTGATTGT	down	-inf	-inf	0.0183148	4.10761	0	4.22907	5.0175	3.07627	0	0	0	7	6	6	0	0	0	low
185	gga-miR-3523	CCGCGCAGTGCCTCGTCCTCGA	down	0.680632	-0.555054	0.0192624	152.377	103.713	137.143	153.87	166.119	90.2192	122.178	98.7405	227	184	324	70	103	70	middle
186	gga-miR-181b-2-3p_L+2R-1	ACTCACTGATCAATGAATGCAA	down	0.0301424	-5.05206	0.0193888	71.2642	2.14808	92.4355	61.8825	59.4746	6.44423	0	0	153	74	116	5	0	0	middle
188	gga-miR-16c-5p	TAGCAGCACGTAAATACTGGAG	down	0.846396	-0.240596	0.0200412	33181.1	28084.4	33701.3	31706.7	34135.4	27695.1	26502	30055.9	55782.7	37915.3	66578.2	21488.3	22342	21307.5	high
189	gga-miR-101-1-5p_R-1	TCGGTTATCATGGTACCGGTGC	down	-inf	-inf	0.020087	8.57344	0	6.64569	10.8712	8.20339	0	0	0	11	13	16	0	0	0	middle
190	gga-miR-203a	GTGAAATGTTTAGGACCACTTG	down	-inf	-inf	0.0202127	50.2965	0	45.3115	40.9762	64.6017	0	0	0	75	49	126	0	0	0	middle
192	gga-miR-12266-5p	GCCCCCATCGATTTGCTCTAC	down	0.361578	-1.46762	0.0207453	37.3875	13.5185	40.4783	43.485	28.1991	12.8885	17.793	9.87405	67	52	55	10	15	7	middle
193	gga-miR-140-5p_L+1	CAGTGGTTTTACCCTATGGTAG	down	0.647588	-0.626851	0.0208729	1334.81	864.409	1370.82	1353.89	1279.73	1027.21	811.359	754.66	2269	1619	2496	797	684	535	middle
195	gga-miR-18b-3p_R-3	TACTGCCCTAAATGCTCCTTCT	down	0.294118	-1.76553	0.0214902	48.3027	14.2067	47.7281	57.7012	39.4788	15.4661	13.0482	14.1058	79	69	77	12	11	10	middle
199	gga-miR-143-5p_R+1	GGTGCAGTGCTGCATCTCTGGT	down	0.566035	-0.821036	0.0226084	561.521	317.841	613.82	608.79	461.953	310.612	277.57	365.34	1016	728	901	241	234	259	middle
201	gga-miR-6550-3p_L+1	GGCTCCACCCTCGGCTGCTTTGA	down	-inf	-inf	0.0228479	6.00163	0	6.64569	4.18125	7.17796	0	0	0	11	5	14	0	0	0	middle
202	gga-miR-153-3p_R+4	TTGCATAGTCACAAAAGTGATCAT	down	0.32962	-1.60112	0.0230923	56.9181	18.7614	64.6444	63.555	42.5551	23.1992	18.9792	14.1058	107	76	83	18	16	10	middle
203	gga-miR-7455-3p	CTTCCCTCCGTCGGCGCGCACAC	down	-inf	-inf	0.0234808	4.38846	0	3.02077	5.0175	5.12712	0	0	0	5	6	10	0	0	0	middle
205	gga-mir-1636-p5	TGCCCCGTCACTCCTGATACCG	down	-inf	-inf	0.0239338	6.79309	0	6.64569	5.0175	8.7161	0	0	0	11	6	17	0	0	0	middle
206	gga-miR-449a	TGGCAGTGTATGTTAGCTGGT	down	-inf	-inf	0.024214	25.4069	0	21.7495	33.45	21.0212	0	0	0	36	40	41	0	0	0	middle
208	gga-miR-103-2-5p	AGCTTCTTTACAGTGCTGCCTTG	down	-inf	-inf	0.0261021	4.6529	0	3.62492	4.18125	6.15254	0	0	0	6	5	12	0	0	0	middle
212	gga-miR-9-3p_R+1	TAAAGCTAGAGAACCGAATGTA	down	-inf	-inf	0.0267847	20.9694	0	19.3329	15.8887	27.6864	0	0	0	32	19	54	0	0	0	middle
213	gga-miR-490-3p_R+1	CAACCTGGAGGACTCCATGCTGT	down	-inf	-inf	0.0268021	20.4928	0	27.1869	18.3975	15.8941	0	0	0	45	22	31	0	0	0	middle
220	gga-miR-182-5p_R-1	TTTGGCAATGGTAGAACTCACACT	down	0.410069	-1.28606	0.0281877	931.526	381.99	914.688	1152.35	727.538	176.572	453.127	516.272	1514	1378	1419	137	382	366	middle
221	gga-miR-1306-5p_L-1R-2	CCACCTCCCCTGCAAACGTCCA	down	0.258066	-1.95419	0.0286268	97.5294	25.1691	93.6438	124.601	74.3432	33.51	16.6068	25.3904	155	149	145	26	14	18	middle
223	gga-miR-1663-5p_R+2	TACCACTGTCCTGGGTGCCTGG	down	-inf	-inf	0.0293827	19.7302	0	22.9578	23.415	12.8178	0	0	0	38	28	25	0	0	0	middle
225	gga-miR-23b-3p_R+2	ATCACATTGCCAGGGATTACCAC	down	0.692868	-0.529348	0.0296224	6072.23	4207.26	6111.62	5743.36	6361.73	5016.19	3901.4	3704.18	10116	6868	12408	3892	3289	2626	middle
227	gga-miR-6548-3p	AGAGGTGCCCCGCTGTTGCTGT	down	0.188356	-2.40847	0.0304869	10.4961	1.977	7.85399	13.38	10.2542	0	5.93099	0	13	16	20	0	5	0	middle
230	gga-miR-101-2-5p	TCAGTTATCACAGTGCTGATGCT	down	0.508369	-0.976053	0.0318121	81.8321	41.6009	89.4147	76.0987	79.983	56.7092	42.7031	25.3904	148	91	156	44	36	18	middle
233	gga-miR-205a	TCCTTCATTCCACCGGAGTCTG	down	0.132358	-2.91749	0.0327486	136.693	18.0923	168.559	147.18	94.339	19.3327	16.6068	18.3375	279	176	184	15	14	13	middle
243	gga-miR-1416-5p	TCCTTAACTCATGCCGCTGTG	down	0.151528	-2.72234	0.0398034	6313.95	956.74	7666.1	7188.4	4087.34	1187.03	900.324	782.871	12689	8596	7972	921	759	555	high
244	gga-miR-19a-3p	TGTGCAAATCTATGCAAAACTGA	down	0.464378	-1.10663	0.0399808	4129.87	1917.82	3142.2	4554.21	4693.19	2937.28	1731.45	1084.74	5201	5446	9153.67	2279	1459.67	769	high
247	gga-miR-144-5p_R+1	GGATATCATCATATACTGTAAGT	down	0.503689	-0.989396	0.0413833	337.208	169.848	388.471	264.255	358.898	177.861	177.93	153.753	643	316	700	138	150	109	middle
248	gga-miR-338-5p	AACAATATCCTGGTGCTGAGT	down	0.716294	-0.481377	0.0414002	685.307	490.881	712.901	685.725	657.296	506.516	403.307	562.821	1180	820	1282	393	340	399	middle
252	gga-miR-1677-5p	TCCTGCACCGCTGAAGTCAAT	down	0.246774	-2.01874	0.0430684	74.7952	18.4575	84.5815	93.6599	46.1441	7.73307	16.6068	31.0327	140	112	90	6	14	22	middle
255	gga-mir-3535-p3	TAGATAGTCAAGTGCTGATC	down	0.252692	-1.98455	0.0449185	112.83	28.5112	144.997	123.765	69.7288	6.44423	36.7721	42.3174	240	148	136	5	31	30	middle
256	gga-miR-1684a-5p	AGCTCTGCTTCCTCATACATAC	down	-inf	-inf	0.0455639	18.0701	0	20.5412	23.415	10.2542	0	0	0	34	28	20	0	0	0	middle

[truncated: 5 more sheets: D56_D1 pair, D98_D1 pair, D56_D14 pair, D96_D14 pair, D98_D56 pair]
