# Supplementary material for: Deciphering the miRNA transcriptome of breast muscle from the embryonic to post-hatching periods in chickens
Source: BMC Genomics. 2021 Jan 19;22:64. doi: 10.1186/s12864-021-07374-y (PMC7816426; doi:10.1186/s12864-021-07374-y)
Supplement: Supplementary file 3 — Additional file 3: Table S3. miRNAs of profile 4 [file 12864_2021_7374_MOESM3_ESM.xlsx]

## Sheet: Sheet1
Table S3. miRNAs of profile 4
miR_name	miR_seq	D98(mean)	D56(mean)	D14(mean)	D1(mean)	E17(mean)	E12(mean)	E12/E12_1(norm)	E12/E12_2(norm)	E12/E12_3(norm)	E17/E17_1(norm)	E17/E17_2(norm)	E17/E17_3(norm)	D1/D1_1(norm)	D1/D1_2(norm)	D1/D1_3(norm)	D14/D14_1(norm)	D14/D14_2(norm)	D14/D14_3(norm)	D56/D56_1(norm)	D56/D56_2(norm)	D56/D56_3(norm)	D98/D98_1(norm)	D98/D98_2(norm)	D98/D98_3(norm)
gga-miR-18b-5p_R+1	TAAGGTGCATCTAGTGCAGTTAG	18.8557	110.625	197.29	984.585	1710.48	4246.9	4202.65	3883.94	4654.12	1649.19	1705.78	1776.49	1105.9	929.073	918.779	253.903	196.909	141.058	117.801	74.314	139.76	45.5178	11.0493	0
gga-miR-20b-5p	CAAAGTGCTCATAGTGCAGGTAG	2296.5	3480.47	10275.8	29790.3	50318.7	82370.9	82119.5	82631.7	82361.7	52233.7	49156.1	49566.4	33057.2	27615.9	28697.8	13013.5	8655.68	9158.18	1833.01	2484.61	6123.79	1402.78	2481.67	3005.04
gga-miR-92-5p	AGGTTGGGATCAGTTGCAATGCT	29.494	22.6717	46.758	94.6699	259.948	787.736	776.96	721.35	864.9	274.168	233.129	272.548	102.706	102.859	78.4449	54.1315	36.7721	49.3703	10.6287	12.6194	44.767	10.3449	24.3084	53.8286
gga-miR-106-5p_R+1	AAAAGTGCTTACAGTGCAGGTAG	2442.4	3638.31	9708.73	24656.1	41803.5	74704.2	72470	72805.5	78837.1	42352.6	41555.6	41502.3	26928.9	22713.8	24325.6	12439.3	7987.85	8699.04	1894.56	2722.98	6297.4	1582.78	2734.7	3009.72
gga-miR-138-5p_R+6	AGCTGGTGTTGTGAATCAGGCCG	56.4282	76.2499	94.8554	240.258	424.908	490.817	507.194	482.781	482.476	396.318	462.546	415.858	230.485	271.363	218.928	68.9532	120.399	95.2141	75.2865	84.129	69.3342	33.1038	71.8204	64.3602
gga-miR-363-5p	GTGGATCACGATGCAATTTTGA	16.965	68.7103	110.494	292.539	532.956	964.099	902.056	960.809	1029.43	551.322	485.562	561.983	313.556	246.694	317.369	94.0857	124.551	112.846	38.9719	44.8688	122.29	12.4139	22.0986	16.3826
gga-miR-455-3p	TGCAGTCCATGGGCATATACAC	442.861	583.355	913.103	1944.21	2580.92	4645.65	4705.16	4672.73	4559.07	2731.52	2281.55	2729.7	2015.46	1953.48	1863.71	929.257	967.937	842.116	550.92	687.054	512.09	407.591	335.899	585.093
gga-miR-17-5p_R-1	CAAAGTGCTTACAGTGCAGGTAG	10778.7	10243	20652.2	51857.2	66517.2	86217.2	80253.2	84941.3	93457	68271.9	68072.2	63207.6	54094.1	50321.7	51155.8	25606.1	17853.5	18496.9	6643.82	8877.02	15208.2	7851.82	11720	12764.4
gga-miR-130b-5p	CCTCTTTCCCTGTTGCACTACT	72.6939	197.073	477.431	1903.07	2618.9	4248.44	4730.69	4227.09	3787.55	2570.25	2493.89	2792.56	1942.35	2051.32	1715.53	438.207	479.224	514.861	212.574	196.301	182.343	84.8286	81.7648	51.4882
gga-miR-181b-5p_R+2	AACATTCATTGCTGTCGGTGGGTT	2183.4	2036.3	4026.45	8910.94	21274.9	36135.2	33790.5	34695.8	39919.4	23665	18616.9	21542.8	8718.54	9348.43	8665.85	3789.85	4282.77	4006.75	1650.1	2307.24	2151.54	1406.91	2589.95	2553.35
gga-miR-107-3p_R-1	AGCAGCATTGTACAGGGCTATC	1354.43	1449.56	3413.17	6820.53	7214.9	9455.97	10052.3	9896.77	8418.88	7617.16	6836.6	7190.93	6846.27	7116.2	6499.13	3450.45	2988.03	3801.04	1209.31	1328.3	1811.06	1065.18	1345.8	1652.3
gga-miR-196-5p_R+1	TAGGTAGTTTCATGTTGTTGGG	103.728	76.4438	169.497	565.856	1151.01	1390.39	1184.02	1400.02	1587.13	1102.84	1147.58	1202.62	568.508	561.402	567.657	159.817	150.252	198.421	67.315	84.129	77.8872	75.1733	85.4479	150.564
gga-miR-301a-5p_L+2	GCTCTGACAATGTTGCACTACT	3.44832	15.1243	64.3267	56.4685	93.7744	330.774	359.972	349.979	282.371	88.4026	92.0637	100.857	64.6444	62.7187	42.0424	73.4642	61.6823	57.8337	24.8003	14.0215	6.55126	10.3449	0	0
gga-miR-15c-5p_R-1	TAGCAGCACATCATGGTTTGT	541.688	586.256	803.303	10094.6	13019.7	16427.4	19390	14845.9	15046.3	12634.4	12731.5	13693.3	10944.5	10336.9	9002.45	1089.72	690.367	629.823	545.163	594.512	619.094	564.834	395.565	664.666
gga-miR-130c-3p	CAGTGCAATGTTAAAAGGGCAT	1071.47	1318.97	1467.28	4861.44	7522.05	6489.7	6916.9	5659.68	6892.52	8330.15	7050.3	7185.69	5440.4	4620.28	4523.66	1452.53	1537.31	1411.99	997.325	1305.4	1654.19	943.459	1096.09	1174.87
gga-miR-199-3p_L-1R+2	ACAGTAGTCTGCACATTGGTT	58617	75933.9	110972	246009	265798	178862	200563	186268	149755	257892	269452	270049	252426	247672	237930	111819	100140	120957	78906.1	97265.8	51630	61184.2	53811.2	60855.5
gga-miR-92-3p_R+1	TATTGCACTTGTCCCGGCCTGT	32635.2	33720.5	30030.6	37618.3	52940	149522	168321	147120	133125	53908.6	51998.2	52913.2	39719.2	42185.9	30949.8	29023.5	30656.1	30412.1	29354.7	34354.8	37451.9	25766.2	32634.1	39505.5
gga-miR-130b-3p	CAGTGCAATAATGAAAGGGCGT	1247.75	2058.67	10654.4	28176.1	63433.8	69748.8	79689	63556	66001.4	72816.3	53036.1	64448.9	29614.4	28710.1	26203.7	11635.7	9188.28	11139.3	1144.36	1827	3204.66	647.594	1239.73	1855.92
gga-miR-363-3p_R-1	AATTGCACGGTATCCATCTGTA	10952.4	20453.1	42853.9	29599.3	41875.5	69999.4	70209.8	77797	61991.5	39962.8	42029.3	43634.4	32402.6	29279.6	27115.8	42927.6	41203.7	44430.4	19228.2	18947.3	23183.8	10202.2	12322.2	10332.7
gga-miR-148b-5p	GAGGTTCTGTCCTACACTCCGGCT	70.8902	91.7675	75.3439	96.5688	147.585	283.765	290.19	270.952	290.153	150.523	147.747	144.483	93.6438	107.876	88.1864	54.1315	83.0338	88.8665	88.5724	113.574	73.1558	51.7247	88.3944	72.5516
gga-miR-18a-5p_R+1	TAAGGTGCATCTAGTGCAGATAG	210.414	448.03	629.279	3137.51	4739.56	10625.1	9598.82	9589.37	12687.2	4736.11	4938.4	4544.18	3387.19	2982.9	3042.43	842.905	538.534	506.398	449.062	388.396	506.631	254.486	198.887	177.868
gga-miR-15b-5p_R-1	TAGCAGCACATCATGGTTTGC	676.575	1087.72	906.292	19621.4	26276.8	27899.7	33820.3	24250.8	25627.9	24388.7	26634.6	27807.1	21861.3	20217.6	16785.4	1045.25	816.697	856.927	907.424	949.957	1405.79	764.492	570.144	695.091
gga-miR-222a_R-1	AGCTACATCTGGCTACTGGGTCT	4699.8	4029.09	3057.33	5059.4	5993.57	16296.8	17099.9	16456.8	15333.6	6403.22	5495.61	6081.9	5511.69	5263.35	4403.17	3075.18	3361.68	2735.11	3879.47	2961.34	5246.47	2948.31	5323.55	5827.53
gga-miR-130a-3p	CAGTGCAATATTAAAAGGGCAT	387.048	672.716	1440.2	4831.83	7368.83	7631.92	8114.25	6095.82	8685.68	7700.58	7101.53	7304.37	5535.86	4505.71	4453.93	1480.88	1482.75	1356.98	448.176	640.783	929.187	281.383	399.984	479.776
gga-miR-458a-3p	ATAGCTCTTTGAATGGTACTGC	155.146	127.894	328.561	1359.04	2124.53	1248.89	1252.67	1307.82	1186.18	2353.42	1848.7	2171.47	1590.74	1333.82	1152.58	375.054	321.459	289.169	81.4866	82.7269	219.467	312.417	64.0859	88.9342
gga-miR-1552-5p_R+1	TTAGTGCGCGGTAAGCTAGGGTGT	122.562	91.3871	170.043	411.474	653.732	1617.51	1901.13	1574.02	1377.39	597.315	668.204	695.677	429.553	426.487	378.381	128.885	199.281	181.965	84.1438	103.759	86.2583	91.0355	150.27	126.38
gga-miR-1306-3p_R-1	TGGACGTTGGCTCTGGTGGTGA	45.0797	30.061	46.2193	125.625	151.349	345.184	377.843	355.327	302.381	158.288	125.474	170.284	125.664	133.8	117.411	51.5538	39.1445	47.9597	21.2574	15.4237	53.502	18.6209	46.407	70.2112
gga-miR-20a-5p	TAAAGTGCTTATAGTGCAGGTAG	12210.6	14562.2	19975.1	43474.2	52767	61430	53320.9	62653.7	68315.4	51783.9	56639.2	49877.9	43936.8	42104.7	44381.1	26380.1	17146.5	16398.7	11634.4	14248.7	17803.6	11818.1	11670.3	13143.5
gga-miR-1456-5p_L-1	AAAGGACGGAGGCGGCCCGCGC	478.449	369.539	414.767	682.548	944.166	1959	2233.02	1909.73	1734.25	955.107	862.726	1014.67	721.359	700.777	625.508	457.54	404.493	382.267	356.061	307.071	445.486	347.59	563.514	524.243
gga-miR-1559-3p	AGTTACATGTATGCATCGAGCA	4.13798	6.95596	3.00731	7.61084	36.1943	133.903	108.928	152.707	140.074	34.047	30.4404	44.0955	9.66645	7.52624	5.63983	9.02192	0	0	8.85724	0	12.0106	12.4139	0	0
gga-miR-181a-5p	AACATTCAACGCTGTCGGTGAGT	14426.3	11607.7	15457.4	43792.5	56146.2	64184.4	57080.2	59014	76459.1	57027.1	53487.2	57924.4	40999.1	48083.9	42294.6	14811.4	15695.2	15865.5	11042.3	12526.1	11254.5	11855.3	16415.9	15007.6
gga-miR-1456-3p_R+1	CGGGGTCGTCGCCGTCCCTTCC	9.29432	12.7957	5.26835	15.4805	19.7086	84.7261	91.9076	85.5637	76.7071	18.5168	18.5612	22.0478	14.4997	24.2512	7.69068	0	5.93099	9.87405	13.2859	9.81505	15.2863	12.4139	15.469	0
gga-miR-1451-3p_R-1	CGTAACTCGCTGCTGTGAGAGG	35.701	54.3612	96.3481	121.952	187.525	250.011	268.915	228.764	252.355	195.919	162.596	204.059	137.143	115.402	113.309	114.707	92.5234	81.8136	61.115	36.4559	65.5126	28.9659	24.3084	53.8286
gga-miR-455-5p	TATGTGCCCTTGGACTACATCG	271.092	444.869	670.589	3457.11	6186.24	6055.22	6617.35	6770.23	4778.07	6430.69	5119.19	7008.84	3665.4	3544.02	3161.89	733.353	594.285	684.131	523.463	487.948	323.196	297.935	269.603	245.739
gga-miR-128-1-5p	CGGGGCCGTAACACTGTCTGAGA	23.5774	24.2913	41.449	30.3179	58.3811	137.002	145.52	143.2	122.287	53.161	58.6535	63.3287	29.6035	39.3037	22.0466	48.9761	41.5169	33.8539	21.2574	11.2172	40.3995	22.7589	19.8887	28.0845
gga-miR-15a_R+1	TAGCAGCACATAATGGTTTGTG	1244.97	1979.25	1183.54	5064.33	6502.91	4961.78	4786.86	4218.17	5880.32	5945.97	7246.31	6316.45	5481.18	5024.6	4687.21	1486.68	1135.78	928.161	2037.17	1857.15	2043.45	1749.33	1014.33	971.255
gga-miR-106-3p_R+1	ACTGCAGTATAAGCACTTCTGGC	121.327	233.897	554.135	336.268	453.987	1088.47	953.116	1179.47	1132.82	449.181	429.136	483.643	363.7	307.74	337.364	647	523.113	492.292	168.288	175.269	358.136	80.6906	117.123	166.166
gga-miR-103-3p	AGCAGCATTGTACAGGGCTATGA	7968.81	9637.26	17388.8	20549.6	26375.9	35815.7	38110.5	36047.5	33289.2	28516.9	24318.7	26292	20522.5	20782.2	20344.1	17319.7	15669.1	19177.8	6416.04	8397.25	14098.5	5129.72	8878.11	9898.61
gga-miR-129-5p	CTTTTTGCGGTCTGGGCTTGC	59.4496	84.6741	69.5011	156.615	106.717	267.501	281.68	254.017	266.807	106.023	96.1472	117.979	147.111	176.867	145.866	74.753	75.9166	57.8337	115.144	84.8301	54.0479	40.3453	60.7711	77.2323
gga-miR-1677-3p_L+1	TTGACTTCAGTAGGAGCAGGATT	60.4393	66.3676	61.5048	230.84	387.181	1172.11	1425.42	1142.63	948.277	413.342	336.33	411.871	261.598	239.167	191.754	41.243	62.8685	80.403	46.9434	65.9011	86.2583	80.6906	39.7775	60.8497
gga-miR-16-5p	TAGCAGCACGTAAATATTGGTG	7284.45	8766.02	8544.71	22857	32241.7	25187.1	22069.6	23719.1	29772.7	32336.8	33414.5	30973.7	24541.4	22144.2	21885.4	9564.95	8117.74	7951.43	5437.02	7481.17	13379.9	7000.43	7573.19	7279.73
gga-miR-2954_R+2	CATCCCCATTCCACTCCTAGCAGT	12765.9	11265.2	10312.1	13376.7	12712.5	26241	25745.2	23607.9	29369.9	13286.1	12482.1	12369.3	13052.7	15060.9	12016.4	10187	10456.3	10293	11042.3	11322.4	11430.9	12840.2	13409.4	12048.2
gga-miR-1416-5p	TCCTTAACTCATGCCGCTGTG	1022.03	1015.9	956.74	6313.95	9762.09	12290.9	11500.4	12257.6	13114.7	8177.84	11841.3	9267.09	7666.1	7188.4	4087.34	1187.03	900.324	782.871	773.237	1490.49	783.968	494.489	998.856	1572.73
gga-miR-16c-5p	TAGCAGCACGTAAATACTGGAG	13163.2	14447.9	28084.4	33181.1	49160.7	44872.9	45436.7	50502.9	38679.1	49289.8	46717	51475.2	33701.3	31706.7	34135.4	27695.1	26502	30055.9	9075.13	14603.4	19665.3	11030.8	14270.2	14188.5
gga-miR-301b-3p_R-2	CAGTGCAATAGTATTGTCAAAGC	191.509	274.509	328.241	2005.59	2621.62	2797.78	2329.18	2470.06	3594.11	2781.1	2686.18	2397.58	1962.29	2032.09	2022.39	318.345	377.211	289.169	177.145	266.409	379.973	188.278	196.677	189.57
gga-miR-1662	TTGACATCATCATACTTGGGAT	314.103	206.518	282.527	388.097	495.993	1335.79	1449.25	1379.71	1178.4	391.241	448.439	648.298	398.741	348.716	416.835	293.857	346.37	207.355	315.318	200.508	103.728	331.038	388.935	222.335
gga-miR-460a-3p	CACAGCGCATACAATGTGGATT	6.20697	11.4977	15.7907	172.909	281.177	601.135	753.132	486.644	563.63	275.362	275.449	292.719	195.746	165.577	157.403	29.6434	10.6758	7.05289	15.943	9.81505	8.73502	18.6209	0	0
gga-miR-181a-3p	ACCATCGACCGTTGATTGTACC	1182.71	1137.86	1340.24	1209.87	2708.76	3274.3	3356.76	3690.23	2775.91	2792.45	2500.94	2832.9	1343.03	1171.17	1115.4	1229.56	1284.65	1506.5	1192.63	1233.89	987.057	1256.91	1248.57	1042.64
gga-miR-499-5p_R-1	TTAAGACTTGTAGTGATGTTTA	39.2561	131.866	303.587	3558.96	8876.35	14103.1	14269.5	15506.6	12533.3	6736.52	10010.4	9882.08	3733.06	876.389	6067.43	222.97	249.101	438.69	204.602	68.7054	122.29	51.7247	30.938	35.1056
gga-miR-1451-5p	TCGCACAGGAGCAAGTTACCGC	2052.55	1625.23	1768.4	2390.71	2873.65	4959.24	4953.65	4633.51	5290.56	2800.21	2700.29	3120.46	2453.47	2510.42	2208.25	2067.31	1786.41	1451.49	1189.53	1559.19	2126.98	1839.33	1975.61	2342.71
gga-miR-15b-3p_L+1	CGAATCATTATTTGCTGCTTTA	4.13798	10.1145	7.95739	40.8665	64.5366	200.247	192.325	161.62	246.797	64.51	51.229	77.8708	41.6866	43.485	37.428	16.755	7.11718	0	15.0573	0	15.2863	12.4139	0	0
gga-miR-456-3p_1ss22AT	CAGGCTGGTTAGATGGTTGTCT	1896.77	2419.85	3449.7	3346.44	4801.64	8734.68	9347.35	9458.36	7398.34	4920.68	4384.16	5100.07	3515.57	3363.4	3160.36	3042.96	3493.35	3812.79	1767.02	2128.46	3364.07	1622.09	1772.31	2295.91
gga-miR-214_R+1	ACAGCAGGCACAGACAGGCAGT	8794.79	8588.05	6906.5	41440.9	49120.1	52204.4	66767.1	43293.8	46552.3	53266.5	44209.5	49884.2	41800.2	44307	38215.5	6812.84	6533.57	7373.1	9468.39	10507.7	5788.04	8948.38	7842.79	9593.19
gga-miR-1329-5p	TACAGTGATCACGTTACGATGG	139.209	187.727	280.509	1167.95	1686.49	3753.36	2724.89	4351.87	4183.31	1585.27	1706.15	1768.04	1153.93	1096.32	1253.58	295.146	236.053	310.327	145.259	92.5419	325.379	208.968	112.703	95.9553
gga-miR-9-4-3p_L-1	TAAAGCTAGATAACCGAAAGTA	6.62382	13.3744	30.8521	57.7149	91.4205	91.2595	99.5666	78.2353	95.9765	90.7919	101.221	82.2491	48.1309	74.4262	50.5876	30.0731	37.5629	24.9202	0	13.5541	26.569	3.44832	12.5225	3.90062
gga-miR-17-3p_L-1R+3	CTGCAGTGAAGGCACTTGTAGC	134.462	215.733	303.442	365.587	479.473	617.93	572.721	660.742	620.327	437.235	478.137	523.048	363.7	349.552	383.508	403.409	265.708	241.209	264.832	213.127	169.241	173.795	114.913	114.678
gga-miR-206	TGGAATGTAAGGAAGTGTGTGG	14241.5	21179.3	75526	83691.4	124279	196657	202118	216591	171262	155937	90645	126256	107225	78044	65805.8	71530.9	65395.6	89651.4	13611.5	22158.2	27768.3	9891.84	14392.8	18439.8
gga-miR-1677-5p	TCCTGCACCGCTGAAGTCAAT	37.328	22.0256	18.4575	74.7952	100.651	445.933	554.85	452.775	330.174	105.127	103.943	92.882	84.5815	93.6599	46.1441	7.73307	16.6068	31.0327	16.8288	35.0538	14.1944	39.3108	37.5676	35.1056
gga-miR-1306-5p_L-1R-2	CCACCTCCCCTGCAAACGTCCA	45.9494	24.116	25.1691	97.5294	128.032	231.155	280.829	226.982	185.653	144.55	118.049	121.497	93.6438	124.601	74.3432	33.51	16.6068	25.3904	24.8003	22.4344	25.1132	41.3798	30.938	65.5304
gga-miR-135a-5p	TATGGCTTTTTATTCCTATGTGA	4.13712	5.10084	4.73981	42.7785	51.9303	53.6753	37.1602	56.0522	67.8135	50.9709	60.8808	43.9391	39.4714	44.6	44.2641	3.43692	5.14019	5.64232	10.6287	4.67384	0	4.82764	3.6831	3.90062
gga-miR-301a-3p_R-2	CAGTGCAATAATATTGTCAAAGC	28.7738	83.5468	183.717	1099.91	1580	3250.24	2597.24	2812.31	4341.17	1606.78	1640.07	1493.15	1059.08	1102.18	1138.48	202.349	199.281	149.521	76.1723	63.0968	111.371	24.8279	28.7282	32.7652
gga-let-7d_R+1	AGAGGTAGTGGGTTGCATAGTT	501.563	364.011	600.073	951.625	1036.89	1560.24	1599.02	1706.52	1375.17	1174.92	983.003	952.744	969.062	951.652	934.161	531.004	590.726	678.488	218.774	329.505	543.755	293.797	539.206	671.687
gga-mir-33-2-p3	CAATGCCCCTGCCATGCAGCC	45.977	47.4917	59.6885	49.9838	225.728	327.002	425.498	287.589	267.919	238.926	195.264	242.994	39.8741	61.8825	48.1949	54.1315	62.8685	62.0655	61.115	51.8796	29.4807	24.8279	66.2958	46.8075
gga-miR-19b-5p	AGTTTTGCAGGTTTGCATCCAGC	5.15634	11.6645	8.85084	21.3968	31.9915	61.5571	61.2718	68.9263	54.4731	32.8523	27.4706	35.6517	18.7288	23.415	22.0466	20.6215	5.93099	0	9.74297	15.4237	9.82689	0	15.469	0
gga-miR-137-3p_L+1	TTATTGCTTAAGAATACGCGTAG	3.44832	6.86362	10.3211	87.7098	95.3308	60.5908	71.4837	38.0283	72.2603	121.255	86.8666	77.8708	96.6645	93.6599	72.8051	11.5996	9.48958	9.87405	7.97152	12.6194	0	10.3449	0	0
gga-miR-1467-3p_L+1	TTCACACCAGAGTAACTGGGATC	3.6831	13.408	1.977	17.6284	28.655	75.4189	60.4208	89.1289	76.7071	30.4631	20.7886	34.7135	21.7495	14.2162	16.9195	0	5.93099	0	24.8003	15.4237	0	0	11.0493	0
gga-miR-130a-5p	GCCCTTTTTCTGTTGTACTACT	9.2004	36.7486	70.2769	100.581	138.528	182.983	147.222	187.171	214.557	109.906	144.778	160.902	113.581	86.1337	102.03	72.1753	72.358	66.2972	71.7437	21.0323	17.47	16.5519	11.0493	0
gga-miR-454-3p_R+2	TAGTGCAATATTGCTTATAGGGTCT	262.737	731.007	2371.31	7889.18	11824.9	18791.6	14091.7	16671.9	25611.3	13318.3	11412.2	10744.3	7049.87	8260.47	8357.2	2706.57	2367.65	2039.7	690.865	738.933	763.222	221.382	269.603	297.227
gga-miR-129-1-3p	AAGCCCTTACCCCAAAAAGCAT	121.008	124.062	166.643	366.315	278.414	850.638	741.218	702.335	1108.36	319.563	245.008	270.671	326.243	428.16	344.542	159.817	148.275	191.839	164.745	143.019	64.4208	111.725	143.641	107.657
gga-miR-6548-5p	AACAACAGCTGCGTGCCATGCC	22.5129	13.2434	17.8552	33.2576	42.6724	170.406	156.583	137.853	216.781	63.9127	14.849	49.2556	35.645	45.1575	18.9703	18.0438	28.4687	7.05289	11.5144	14.0215	14.1944	12.4139	17.6789	37.446
gga-miR-16-2-3p_L+1R-2	CCCAATATTATTGTGCTGCTT	24.7254	51.3919	62.9717	91.4219	70.3996	144.064	118.289	152.707	161.196	75.2617	60.8808	75.0562	109.956	82.7887	81.5212	68.3088	78.289	42.3174	61.115	50.4774	42.5832	35.1728	13.2592	25.7441
gga-miR-460a-5p	CCTGCATTGTACACACTGTGTG	229.292	226.88	267.16	623.006	1133.22	2344.38	3209.11	1951.92	1872.1	1108.02	1038.69	1252.97	592.674	679.035	597.309	293.857	239.612	268.01	276.346	267.811	136.485	215.175	238.665	234.037
gga-miR-3530-5p	GCTCTGCTCGCACCATTGTGG	11.7019	17.2848	6.5659	50.5927	111.792	138.083	165.093	131.317	117.84	128.423	95.776	111.177	85.1856	18.3975	48.1949	9.02192	10.6758	0	37.2004	7.01075	7.64314	0	0	35.1056
gga-miR-143-5p_R+1	GGTGCAGTGCTGCATCTCTGGT	180.375	321.418	317.841	561.521	730.564	486.161	476.558	581.714	400.211	642.711	763.238	785.744	613.82	608.79	461.953	310.612	277.57	365.34	432.233	287.441	244.58	211.037	156.9	173.188
gga-miR-3525	CAGCCATTCTGCGATTCTGTGA	29.0443	22.1254	26.2677	96.2853	125.005	194.391	201.686	218.069	163.419	80.6375	157.399	136.978	108.748	126.274	53.8347	32.2211	29.6549	16.9269	31.0003	26.6409	8.73502	43.4488	13.2592	30.4248
gga-miR-218-5p	TTGTGCTTGATCTAACCATGT	154.85	353.126	434.141	665.631	768.197	1133.99	1311.81	967.345	1122.81	630.466	884.628	789.497	724.38	717.502	555.01	600.602	409.831	291.99	495.563	374.374	189.441	211.037	125.962	127.55
gga-miR-181b-1-3p_L+1R-1	CTCACTGAACAATGAATGCAA	16.3146	43.2843	46.2885	62.3794	117.488	205.035	232.322	233.815	148.967	127.228	122.504	102.733	60.4153	74.4262	52.2966	86.3526	35.5859	16.9269	44.2862	56.086	29.4807	37.2418	0	11.7019
gga-miR-190a-5p_R+1	TGATATGTTTGATATATTAGGTT	195.225	410.818	395.572	1294.66	913.226	916.625	662.075	939.418	1148.38	847.59	1063.19	828.902	1402.24	1202.53	1279.22	558.07	390.259	238.388	618.235	422.047	192.17	291.728	134.801	159.145
gga-miR-34a-3p_R-1	CAATCAGCAAGTATACTGCCCT	7.5863	11.3799	10.9838	28.5882	65.0238	49.1763	55.3148	42.1877	50.0263	54.953	64.5931	75.5253	32.0201	27.5962	26.1483	24.4881	0	8.46347	19.4859	7.01075	7.64314	22.7589	0	0
gga-miR-12266-3p_R-1	AAGGGCAAACCCGATGGGCAC	13.9751	10.1589	15.6857	35.1597	40.7289	52.1102	57.8678	52.8831	45.5796	28.0738	50.4866	43.6264	34.4367	25.9237	45.1186	18.0438	10.6758	18.3375	9.74297	9.81505	10.9188	12.4139	15.469	14.0422
gga-miR-148a-5p	AAAGTTCTGTGACACTCAGACT	31.0836	71.9046	78.9114	44.2884	163.811	148.137	155.732	175.287	113.393	172.027	133.641	185.764	47.124	49.3387	36.4025	78.6196	66.427	91.6876	106.287	60.2925	49.1345	41.3798	33.1479	18.723
gga-miR-6606-5p	GAGGAGCGGGAGGAGCGGGA	117.982	119.584	138.04	384.21	556.188	749.366	1029.71	636.974	581.417	509.51	532.336	626.719	425.928	398.055	328.648	123.729	135.226	155.164	138.173	113.574	107.004	62.0697	90.6042	201.272
gga-miR-199-5p	CCCAGTGTTCAGACTACCTGTTC	23616.6	40954.9	42034.5	61670.6	82146.9	59442.9	64291.5	64083.1	49954.1	78935.8	81959	85546	60529.5	65506.8	58975.4	40119.2	38887.1	47097.1	59581.3	41028.3	22255.2	27565.2	22437.8	20846.9
gga-miR-9-5p	TCTTTGGTTATCTAGCTGTATGA	18.8938	44.6201	47.1528	83.5995	100.081	99.0058	90.8439	98.3388	107.835	90.7919	126.773	82.6791	75.2171	106.622	68.9597	47.3651	58.1237	35.9698	49.6005	40.3118	43.9481	30.5176	12.7067	13.4571
gga-miR-144-5p_R+1	GGATATCATCATATACTGTAAGT	71.2791	87.7847	169.848	337.208	344.466	334.348	277.425	434.355	291.264	295.671	427.651	310.076	388.471	264.255	358.898	177.861	177.93	153.753	79.7152	89.7376	93.9014	126.208	22.0986	65.5304
gga-mir-1737-p5	TCCCACTGCCCCTCAGCAGCACC	3.90062	3.27563	1.977	15.507	52.6777	59.0102	79.1427	61.2018	36.686	55.5503	40.0923	62.3904	14.4997	28.4325	3.58898	0	5.93099	0	0	0	9.82689	0	0	11.7019
gga-miR-12277-3p_R+1	TTTGGGTGCCAGCCCCGTTGCGT	216.943	100.403	305.96	253.183	540.809	706.198	881.633	519.918	717.044	597.912	498.183	526.331	105.727	377.985	275.839	350.566	237.239	330.075	74.4008	121.987	104.82	140.691	278.442	231.697
gga-miR-182-5p_R-1	TTTGGCAATGGTAGAACTCACACT	237.268	268.484	381.99	931.526	1405.23	799.533	599.953	954.867	843.778	1556.01	1676.45	983.236	914.688	1152.35	727.538	176.572	453.127	516.272	129.316	297.256	378.881	213.106	274.023	224.676
gga-miR-33-3p_L+1R+1	CAATGTTCCTGCAGTGCAGTAT	11.8122	59.1298	74.7417	61.7824	88.2028	138.546	178.709	131.317	105.611	78.2483	74.2449	112.115	67.061	45.9937	72.2924	83.7749	62.8685	77.5818	58.4578	68.7054	50.2263	10.3449	11.0493	14.0422
gga-miR-204	TTCCCTTTGTCATCCTATGCCT	42.3969	83.1302	115.984	228.217	357.816	251.872	313.45	253.918	188.247	316.577	390.033	366.837	200.579	325.301	158.77	147.788	62.8685	137.296	144.373	51.8796	53.138	80.6906	18.4155	28.0845
gga-miR-122-5p_R-1	TGGAGTGTGACAATGGTGTTTG	1.95031	4.85848	22.0932	27.6708	42.451	25.5374	37.4439	16.9345	22.2339	44.2013	40.4635	42.6882	28.0931	24.6694	30.25	12.244	34.9928	19.0428	2.65717	11.9183	0	0	0	5.85093
gga-miR-187-3p_R+2	TCGTGTCTTGTGTTGCAGCCAG	14.109	19.6804	34.4876	47.757	217.504	409.031	367.631	398.109	461.354	241.315	27.4706	383.725	56.1863	66.0637	21.0212	33.51	40.3307	29.6222	28.3432	25.2387	5.45939	10.3449	13.2592	18.723
gga-miR-1552-3p_R+1	CTAGCTGCTCTGCACTGACTGT	7.5863	27.4073	36.3811	29.5302	65.5558	133.652	170.199	156.273	74.4837	56.7449	65.3355	74.5871	33.2284	31.7775	23.5847	28.3546	42.7031	38.0856	26.5717	29.4452	26.2051	22.7589	0	0
gga-miR-3532-3p	TTGGAGGCTGCAGTGTCATGGT	3.6831	8.73107	8.67105	18.412	25.6244	80.9691	113.183	80.8102	48.9146	33.4496	18.5612	24.8624	20.5412	23.415	11.2797	9.02192	7.11718	9.87405	0	9.81505	16.3782	0	11.0493	0
gga-miR-1664-3p_L+1	TTCTGTGACCTCATTTACCTCC	12.5384	33.7549	98.0888	584.804	716.24	1573.16	978.646	1326.24	2414.6	771.134	710.524	667.062	514.739	832.068	407.606	63.1534	105.572	125.542	25.686	60.2925	15.2863	16.5519	0	21.0634
gga-miR-1805-3p_R+1	TGTATTGGAACACTACAGCTCC	62.9528	70.3753	105.16	84.9713	121.8	330.657	376.141	421.282	194.547	97.3623	138.096	129.941	94.2479	85.2974	75.3686	131.462	71.1718	112.846	62.8864	82.7269	65.5126	105.518	15.469	67.8708
gga-miR-460b-5p	TCCTCATTGTACATGCTGTGTG	12.1766	21.6563	10.6568	156.678	136.683	129.907	142.116	98.6359	148.967	148.134	97.2609	164.654	246.495	86.1337	137.407	14.1773	17.793	0	11.5144	39.2602	14.1944	24.8279	0	11.7019
gga-miR-184-3p	TGGACGGAGAACTGATAAGGGT	151.903	230.836	140.595	257.883	463.642	693.588	839.083	713.625	528.056	446.792	418.741	525.393	244.078	260.91	268.661	123.729	228.936	69.1184	53.1434	136.009	503.355	86.8976	254.134	114.678
gga-miR-183	TATGGCACTGGTAGAATTCACTG	150.397	198.161	282.252	360.422	509.687	442.473	342.101	573.99	411.328	541.167	578.368	409.525	377.596	443.212	260.458	136.618	354.673	355.466	101.858	232.757	259.867	157.243	134.801	159.145
gga-mir-3535-p3	TAGATAGTCAAGTGCTGATC	31.5863	44.4863	28.5112	112.83	97.4649	98.5963	138.712	82.5927	74.4837	118.268	69.0478	105.079	144.997	123.765	69.7288	6.44423	36.7721	42.3174	54.9149	58.8903	19.6538	26.8969	39.7775	28.0845
gga-miR-383-5p	AGATCAGAAGGTGATTGTGGCT	275.234	227.501	412.813	616.914	638.232	2140.57	1901.98	3430.27	1089.46	578.798	653.355	682.542	265.827	1003.5	581.415	292.568	607.333	338.539	274.574	229.953	177.976	165.519	274.023	386.161
gga-miR-12266-5p	GCCCCCATCGATTTGCTCTAC	8.81872	7.92149	13.5185	37.3875	27.8305	42.8971	57.8678	55.2599	15.5638	25.6845	24.5008	33.3062	40.4783	43.485	28.1991	12.8885	17.793	9.87405	9.74297	14.0215	0	12.4139	0	14.0422
gga-miR-23b-5p	GGGTTCCTGGCATGATGATTT	4.68075	5.63756	11.5693	19.1141	14.1514	16.7942	16.1689	21.9851	12.2287	17.3221	9.65184	15.4803	17.5204	23.415	16.4068	16.755	9.48958	8.46347	7.08579	0	9.82689	0	0	14.0422
gga-miR-19b-3p	TGTGCAAATCCATGCAAAACTGA	1839.95	2864.9	2701.68	5070.64	6307.08	12177.6	5744.37	7253.11	23535.4	7722.88	6448.17	4750.2	3974.12	5306.42	5931.39	4022.49	2318.62	1763.93	2495.53	2737.47	3361.71	1977.26	1901.22	1641.38
gga-miR-19a-3p	TGTGCAAATCTATGCAAAACTGA	1565.87	2448.75	1917.82	4129.87	4502.86	9995.49	4397.67	5698.7	19890.1	5505.05	4854.13	3149.39	3142.2	4554.21	4693.19	2937.28	1731.45	1084.74	2540.26	2496.3	2309.68	1799.33	1596.25	1302.03
gga-miR-1684b-3p	AAGTATGAGGAAATGGAGATCT	163.911	216.446	333.816	340.314	418.61	470.651	28.9339	647.076	735.943	436.04	498.926	320.865	446.469	341.19	233.284	302.879	453.127	245.441	24.8003	143.019	481.518	39.3108	225.406	227.016
