# Supplementary material for: Deciphering the miRNA transcriptome of breast muscle from the embryonic to post-hatching periods in chickens
Source: BMC Genomics. 2021 Jan 19;22:64. doi: 10.1186/s12864-021-07374-y (PMC7816426; doi:10.1186/s12864-021-07374-y)
Supplement: Supplementary file 4 — Additional file 4: Table S4. miRNAs of profile 21 [file 12864_2021_7374_MOESM4_ESM.xlsx]

## Sheet: Sheet1
Table S4. miRNAs of profile 21.
miR_name	miR_seq	D98(mean)	D56(mean)	D14(mean)	D1(mean)	E17(mean)	E12(mean)	E12/E12_1(norm)	E12/E12_2(norm)	E12/E12_3(norm)	E17/E17_1(norm)	E17/E17_2(norm)	E17/E17_3(norm)	D1/D1_1(norm)	D1/D1_2(norm)	D1/D1_3(norm)	D14/D14_1(norm)	D14/D14_2(norm)	D14/D14_3(norm)	D56/D56_1(norm)	D56/D56_2(norm)	D56/D56_3(norm)	D98/D98_1(norm)	D98/D98_2(norm)	D98/D98_3(norm)
gga-miR-1b-3p_R+1	TGGAATGTTAAGAAGTATGTAT	19136.2	19653.2	26457	2241.01	1608.56	1085.29	1132.25	1338.02	785.599	1462.92	1966.01	1396.75	2843.85	1860.38	2018.8	24357.2	26324.1	28689.8	18064.9	24234.5	16660.2	17747.1	21009.9	18651.6
gga-miR-22-3p	AAGCTGCCAGTTGAAGAACTGT	136606	104602	76714.3	41367.4	30350.3	40899.4	41629.1	46967.9	34101.3	27516.5	31875.6	31658.7	41991.1	43042.6	39068.6	68093.6	86020.7	76028.8	105220	111547	97038.4	142349	146463	121007
gga-miR-1a-3p_R+1	TGGAATGTAAAGAAGTATGTAT	5.48735e+06	4.09529e+06	5.44582e+06	956347	597871	153076	133838	197007	128382	590794	624624	578193	1.13307e+06	880176	855796	5.23514e+06	5.59171e+06	5.5106e+06	3.15493e+06	4.89668e+06	4.23427e+06	4.62685e+06	5.61402e+06	6.22119e+06
gga-miR-30c-1-3p_R+1	TGGGAGAGGATTGTTTACGCCT	3327.88	2921.34	3487.05	1499.29	949.536	921.388	961.626	1041.03	761.512	854.16	1020.13	974.323	1670.48	1481	1346.38	3119.01	3496.91	3845.24	2459.66	3226.35	3078	2956.59	3703.72	3323.33
gga-miR-30d_R+2	TGTAAACATCCCCGACTGGAAGCT	148309	141265	155288	74087.6	44639.8	41550.9	37849.8	44235	42568	49986.9	42691.9	41240.6	69648	82201.6	70413.3	137437	170658	157768	122818	155613	145363	135769	169792	139365
gga-miR-30e-3p_L+1	CTTTCAGTCGGATGTTTACAGC	8581.19	8233.73	8312.57	5259.94	3712.16	4442.22	4080.53	4998.35	4247.79	3610.77	3746.4	3779.31	5360.65	5291.79	5127.37	7950.89	8475.38	8511.43	7577.37	9569.68	7554.15	9275.28	8773.14	7695.15
gga-miR-2188-3p_L-1R+1	ATATATGTGGTCAGACCTATCT	223.18	265.192	334.641	88.9821	88.0848	35.6164	28.9339	44.5644	33.3509	61.5234	95.776	106.955	112.373	66.9	87.6737	375.054	284.687	344.181	306.461	295.854	193.262	264.831	201.097	203.612
gga-miR-365-3p	TAATGCCCCTAAAAATCCTTAT	10124.5	8292.18	7137.71	3291.29	2513.27	3033.81	2983.17	3011.07	3107.19	2381.2	2502.8	2655.82	3514.96	3481.31	2877.59	7164.69	8127.23	6121.21	8289.93	10354.2	6232.43	10437	11015	8921.5
gga-mir-219b-p5	GATGTCCAGACACAATTCTTG	193.958	241.471	305.042	112.061	84.6534	93.8306	91.9076	103.984	85.6006	86.0134	76.4723	91.4747	141.976	91.1512	103.055	261.636	303.666	349.824	269.26	260.8	194.354	223.451	192.258	166.166
gga-miR-425-5p_R+2	AATGACACGATCACTCCCGCTGAGC	33363.8	23183.9	16160.5	7466.17	3824.99	4403.22	4057.55	4152.81	4999.3	3668.11	4404.95	3401.92	6644.48	8442.77	7311.27	13045.7	18803.6	16632.1	19830.5	21426.3	28294.9	25090.6	42221.6	32779.3
gga-miR-132a-5p	ACCGTGGCTTTAGATTGTTACT	694.053	545.562	283.707	103.27	136.917	174.684	234.875	165.78	123.398	132.604	174.476	103.671	101.498	110.385	97.9279	233.281	208.771	409.068	658.093	420.645	557.949	759.319	545.835	777.004
gga-miR-30e-5p_R+5	TGTAAACATCCTTGACTGGAAGCT	112348	136368	139491	75592.7	44190.6	45039.9	35052.1	50026.3	50041.3	41170.2	46819.6	44582	72537.7	71445.4	82795	146486	143848	128139	156977	142515	109612	136826	118802	81414.5
gga-miR-193a-5p	TGGGTCTTTGCGGGCGAGATGA	10082.8	6123.41	5762.67	1153.89	1159.48	1356.73	1563.28	1206.21	1300.68	1142.66	1097.34	1238.43	1130.98	1271.94	1058.75	4821.57	6556.11	5910.32	5182.37	6849.51	6338.35	6409.73	11535.5	12303.3
gga-miR-425-3p_R+1	CATCGGGGATGTCGTGTCTGTCC	1099.77	1106.86	815.131	231.297	116.025	95.3665	92.7586	93.2882	100.053	99.1543	135.868	113.053	221.724	283.489	188.678	738.508	894.393	812.493	744.008	985.712	1590.86	986.908	1226.47	1085.93
gga-miR-145-5p_R-1	GTCCAGTTTTCCCAGGAATCCCT	12213	10736.1	7392.6	5058.84	3876.42	3484	2485.76	2994.73	4971.51	4654.88	3753.08	3221.32	4847.12	5923.15	4406.24	6668.49	7911.94	7597.38	8222.18	11318.2	12668	13874.6	9873.65	12890.8
gga-miR-146a-5p_R+1	TGAGAACTGAATTCCATGGGTTG	13961.1	11796.5	6241.02	1445.18	751.82	615.285	586.762	608.75	650.342	686.614	847.135	721.712	1469.6	1089.63	1776.29	5005.87	5506.92	8210.27	10308.9	7418.78	17661.7	15029.1	11023.9	15830.3
gga-miR-146b-3p_L+2	TGCCCTATGGATTCAGTTCTGC	2464.5	2553.74	1041.94	180.08	87.4016	43.7559	50.2088	58.8251	22.2339	80.0402	106.17	75.9944	207.225	175.612	157.403	958.901	967.937	1198.99	2879.49	1482.07	3299.65	2329.68	3301.53	1762.3
gga-miR-29b-3p	TAGCACCATTTGAAATCAGTGTT	255.891	135.064	37.7507	68.5237	15.0992	9.33882	11.063	8.61579	8.33772	17.9194	14.4778	12.9003	73.4046	56.0287	76.1377	57.998	39.7376	15.5164	97.8725	100.955	206.365	341.383	212.146	214.144
gga-miR-146a-3p_R-2	ACCCATGGGGCTCAGTTCTTC	440.174	434.439	210.596	28.2138	14.7849	11.2894	17.0199	11.2897	5.55848	10.1544	12.6216	21.5787	32.6243	28.4325	23.5847	172.705	175.557	283.526	494.234	256.594	552.49	575.179	298.331	447.011
gga-miR-6660-3p	TCTGACATGGCTCTGCTCCGCAGT	28.4623	24.9963	20.1377	7.64365	0.938202	3.82698	8.50997	2.97096	0	0	0	2.81461	6.04153	9.19874	7.69068	15.4661	30.8411	14.1058	22.1431	26.6409	26.2051	28.9659	35.3577	21.0634
gga-miR-1729-3p	CTACTCGGTGAGTAAGGATAGC	262.325	208.447	186.147	57.9238	31.9725	28.7262	40.8478	21.9851	23.3456	25.6845	37.8649	32.368	54.978	61.8825	56.911	198.482	185.047	174.912	139.944	145.824	339.574	233.796	262.973	290.206
gga-miR-146c-5p_R-1	TGAGAACTGAATTCCATGGACT	59073.8	59318.6	44439.3	25503.6	26954.2	30063.6	30265.3	33814	26111.5	24673.6	26979.9	29209.3	26172.8	26544.2	23793.7	39983.8	44905.3	48428.7	45044.4	56142.1	76769.3	66431.1	56025.5	54764.7
gga-miR-7b_R+3	TGGAAGACTAGTGATTTTTGTTGTT	1412.71	1590.49	1235.06	448.389	390.521	530.135	405.925	617.514	566.965	375.114	411.317	385.132	476.677	455.756	412.733	1068.45	1355.23	1281.51	1135.94	1372.35	2263.19	1474.16	1565.13	1198.86
gga-miR-1729-5p	ATCCCTTACTCACATGAGTAGTC	236.449	390.115	166.791	84.3268	69.3377	79.1381	92.7586	62.3902	82.2655	69.8858	57.911	80.2163	86.9981	84.4612	81.5212	158.528	183.861	157.985	488.034	221.54	460.772	283.452	238.665	187.23
gga-miR-10a-5p	TACCCTGTAGATCCGAATTTGT	30474.4	41775	28780.2	19947.9	15290.3	15658.9	14732.5	16938	15306.2	15614.4	14564.1	15692.2	20285.8	19860.9	19697	24998.4	28436.1	32906	44099.5	52824.6	28400.8	30856.9	29764.6	30801.6
gga-miR-1388a-3p	ATCTCAGGTTCGTCAGCCCATG	887.967	464.979	195.547	17.0711	4.81571	8.59203	5.95698	14.2606	5.55848	7.76509	6.68204	0	18.7288	15.0525	17.4322	291.279	190.978	104.383	485.377	236.963	672.596	626.904	1332.55	704.452
gga-miR-140-3p_L+1	ACCACAGGGTAGAACCACGGAC	32250.9	30018	26244.4	13855.8	9190.72	14783	14099.3	21434.9	8814.64	8963.91	9321.45	9286.79	14127.5	14917	12523	23638.7	25995.5	29098.8	20546.1	27943.5	41564.5	30873.5	33006.5	32872.9
gga-miR-191-3p	CTGCCCTGGGATTTCGTTACC	674.053	717.516	355.956	164.32	187.756	142.231	163.391	161.026	102.276	191.141	168.536	203.59	173.392	196.519	123.051	359.588	357.045	351.234	539.406	539.828	1073.32	502.765	704.945	814.45
gga-miR-6553-3p_L+1	AAACACTACCCTGAGCTGCTCC	932.575	780.627	650.411	33.4886	22.9753	27.7591	22.9769	21.3909	38.9094	24.4899	28.9555	15.4803	48.9364	35.1225	16.4068	412.43	843.386	695.415	728.065	1016.56	597.257	397.246	1003.28	1397.2
gga-miR-146b-5p_R+1	TGAGAACTGAATTCCATAGGCGT	82923.6	65431.2	30445.6	5389.27	2153.88	1060.52	1022.9	1279.3	879.352	1913.2	2743.35	1805.1	6370.19	4840.21	4957.41	28642	26851.9	35842.8	49997.4	34736.9	111559	61250.4	118636	68884.2
gga-miR-143-3p_1ss22GT	TGAGATGAAGCACTGTAGCTCT	161787	176978	178475	105231	68798.3	63520.9	66968.3	73988.2	49606.1	64530.9	76228.8	65635.2	120562	107883	87247.1	164372	177234	193819	131821	228452	170660	227276	116163	141920
gga-miR-1388a-5p	AGGACTGTCTAACCTGAGAATG	4282.59	2796.37	859.23	21.8007	19.7378	28.0133	33.1889	38.6225	12.2287	19.1141	22.2735	17.8258	30.8118	12.5437	22.0466	1238.58	884.903	454.206	1807.76	1191.83	5389.51	4026.25	5853.92	2967.59
gga-miR-10585-5p	TGATGAAATCCCCCTATGGCCTGT	67.382	63.1978	44.8898	17.4538	14.3831	10.5623	11.063	9.50708	11.117	19.1141	15.5914	8.44382	18.1246	20.9062	13.3305	36.0877	60.4961	38.0856	69.0865	56.086	64.4208	26.8969	83.9746	91.2745
gga-miR-2184a-5p	AACAGTAAGAGTTGATGTGCGG	4221.79	3676.97	2504.31	2697.91	724.933	514.498	665.479	272.14	605.875	749.63	786.254	638.916	2872.15	2497.04	2724.55	2560.94	2672.5	2279.5	2653.63	2251.85	6125.43	3014.52	5562.22	4088.63
gga-miR-191-5p_R-1	CAACGGAATCCCAAAAGCAGCT	246067	200434	181750	51379.2	28864.7	21369.2	20519.2	23282.2	20306.2	28511.6	30672.1	27410.5	52980	53648.7	47508.9	165791	193039	186419	103416	128539	369347	171041	322399	244761
gga-miR-221-5p_L-1R-3	ACCTGGCATACAATGTAGATTTC	1288.77	1291.75	726.535	496.654	708.896	622.808	484.217	648.264	735.943	744.852	733.54	648.298	458.552	492.551	538.86	728.198	693.925	757.481	1007.07	936.637	1931.53	1171.05	1401.05	1294.23
gga-miR-1c_1ss8GT	TGGAATGTAAAGCAGTATGTAT	478.843	499.818	474.694	296.602	63.0515	15.6676	14.7506	17.4296	14.8226	76.6554	50.734	61.765	92.6368	643.355	153.814	420.593	531.416	472.074	340.709	642.652	516.094	307.59	526.683	602.256
gga-miR-12264-3p	ATGGCTGTTCTAGCAGTAGATC	18.8932	28.0983	10.6011	5.79605	2.26673	4.58735	4.25498	9.50708	0	0	4.4547	2.34551	8.45815	5.85375	3.07627	12.8885	11.862	7.05289	45.1719	23.8366	15.2863	24.8279	15.469	16.3826
gga-miR-1731-5p	ACTTGACTGCAGGCACTGCTGCT	40.5816	29.003	24.3655	15.9686	1.23742	4.39431	10.212	2.97096	0	0	3.71225	0	16.3121	16.725	14.8686	32.2211	22.5377	18.3375	46.9434	18.228	21.8375	62.0697	19.8887	39.7863
gga-miR-1a-2-5p_R-1	ACATACTTCTTTATGTACCCAT	70.499	231.285	69.513	43.9913	19.3766	27.1547	23.8279	23.1735	34.4626	28.0738	14.1065	15.9494	45.3115	38.4675	48.1949	126.307	72.358	9.87405	477.405	173.867	42.5832	126.208	22.0986	63.1901
gga-miR-142-5p	CCCATAAAGTAGAAAGCACTAC	9676.74	14954.1	2556.15	787.315	579.73	921.851	834.828	925.752	1004.97	602.093	601.384	535.713	706.859	568.65	1086.44	3089.36	2615.56	1963.53	4218.7	3097.35	37546.4	12178.1	10991.8	5860.29
gga-miR-1736-3p	AGCACCTTCGGAACTGTCCTCA	12.0469	11.8216	4.29615	7.68588	3.17109	2.59396	0	0	7.78188	7.16778	0	2.34551	13.2914	6.69	3.07627	12.8885	0	0	9.74297	12.6194	13.1025	0	22.0986	14.0422
gga-mir-451-p3_1ss21CT	TAGTAATGGTAACGGTTCTGT	11.7243	18.2021	18.7359	7.9829	3.07103	3.96128	0	11.8838	0	3.58389	0	5.62921	13.2914	5.0175	5.63983	33.51	14.2344	8.46347	15.943	16.8258	21.8375	35.1728	0	0
gga-miR-155_R+1	TTAATGCTAATCGTGATAGGGGT	751.65	2770.37	90.3706	41.5303	5.3929	11.9525	18.7219	7.13031	10.0053	0	13.3641	2.81461	23.562	6.69	94.339	125.018	115.061	31.0327	271.917	121.987	7917.2	837.941	972.338	444.671
