# Supplementary material for: Deciphering the miRNA transcriptome of breast muscle from the embryonic to post-hatching periods in chickens
Source: BMC Genomics. 2021 Jan 19;22:64. doi: 10.1186/s12864-021-07374-y (PMC7816426; doi:10.1186/s12864-021-07374-y)
Supplement: Supplementary file 6 — Additional file 6: Table S6. Interaction between upregulated miRNAs and downregulated genes [file 12864_2021_7374_MOESM6_ESM.xlsx]

## Sheet: Sheet1
Table S6. Interaction between upregulated miRNAs and downregulated genes.
Gene ID	Transcript ID	miRNA ID	TargetScan_score	miranda_Energy	GO Term	KEGG pathways
ENSGALG00000012037	ENSGALT00000000022	GGA-MIR-2184A-5P	60	-12.24	GO:0044212(transcription regulatory region D- binding);GO:0006357(regulation of transcription from R- polymerase II promoter);GO:0005634(nucleus);GO:0003677(D- binding);GO:0005654(nucleoplasm);GO:0005829(cytosol);GO:0005886(plasma membrane);GO:0045944(positive regulation of transcription from R- polymerase II promoter);GO:0007283(spermatogenesis);GO:0006349(regulation of gene expression by geneti…	NA
ENSGALG00000012037	ENSGALT00000000022	GGA-MIR-30D_R+2	96	-11.06	GO:0044212(transcription regulatory region D- binding);GO:0006357(regulation of transcription from R- polymerase II promoter);GO:0005634(nucleus);GO:0003677(D- binding);GO:0005654(nucleoplasm);GO:0005829(cytosol);GO:0005886(plasma membrane);GO:0045944(positive regulation of transcription from R- polymerase II promoter);GO:0007283(spermatogenesis);GO:0006349(regulation of gene expression by geneti…	NA
ENSGALG00000012037	ENSGALT00000000022	GGA-MIR-30E-3P_L+1	86	-15.15	GO:0044212(transcription regulatory region D- binding);GO:0006357(regulation of transcription from R- polymerase II promoter);GO:0005634(nucleus);GO:0003677(D- binding);GO:0005654(nucleoplasm);GO:0005829(cytosol);GO:0005886(plasma membrane);GO:0045944(positive regulation of transcription from R- polymerase II promoter);GO:0007283(spermatogenesis);GO:0006349(regulation of gene expression by geneti…	NA
ENSGALG00000012037	ENSGALT00000000022	GGA-MIR-30E-5P_R+5	96	-11.76	GO:0044212(transcription regulatory region D- binding);GO:0006357(regulation of transcription from R- polymerase II promoter);GO:0005634(nucleus);GO:0003677(D- binding);GO:0005654(nucleoplasm);GO:0005829(cytosol);GO:0005886(plasma membrane);GO:0045944(positive regulation of transcription from R- polymerase II promoter);GO:0007283(spermatogenesis);GO:0006349(regulation of gene expression by geneti…	NA
ENSGALG00000012037	ENSGALT00000000022	GGA-MIR-7B_R+3	97	-35.01	GO:0044212(transcription regulatory region D- binding);GO:0006357(regulation of transcription from R- polymerase II promoter);GO:0005634(nucleus);GO:0003677(D- binding);GO:0005654(nucleoplasm);GO:0005829(cytosol);GO:0005886(plasma membrane);GO:0045944(positive regulation of transcription from R- polymerase II promoter);GO:0007283(spermatogenesis);GO:0006349(regulation of gene expression by geneti…	NA
ENSGALG00000000150	ENSGALT00000000206	GGA-MIR-1731-5P	99	-23.1	GO:0005925(focal adhesion);GO:0005634(nucleus);GO:0016020(membrane);GO:0031012(extracellular matrix);GO:0022625(cytosolic large ribosomal subunit);GO:0002181(cytoplasmic translation);GO:0003735(structural constituent of ribosome);GO:0005840(ribosome);GO:0019843(rR- binding);GO:0003723(R- binding);GO:0006412(translation)	ko03010(Ribosome)
ENSGALG00000000150	ENSGALT00000000206	GGA-MIR-30E-3P_L+1	59	-16.52	GO:0005925(focal adhesion);GO:0005634(nucleus);GO:0016020(membrane);GO:0031012(extracellular matrix);GO:0022625(cytosolic large ribosomal subunit);GO:0002181(cytoplasmic translation);GO:0003735(structural constituent of ribosome);GO:0005840(ribosome);GO:0019843(rR- binding);GO:0003723(R- binding);GO:0006412(translation)	ko03010(Ribosome)
ENSGALG00000000218	ENSGALT00000000294	GGA-MIR-1736-3P	98	-12.34	GO:0005786(sig-l recognition particle, endoplasmic reticulum targeting);GO:0006617(SRP-dependent cotranslatio-l protein targeting to membrane, sig-l sequence recognition);GO:0006616(SRP-dependent cotranslatio-l protein targeting to membrane, translocation);GO:0008312(7S R- binding);GO:0048500(sig-l recognition particle);GO:0006614(SRP-dependent cotranslatio-l protein targeting to membrane)	ko03060(Protein export)
ENSGALG00000000218	ENSGALT00000000294	GGA-MIR-193A-5P	97	-24.1	GO:0005786(sig-l recognition particle, endoplasmic reticulum targeting);GO:0006617(SRP-dependent cotranslatio-l protein targeting to membrane, sig-l sequence recognition);GO:0006616(SRP-dependent cotranslatio-l protein targeting to membrane, translocation);GO:0008312(7S R- binding);GO:0048500(sig-l recognition particle);GO:0006614(SRP-dependent cotranslatio-l protein targeting to membrane)	ko03060(Protein export)
ENSGALG00000000242	ENSGALT00000000321	GGA-MIR-30C-1-3P_R+1	80	-23.14	GO:0060612(adipose tissue development);GO:0045944(positive regulation of transcription from R- polymerase II promoter);GO:0045893(positive regulation of transcription, D--templated);GO:0035563(positive regulation of chromatin binding);GO:0001709(cell fate determi-tion);GO:0003682(chromatin binding);GO:0003677(D- binding);GO:0001077(transcriptio-l activator activity, R- polymerase II core promoter…	NA
ENSGALG00000000244	ENSGALT00000000323	GGA-MIR-1388A-3P	80	-15.87	GO:0070062(extracellular exosome);GO:0005654(nucleoplasm);GO:0001650(fibrillar center);GO:0045893(positive regulation of transcription, D--templated);GO:0043011(myeloid dendritic cell differentiation);GO:0007616(long-term memory);GO:0004683(calmodulin-dependent protein ki-se activity);GO:0046777(protein autophosphorylation);GO:0009931(calcium-dependent protein serine/threonine ki-se activity);GO:…	NA
ENSGALG00000000313	ENSGALT00000000419	GGA-MIR-30C-1-3P_R+1	55	-14.63	GO:0060048(cardiac muscle contraction);GO:0005861(troponin complex);GO:0055010(ventricular cardiac muscle tissue morphogenesis);GO:0014883(transition between fast and slow fiber);GO:0003009(skeletal muscle contraction)	NA
ENSGALG00000000362	ENSGALT00000000491	GGA-MIR-191-3P	65	-33.13	NA	NA
ENSGALG00000000362	ENSGALT00000000491	GGA-MIR-1A-3P_R+1	67	-16.26	NA	NA
ENSGALG00000000362	ENSGALT00000000491	GGA-MIR-1C_1SS8GT	68	-17.18	NA	NA
ENSGALG00000000362	ENSGALT00000000491	GGA-MIR-22-3P	52	-36.25	NA	NA
ENSGALG00000000362	ENSGALT00000000491	GGA-MIR-30C-1-3P_R+1	52	-15.22	NA	NA
ENSGALG00000000377	ENSGALT00000000510	GGA-MIR-2184A-5P	84	-14.34	GO:0000398(mR- splicing, via spliceosome);GO:0003723(R- binding);GO:0003676(nucleic acid binding);GO:0031012(extracellular matrix)	ko03040(Spliceosome)
ENSGALG00000000470	ENSGALT00000000640	GGA-MIR-30E-3P_L+1	88	-10.41	GO:0005638(lamin filament);GO:0005635(nuclear envelope);GO:0005634(nucleus);GO:0005882(intermediate filament);GO:0005198(structural molecule activity)	ko04210(Apoptosis)
ENSGALG00000000528	ENSGALT00000000728	GGA-MIR-146A-3P_R-2	73	-19.02	GO:0031175(neuron projection development);GO:0030672(sy-ptic vesicle membrane);GO:0005737(cytoplasm)	NA
ENSGALG00000000528	ENSGALT00000000728	GGA-MIR-22-3P	59	-19.09	GO:0031175(neuron projection development);GO:0030672(sy-ptic vesicle membrane);GO:0005737(cytoplasm)	NA
ENSGALG00000000613	ENSGALT00000000866	GGA-MIR-1A-3P_R+1	90	-13.02	GO:0070062(extracellular exosome);GO:0055038(recycling endosome membrane);GO:0055037(recycling endosome);GO:0045335(phagocytic vesicle);GO:0005739(mitochondrion);GO:0005737(cytoplasm);GO:2001135(regulation of endocytic recycling);GO:2000008(regulation of protein localization to cell surface);GO:1990126(retrograde transport, endosome to plasma membrane);GO:0090150(establishment of protein localiza…	ko04144(Endocytosis)
ENSGALG00000000613	ENSGALT00000000866	GGA-MIR-1C_1SS8GT	55	-25.77	GO:0070062(extracellular exosome);GO:0055038(recycling endosome membrane);GO:0055037(recycling endosome);GO:0045335(phagocytic vesicle);GO:0005739(mitochondrion);GO:0005737(cytoplasm);GO:2001135(regulation of endocytic recycling);GO:2000008(regulation of protein localization to cell surface);GO:1990126(retrograde transport, endosome to plasma membrane);GO:0090150(establishment of protein localiza…	ko04144(Endocytosis)
ENSGALG00000000613	ENSGALT00000000866	GGA-MIR-30C-1-3P_R+1	82	-37	GO:0070062(extracellular exosome);GO:0055038(recycling endosome membrane);GO:0055037(recycling endosome);GO:0045335(phagocytic vesicle);GO:0005739(mitochondrion);GO:0005737(cytoplasm);GO:2001135(regulation of endocytic recycling);GO:2000008(regulation of protein localization to cell surface);GO:1990126(retrograde transport, endosome to plasma membrane);GO:0090150(establishment of protein localiza…	ko04144(Endocytosis)
ENSGALG00000000632	ENSGALT00000000898	GGA-MIR-146A-3P_R-2	95	-19.9	GO:0031390(Ctf18 RFC-like complex);GO:0007064(mitotic sister chromatid cohesion);GO:0043142(single-stranded D--dependent ATPase activity);GO:0003689(D- clamp loader activity);GO:1900264(positive regulation of D--directed D- polymerase activity)	NA
ENSGALG00000000657	ENSGALT00000000932	GGA-MIR-10585-5P	54	-10.03	GO:0031848(protection from non-homologous end joining at telomere);GO:0000784(nuclear chromosome, telomeric region);GO:0042162(telomeric D- binding);GO:0000723(telomere mainte-nce);GO:0042803(protein homodimerization activity);GO:0005634(nucleus);GO:0003677(D- binding)	NA
ENSGALG00000000657	ENSGALT00000000932	GGA-MIR-1388A-5P	70	-16.65	GO:0031848(protection from non-homologous end joining at telomere);GO:0000784(nuclear chromosome, telomeric region);GO:0042162(telomeric D- binding);GO:0000723(telomere mainte-nce);GO:0042803(protein homodimerization activity);GO:0005634(nucleus);GO:0003677(D- binding)	NA
ENSGALG00000000657	ENSGALT00000000932	GGA-MIR-30C-1-3P_R+1	69	-45.9	GO:0031848(protection from non-homologous end joining at telomere);GO:0000784(nuclear chromosome, telomeric region);GO:0042162(telomeric D- binding);GO:0000723(telomere mainte-nce);GO:0042803(protein homodimerization activity);GO:0005634(nucleus);GO:0003677(D- binding)	NA
ENSGALG00000000674	ENSGALT00000000956	GGA-MIR-10585-5P	71	-14.03	GO:0070062(extracellular exosome);GO:0043209(myelin sheath);GO:0043025(neuro-l cell body);GO:0043005(neuron projection);GO:0030424(axon);GO:0005903(brush border);GO:0051641(cellular localization);GO:0010923(negative regulation of phosphatase activity);GO:0019904(protein domain specific binding);GO:0016459(myosin complex);GO:0003774(motor activity);GO:0005524(ATP binding);GO:0000166(nucleotide bin…	NA
ENSGALG00000000761	ENSGALT00000001106	GGA-MIR-143-3P_1SS22GT	96	-18.99	GO:0005615(extracellular space);GO:0061073(ciliary body morphogenesis);GO:0043010(camera-type eye development);GO:0030178(negative regulation of Wnt sig-ling pathway);GO:0021960(anterior commissure morphogenesis);GO:0021670(lateral ventricle development);GO:0021540(corpus callosum morphogenesis);GO:0010468(regulation of gene expression);GO:0007188(adenylate cyclase-modulating G-protein coupled re…	NA
ENSGALG00000000761	ENSGALT00000001106	GGA-MIR-191-3P	93	-17.5	GO:0005615(extracellular space);GO:0061073(ciliary body morphogenesis);GO:0043010(camera-type eye development);GO:0030178(negative regulation of Wnt sig-ling pathway);GO:0021960(anterior commissure morphogenesis);GO:0021670(lateral ventricle development);GO:0021540(corpus callosum morphogenesis);GO:0010468(regulation of gene expression);GO:0007188(adenylate cyclase-modulating G-protein coupled re…	NA
ENSGALG00000000761	ENSGALT00000001106	GGA-MIR-6660-3P	95	-17.38	GO:0005615(extracellular space);GO:0061073(ciliary body morphogenesis);GO:0043010(camera-type eye development);GO:0030178(negative regulation of Wnt sig-ling pathway);GO:0021960(anterior commissure morphogenesis);GO:0021670(lateral ventricle development);GO:0021540(corpus callosum morphogenesis);GO:0010468(regulation of gene expression);GO:0007188(adenylate cyclase-modulating G-protein coupled re…	NA
ENSGALG00000000791	ENSGALT00000001149	GGA-MIR-2184A-5P	91	-15.91	NA	NA
ENSGALG00000000791	ENSGALT00000001149	GGA-MIR-29B-3P	99	-15	NA	NA
ENSGALG00000000853	ENSGALT00000001251	GGA-MIR-29B-3P	97	-18.57	GO:0005887(integral component of plasma membrane);GO:0005765(lysosomal membrane);GO:0015758(glucose transport);GO:0008286(insulin receptor sig-ling pathway);GO:0001666(response to hypoxia);GO:0005536(glucose binding);GO:0005355(glucose transmembrane transporter activity);GO:0046323(glucose import);GO:0035428(hexose transmembrane transport);GO:0005351(sugar:proton symporter activity);GO:1904659(gl…	NA
ENSGALG00000000866	ENSGALT00000001276	GGA-MIR-1388A-3P	76	-17.76	GO:0008430(selenium binding)	NA
ENSGALG00000000866	ENSGALT00000001276	GGA-MIR-146A-3P_R-2	80	-17.63	GO:0008430(selenium binding)	NA
ENSGALG00000000866	ENSGALT00000001276	GGA-MIR-1729-3P	58	-26.45	GO:0008430(selenium binding)	NA
ENSGALG00000000894	ENSGALT00000001315	GGA-MIR-10585-5P	55	-10.25	GO:0005887(integral component of plasma membrane);GO:0043615(astrocyte cell migration);GO:0030178(negative regulation of Wnt sig-ling pathway);GO:0017147(Wnt-protein binding);GO:0016055(Wnt sig-ling pathway);GO:0005886(plasma membrane);GO:0016021(integral component of membrane);GO:0016020(membrane);GO:0042802(identical protein binding)	NA
ENSGALG00000000894	ENSGALT00000001315	GGA-MIR-1388A-3P	95	-17.81	GO:0005887(integral component of plasma membrane);GO:0043615(astrocyte cell migration);GO:0030178(negative regulation of Wnt sig-ling pathway);GO:0017147(Wnt-protein binding);GO:0016055(Wnt sig-ling pathway);GO:0005886(plasma membrane);GO:0016021(integral component of membrane);GO:0016020(membrane);GO:0042802(identical protein binding)	NA
ENSGALG00000000894	ENSGALT00000001315	GGA-MIR-6660-3P	66	-22.93	GO:0005887(integral component of plasma membrane);GO:0043615(astrocyte cell migration);GO:0030178(negative regulation of Wnt sig-ling pathway);GO:0017147(Wnt-protein binding);GO:0016055(Wnt sig-ling pathway);GO:0005886(plasma membrane);GO:0016021(integral component of membrane);GO:0016020(membrane);GO:0042802(identical protein binding)	NA
ENSGALG00000001022	ENSGALT00000001509	GGA-MIR-10A-5P	60	-23.98	NA	NA
ENSGALG00000001022	ENSGALT00000001509	GGA-MIR-29B-3P	51	-21.92	NA	NA
ENSGALG00000001046	ENSGALT00000001567	GGA-MIR-2184A-5P	58	-17.09	GO:0045202(sy-pse);GO:0023052(sig-ling);GO:0019904(protein domain specific binding);GO:0006461(protein complex assembly)	NA
ENSGALG00000001046	ENSGALT00000001567	GGA-MIR-30D_R+2	87	-24.22	GO:0045202(sy-pse);GO:0023052(sig-ling);GO:0019904(protein domain specific binding);GO:0006461(protein complex assembly)	NA
ENSGALG00000001046	ENSGALT00000001567	GGA-MIR-30E-5P_R+5	87	-24.49	GO:0045202(sy-pse);GO:0023052(sig-ling);GO:0019904(protein domain specific binding);GO:0006461(protein complex assembly)	NA
ENSGALG00000001046	ENSGALT00000001567	GGA-MIR-365-3P	55	-21.78	GO:0045202(sy-pse);GO:0023052(sig-ling);GO:0019904(protein domain specific binding);GO:0006461(protein complex assembly)	NA
ENSGALG00000001160	ENSGALT00000001745	GGA-MIR-140-3P_L+1	76	-24.42	GO:0005158(insulin receptor binding);GO:0005057(sig-l transducer activity, downstream of receptor);GO:0000165(MAPK cascade);GO:0007169(transmembrane receptor protein tyrosine ki-se sig-ling pathway);GO:0007399(nervous system development)	NA
ENSGALG00000001160	ENSGALT00000001745	GGA-MIR-146A-5P_R+1	80	-15.19	GO:0005158(insulin receptor binding);GO:0005057(sig-l transducer activity, downstream of receptor);GO:0000165(MAPK cascade);GO:0007169(transmembrane receptor protein tyrosine ki-se sig-ling pathway);GO:0007399(nervous system development)	NA
ENSGALG00000001160	ENSGALT00000001745	GGA-MIR-146B-5P_R+1	79	-13.84	GO:0005158(insulin receptor binding);GO:0005057(sig-l transducer activity, downstream of receptor);GO:0000165(MAPK cascade);GO:0007169(transmembrane receptor protein tyrosine ki-se sig-ling pathway);GO:0007399(nervous system development)	NA
ENSGALG00000001160	ENSGALT00000001745	GGA-MIR-146C-5P_R-1	80	-11.65	GO:0005158(insulin receptor binding);GO:0005057(sig-l transducer activity, downstream of receptor);GO:0000165(MAPK cascade);GO:0007169(transmembrane receptor protein tyrosine ki-se sig-ling pathway);GO:0007399(nervous system development)	NA
ENSGALG00000001160	ENSGALT00000001745	GGA-MIR-191-3P	65	-20.94	GO:0005158(insulin receptor binding);GO:0005057(sig-l transducer activity, downstream of receptor);GO:0000165(MAPK cascade);GO:0007169(transmembrane receptor protein tyrosine ki-se sig-ling pathway);GO:0007399(nervous system development)	NA
ENSGALG00000001160	ENSGALT00000001745	GGA-MIR-30E-3P_L+1	84	-11.82	GO:0005158(insulin receptor binding);GO:0005057(sig-l transducer activity, downstream of receptor);GO:0000165(MAPK cascade);GO:0007169(transmembrane receptor protein tyrosine ki-se sig-ling pathway);GO:0007399(nervous system development)	NA
ENSGALG00000001177	ENSGALT00000001786	GGA-MIR-143-3P_1SS22GT	96	-31.32	GO:0007160(cell-matrix adhesion);GO:0005887(integral component of plasma membrane);GO:0007155(cell adhesion);GO:0016021(integral component of membrane);GO:0016020(membrane)	ko04514(Cell adhesion molecules )
ENSGALG00000001219	ENSGALT00000001850	GGA-MIR-30E-5P_R+5	58	-28.2	GO:0042765(GPI-anchor transamidase complex);GO:0016255(attachment of GPI anchor to protein);GO:0016020(membrane);GO:0005886(plasma membrane);GO:0046425(regulation of JAK-STAT cascade);GO:0006506(GPI anchor biosynthetic process);GO:0034235(GPI anchor binding);GO:0003923(GPI-anchor transamidase activity);GO:0016021(integral component of membrane)	ko00563(Glycosylphosphatidylinositol)
ENSGALG00000001262	ENSGALT00000001916	GGA-MIR-12264-3P	55	-15.99	GO:0001525(angiogenesis);GO:0005739(mitochondrion);GO:0005634(nucleus);GO:1902476(chloride transmembrane transport);GO:0005254(chloride channel activity);GO:0005813(centrosome);GO:0071277(cellular response to calcium ion);GO:0009986(cell surface);GO:0016363(nuclear matrix);GO:0005911(cell-cell junction);GO:0015630(microtubule cytoskeleton);GO:0048471(perinuclear region of cytoplasm);GO:0030216(ke…	NA
ENSGALG00000001262	ENSGALT00000001916	GGA-MIR-30D_R+2	61	-19.73	GO:0001525(angiogenesis);GO:0005739(mitochondrion);GO:0005634(nucleus);GO:1902476(chloride transmembrane transport);GO:0005254(chloride channel activity);GO:0005813(centrosome);GO:0071277(cellular response to calcium ion);GO:0009986(cell surface);GO:0016363(nuclear matrix);GO:0005911(cell-cell junction);GO:0015630(microtubule cytoskeleton);GO:0048471(perinuclear region of cytoplasm);GO:0030216(ke…	NA
ENSGALG00000001262	ENSGALT00000001916	GGA-MIR-30E-5P_R+5	59	-17.08	GO:0001525(angiogenesis);GO:0005739(mitochondrion);GO:0005634(nucleus);GO:1902476(chloride transmembrane transport);GO:0005254(chloride channel activity);GO:0005813(centrosome);GO:0071277(cellular response to calcium ion);GO:0009986(cell surface);GO:0016363(nuclear matrix);GO:0005911(cell-cell junction);GO:0015630(microtubule cytoskeleton);GO:0048471(perinuclear region of cytoplasm);GO:0030216(ke…	NA
ENSGALG00000001289	ENSGALT00000001968	GGA-MIR-30C-1-3P_R+1	68	-82.91	GO:0000187(activation of MAPK activity);GO:0030971(receptor tyrosine ki-se binding);GO:0007169(transmembrane receptor protein tyrosine ki-se sig-ling pathway);GO:0005886(plasma membrane);GO:0005622(intracellular);GO:0035556(intracellular sig-l transduction)	ko04012(ErbB sig-ling pathway);ko04370(VEGF sig-ling pathway);ko04510(Focal adhesion);ko04910(Insulin sig-ling pathway)
ENSGALG00000001313	ENSGALT00000001999	GGA-MIR-145-5P_R-1	55	-50.97	GO:0016281(eukaryotic translation initiation factor 4F complex);GO:0097010(eukaryotic translation initiation factor 4F complex assembly);GO:0043024(ribosomal small subunit binding);GO:0034057(R- strand-exchange activity);GO:0033592(R- strand annealing activity);GO:0001731(formation of translation preinitiation complex);GO:0005844(polysome);GO:0003743(translation initiation factor activity);GO:000…	NA
ENSGALG00000001313	ENSGALT00000001999	GGA-MIR-1731-5P	93	-18.27	GO:0016281(eukaryotic translation initiation factor 4F complex);GO:0097010(eukaryotic translation initiation factor 4F complex assembly);GO:0043024(ribosomal small subunit binding);GO:0034057(R- strand-exchange activity);GO:0033592(R- strand annealing activity);GO:0001731(formation of translation preinitiation complex);GO:0005844(polysome);GO:0003743(translation initiation factor activity);GO:000…	NA
ENSGALG00000001313	ENSGALT00000001999	GGA-MIR-1736-3P	63	-20.03	GO:0016281(eukaryotic translation initiation factor 4F complex);GO:0097010(eukaryotic translation initiation factor 4F complex assembly);GO:0043024(ribosomal small subunit binding);GO:0034057(R- strand-exchange activity);GO:0033592(R- strand annealing activity);GO:0001731(formation of translation preinitiation complex);GO:0005844(polysome);GO:0003743(translation initiation factor activity);GO:000…	NA
ENSGALG00000001313	ENSGALT00000001999	GGA-MIR-22-3P	51	-13.27	GO:0016281(eukaryotic translation initiation factor 4F complex);GO:0097010(eukaryotic translation initiation factor 4F complex assembly);GO:0043024(ribosomal small subunit binding);GO:0034057(R- strand-exchange activity);GO:0033592(R- strand annealing activity);GO:0001731(formation of translation preinitiation complex);GO:0005844(polysome);GO:0003743(translation initiation factor activity);GO:000…	NA
ENSGALG00000001313	ENSGALT00000001999	GGA-MIR-6660-3P	61	-33.96	GO:0016281(eukaryotic translation initiation factor 4F complex);GO:0097010(eukaryotic translation initiation factor 4F complex assembly);GO:0043024(ribosomal small subunit binding);GO:0034057(R- strand-exchange activity);GO:0033592(R- strand annealing activity);GO:0001731(formation of translation preinitiation complex);GO:0005844(polysome);GO:0003743(translation initiation factor activity);GO:000…	NA
ENSGALG00000001374	ENSGALT00000002094	GGA-MIR-10585-5P	69	-15.84	GO:0016021(integral component of membrane);GO:0016020(membrane)	NA
ENSGALG00000001374	ENSGALT00000002094	GGA-MIR-143-3P_1SS22GT	80	-16.11	GO:0016021(integral component of membrane);GO:0016020(membrane)	NA
ENSGALG00000001480	ENSGALT00000002243	GGA-MIR-132A-5P	98	-16.51	NA	NA
ENSGALG00000001480	ENSGALT00000002243	GGA-MIR-22-3P	92	-22.22	NA	NA
ENSGALG00000001602	ENSGALT00000002429	GGA-MIR-1A-3P_R+1	97	-13.31	GO:0006606(protein import into nucleus);GO:0042802(identical protein binding);GO:0005654(nucleoplasm);GO:0005487(nucleocytoplasmic transporter activity);GO:0005829(cytosol);GO:0070062(extracellular exosome);GO:0008536(Ran GTPase binding);GO:0000060(protein import into nucleus, translocation);GO:0006611(protein export from nucleus)	NA
ENSGALG00000001602	ENSGALT00000002429	GGA-MIR-1C_1SS8GT	97	-13.22	GO:0006606(protein import into nucleus);GO:0042802(identical protein binding);GO:0005654(nucleoplasm);GO:0005487(nucleocytoplasmic transporter activity);GO:0005829(cytosol);GO:0070062(extracellular exosome);GO:0008536(Ran GTPase binding);GO:0000060(protein import into nucleus, translocation);GO:0006611(protein export from nucleus)	NA
ENSGALG00000001616	ENSGALT00000002464	GGA-MIR-29B-3P	64	-27.5	GO:0031298(replication fork protection complex);GO:0031261(D- replication preinitiation complex);GO:0005813(centrosome);GO:0005656(nuclear pre-replicative complex);GO:0005634(nucleus);GO:1902977(mitotic D- replication preinitiation complex assembly);GO:1900087(positive regulation of G1/S transition of mitotic cell cycle);GO:0031938(regulation of chromatin silencing at telomere);GO:0006270(D- repl…	NA
ENSGALG00000001632	ENSGALT00000002494	GGA-MIR-2184A-5P	57	-14.61	GO:0005634(nucleus);GO:0000444(MIS12/MIND type complex);GO:0051382(kinetochore assembly);GO:0051315(attachment of mitotic spindle microtubules to kinetochore);GO:0007059(chromosome segregation);GO:0000278(mitotic cell cycle);GO:0007049(cell cycle);GO:0000775(chromosome, centromeric region);GO:0000777(condensed chromosome kinetochore)	NA
ENSGALG00000001642	ENSGALT00000002508	GGA-MIR-10585-5P	85	-11.92	GO:0016020(membrane);GO:0000271(polysaccharide biosynthetic process);GO:0016757(transferase activity, transferring glycosyl groups);GO:0005794(Golgi apparatus);GO:0016740(transferase activity)	NA
ENSGALG00000001642	ENSGALT00000002508	GGA-MIR-365-3P	57	-13.01	GO:0016020(membrane);GO:0000271(polysaccharide biosynthetic process);GO:0016757(transferase activity, transferring glycosyl groups);GO:0005794(Golgi apparatus);GO:0016740(transferase activity)	NA
ENSGALG00000001652	ENSGALT00000002523	GGA-MIR-143-3P_1SS22GT	74	-16.65	GO:0032154(cleavage furrow);GO:0005819(spindle);GO:0005938(cell cortex);GO:0060170(ciliary membrane);GO:0060271(cilium assembly);GO:0007224(smoothened sig-ling pathway);GO:0007049(cell cycle);GO:0051301(cell division);GO:0030496(midbody);GO:0042995(cell projection);GO:0005525(GTP binding);GO:0005856(cytoskeleton);GO:0005737(cytoplasm);GO:0005886(plasma membrane);GO:0000166(nucleotide binding);GO:…	NA
ENSGALG00000001652	ENSGALT00000002523	GGA-MIR-146B-5P_R+1	50	-32.25	GO:0032154(cleavage furrow);GO:0005819(spindle);GO:0005938(cell cortex);GO:0060170(ciliary membrane);GO:0060271(cilium assembly);GO:0007224(smoothened sig-ling pathway);GO:0007049(cell cycle);GO:0051301(cell division);GO:0030496(midbody);GO:0042995(cell projection);GO:0005525(GTP binding);GO:0005856(cytoskeleton);GO:0005737(cytoplasm);GO:0005886(plasma membrane);GO:0000166(nucleotide binding);GO:…	NA
ENSGALG00000001690	ENSGALT00000002584	GGA-MIR-12264-3P	86	-13.45	GO:0070062(extracellular exosome);GO:0005886(plasma membrane);GO:1901215(negative regulation of neuron death);GO:0090102(cochlea development);GO:0060384(innervation);GO:0060119(inner ear receptor cell development);GO:0048666(neuron development);GO:0043524(negative regulation of neuron apoptotic process);GO:0043523(regulation of neuron apoptotic process);GO:0007605(sensory perception of sound);GO:…	ko04080(Neuroactive ligand-receptor interaction)
ENSGALG00000001690	ENSGALT00000002584	GGA-MIR-145-5P_R-1	75	-15.54	GO:0070062(extracellular exosome);GO:0005886(plasma membrane);GO:1901215(negative regulation of neuron death);GO:0090102(cochlea development);GO:0060384(innervation);GO:0060119(inner ear receptor cell development);GO:0048666(neuron development);GO:0043524(negative regulation of neuron apoptotic process);GO:0043523(regulation of neuron apoptotic process);GO:0007605(sensory perception of sound);GO:…	ko04080(Neuroactive ligand-receptor interaction)
ENSGALG00000001691	ENSGALT00000002586	GGA-MIR-30D_R+2	99	-12.74	GO:0072562(blood microparticle);GO:0005829(cytosol);GO:0032039(integrator complex);GO:0005654(nucleoplasm);GO:0016180(snR- processing);GO:0005634(nucleus);GO:0005737(cytoplasm)	NA
ENSGALG00000001691	ENSGALT00000002586	GGA-MIR-30E-5P_R+5	99	-13.47	GO:0072562(blood microparticle);GO:0005829(cytosol);GO:0032039(integrator complex);GO:0005654(nucleoplasm);GO:0016180(snR- processing);GO:0005634(nucleus);GO:0005737(cytoplasm)	NA
ENSGALG00000001726	ENSGALT00000002649	GGA-MIR-10585-5P	74	-25.92	GO:0070062(extracellular exosome);GO:0015630(microtubule cytoskeleton);GO:0005829(cytosol);GO:0005622(intracellular);GO:0051082(unfolded protein binding);GO:0006457(protein folding);GO:0032502(developmental process);GO:0005737(cytoplasm)	NA
ENSGALG00000001726	ENSGALT00000002649	GGA-MIR-145-5P_R-1	52	-20.4	GO:0070062(extracellular exosome);GO:0015630(microtubule cytoskeleton);GO:0005829(cytosol);GO:0005622(intracellular);GO:0051082(unfolded protein binding);GO:0006457(protein folding);GO:0032502(developmental process);GO:0005737(cytoplasm)	NA
ENSGALG00000001726	ENSGALT00000002649	GGA-MIR-2184A-5P	96	-58.09	GO:0070062(extracellular exosome);GO:0015630(microtubule cytoskeleton);GO:0005829(cytosol);GO:0005622(intracellular);GO:0051082(unfolded protein binding);GO:0006457(protein folding);GO:0032502(developmental process);GO:0005737(cytoplasm)	NA
ENSGALG00000001726	ENSGALT00000002649	GGA-MIR-30D_R+2	89	-18.33	GO:0070062(extracellular exosome);GO:0015630(microtubule cytoskeleton);GO:0005829(cytosol);GO:0005622(intracellular);GO:0051082(unfolded protein binding);GO:0006457(protein folding);GO:0032502(developmental process);GO:0005737(cytoplasm)	NA
ENSGALG00000001726	ENSGALT00000002649	GGA-MIR-30E-5P_R+5	89	-14.71	GO:0070062(extracellular exosome);GO:0015630(microtubule cytoskeleton);GO:0005829(cytosol);GO:0005622(intracellular);GO:0051082(unfolded protein binding);GO:0006457(protein folding);GO:0032502(developmental process);GO:0005737(cytoplasm)	NA
ENSGALG00000001726	ENSGALT00000002649	GGA-MIR-6660-3P	55	-28.58	GO:0070062(extracellular exosome);GO:0015630(microtubule cytoskeleton);GO:0005829(cytosol);GO:0005622(intracellular);GO:0051082(unfolded protein binding);GO:0006457(protein folding);GO:0032502(developmental process);GO:0005737(cytoplasm)	NA
ENSGALG00000001768	ENSGALT00000002712	GGA-MIR-10A-5P	76	-16.39	GO:0097264(self proteolysis);GO:0005887(integral component of plasma membrane);GO:0007165(sig-l transduction);GO:0005509(calcium ion binding);GO:0016021(integral component of membrane);GO:0016020(membrane)	NA
ENSGALG00000001768	ENSGALT00000002712	GGA-MIR-30E-3P_L+1	84	-15.06	GO:0097264(self proteolysis);GO:0005887(integral component of plasma membrane);GO:0007165(sig-l transduction);GO:0005509(calcium ion binding);GO:0016021(integral component of membrane);GO:0016020(membrane)	NA
ENSGALG00000001768	ENSGALT00000002712	GGA-MIR-365-3P	62	-13.36	GO:0097264(self proteolysis);GO:0005887(integral component of plasma membrane);GO:0007165(sig-l transduction);GO:0005509(calcium ion binding);GO:0016021(integral component of membrane);GO:0016020(membrane)	NA
ENSGALG00000001788	ENSGALT00000002757	GGA-MIR-1A-3P_R+1	95	-13.21	GO:0016773(phosphotransferase activity, alcohol group as acceptor);GO:0005975(carbohydrate metabolic process);GO:0016020(membrane);GO:0006006(glucose metabolic process);GO:0043843(ADP-specific glucoki-se activity);GO:0005783(endoplasmic reticulum)	ko01200(Carbon metabolism);ko00010(Glycolysis / Gluconeogenesis)
ENSGALG00000001788	ENSGALT00000002757	GGA-MIR-1C_1SS8GT	95	-12.33	GO:0016773(phosphotransferase activity, alcohol group as acceptor);GO:0005975(carbohydrate metabolic process);GO:0016020(membrane);GO:0006006(glucose metabolic process);GO:0043843(ADP-specific glucoki-se activity);GO:0005783(endoplasmic reticulum)	ko01200(Carbon metabolism);ko00010(Glycolysis / Gluconeogenesis)
ENSGALG00000001788	ENSGALT00000002757	GGA-MIR-7B_R+3	86	-46.07	GO:0016773(phosphotransferase activity, alcohol group as acceptor);GO:0005975(carbohydrate metabolic process);GO:0016020(membrane);GO:0006006(glucose metabolic process);GO:0043843(ADP-specific glucoki-se activity);GO:0005783(endoplasmic reticulum)	ko01200(Carbon metabolism);ko00010(Glycolysis / Gluconeogenesis)
ENSGALG00000001793	ENSGALT00000002764	GGA-MIR-10585-5P	97	-12.56	GO:0005509(calcium ion binding);GO:0005739(mitochondrion)	ko04510(Focal adhesion);ko04810(Regulation of actin cytoskeleton)
ENSGALG00000001798	ENSGALT00000002774	GGA-MIR-140-3P_L+1	52	-18.1	GO:0097730(non-motile cilium);GO:0060170(ciliary membrane);GO:0036064(ciliary basal body);GO:0035869(ciliary transition zone);GO:0034464(BBSome);GO:0034451(centriolar satellite);GO:0032391(photoreceptor connecting cilium);GO:0031514(motile cilium);GO:0016020(membrane);GO:0005929(cilium);GO:0005829(cytosol);GO:0005814(centriole);GO:0005813(centrosome);GO:0001917(photoreceptor inner segment);GO:000…	NA
ENSGALG00000001798	ENSGALT00000002774	GGA-MIR-146A-3P_R-2	67	-19.38	GO:0097730(non-motile cilium);GO:0060170(ciliary membrane);GO:0036064(ciliary basal body);GO:0035869(ciliary transition zone);GO:0034464(BBSome);GO:0034451(centriolar satellite);GO:0032391(photoreceptor connecting cilium);GO:0031514(motile cilium);GO:0016020(membrane);GO:0005929(cilium);GO:0005829(cytosol);GO:0005814(centriole);GO:0005813(centrosome);GO:0001917(photoreceptor inner segment);GO:000…	NA
ENSGALG00000001798	ENSGALT00000002774	GGA-MIR-191-3P	95	-15.59	GO:0097730(non-motile cilium);GO:0060170(ciliary membrane);GO:0036064(ciliary basal body);GO:0035869(ciliary transition zone);GO:0034464(BBSome);GO:0034451(centriolar satellite);GO:0032391(photoreceptor connecting cilium);GO:0031514(motile cilium);GO:0016020(membrane);GO:0005929(cilium);GO:0005829(cytosol);GO:0005814(centriole);GO:0005813(centrosome);GO:0001917(photoreceptor inner segment);GO:000…	NA
ENSGALG00000001798	ENSGALT00000002774	GGA-MIR-7B_R+3	93	-22.2	GO:0097730(non-motile cilium);GO:0060170(ciliary membrane);GO:0036064(ciliary basal body);GO:0035869(ciliary transition zone);GO:0034464(BBSome);GO:0034451(centriolar satellite);GO:0032391(photoreceptor connecting cilium);GO:0031514(motile cilium);GO:0016020(membrane);GO:0005929(cilium);GO:0005829(cytosol);GO:0005814(centriole);GO:0005813(centrosome);GO:0001917(photoreceptor inner segment);GO:000…	NA
ENSGALG00000001816	ENSGALT00000002807	GGA-MIR-12264-3P	67	-58.75	GO:0046328(regulation of JNK cascade);GO:0030054(cell junction);GO:0032947(protein complex scaffold activity);GO:0005911(cell-cell junction);GO:0007165(sig-l transduction)	NA
ENSGALG00000001816	ENSGALT00000002807	GGA-MIR-145-5P_R-1	90	-16.75	GO:0046328(regulation of JNK cascade);GO:0030054(cell junction);GO:0032947(protein complex scaffold activity);GO:0005911(cell-cell junction);GO:0007165(sig-l transduction)	NA
ENSGALG00000001816	ENSGALT00000002807	GGA-MIR-2184A-5P	78	-15.83	GO:0046328(regulation of JNK cascade);GO:0030054(cell junction);GO:0032947(protein complex scaffold activity);GO:0005911(cell-cell junction);GO:0007165(sig-l transduction)	NA
ENSGALG00000001816	ENSGALT00000002807	GGA-MIR-30E-3P_L+1	93	-11.49	GO:0046328(regulation of JNK cascade);GO:0030054(cell junction);GO:0032947(protein complex scaffold activity);GO:0005911(cell-cell junction);GO:0007165(sig-l transduction)	NA
ENSGALG00000001945	ENSGALT00000003010	GGA-MIR-30D_R+2	64	-16.11	GO:0034203(glycolipid translocation);GO:0005319(lipid transporter activity);GO:0005789(endoplasmic reticulum membrane);GO:0006869(lipid transport);GO:0016021(integral component of membrane);GO:0016020(membrane)	NA
ENSGALG00000001945	ENSGALT00000003010	GGA-MIR-30E-5P_R+5	62	-11.86	GO:0034203(glycolipid translocation);GO:0005319(lipid transporter activity);GO:0005789(endoplasmic reticulum membrane);GO:0006869(lipid transport);GO:0016021(integral component of membrane);GO:0016020(membrane)	NA
ENSGALG00000002001	ENSGALT00000003116	GGA-MIR-2184A-5P	80	-11.61	GO:0070820(tertiary granule);GO:0070062(extracellular exosome);GO:0042581(specific granule);GO:0031091(platelet alpha granule);GO:0016324(apical plasma membrane);GO:0005886(plasma membrane);GO:0005829(cytosol);GO:0070527(platelet aggregation);GO:0045955(negative regulation of calcium ion-dependent exocytosis);GO:0043312(neutrophil degranulation);GO:0032868(response to insulin);GO:0030073(insulin …	NA
ENSGALG00000002009	ENSGALT00000003129	GGA-MIR-30E-3P_L+1	59	-11.49	NA	ko03460(Fanconi anemia pathway)
ENSGALG00000002024	ENSGALT00000003148	GGA-MIR-146B-3P_L+2	55	-21.4	GO:0070062(extracellular exosome);GO:0016020(membrane);GO:0005739(mitochondrion);GO:0042420(dopamine catabolic process);GO:0042417(dopamine metabolic process);GO:0032259(methylation);GO:0042135(neurotransmitter catabolic process);GO:0016036(cellular response to phosphate starvation);GO:0009712(catechol-containing compound metabolic process);GO:0006584(catecholamine metabolic process);GO:0016206(c…	ko00140(Steroid hormone biosynthesis);ko00350(Tyrosine metabolism)
ENSGALG00000002024	ENSGALT00000003148	GGA-MIR-191-3P	92	-16.67	GO:0070062(extracellular exosome);GO:0016020(membrane);GO:0005739(mitochondrion);GO:0042420(dopamine catabolic process);GO:0042417(dopamine metabolic process);GO:0032259(methylation);GO:0042135(neurotransmitter catabolic process);GO:0016036(cellular response to phosphate starvation);GO:0009712(catechol-containing compound metabolic process);GO:0006584(catecholamine metabolic process);GO:0016206(c…	ko00140(Steroid hormone biosynthesis);ko00350(Tyrosine metabolism)
ENSGALG00000002024	ENSGALT00000003148	GGA-MIR-30E-3P_L+1	66	-14.48	GO:0070062(extracellular exosome);GO:0016020(membrane);GO:0005739(mitochondrion);GO:0042420(dopamine catabolic process);GO:0042417(dopamine metabolic process);GO:0032259(methylation);GO:0042135(neurotransmitter catabolic process);GO:0016036(cellular response to phosphate starvation);GO:0009712(catechol-containing compound metabolic process);GO:0006584(catecholamine metabolic process);GO:0016206(c…	ko00140(Steroid hormone biosynthesis);ko00350(Tyrosine metabolism)
ENSGALG00000002048	ENSGALT00000003184	GGA-MIR-12264-3P	80	-22.86	NA	NA
ENSGALG00000002048	ENSGALT00000003184	GGA-MIR-22-3P	72	-15.83	NA	NA
ENSGALG00000002056	ENSGALT00000003199	GGA-MIR-146B-3P_L+2	69	-11.36	GO:0005794(Golgi apparatus)	NA
ENSGALG00000002056	ENSGALT00000003199	GGA-MIR-191-3P	84	-18.02	GO:0005794(Golgi apparatus)	NA
ENSGALG00000002056	ENSGALT00000003199	GGA-MIR-2184A-5P	77	-18.52	GO:0005794(Golgi apparatus)	NA
ENSGALG00000002056	ENSGALT00000003199	GGA-MIR-30C-1-3P_R+1	91	-15.32	GO:0005794(Golgi apparatus)	NA
ENSGALG00000002057	ENSGALT00000003200	GGA-MIR-10585-5P	85	-15.97	GO:0016607(nuclear speck);GO:0005829(cytosol);GO:0005665(D--directed R- polymerase II, core complex);GO:0005654(nucleoplasm);GO:0005634(nucleus);GO:0045948(positive regulation of translatio-l initiation);GO:0034402(recruitment of 3'-end processing factors to R- polymerase II holoenzyme complex);GO:0031990(mR- export from nucleus in response to heat stress);GO:0006367(transcription initiation from…	ko00230(Purine metabolism);ko00240(Pyrimidine metabolism);ko03020(R- polymerase)
ENSGALG00000002057	ENSGALT00000003200	GGA-MIR-425-5P_R+2	93	-19.54	GO:0016607(nuclear speck);GO:0005829(cytosol);GO:0005665(D--directed R- polymerase II, core complex);GO:0005654(nucleoplasm);GO:0005634(nucleus);GO:0045948(positive regulation of translatio-l initiation);GO:0034402(recruitment of 3'-end processing factors to R- polymerase II holoenzyme complex);GO:0031990(mR- export from nucleus in response to heat stress);GO:0006367(transcription initiation from…	ko00230(Purine metabolism);ko00240(Pyrimidine metabolism);ko03020(R- polymerase)
ENSGALG00000002116	ENSGALT00000003305	GGA-MIR-1388A-3P	90	-13.76	GO:1990879(CST complex);GO:0005634(nucleus);GO:0000784(nuclear chromosome, telomeric region);GO:0003697(single-stranded D- binding)	NA
ENSGALG00000002116	ENSGALT00000003305	GGA-MIR-1736-3P	89	-19.39	GO:1990879(CST complex);GO:0005634(nucleus);GO:0000784(nuclear chromosome, telomeric region);GO:0003697(single-stranded D- binding)	NA
ENSGALG00000002116	ENSGALT00000003305	GGA-MIR-22-3P	55	-20.53	GO:1990879(CST complex);GO:0005634(nucleus);GO:0000784(nuclear chromosome, telomeric region);GO:0003697(single-stranded D- binding)	NA
ENSGALG00000002124	ENSGALT00000003320	GGA-MIR-143-3P_1SS22GT	85	-29.43	GO:0005794(Golgi apparatus);GO:0005739(mitochondrion);GO:1903146(regulation of autophagy of mitochondrion);GO:1903955(positive regulation of protein targeting to mitochondrion);GO:0018345(protein palmitoylation);GO:0007626(locomotory behavior);GO:0016409(palmitoyltransferase activity);GO:0019706(protein-cysteine S-palmitoyltransferase activity);GO:0016746(transferase activity, transferring acyl g…	NA
ENSGALG00000002134	ENSGALT00000003334	GGA-MIR-1388A-3P	97	-12.05	GO:0006400(tR- modification);GO:0003723(R- binding)	NA
ENSGALG00000002134	ENSGALT00000003334	GGA-MIR-140-3P_L+1	52	-47.27	GO:0006400(tR- modification);GO:0003723(R- binding)	NA
ENSGALG00000002134	ENSGALT00000003334	GGA-MIR-191-3P	62	-22.36	GO:0006400(tR- modification);GO:0003723(R- binding)	NA
ENSGALG00000002134	ENSGALT00000003334	GGA-MIR-193A-5P	87	-22.7	GO:0006400(tR- modification);GO:0003723(R- binding)	NA
ENSGALG00000002134	ENSGALT00000003334	GGA-MIR-22-3P	83	-38.61	GO:0006400(tR- modification);GO:0003723(R- binding)	NA
ENSGALG00000002134	ENSGALT00000003334	GGA-MIR-7B_R+3	50	-35.57	GO:0006400(tR- modification);GO:0003723(R- binding)	NA
ENSGALG00000002150	ENSGALT00000003371	GGA-MIR-145-5P_R-1	55	-31.38	GO:0006417(regulation of translation);GO:0003730(mR- 3'-UTR binding);GO:1990124(messenger ribonucleoprotein complex);GO:2000766(negative regulation of cytoplasmic translation);GO:0006412(translation);GO:0043022(ribosome binding);GO:0008135(translation factor activity, R- binding);GO:0000900(translation repressor activity, nucleic acid binding);GO:0045202(sy-pse);GO:0043005(neuron projection);GO:0…	ko04114(Oocyte meiosis);ko04914(Progesterone-mediated oocyte maturation)
ENSGALG00000002150	ENSGALT00000003371	GGA-MIR-1A-3P_R+1	84	-19.33	GO:0006417(regulation of translation);GO:0003730(mR- 3'-UTR binding);GO:1990124(messenger ribonucleoprotein complex);GO:2000766(negative regulation of cytoplasmic translation);GO:0006412(translation);GO:0043022(ribosome binding);GO:0008135(translation factor activity, R- binding);GO:0000900(translation repressor activity, nucleic acid binding);GO:0045202(sy-pse);GO:0043005(neuron projection);GO:0…	ko04114(Oocyte meiosis);ko04914(Progesterone-mediated oocyte maturation)
ENSGALG00000002150	ENSGALT00000003371	GGA-MIR-1C_1SS8GT	83	-15.99	GO:0006417(regulation of translation);GO:0003730(mR- 3'-UTR binding);GO:1990124(messenger ribonucleoprotein complex);GO:2000766(negative regulation of cytoplasmic translation);GO:0006412(translation);GO:0043022(ribosome binding);GO:0008135(translation factor activity, R- binding);GO:0000900(translation repressor activity, nucleic acid binding);GO:0045202(sy-pse);GO:0043005(neuron projection);GO:0…	ko04114(Oocyte meiosis);ko04914(Progesterone-mediated oocyte maturation)
ENSGALG00000002150	ENSGALT00000003371	GGA-MIR-2184A-5P	89	-15.83	GO:0006417(regulation of translation);GO:0003730(mR- 3'-UTR binding);GO:1990124(messenger ribonucleoprotein complex);GO:2000766(negative regulation of cytoplasmic translation);GO:0006412(translation);GO:0043022(ribosome binding);GO:0008135(translation factor activity, R- binding);GO:0000900(translation repressor activity, nucleic acid binding);GO:0045202(sy-pse);GO:0043005(neuron projection);GO:0…	ko04114(Oocyte meiosis);ko04914(Progesterone-mediated oocyte maturation)
ENSGALG00000002150	ENSGALT00000003371	GGA-MIR-22-3P	95	-22.1	GO:0006417(regulation of translation);GO:0003730(mR- 3'-UTR binding);GO:1990124(messenger ribonucleoprotein complex);GO:2000766(negative regulation of cytoplasmic translation);GO:0006412(translation);GO:0043022(ribosome binding);GO:0008135(translation factor activity, R- binding);GO:0000900(translation repressor activity, nucleic acid binding);GO:0045202(sy-pse);GO:0043005(neuron projection);GO:0…	ko04114(Oocyte meiosis);ko04914(Progesterone-mediated oocyte maturation)
ENSGALG00000002150	ENSGALT00000003371	GGA-MIR-425-5P_R+2	96	-13.81	GO:0006417(regulation of translation);GO:0003730(mR- 3'-UTR binding);GO:1990124(messenger ribonucleoprotein complex);GO:2000766(negative regulation of cytoplasmic translation);GO:0006412(translation);GO:0043022(ribosome binding);GO:0008135(translation factor activity, R- binding);GO:0000900(translation repressor activity, nucleic acid binding);GO:0045202(sy-pse);GO:0043005(neuron projection);GO:0…	ko04114(Oocyte meiosis);ko04914(Progesterone-mediated oocyte maturation)
ENSGALG00000002151	ENSGALT00000003372	GGA-MIR-22-3P	58	-16.04	GO:1990429(peroxisomal importomer complex);GO:0005779(integral component of peroxisomal membrane);GO:0005778(peroxisomal membrane);GO:0005777(peroxisome);GO:0016558(protein import into peroxisome matrix);GO:0007031(peroxisome organization);GO:0006625(protein targeting to peroxisome);GO:0008270(zinc ion binding);GO:0008022(protein C-terminus binding);GO:0006513(protein monoubiquiti-tion);GO:000484…	ko04146(Peroxisome)
ENSGALG00000002151	ENSGALT00000003372	GGA-MIR-29B-3P	62	-24.36	GO:1990429(peroxisomal importomer complex);GO:0005779(integral component of peroxisomal membrane);GO:0005778(peroxisomal membrane);GO:0005777(peroxisome);GO:0016558(protein import into peroxisome matrix);GO:0007031(peroxisome organization);GO:0006625(protein targeting to peroxisome);GO:0008270(zinc ion binding);GO:0008022(protein C-terminus binding);GO:0006513(protein monoubiquiti-tion);GO:000484…	ko04146(Peroxisome)
ENSGALG00000002182	ENSGALT00000003418	GGA-MIR-132A-5P	95	-20.03	GO:0090575(R- polymerase II transcription factor complex);GO:0005737(cytoplasm);GO:0005634(nucleus);GO:0061113(pancreas morphogenesis);GO:0045944(positive regulation of transcription from R- polymerase II promoter);GO:0045893(positive regulation of transcription, D--templated);GO:0045070(positive regulation of viral genome replication);GO:0042632(cholesterol homeostasis);GO:0042127(regulation of …	NA
ENSGALG00000002182	ENSGALT00000003418	GGA-MIR-140-3P_L+1	84	-15.78	GO:0090575(R- polymerase II transcription factor complex);GO:0005737(cytoplasm);GO:0005634(nucleus);GO:0061113(pancreas morphogenesis);GO:0045944(positive regulation of transcription from R- polymerase II promoter);GO:0045893(positive regulation of transcription, D--templated);GO:0045070(positive regulation of viral genome replication);GO:0042632(cholesterol homeostasis);GO:0042127(regulation of …	NA
ENSGALG00000002182	ENSGALT00000003418	GGA-MIR-145-5P_R-1	77	-20.57	GO:0090575(R- polymerase II transcription factor complex);GO:0005737(cytoplasm);GO:0005634(nucleus);GO:0061113(pancreas morphogenesis);GO:0045944(positive regulation of transcription from R- polymerase II promoter);GO:0045893(positive regulation of transcription, D--templated);GO:0045070(positive regulation of viral genome replication);GO:0042632(cholesterol homeostasis);GO:0042127(regulation of …	NA
ENSGALG00000002182	ENSGALT00000003418	GGA-MIR-30D_R+2	90	-10.75	GO:0090575(R- polymerase II transcription factor complex);GO:0005737(cytoplasm);GO:0005634(nucleus);GO:0061113(pancreas morphogenesis);GO:0045944(positive regulation of transcription from R- polymerase II promoter);GO:0045893(positive regulation of transcription, D--templated);GO:0045070(positive regulation of viral genome replication);GO:0042632(cholesterol homeostasis);GO:0042127(regulation of …	NA
ENSGALG00000002182	ENSGALT00000003418	GGA-MIR-30E-5P_R+5	90	-10.7	GO:0090575(R- polymerase II transcription factor complex);GO:0005737(cytoplasm);GO:0005634(nucleus);GO:0061113(pancreas morphogenesis);GO:0045944(positive regulation of transcription from R- polymerase II promoter);GO:0045893(positive regulation of transcription, D--templated);GO:0045070(positive regulation of viral genome replication);GO:0042632(cholesterol homeostasis);GO:0042127(regulation of …	NA
ENSGALG00000002247	ENSGALT00000003518	GGA-MIR-191-3P	96	-18.46	GO:0005829(cytosol);GO:0005634(nucleus);GO:0050727(regulation of inflammatory response);GO:0048863(stem cell differentiation);GO:0034968(histone lysine methylation);GO:0032088(negative regulation of NF-kappaB transcription factor activity);GO:0019827(stem cell population mainte-nce);GO:0018026(peptidyl-lysine monomethylation);GO:0051059(NF-kappaB binding);GO:0016279(protein-lysine N-methyltransfe…	NA
ENSGALG00000002247	ENSGALT00000003518	GGA-MIR-193A-5P	89	-18.69	GO:0005829(cytosol);GO:0005634(nucleus);GO:0050727(regulation of inflammatory response);GO:0048863(stem cell differentiation);GO:0034968(histone lysine methylation);GO:0032088(negative regulation of NF-kappaB transcription factor activity);GO:0019827(stem cell population mainte-nce);GO:0018026(peptidyl-lysine monomethylation);GO:0051059(NF-kappaB binding);GO:0016279(protein-lysine N-methyltransfe…	NA
ENSGALG00000002247	ENSGALT00000003518	GGA-MIR-22-3P	93	-48.58	GO:0005829(cytosol);GO:0005634(nucleus);GO:0050727(regulation of inflammatory response);GO:0048863(stem cell differentiation);GO:0034968(histone lysine methylation);GO:0032088(negative regulation of NF-kappaB transcription factor activity);GO:0019827(stem cell population mainte-nce);GO:0018026(peptidyl-lysine monomethylation);GO:0051059(NF-kappaB binding);GO:0016279(protein-lysine N-methyltransfe…	NA
ENSGALG00000002272	ENSGALT00000003564	GGA-MIR-6553-3P_L+1	58	-34.24	GO:0005730(nucleolus);GO:0005634(nucleus);GO:0003723(R- binding);GO:0030692(Noc4p-Nop14p complex);GO:0042254(ribosome biogenesis);GO:0000462(maturation of SSU-rR- from tricistronic rR- transcript );GO:0032040(small-subunit processome);GO:0016021(integral component of membrane);GO:0016020(membrane)	NA
ENSGALG00000002272	ENSGALT00000003564	GGA-MIR-7B_R+3	77	-12.27	GO:0005730(nucleolus);GO:0005634(nucleus);GO:0003723(R- binding);GO:0030692(Noc4p-Nop14p complex);GO:0042254(ribosome biogenesis);GO:0000462(maturation of SSU-rR- from tricistronic rR- transcript );GO:0032040(small-subunit processome);GO:0016021(integral component of membrane);GO:0016020(membrane)	NA
ENSGALG00000002286	ENSGALT00000003591	GGA-MIR-10A-5P	71	-15.38	GO:0006334(nucleosome assembly);GO:0000786(nucleosome);GO:0046982(protein heterodimerization activity);GO:0005694(chromosome);GO:0005634(nucleus);GO:0003677(D- binding);GO:0031492(nucleosomal D- binding)	NA
ENSGALG00000002286	ENSGALT00000003591	GGA-MIR-1A-3P_R+1	70	-11.51	GO:0006334(nucleosome assembly);GO:0000786(nucleosome);GO:0046982(protein heterodimerization activity);GO:0005694(chromosome);GO:0005634(nucleus);GO:0003677(D- binding);GO:0031492(nucleosomal D- binding)	NA
ENSGALG00000002286	ENSGALT00000003591	GGA-MIR-1C_1SS8GT	64	-15.49	GO:0006334(nucleosome assembly);GO:0000786(nucleosome);GO:0046982(protein heterodimerization activity);GO:0005694(chromosome);GO:0005634(nucleus);GO:0003677(D- binding);GO:0031492(nucleosomal D- binding)	NA
ENSGALG00000002286	ENSGALT00000003591	GGA-MIR-22-3P	99	-16.94	GO:0006334(nucleosome assembly);GO:0000786(nucleosome);GO:0046982(protein heterodimerization activity);GO:0005694(chromosome);GO:0005634(nucleus);GO:0003677(D- binding);GO:0031492(nucleosomal D- binding)	NA
ENSGALG00000002346	ENSGALT00000003698	GGA-MIR-10585-5P	58	-10.36	GO:0005794(Golgi apparatus);GO:0005654(nucleoplasm);GO:0033314(mitotic D- replication checkpoint);GO:0032147(activation of protein ki-se activity);GO:0031572(G2 D- damage checkpoint);GO:0018105(peptidyl-serine phosphorylation);GO:0000077(D- damage checkpoint);GO:0010997(a-phase-promoting complex binding)	NA
ENSGALG00000002346	ENSGALT00000003698	GGA-MIR-2184A-5P	99	-15.09	GO:0005794(Golgi apparatus);GO:0005654(nucleoplasm);GO:0033314(mitotic D- replication checkpoint);GO:0032147(activation of protein ki-se activity);GO:0031572(G2 D- damage checkpoint);GO:0018105(peptidyl-serine phosphorylation);GO:0000077(D- damage checkpoint);GO:0010997(a-phase-promoting complex binding)	NA
ENSGALG00000002375	ENSGALT00000003754	GGA-MIR-1388A-3P	89	-23.56	GO:0071944(cell periphery);GO:0031410(cytoplasmic vesicle);GO:0043235(receptor complex);GO:0016324(apical plasma membrane);GO:0009986(cell surface);GO:0005912(adherens junction);GO:0005886(plasma membrane);GO:0005737(cytoplasm);GO:0005783(endoplasmic reticulum);GO:0005634(nucleus);GO:0002193(MAML1-RBP-Jkappa- ICN1 complex);GO:2001027(negative regulation of endothelial cell chemotaxis);GO:2000974(…	ko04330(Notch sig-ling pathway)
ENSGALG00000002375	ENSGALT00000003754	GGA-MIR-140-3P_L+1	79	-14.12	GO:0071944(cell periphery);GO:0031410(cytoplasmic vesicle);GO:0043235(receptor complex);GO:0016324(apical plasma membrane);GO:0009986(cell surface);GO:0005912(adherens junction);GO:0005886(plasma membrane);GO:0005737(cytoplasm);GO:0005783(endoplasmic reticulum);GO:0005634(nucleus);GO:0002193(MAML1-RBP-Jkappa- ICN1 complex);GO:2001027(negative regulation of endothelial cell chemotaxis);GO:2000974(…	ko04330(Notch sig-ling pathway)
ENSGALG00000002427	ENSGALT00000003817	GGA-MIR-12264-3P	93	-13.23	GO:0016021(integral component of membrane);GO:0016020(membrane)	NA
ENSGALG00000002427	ENSGALT00000003817	GGA-MIR-1388A-5P	67	-15.22	GO:0016021(integral component of membrane);GO:0016020(membrane)	NA
ENSGALG00000002427	ENSGALT00000003817	GGA-MIR-146A-3P_R-2	94	-23.99	GO:0016021(integral component of membrane);GO:0016020(membrane)	NA
ENSGALG00000002437	ENSGALT00000003844	GGA-MIR-30C-1-3P_R+1	55	-19.43	GO:0016021(integral component of membrane);GO:0016020(membrane)	NA
ENSGALG00000002447	ENSGALT00000003856	GGA-MIR-1388A-3P	70	-15.91	GO:0090136(epithelial cell-cell adhesion);GO:0045296(cadherin binding);GO:0008013(beta-catenin binding);GO:0005912(adherens junction);GO:0007015(actin filament organization);GO:0051015(actin filament binding);GO:0005829(cytosol);GO:0007155(cell adhesion);GO:0045295(gamma-catenin binding);GO:0042802(identical protein binding);GO:0005925(focal adhesion);GO:0003723(R- binding);GO:0005886(plasma memb…	ko04520(Adherens junction)
ENSGALG00000002478	ENSGALT00000003907	GGA-MIR-2184A-5P	57	-13.44	GO:0003723(R- binding);GO:0003676(nucleic acid binding);GO:0008270(zinc ion binding);GO:0005634(nucleus)	NA
ENSGALG00000002487	ENSGALT00000003918	GGA-MIR-10585-5P	61	-10.63	GO:0000395(mR- 5'-splice site recognition);GO:0000380(alter-tive mR- splicing, via spliceosome);GO:0006396(R- processing);GO:0003723(R- binding)	NA
ENSGALG00000002487	ENSGALT00000003918	GGA-MIR-140-3P_L+1	96	-18.77	GO:0000395(mR- 5'-splice site recognition);GO:0000380(alter-tive mR- splicing, via spliceosome);GO:0006396(R- processing);GO:0003723(R- binding)	NA
ENSGALG00000002487	ENSGALT00000003918	GGA-MIR-143-3P_1SS22GT	91	-16.9	GO:0000395(mR- 5'-splice site recognition);GO:0000380(alter-tive mR- splicing, via spliceosome);GO:0006396(R- processing);GO:0003723(R- binding)	NA
ENSGALG00000002487	ENSGALT00000003918	GGA-MIR-1731-5P	84	-14.71	GO:0000395(mR- 5'-splice site recognition);GO:0000380(alter-tive mR- splicing, via spliceosome);GO:0006396(R- processing);GO:0003723(R- binding)	NA
ENSGALG00000002487	ENSGALT00000003918	GGA-MIR-1736-3P	93	-21.95	GO:0000395(mR- 5'-splice site recognition);GO:0000380(alter-tive mR- splicing, via spliceosome);GO:0006396(R- processing);GO:0003723(R- binding)	NA
ENSGALG00000002487	ENSGALT00000003918	GGA-MIR-191-5P_R-1	53	-26.75	GO:0000395(mR- 5'-splice site recognition);GO:0000380(alter-tive mR- splicing, via spliceosome);GO:0006396(R- processing);GO:0003723(R- binding)	NA
ENSGALG00000002487	ENSGALT00000003918	GGA-MIR-1A-3P_R+1	68	-18.96	GO:0000395(mR- 5'-splice site recognition);GO:0000380(alter-tive mR- splicing, via spliceosome);GO:0006396(R- processing);GO:0003723(R- binding)	NA
ENSGALG00000002487	ENSGALT00000003918	GGA-MIR-1C_1SS8GT	61	-19.19	GO:0000395(mR- 5'-splice site recognition);GO:0000380(alter-tive mR- splicing, via spliceosome);GO:0006396(R- processing);GO:0003723(R- binding)	NA
ENSGALG00000002487	ENSGALT00000003918	GGA-MIR-2184A-5P	93	-13.32	GO:0000395(mR- 5'-splice site recognition);GO:0000380(alter-tive mR- splicing, via spliceosome);GO:0006396(R- processing);GO:0003723(R- binding)	NA
ENSGALG00000002514	ENSGALT00000003963	GGA-MIR-2184A-5P	78	-17.46	GO:0090575(R- polymerase II transcription factor complex);GO:0042382(paraspeckles);GO:0031012(extracellular matrix);GO:0016363(nuclear matrix);GO:0005654(nucleoplasm);GO:0005634(nucleus);GO:0000785(chromatin);GO:1902177(positive regulation of oxidative stress-induced intrinsic apoptotic sig-ling pathway);GO:0070932(histone H3 deacetylation);GO:0051726(regulation of cell cycle);GO:0051276(chromoso…	NA
ENSGALG00000002515	ENSGALT00000003964	GGA-MIR-22-3P	86	-13.98	GO:0043204(perikaryon);GO:0043025(neuro-l cell body);GO:0044295(axo-l growth cone);GO:0030424(axon);GO:0060317(cardiac epithelial to mesenchymal transition);GO:0010718(positive regulation of epithelial to mesenchymal transition);GO:0022900(electron transport chain);GO:0009055(electron carrier activity);GO:0020037(heme binding);GO:0045202(sy-pse);GO:0030054(cell junction);GO:0010629(negative regul…	NA
ENSGALG00000002539	ENSGALT00000004004	GGA-MIR-6660-3P	92	-17.4	GO:0015269(calcium-activated potassium channel activity);GO:0005516(calmodulin binding);GO:0043025(neuro-l cell body);GO:0006813(potassium ion transport);GO:0005886(plasma membrane);GO:0016021(integral component of membrane);GO:0016020(membrane);GO:0016286(small conductance calcium-activated potassium channel activity);GO:0019904(protein domain specific binding);GO:0042803(protein homodimerizatio…	NA
ENSGALG00000002587	ENSGALT00000004075	GGA-MIR-10585-5P	64	-10.42	GO:0009360(D- polymerase III complex);GO:0001669(acrosomal vesicle);GO:0007218(neuropeptide sig-ling pathway);GO:0006383(transcription from R- polymerase III promoter);GO:0003899(D--directed 5'-3' R- polymerase activity);GO:0001635(calcitonin gene-related peptide receptor activity);GO:0044237(cellular metabolic process);GO:0006384(transcription initiation from R- polymerase III promoter);GO:00056…	NA
ENSGALG00000002587	ENSGALT00000004075	GGA-MIR-1388A-5P	69	-14.72	GO:0009360(D- polymerase III complex);GO:0001669(acrosomal vesicle);GO:0007218(neuropeptide sig-ling pathway);GO:0006383(transcription from R- polymerase III promoter);GO:0003899(D--directed 5'-3' R- polymerase activity);GO:0001635(calcitonin gene-related peptide receptor activity);GO:0044237(cellular metabolic process);GO:0006384(transcription initiation from R- polymerase III promoter);GO:00056…	NA
ENSGALG00000002587	ENSGALT00000004075	GGA-MIR-146B-3P_L+2	65	-20.41	GO:0009360(D- polymerase III complex);GO:0001669(acrosomal vesicle);GO:0007218(neuropeptide sig-ling pathway);GO:0006383(transcription from R- polymerase III promoter);GO:0003899(D--directed 5'-3' R- polymerase activity);GO:0001635(calcitonin gene-related peptide receptor activity);GO:0044237(cellular metabolic process);GO:0006384(transcription initiation from R- polymerase III promoter);GO:00056…	NA
ENSGALG00000002587	ENSGALT00000004075	GGA-MIR-6660-3P	80	-47	GO:0009360(D- polymerase III complex);GO:0001669(acrosomal vesicle);GO:0007218(neuropeptide sig-ling pathway);GO:0006383(transcription from R- polymerase III promoter);GO:0003899(D--directed 5'-3' R- polymerase activity);GO:0001635(calcitonin gene-related peptide receptor activity);GO:0044237(cellular metabolic process);GO:0006384(transcription initiation from R- polymerase III promoter);GO:00056…	NA
ENSGALG00000002598	ENSGALT00000004087	GGA-MIR-10585-5P	62	-12.84	GO:0006478(peptidyl-tyrosine sulfation);GO:0008476(protein-tyrosine sulfotransferase activity);GO:0005794(Golgi apparatus);GO:0042803(protein homodimerization activity);GO:0030173(integral component of Golgi membrane)	NA
ENSGALG00000002598	ENSGALT00000004087	GGA-MIR-30C-1-3P_R+1	81	-17.19	GO:0006478(peptidyl-tyrosine sulfation);GO:0008476(protein-tyrosine sulfotransferase activity);GO:0005794(Golgi apparatus);GO:0042803(protein homodimerization activity);GO:0030173(integral component of Golgi membrane)	NA
ENSGALG00000002606	ENSGALT00000004104	GGA-MIR-143-3P_1SS22GT	88	-32.88	GO:0070062(extracellular exosome);GO:0045211(postsy-ptic membrane);GO:0016021(integral component of membrane);GO:0014069(postsy-ptic density);GO:0009986(cell surface);GO:0005615(extracellular space);GO:0005576(extracellular region);GO:0051965(positive regulation of sy-pse assembly);GO:0050806(positive regulation of sy-ptic transmission);GO:0001558(regulation of cell growth);GO:0042988(X11-like pr…	NA
ENSGALG00000002606	ENSGALT00000004104	GGA-MIR-30D_R+2	80	-11.54	GO:0070062(extracellular exosome);GO:0045211(postsy-ptic membrane);GO:0016021(integral component of membrane);GO:0014069(postsy-ptic density);GO:0009986(cell surface);GO:0005615(extracellular space);GO:0005576(extracellular region);GO:0051965(positive regulation of sy-pse assembly);GO:0050806(positive regulation of sy-ptic transmission);GO:0001558(regulation of cell growth);GO:0042988(X11-like pr…	NA
ENSGALG00000002606	ENSGALT00000004104	GGA-MIR-30E-3P_L+1	54	-17.06	GO:0070062(extracellular exosome);GO:0045211(postsy-ptic membrane);GO:0016021(integral component of membrane);GO:0014069(postsy-ptic density);GO:0009986(cell surface);GO:0005615(extracellular space);GO:0005576(extracellular region);GO:0051965(positive regulation of sy-pse assembly);GO:0050806(positive regulation of sy-ptic transmission);GO:0001558(regulation of cell growth);GO:0042988(X11-like pr…	NA
ENSGALG00000002606	ENSGALT00000004104	GGA-MIR-30E-5P_R+5	80	-27.33	GO:0070062(extracellular exosome);GO:0045211(postsy-ptic membrane);GO:0016021(integral component of membrane);GO:0014069(postsy-ptic density);GO:0009986(cell surface);GO:0005615(extracellular space);GO:0005576(extracellular region);GO:0051965(positive regulation of sy-pse assembly);GO:0050806(positive regulation of sy-ptic transmission);GO:0001558(regulation of cell growth);GO:0042988(X11-like pr…	NA
ENSGALG00000002624	ENSGALT00000004133	GGA-MIR-140-3P_L+1	78	-40.29	GO:0005730(nucleolus);GO:0005634(nucleus);GO:0000479(endonucleolytic cleavage of tricistronic rR- transcript );GO:0005525(GTP binding);GO:0034511(U3 snoR- binding);GO:0003723(R- binding);GO:0042254(ribosome biogenesis);GO:0030686(90S preribosome);GO:0000462(maturation of SSU-rR- from tricistronic rR- transcript );GO:0003924(GTPase activity)	ko03008(Ribosome biogenesis in eukaryotes)
ENSGALG00000002624	ENSGALT00000004133	GGA-MIR-2184A-5P	82	-17.26	GO:0005730(nucleolus);GO:0005634(nucleus);GO:0000479(endonucleolytic cleavage of tricistronic rR- transcript );GO:0005525(GTP binding);GO:0034511(U3 snoR- binding);GO:0003723(R- binding);GO:0042254(ribosome biogenesis);GO:0030686(90S preribosome);GO:0000462(maturation of SSU-rR- from tricistronic rR- transcript );GO:0003924(GTPase activity)	ko03008(Ribosome biogenesis in eukaryotes)
ENSGALG00000002624	ENSGALT00000004133	GGA-MIR-7B_R+3	77	-25.04	GO:0005730(nucleolus);GO:0005634(nucleus);GO:0000479(endonucleolytic cleavage of tricistronic rR- transcript );GO:0005525(GTP binding);GO:0034511(U3 snoR- binding);GO:0003723(R- binding);GO:0042254(ribosome biogenesis);GO:0030686(90S preribosome);GO:0000462(maturation of SSU-rR- from tricistronic rR- transcript );GO:0003924(GTPase activity)	ko03008(Ribosome biogenesis in eukaryotes)
ENSGALG00000002634	ENSGALT00000004150	GGA-MIR-146A-3P_R-2	65	-41.97	GO:0017053(transcriptio-l repressor complex);GO:0005886(plasma membrane);GO:0005876(spindle microtubule);GO:0005829(cytosol);GO:0005794(Golgi apparatus);GO:0005737(cytoplasm);GO:0005654(nucleoplasm);GO:0005634(nucleus);GO:0071498(cellular response to fluid shear stress);GO:0051225(spindle assembly);GO:0046329(negative regulation of JNK cascade);GO:0045944(positive regulation of transcription from…	NA
ENSGALG00000002634	ENSGALT00000004150	GGA-MIR-30D_R+2	66	-32.61	GO:0017053(transcriptio-l repressor complex);GO:0005886(plasma membrane);GO:0005876(spindle microtubule);GO:0005829(cytosol);GO:0005794(Golgi apparatus);GO:0005737(cytoplasm);GO:0005654(nucleoplasm);GO:0005634(nucleus);GO:0071498(cellular response to fluid shear stress);GO:0051225(spindle assembly);GO:0046329(negative regulation of JNK cascade);GO:0045944(positive regulation of transcription from…	NA
ENSGALG00000002634	ENSGALT00000004150	GGA-MIR-30E-5P_R+5	64	-30.82	GO:0017053(transcriptio-l repressor complex);GO:0005886(plasma membrane);GO:0005876(spindle microtubule);GO:0005829(cytosol);GO:0005794(Golgi apparatus);GO:0005737(cytoplasm);GO:0005654(nucleoplasm);GO:0005634(nucleus);GO:0071498(cellular response to fluid shear stress);GO:0051225(spindle assembly);GO:0046329(negative regulation of JNK cascade);GO:0045944(positive regulation of transcription from…	NA
ENSGALG00000002647	ENSGALT00000004173	GGA-MIR-145-5P_R-1	81	-14.41	GO:1990357(termi-l web);GO:0070062(extracellular exosome);GO:0032432(actin filament bundle);GO:0005903(brush border);GO:0005737(cytoplasm);GO:1902896(termi-l web assembly);GO:0040018(positive regulation of multicellular organism growth);GO:0032532(regulation of microvillus length);GO:0001951(intesti-l D-glucose absorption);GO:0051639(actin filament network formation);GO:0005884(actin filament);GO…	NA
ENSGALG00000002647	ENSGALT00000004173	GGA-MIR-1A-3P_R+1	92	-12.94	GO:1990357(termi-l web);GO:0070062(extracellular exosome);GO:0032432(actin filament bundle);GO:0005903(brush border);GO:0005737(cytoplasm);GO:1902896(termi-l web assembly);GO:0040018(positive regulation of multicellular organism growth);GO:0032532(regulation of microvillus length);GO:0001951(intesti-l D-glucose absorption);GO:0051639(actin filament network formation);GO:0005884(actin filament);GO…	NA
ENSGALG00000002647	ENSGALT00000004173	GGA-MIR-1C_1SS8GT	92	-14.56	GO:1990357(termi-l web);GO:0070062(extracellular exosome);GO:0032432(actin filament bundle);GO:0005903(brush border);GO:0005737(cytoplasm);GO:1902896(termi-l web assembly);GO:0040018(positive regulation of multicellular organism growth);GO:0032532(regulation of microvillus length);GO:0001951(intesti-l D-glucose absorption);GO:0051639(actin filament network formation);GO:0005884(actin filament);GO…	NA
ENSGALG00000002653	ENSGALT00000004180	GGA-MIR-10585-5P	59	-42.62	GO:0005737(cytoplasm);GO:0016607(nuclear speck);GO:0005634(nucleus);GO:0051607(defense response to virus);GO:0003729(mR- binding);GO:0003723(R- binding);GO:0000340(R- 7-methylguanosine cap binding);GO:0000339(R- cap binding)	NA
ENSGALG00000002653	ENSGALT00000004180	GGA-MIR-140-3P_L+1	66	-64.03	GO:0005737(cytoplasm);GO:0016607(nuclear speck);GO:0005634(nucleus);GO:0051607(defense response to virus);GO:0003729(mR- binding);GO:0003723(R- binding);GO:0000340(R- 7-methylguanosine cap binding);GO:0000339(R- cap binding)	NA
ENSGALG00000002653	ENSGALT00000004180	GGA-MIR-145-5P_R-1	79	-14.28	GO:0005737(cytoplasm);GO:0016607(nuclear speck);GO:0005634(nucleus);GO:0051607(defense response to virus);GO:0003729(mR- binding);GO:0003723(R- binding);GO:0000340(R- 7-methylguanosine cap binding);GO:0000339(R- cap binding)	NA
ENSGALG00000002653	ENSGALT00000004180	GGA-MIR-191-3P	90	-13.97	GO:0005737(cytoplasm);GO:0016607(nuclear speck);GO:0005634(nucleus);GO:0051607(defense response to virus);GO:0003729(mR- binding);GO:0003723(R- binding);GO:0000340(R- 7-methylguanosine cap binding);GO:0000339(R- cap binding)	NA
ENSGALG00000002653	ENSGALT00000004180	GGA-MIR-30E-3P_L+1	68	-12.7	GO:0005737(cytoplasm);GO:0016607(nuclear speck);GO:0005634(nucleus);GO:0051607(defense response to virus);GO:0003729(mR- binding);GO:0003723(R- binding);GO:0000340(R- 7-methylguanosine cap binding);GO:0000339(R- cap binding)	NA
ENSGALG00000002653	ENSGALT00000004180	GGA-MIR-365-3P	52	-23.07	GO:0005737(cytoplasm);GO:0016607(nuclear speck);GO:0005634(nucleus);GO:0051607(defense response to virus);GO:0003729(mR- binding);GO:0003723(R- binding);GO:0000340(R- 7-methylguanosine cap binding);GO:0000339(R- cap binding)	NA
ENSGALG00000002653	ENSGALT00000004180	GGA-MIR-6660-3P	86	-14.92	GO:0005737(cytoplasm);GO:0016607(nuclear speck);GO:0005634(nucleus);GO:0051607(defense response to virus);GO:0003729(mR- binding);GO:0003723(R- binding);GO:0000340(R- 7-methylguanosine cap binding);GO:0000339(R- cap binding)	NA
ENSGALG00000002701	ENSGALT00000004257	GGA-MIR-140-3P_L+1	78	-17.16	GO:0005886(plasma membrane);GO:0005829(cytosol);GO:0005737(cytoplasm);GO:0005654(nucleoplasm);GO:0005634(nucleus);GO:0005615(extracellular space);GO:0035176(social behavior);GO:0032781(positive regulation of ATPase activity);GO:0031072(heat shock protein binding)	NA
ENSGALG00000002773	ENSGALT00000004378	GGA-MIR-425-5P_R+2	79	-20.1	GO:0071010(prespliceosome);GO:0005685(U1 snRNP);GO:0015030(Cajal body);GO:0005654(nucleoplasm);GO:0000243(commitment complex);GO:0000398(mR- splicing, via spliceosome);GO:0000395(mR- 5'-splice site recognition);GO:0000387(spliceosomal snRNP assembly);GO:0030627(pre-mR- 5'-splice site binding);GO:0042803(protein homodimerization activity);GO:0008270(zinc ion binding);GO:0003727(single-stranded R- …	ko03040(Spliceosome)
ENSGALG00000002781	ENSGALT00000004392	GGA-MIR-2184A-5P	99	-10.21	GO:0031436(BRCA1-BARD1 complex);GO:0070531(BRCA1-A complex);GO:0071158(positive regulation of cell cycle arrest);GO:0045717(negative regulation of fatty acid biosynthetic process);GO:0043009(chordate embryonic development);GO:0035066(positive regulation of histone acetylation);GO:0035067(negative regulation of histone acetylation);GO:0006974(cellular response to D- damage stimulus);GO:0000724(dou…	ko04120(Ubiquitin mediated proteolysis);ko03440(Homologous recombi-tion);ko03460(Fanconi anemia pathway)
ENSGALG00000002803	ENSGALT00000004434	GGA-MIR-1388A-5P	90	-20.22	GO:0003682(chromatin binding);GO:0043565(sequence-specific D- binding);GO:0003700(transcription factor activity, sequence-specific D- binding);GO:0006355(regulation of transcription, D--templated);GO:0008270(zinc ion binding);GO:0005634(nucleus);GO:0003677(D- binding);GO:0043161(proteasome-mediated ubiquitin-dependent protein catabolic process);GO:0010212(response to ionizing radiation);GO:000563…	NA
ENSGALG00000002803	ENSGALT00000004434	GGA-MIR-2184A-5P	68	-11.51	GO:0003682(chromatin binding);GO:0043565(sequence-specific D- binding);GO:0003700(transcription factor activity, sequence-specific D- binding);GO:0006355(regulation of transcription, D--templated);GO:0008270(zinc ion binding);GO:0005634(nucleus);GO:0003677(D- binding);GO:0043161(proteasome-mediated ubiquitin-dependent protein catabolic process);GO:0010212(response to ionizing radiation);GO:000563…	NA
ENSGALG00000002804	ENSGALT00000004437	GGA-MIR-146B-3P_L+2	53	-23.48	GO:0048672(positive regulation of collateral sprouting);GO:0007264(small GTPase mediated sig-l transduction);GO:0005525(GTP binding);GO:0003924(GTPase activity);GO:0005622(intracellular);GO:0000166(nucleotide binding);GO:0016020(membrane)	NA
ENSGALG00000002804	ENSGALT00000004437	GGA-MIR-1736-3P	56	-16.56	GO:0048672(positive regulation of collateral sprouting);GO:0007264(small GTPase mediated sig-l transduction);GO:0005525(GTP binding);GO:0003924(GTPase activity);GO:0005622(intracellular);GO:0000166(nucleotide binding);GO:0016020(membrane)	NA
ENSGALG00000002804	ENSGALT00000004437	GGA-MIR-191-3P	66	-22.66	GO:0048672(positive regulation of collateral sprouting);GO:0007264(small GTPase mediated sig-l transduction);GO:0005525(GTP binding);GO:0003924(GTPase activity);GO:0005622(intracellular);GO:0000166(nucleotide binding);GO:0016020(membrane)	NA
ENSGALG00000002804	ENSGALT00000004437	GGA-MIR-22-3P	53	-48.3	GO:0048672(positive regulation of collateral sprouting);GO:0007264(small GTPase mediated sig-l transduction);GO:0005525(GTP binding);GO:0003924(GTPase activity);GO:0005622(intracellular);GO:0000166(nucleotide binding);GO:0016020(membrane)	NA
ENSGALG00000002818	ENSGALT00000004453	GGA-MIR-146A-5P_R+1	84	-15.47	GO:0016491(oxidoreductase activity);GO:0008270(zinc ion binding);GO:0055114(oxidation-reduction process);GO:0010637(negative regulation of mitochondrial fusion);GO:0070062(extracellular exosome)	NA
ENSGALG00000002818	ENSGALT00000004453	GGA-MIR-146B-5P_R+1	85	-16.71	GO:0016491(oxidoreductase activity);GO:0008270(zinc ion binding);GO:0055114(oxidation-reduction process);GO:0010637(negative regulation of mitochondrial fusion);GO:0070062(extracellular exosome)	NA
ENSGALG00000002818	ENSGALT00000004453	GGA-MIR-146C-5P_R-1	84	-14.81	GO:0016491(oxidoreductase activity);GO:0008270(zinc ion binding);GO:0055114(oxidation-reduction process);GO:0010637(negative regulation of mitochondrial fusion);GO:0070062(extracellular exosome)	NA
ENSGALG00000002849	ENSGALT00000004493	GGA-MIR-193A-5P	95	-20.21	GO:0070062(extracellular exosome);GO:0005881(cytoplasmic microtubule);GO:0005634(nucleus);GO:0055114(oxidation-reduction process);GO:0051289(protein homotetramerization);GO:0006006(glucose metabolic process);GO:0005997(xylulose metabolic process);GO:0050038(L-xylulose reductase );GO:0042802(identical protein binding);GO:0016655(oxidoreductase activity, acting on -D);GO:0005975(carbohydrate metabo…	ko00040(Pentose and glucuro-te interconversions)
ENSGALG00000002908	ENSGALT00000004580	GGA-MIR-30C-1-3P_R+1	93	-23.62	GO:0046872(metal ion binding);GO:0008270(zinc ion binding);GO:0004842(ubiquitin-protein transferase activity);GO:0005057(sig-l transducer activity, downstream of receptor);GO:0061630(ubiquitin protein ligase activity);GO:0007165(sig-l transduction);GO:0010804(negative regulation of tumor necrosis factor-mediated sig-ling pathway);GO:0016567(protein ubiquiti-tion);GO:0032688(negative regulation of…	NA
ENSGALG00000002942	ENSGALT00000004648	GGA-MIR-12264-3P	66	-12.04	GO:0033169(histone H3-K9 demethylation);GO:0032454(histone demethylase activity );GO:0031490(chromatin D- binding);GO:0000976(transcription regulatory region sequence-specific D- binding);GO:0006355(regulation of transcription, D--templated);GO:0000785(chromatin);GO:0005634(nucleus)	NA
ENSGALG00000002968	ENSGALT00000004694	GGA-MIR-140-3P_L+1	80	-19.11	GO:0003676(nucleic acid binding);GO:0046872(metal ion binding);GO:0006355(regulation of transcription, D--templated);GO:0003677(D- binding);GO:0003700(transcription factor activity, sequence-specific D- binding);GO:0005634(nucleus)	NA
ENSGALG00000002968	ENSGALT00000004694	GGA-MIR-146A-3P_R-2	78	-15.66	GO:0003676(nucleic acid binding);GO:0046872(metal ion binding);GO:0006355(regulation of transcription, D--templated);GO:0003677(D- binding);GO:0003700(transcription factor activity, sequence-specific D- binding);GO:0005634(nucleus)	NA
ENSGALG00000003073	ENSGALT00000004854	GGA-MIR-6660-3P	65	-23.78	GO:0007264(small GTPase mediated sig-l transduction);GO:0005525(GTP binding);GO:0003924(GTPase activity);GO:0005622(intracellular);GO:0000166(nucleotide binding)	ko04120(Ubiquitin mediated proteolysis)
ENSGALG00000003091	ENSGALT00000004886	GGA-MIR-30D_R+2	53	-11.36	GO:0003676(nucleic acid binding);GO:0006402(mR- catabolic process);GO:0043169(cation binding);GO:0019901(protein ki-se binding);GO:0003723(R- binding);GO:0004535(poly);GO:0046872(metal ion binding);GO:0005737(cytoplasm);GO:0005634(nucleus);GO:0032212(positive regulation of telomere mainte-nce via telomerase);GO:0051973(positive regulation of telomerase activity);GO:0090503(R- phosphodiester bond …	ko03018(R- degradation)
ENSGALG00000003091	ENSGALT00000004886	GGA-MIR-30E-5P_R+5	55	-11.95	GO:0003676(nucleic acid binding);GO:0006402(mR- catabolic process);GO:0043169(cation binding);GO:0019901(protein ki-se binding);GO:0003723(R- binding);GO:0004535(poly);GO:0046872(metal ion binding);GO:0005737(cytoplasm);GO:0005634(nucleus);GO:0032212(positive regulation of telomere mainte-nce via telomerase);GO:0051973(positive regulation of telomerase activity);GO:0090503(R- phosphodiester bond …	ko03018(R- degradation)
ENSGALG00000003092	ENSGALT00000004888	GGA-MIR-30E-3P_L+1	68	-14.34	GO:0070062(extracellular exosome);GO:0045121(membrane raft);GO:0043234(protein complex);GO:0005886(plasma membrane);GO:0005829(cytosol);GO:0005789(endoplasmic reticulum membrane);GO:0005783(endoplasmic reticulum);GO:0045717(negative regulation of fatty acid biosynthetic process);GO:0045541(negative regulation of cholesterol biosynthetic process);GO:0032933(SREBP sig-ling pathway);GO:0030433(ubiqu…	NA
ENSGALG00000003143	ENSGALT00000004968	GGA-MIR-30E-3P_L+1	95	-12.44	GO:0003723(R- binding);GO:0046872(metal ion binding);GO:0035198(miR- binding);GO:0010608(posttranscriptio-l regulation of gene expression);GO:0035196(production of miR-s involved in gene silencing by miR-)	NA
ENSGALG00000003143	ENSGALT00000004968	GGA-MIR-6660-3P	85	-15.41	GO:0003723(R- binding);GO:0046872(metal ion binding);GO:0035198(miR- binding);GO:0010608(posttranscriptio-l regulation of gene expression);GO:0035196(production of miR-s involved in gene silencing by miR-)	NA
ENSGALG00000003153	ENSGALT00000004991	GGA-MIR-1A-3P_R+1	88	-11.88	GO:0030137(COPI-coated vesicle);GO:0005794(Golgi apparatus);GO:0005654(nucleoplasm);GO:0006890(retrograde vesicle-mediated transport, Golgi to ER);GO:0030663(COPI-coated vesicle membrane);GO:0016192(vesicle-mediated transport);GO:0030126(COPI vesicle coat);GO:0006891(intra-Golgi vesicle-mediated transport);GO:0006888(ER to Golgi vesicle-mediated transport);GO:0015031(protein transport);GO:0031410…	NA
ENSGALG00000003153	ENSGALT00000004991	GGA-MIR-1C_1SS8GT	89	-12.81	GO:0030137(COPI-coated vesicle);GO:0005794(Golgi apparatus);GO:0005654(nucleoplasm);GO:0006890(retrograde vesicle-mediated transport, Golgi to ER);GO:0030663(COPI-coated vesicle membrane);GO:0016192(vesicle-mediated transport);GO:0030126(COPI vesicle coat);GO:0006891(intra-Golgi vesicle-mediated transport);GO:0006888(ER to Golgi vesicle-mediated transport);GO:0015031(protein transport);GO:0031410…	NA
ENSGALG00000003212	ENSGALT00000005088	GGA-MIR-22-3P	91	-42.64	GO:0005783(endoplasmic reticulum);GO:0015485(cholesterol binding);GO:0016021(integral component of membrane);GO:0016020(membrane)	NA
ENSGALG00000003212	ENSGALT00000005088	GGA-MIR-6660-3P	71	-14.96	GO:0005783(endoplasmic reticulum);GO:0015485(cholesterol binding);GO:0016021(integral component of membrane);GO:0016020(membrane)	NA
ENSGALG00000003273	ENSGALT00000005176	GGA-MIR-2184A-5P	97	-10.68	GO:0005739(mitochondrion)	NA
ENSGALG00000003273	ENSGALT00000005176	GGA-MIR-29B-3P	98	-21.52	GO:0005739(mitochondrion)	NA
ENSGALG00000003273	ENSGALT00000005176	GGA-MIR-6553-3P_L+1	88	-11.61	GO:0005739(mitochondrion)	NA
ENSGALG00000003294	ENSGALT00000005217	GGA-MIR-10585-5P	76	-10.79	GO:1901990(regulation of mitotic cell cycle phase transition);GO:0048304(positive regulation of isotype switching to IgG isotypes);GO:0030890(positive regulation of B cell proliferation);GO:0002377(immunoglobulin production);GO:0005524(ATP binding)	NA
ENSGALG00000003294	ENSGALT00000005217	GGA-MIR-145-5P_R-1	98	-14.76	GO:1901990(regulation of mitotic cell cycle phase transition);GO:0048304(positive regulation of isotype switching to IgG isotypes);GO:0030890(positive regulation of B cell proliferation);GO:0002377(immunoglobulin production);GO:0005524(ATP binding)	NA
ENSGALG00000003294	ENSGALT00000005217	GGA-MIR-2184A-5P	62	-35.64	GO:1901990(regulation of mitotic cell cycle phase transition);GO:0048304(positive regulation of isotype switching to IgG isotypes);GO:0030890(positive regulation of B cell proliferation);GO:0002377(immunoglobulin production);GO:0005524(ATP binding)	NA
ENSGALG00000003294	ENSGALT00000005217	GGA-MIR-29B-3P	84	-33.03	GO:1901990(regulation of mitotic cell cycle phase transition);GO:0048304(positive regulation of isotype switching to IgG isotypes);GO:0030890(positive regulation of B cell proliferation);GO:0002377(immunoglobulin production);GO:0005524(ATP binding)	NA
ENSGALG00000003308	ENSGALT00000005241	GGA-MIR-1388A-3P	92	-40.56	GO:0032933(SREBP sig-ling pathway);GO:0030433(ubiquitin-dependent ERAD pathway);GO:0005789(endoplasmic reticulum membrane);GO:0015485(cholesterol binding);GO:0005783(endoplasmic reticulum);GO:0031625(ubiquitin protein ligase binding);GO:0043234(protein complex);GO:0045541(negative regulation of cholesterol biosynthetic process);GO:0045717(negative regulation of fatty acid biosynthetic process)	NA
ENSGALG00000003308	ENSGALT00000005241	GGA-MIR-140-3P_L+1	80	-19.17	GO:0032933(SREBP sig-ling pathway);GO:0030433(ubiquitin-dependent ERAD pathway);GO:0005789(endoplasmic reticulum membrane);GO:0015485(cholesterol binding);GO:0005783(endoplasmic reticulum);GO:0031625(ubiquitin protein ligase binding);GO:0043234(protein complex);GO:0045541(negative regulation of cholesterol biosynthetic process);GO:0045717(negative regulation of fatty acid biosynthetic process)	NA
ENSGALG00000003308	ENSGALT00000005241	GGA-MIR-29B-3P	83	-11.18	GO:0032933(SREBP sig-ling pathway);GO:0030433(ubiquitin-dependent ERAD pathway);GO:0005789(endoplasmic reticulum membrane);GO:0015485(cholesterol binding);GO:0005783(endoplasmic reticulum);GO:0031625(ubiquitin protein ligase binding);GO:0043234(protein complex);GO:0045541(negative regulation of cholesterol biosynthetic process);GO:0045717(negative regulation of fatty acid biosynthetic process)	NA
ENSGALG00000003308	ENSGALT00000005241	GGA-MIR-30C-1-3P_R+1	92	-19.4	GO:0032933(SREBP sig-ling pathway);GO:0030433(ubiquitin-dependent ERAD pathway);GO:0005789(endoplasmic reticulum membrane);GO:0015485(cholesterol binding);GO:0005783(endoplasmic reticulum);GO:0031625(ubiquitin protein ligase binding);GO:0043234(protein complex);GO:0045541(negative regulation of cholesterol biosynthetic process);GO:0045717(negative regulation of fatty acid biosynthetic process)	NA
ENSGALG00000003329	ENSGALT00000005270	GGA-MIR-146A-5P_R+1	55	-20.98	GO:0005829(cytosol);GO:0005794(Golgi apparatus);GO:0005737(cytoplasm);GO:0005730(nucleolus);GO:0005634(nucleus);GO:0005654(nucleoplasm);GO:1905515(non-motile cilium assembly);GO:1901622(positive regulation of smoothened sig-ling pathway involved in dorsal/ventral neural tube patterning)	ko04115(p53 sig-ling pathway)
ENSGALG00000003329	ENSGALT00000005270	GGA-MIR-146B-5P_R+1	55	-17.32	GO:0005829(cytosol);GO:0005794(Golgi apparatus);GO:0005737(cytoplasm);GO:0005730(nucleolus);GO:0005634(nucleus);GO:0005654(nucleoplasm);GO:1905515(non-motile cilium assembly);GO:1901622(positive regulation of smoothened sig-ling pathway involved in dorsal/ventral neural tube patterning)	ko04115(p53 sig-ling pathway)
ENSGALG00000003329	ENSGALT00000005270	GGA-MIR-146C-5P_R-1	55	-20.03	GO:0005829(cytosol);GO:0005794(Golgi apparatus);GO:0005737(cytoplasm);GO:0005730(nucleolus);GO:0005634(nucleus);GO:0005654(nucleoplasm);GO:1905515(non-motile cilium assembly);GO:1901622(positive regulation of smoothened sig-ling pathway involved in dorsal/ventral neural tube patterning)	ko04115(p53 sig-ling pathway)
ENSGALG00000003373	ENSGALT00000005332	GGA-MIR-145-5P_R-1	79	-15.58	GO:0005634(nucleus);GO:0005730(nucleolus);GO:0003723(R- binding);GO:0000027(ribosomal large subunit assembly)	NA
ENSGALG00000003434	ENSGALT00000005437	GGA-MIR-30C-1-3P_R+1	72	-16.33	NA	NA
ENSGALG00000003458	ENSGALT00000005479	GGA-MIR-6660-3P	98	-17.72	NA	NA
ENSGALG00000003473	ENSGALT00000005499	GGA-MIR-193A-5P	92	-26.69	GO:0070062(extracellular exosome);GO:0031012(extracellular matrix);GO:0009986(cell surface);GO:0005829(cytosol);GO:0005622(intracellular);GO:0005615(extracellular space);GO:0005578(protei-ceous extracellular matrix);GO:2001238(positive regulation of extrinsic apoptotic sig-ling pathway);GO:2000271(positive regulation of fibroblast apoptotic process);GO:2000270(negative regulation of fibroblast ap…	ko04310(Wnt sig-ling pathway)
ENSGALG00000003484	ENSGALT00000005512	GGA-MIR-6660-3P	73	-16.87	GO:0070531(BRCA1-A complex);GO:0031436(BRCA1-BARD1 complex);GO:0016607(nuclear speck);GO:0005737(cytoplasm);GO:0005634(nucleus);GO:0085020(protein K6-linked ubiquiti-tion);GO:0046826(negative regulation of protein export from nucleus);GO:0043066(negative regulation of apoptotic process);GO:0043065(positive regulation of apoptotic process);GO:0042325(regulation of phosphorylation);GO:0046982(prote…	ko03440(Homologous recombi-tion)
ENSGALG00000003547	ENSGALT00000005609	GGA-MIR-1736-3P	84	-34.53	GO:0019005(SCF ubiquitin ligase complex);GO:0005829(cytosol);GO:0005730(nucleolus);GO:0005634(nucleus);GO:1902916(positive regulation of protein polyubiquiti-tion);GO:0051726(regulation of cell cycle);GO:0042981(regulation of apoptotic process);GO:0033148(positive regulation of intracellular estrogen receptor sig-ling pathway);GO:0006511(ubiquitin-dependent protein catabolic process);GO:0000209(p…	ko04120(Ubiquitin mediated proteolysis);ko04068(FoxO sig-ling pathway);ko04150(mTOR sig-ling pathway);ko04110(Cell cycle);ko05168(Herpes simplex infection)
ENSGALG00000003547	ENSGALT00000005609	GGA-MIR-29B-3P	95	-15.59	GO:0019005(SCF ubiquitin ligase complex);GO:0005829(cytosol);GO:0005730(nucleolus);GO:0005634(nucleus);GO:1902916(positive regulation of protein polyubiquiti-tion);GO:0051726(regulation of cell cycle);GO:0042981(regulation of apoptotic process);GO:0033148(positive regulation of intracellular estrogen receptor sig-ling pathway);GO:0006511(ubiquitin-dependent protein catabolic process);GO:0000209(p…	ko04120(Ubiquitin mediated proteolysis);ko04068(FoxO sig-ling pathway);ko04150(mTOR sig-ling pathway);ko04110(Cell cycle);ko05168(Herpes simplex infection)
ENSGALG00000003547	ENSGALT00000005609	GGA-MIR-6660-3P	97	-21.94	GO:0019005(SCF ubiquitin ligase complex);GO:0005829(cytosol);GO:0005730(nucleolus);GO:0005634(nucleus);GO:1902916(positive regulation of protein polyubiquiti-tion);GO:0051726(regulation of cell cycle);GO:0042981(regulation of apoptotic process);GO:0033148(positive regulation of intracellular estrogen receptor sig-ling pathway);GO:0006511(ubiquitin-dependent protein catabolic process);GO:0000209(p…	ko04120(Ubiquitin mediated proteolysis);ko04068(FoxO sig-ling pathway);ko04150(mTOR sig-ling pathway);ko04110(Cell cycle);ko05168(Herpes simplex infection)
ENSGALG00000003547	ENSGALT00000005609	GGA-MIR-7B_R+3	92	-34.24	GO:0019005(SCF ubiquitin ligase complex);GO:0005829(cytosol);GO:0005730(nucleolus);GO:0005634(nucleus);GO:1902916(positive regulation of protein polyubiquiti-tion);GO:0051726(regulation of cell cycle);GO:0042981(regulation of apoptotic process);GO:0033148(positive regulation of intracellular estrogen receptor sig-ling pathway);GO:0006511(ubiquitin-dependent protein catabolic process);GO:0000209(p…	ko04120(Ubiquitin mediated proteolysis);ko04068(FoxO sig-ling pathway);ko04150(mTOR sig-ling pathway);ko04110(Cell cycle);ko05168(Herpes simplex infection)
ENSGALG00000003560	ENSGALT00000005637	GGA-MIR-143-3P_1SS22GT	52	-24.66	GO:0006836(neurotransmitter transport);GO:0015293(symporter activity);GO:0005328(neurotransmitter:sodium symporter activity);GO:0055085(transmembrane transport);GO:0090277(positive regulation of peptide hormone secretion);GO:0043005(neuron projection);GO:0006810(transport);GO:0005887(integral component of plasma membrane);GO:0016021(integral component of membrane);GO:0016020(membrane);GO:0005333(…	NA
ENSGALG00000003560	ENSGALT00000005637	GGA-MIR-1731-5P	80	-14.71	GO:0006836(neurotransmitter transport);GO:0015293(symporter activity);GO:0005328(neurotransmitter:sodium symporter activity);GO:0055085(transmembrane transport);GO:0090277(positive regulation of peptide hormone secretion);GO:0043005(neuron projection);GO:0006810(transport);GO:0005887(integral component of plasma membrane);GO:0016021(integral component of membrane);GO:0016020(membrane);GO:0005333(…	NA
ENSGALG00000003560	ENSGALT00000005637	GGA-MIR-2184A-5P	85	-10.91	GO:0006836(neurotransmitter transport);GO:0015293(symporter activity);GO:0005328(neurotransmitter:sodium symporter activity);GO:0055085(transmembrane transport);GO:0090277(positive regulation of peptide hormone secretion);GO:0043005(neuron projection);GO:0006810(transport);GO:0005887(integral component of plasma membrane);GO:0016021(integral component of membrane);GO:0016020(membrane);GO:0005333(…	NA
ENSGALG00000003584	ENSGALT00000005672	GGA-MIR-2184A-5P	53	-13.03	GO:0005643(nuclear pore);GO:0006607(NLS-bearing protein import into nucleus);GO:0008139(nuclear localization sequence binding);GO:0006606(protein import into nucleus);GO:0008565(protein transporter activity);GO:0015031(protein transport);GO:0005829(cytosol);GO:0005654(nucleoplasm);GO:0006810(transport);GO:0005737(cytoplasm);GO:0005634(nucleus);GO:0003723(R- binding);GO:0016020(membrane);GO:004282…	ko05164(Influenza A)
ENSGALG00000003584	ENSGALT00000005672	GGA-MIR-30E-3P_L+1	63	-11.78	GO:0005643(nuclear pore);GO:0006607(NLS-bearing protein import into nucleus);GO:0008139(nuclear localization sequence binding);GO:0006606(protein import into nucleus);GO:0008565(protein transporter activity);GO:0015031(protein transport);GO:0005829(cytosol);GO:0005654(nucleoplasm);GO:0006810(transport);GO:0005737(cytoplasm);GO:0005634(nucleus);GO:0003723(R- binding);GO:0016020(membrane);GO:004282…	ko05164(Influenza A)
ENSGALG00000003614	ENSGALT00000005718	GGA-MIR-1388A-5P	57	-23.31	GO:0033387(putrescine biosynthetic process from ornithine);GO:1902269(positive regulation of polyamine transmembrane transport);GO:0006596(polyamine biosynthetic process);GO:0042978(ornithine decarboxylase activator activity);GO:0043085(positive regulation of catalytic activity);GO:0005737(cytoplasm);GO:0003824(catalytic activity);GO:0005801(cis-Golgi network);GO:0042177(negative regulation of pr…	ko00330(Arginine and proline metabolism)
ENSGALG00000003655	ENSGALT00000005791	GGA-MIR-12264-3P	80	-13.95	GO:0005856(cytoskeleton);GO:0008017(microtubule binding);GO:0006915(apoptotic process)	NA
ENSGALG00000003655	ENSGALT00000005791	GGA-MIR-1388A-5P	92	-19.86	GO:0005856(cytoskeleton);GO:0008017(microtubule binding);GO:0006915(apoptotic process)	NA
ENSGALG00000003655	ENSGALT00000005791	GGA-MIR-193A-5P	90	-20.31	GO:0005856(cytoskeleton);GO:0008017(microtubule binding);GO:0006915(apoptotic process)	NA
ENSGALG00000003655	ENSGALT00000005791	GGA-MIR-30C-1-3P_R+1	92	-24.69	GO:0005856(cytoskeleton);GO:0008017(microtubule binding);GO:0006915(apoptotic process)	NA
ENSGALG00000003681	ENSGALT00000005832	GGA-MIR-12264-3P	98	-14.02	GO:0003917(D- topoisomerase type I activity);GO:0005694(chromosome);GO:0006265(D- topological change);GO:0003677(D- binding);GO:0006260(D- replication);GO:0031298(replication fork protection complex);GO:0006338(chromatin remodeling);GO:0005730(nucleolus);GO:0007059(chromosome segregation);GO:0001046(core promoter sequence-specific D- binding);GO:0003682(chromatin binding);GO:0003723(R- binding);G…	NA
ENSGALG00000003693	ENSGALT00000005857	GGA-MIR-425-5P_R+2	57	-18.51	GO:0045296(cadherin binding);GO:0030334(regulation of cell migration);GO:0003723(R- binding);GO:0005874(microtubule);GO:0003779(actin binding);GO:0005737(cytoplasm);GO:0005886(plasma membrane);GO:0005794(Golgi apparatus);GO:0043001(Golgi to plasma membrane protein transport);GO:0045773(positive regulation of axon extension);GO:0051015(actin filament binding);GO:0032587(ruffle membrane);GO:0032886…	NA
ENSGALG00000003758	ENSGALT00000005966	GGA-MIR-1388A-5P	58	-17.65	GO:0043234(protein complex);GO:0042470(melanosome);GO:0048066(developmental pigmentation);GO:0043473(pigmentation);GO:0032402(melanosome transport);GO:0030318(melanocyte differentiation)	NA
ENSGALG00000003758	ENSGALT00000005966	GGA-MIR-146A-3P_R-2	66	-17.97	GO:0043234(protein complex);GO:0042470(melanosome);GO:0048066(developmental pigmentation);GO:0043473(pigmentation);GO:0032402(melanosome transport);GO:0030318(melanocyte differentiation)	NA
ENSGALG00000003758	ENSGALT00000005966	GGA-MIR-1C_1SS8GT	60	-16.73	GO:0043234(protein complex);GO:0042470(melanosome);GO:0048066(developmental pigmentation);GO:0043473(pigmentation);GO:0032402(melanosome transport);GO:0030318(melanocyte differentiation)	NA
ENSGALG00000003758	ENSGALT00000005966	GGA-MIR-7B_R+3	83	-26.98	GO:0043234(protein complex);GO:0042470(melanosome);GO:0048066(developmental pigmentation);GO:0043473(pigmentation);GO:0032402(melanosome transport);GO:0030318(melanocyte differentiation)	NA
ENSGALG00000003842	ENSGALT00000006098	GGA-MIR-6660-3P	83	-14.94	GO:0005576(extracellular region);GO:0005179(hormone activity);GO:0010469(regulation of receptor activity)	NA
ENSGALG00000019716	ENSGALT00000006099	GGA-MIR-10585-5P	81	-13	GO:0005829(cytosol);GO:0005737(cytoplasm);GO:0050708(regulation of protein secretion);GO:0045109(intermediate filament organization);GO:0033554(cellular response to stress);GO:0005882(intermediate filament);GO:0005198(structural molecule activity)	NA
ENSGALG00000019719	ENSGALT00000006103	GGA-MIR-30E-3P_L+1	63	-10.4	GO:1990357(termi-l web);GO:0071944(cell periphery);GO:0070062(extracellular exosome);GO:0043034(costamere);GO:0042383(sarcolemma);GO:0030018(Z disc);GO:0016327(apicolateral plasma membrane);GO:0005886(plasma membrane);GO:0045214(sarcomere organization);GO:0043627(response to estrogen);GO:0007219(Notch sig-ling pathway);GO:0008307(structural constituent of muscle);GO:0005882(intermediate filament)…	NA
ENSGALG00000019718	ENSGALT00000006108	GGA-MIR-191-3P	68	-17.62	GO:0005882(intermediate filament);GO:0005198(structural molecule activity)	NA
ENSGALG00000019718	ENSGALT00000006108	GGA-MIR-30C-1-3P_R+1	86	-15.06	GO:0005882(intermediate filament);GO:0005198(structural molecule activity)	NA
ENSGALG00000003854	ENSGALT00000006126	GGA-MIR-10585-5P	94	-10.07	GO:0097228(sperm principal piece);GO:0097225(sperm midpiece);GO:0036064(ciliary basal body);GO:0030992(intraciliary transport particle B);GO:0005929(cilium);GO:0005813(centrosome);GO:0060271(cilium assembly);GO:0042073(intraciliary transport);GO:0035735(intraciliary transport involved in cilium assembly);GO:0007283(spermatogenesis);GO:0015631(tubulin binding)	NA
ENSGALG00000003882	ENSGALT00000006174	GGA-MIR-365-3P	67	-12.23	GO:0071565(nBAF complex);GO:0071564(npBAF complex);GO:0043234(protein complex);GO:0017053(transcriptio-l repressor complex);GO:0016514(SWI/SNF complex);GO:0005654(nucleoplasm);GO:0005634(nucleus);GO:0000790(nuclear chromatin);GO:0045892(negative regulation of transcription, D--templated);GO:0043044(ATP-dependent chromatin remodeling);GO:0022008(neurogenesis);GO:0006338(chromatin remodeling);GO:00…	NA
ENSGALG00000003882	ENSGALT00000006174	GGA-MIR-7B_R+3	73	-18.3	GO:0071565(nBAF complex);GO:0071564(npBAF complex);GO:0043234(protein complex);GO:0017053(transcriptio-l repressor complex);GO:0016514(SWI/SNF complex);GO:0005654(nucleoplasm);GO:0005634(nucleus);GO:0000790(nuclear chromatin);GO:0045892(negative regulation of transcription, D--templated);GO:0043044(ATP-dependent chromatin remodeling);GO:0022008(neurogenesis);GO:0006338(chromatin remodeling);GO:00…	NA
ENSGALG00000003942	ENSGALT00000006283	GGA-MIR-6660-3P	79	-20.28	GO:0016020(membrane);GO:0005782(peroxisomal matrix);GO:0005777(peroxisome);GO:0005737(cytoplasm);GO:0005634(nucleus);GO:0031998(regulation of fatty acid beta-oxidation);GO:0016558(protein import into peroxisome matrix);GO:0016485(protein processing);GO:0006625(protein targeting to peroxisome);GO:0006515(protein quality control for misfolded or incompletely synthesized proteins);GO:0016887(ATPase …	NA
ENSGALG00000003950	ENSGALT00000006297	GGA-MIR-22-3P	64	-19.3	GO:0030014(CCR4-NOT complex);GO:0005622(intracellular);GO:0061014(positive regulation of mR- catabolic process);GO:0043928(exonucleolytic nuclear-transcribed mR- catabolic process involved in deadenylation-dependent decay);GO:0008284(positive regulation of cell proliferation);GO:0004535(poly);GO:0000175(3'-5'-exoribonuclease activity);GO:0030015(CCR4-NOT core complex);GO:0000932(P-body);GO:001714…	ko03018(R- degradation)
ENSGALG00000003955	ENSGALT00000006306	GGA-MIR-22-3P	80	-36.72	GO:0034453(microtubule anchoring);GO:0005813(centrosome);GO:0008017(microtubule binding);GO:0005814(centriole);GO:0016020(membrane)	NA
ENSGALG00000003955	ENSGALT00000006306	GGA-MIR-30E-3P_L+1	71	-12.72	GO:0034453(microtubule anchoring);GO:0005813(centrosome);GO:0008017(microtubule binding);GO:0005814(centriole);GO:0016020(membrane)	NA
ENSGALG00000003955	ENSGALT00000006306	GGA-MIR-7B_R+3	96	-66.48	GO:0034453(microtubule anchoring);GO:0005813(centrosome);GO:0008017(microtubule binding);GO:0005814(centriole);GO:0016020(membrane)	NA
ENSGALG00000003990	ENSGALT00000006358	GGA-MIR-140-3P_L+1	67	-21.23	GO:0046872(metal ion binding)	NA
ENSGALG00000003990	ENSGALT00000006358	GGA-MIR-6660-3P	67	-42.73	GO:0046872(metal ion binding)	NA
ENSGALG00000004037	ENSGALT00000006429	GGA-MIR-29B-3P	83	-17.05	GO:0045740(positive regulation of D- replication);GO:0043137(D- replication, removal of R- primer);GO:0033567(D- replication, Okazaki fragment processing);GO:0006264(mitochondrial D- replication);GO:0000729(D- double-strand break processing);GO:0000076(D- replication checkpoint);GO:0043139(5'-3' D- helicase activity);GO:0017108(5'-flap endonuclease activity);GO:0005760(gamma D- polymerase complex…	ko03030(D- replication)
ENSGALG00000004037	ENSGALT00000006429	GGA-MIR-30D_R+2	98	-16.18	GO:0045740(positive regulation of D- replication);GO:0043137(D- replication, removal of R- primer);GO:0033567(D- replication, Okazaki fragment processing);GO:0006264(mitochondrial D- replication);GO:0000729(D- double-strand break processing);GO:0000076(D- replication checkpoint);GO:0043139(5'-3' D- helicase activity);GO:0017108(5'-flap endonuclease activity);GO:0005760(gamma D- polymerase complex…	ko03030(D- replication)
ENSGALG00000004037	ENSGALT00000006429	GGA-MIR-30E-5P_R+5	98	-16.1	GO:0045740(positive regulation of D- replication);GO:0043137(D- replication, removal of R- primer);GO:0033567(D- replication, Okazaki fragment processing);GO:0006264(mitochondrial D- replication);GO:0000729(D- double-strand break processing);GO:0000076(D- replication checkpoint);GO:0043139(5'-3' D- helicase activity);GO:0017108(5'-flap endonuclease activity);GO:0005760(gamma D- polymerase complex…	ko03030(D- replication)
ENSGALG00000004047	ENSGALT00000006441	GGA-MIR-191-3P	55	-20.13	GO:0070062(extracellular exosome);GO:0019388(galactose catabolic process);GO:0006012(galactose metabolic process);GO:0042803(protein homodimerization activity);GO:0042802(identical protein binding);GO:0003978(UDP-glucose 4-epimerase activity);GO:0016857(racemase and epimerase activity, acting on carbohydrates and derivatives);GO:0005975(carbohydrate metabolic process)	NA
ENSGALG00000004047	ENSGALT00000006441	GGA-MIR-1A-3P_R+1	72	-16.74	GO:0070062(extracellular exosome);GO:0019388(galactose catabolic process);GO:0006012(galactose metabolic process);GO:0042803(protein homodimerization activity);GO:0042802(identical protein binding);GO:0003978(UDP-glucose 4-epimerase activity);GO:0016857(racemase and epimerase activity, acting on carbohydrates and derivatives);GO:0005975(carbohydrate metabolic process)	NA
ENSGALG00000004047	ENSGALT00000006441	GGA-MIR-1C_1SS8GT	73	-14.89	GO:0070062(extracellular exosome);GO:0019388(galactose catabolic process);GO:0006012(galactose metabolic process);GO:0042803(protein homodimerization activity);GO:0042802(identical protein binding);GO:0003978(UDP-glucose 4-epimerase activity);GO:0016857(racemase and epimerase activity, acting on carbohydrates and derivatives);GO:0005975(carbohydrate metabolic process)	NA
ENSGALG00000004096	ENSGALT00000006519	GGA-MIR-1388A-3P	80	-19.98	GO:0030673(axolemma);GO:0016324(apical plasma membrane);GO:0016020(membrane);GO:0009897(exter-l side of plasma membrane);GO:1905906(regulation of amyloid fibril formation);GO:2000463(positive regulation of excitatory postsy-ptic potential);GO:1904645(response to amyloid-beta);GO:1901214(regulation of neuron death);GO:1902004(positive regulation of amyloid-beta formation);GO:1900273(positive regul…	ko04020(Calcium sig-ling pathway);ko04080(Neuroactive ligand-receptor interaction)
ENSGALG00000004096	ENSGALT00000006519	GGA-MIR-1731-5P	94	-14.54	GO:0030673(axolemma);GO:0016324(apical plasma membrane);GO:0016020(membrane);GO:0009897(exter-l side of plasma membrane);GO:1905906(regulation of amyloid fibril formation);GO:2000463(positive regulation of excitatory postsy-ptic potential);GO:1904645(response to amyloid-beta);GO:1901214(regulation of neuron death);GO:1902004(positive regulation of amyloid-beta formation);GO:1900273(positive regul…	ko04020(Calcium sig-ling pathway);ko04080(Neuroactive ligand-receptor interaction)
ENSGALG00000004096	ENSGALT00000006519	GGA-MIR-193A-5P	54	-19.79	GO:0030673(axolemma);GO:0016324(apical plasma membrane);GO:0016020(membrane);GO:0009897(exter-l side of plasma membrane);GO:1905906(regulation of amyloid fibril formation);GO:2000463(positive regulation of excitatory postsy-ptic potential);GO:1904645(response to amyloid-beta);GO:1901214(regulation of neuron death);GO:1902004(positive regulation of amyloid-beta formation);GO:1900273(positive regul…	ko04020(Calcium sig-ling pathway);ko04080(Neuroactive ligand-receptor interaction)
ENSGALG00000004097	ENSGALT00000006520	GGA-MIR-12264-3P	54	-21.04	GO:0007409(axonogenesis);GO:0005578(protei-ceous extracellular matrix);GO:0005615(extracellular space);GO:0016021(integral component of membrane);GO:0016020(membrane);GO:0005249(voltage-gated potassium channel activity);GO:0044325(ion channel binding);GO:0099104(potassium channel activator activity);GO:0071805(potassium ion transmembrane transport);GO:1903818(positive regulation of voltage-gated …	NA
ENSGALG00000004097	ENSGALT00000006520	GGA-MIR-22-3P	60	-13.46	GO:0007409(axonogenesis);GO:0005578(protei-ceous extracellular matrix);GO:0005615(extracellular space);GO:0016021(integral component of membrane);GO:0016020(membrane);GO:0005249(voltage-gated potassium channel activity);GO:0044325(ion channel binding);GO:0099104(potassium channel activator activity);GO:0071805(potassium ion transmembrane transport);GO:1903818(positive regulation of voltage-gated …	NA
ENSGALG00000004133	ENSGALT00000006576	GGA-MIR-140-3P_L+1	72	-17.37	GO:0043484(regulation of R- splicing);GO:0005829(cytosol);GO:0003723(R- binding);GO:0003676(nucleic acid binding);GO:0000375(R- splicing, via transesterification reactions);GO:0000398(mR- splicing, via spliceosome);GO:0006376(mR- splice site selection);GO:0016482(cytosolic transport);GO:0048024(regulation of mR- splicing, via spliceosome);GO:0048025(negative regulation of mR- splicing, via splice…	ko03040(Spliceosome)
ENSGALG00000004133	ENSGALT00000006576	GGA-MIR-145-5P_R-1	62	-22.43	GO:0043484(regulation of R- splicing);GO:0005829(cytosol);GO:0003723(R- binding);GO:0003676(nucleic acid binding);GO:0000375(R- splicing, via transesterification reactions);GO:0000398(mR- splicing, via spliceosome);GO:0006376(mR- splice site selection);GO:0016482(cytosolic transport);GO:0048024(regulation of mR- splicing, via spliceosome);GO:0048025(negative regulation of mR- splicing, via splice…	ko03040(Spliceosome)
ENSGALG00000004133	ENSGALT00000006576	GGA-MIR-1731-5P	76	-13.58	GO:0043484(regulation of R- splicing);GO:0005829(cytosol);GO:0003723(R- binding);GO:0003676(nucleic acid binding);GO:0000375(R- splicing, via transesterification reactions);GO:0000398(mR- splicing, via spliceosome);GO:0006376(mR- splice site selection);GO:0016482(cytosolic transport);GO:0048024(regulation of mR- splicing, via spliceosome);GO:0048025(negative regulation of mR- splicing, via splice…	ko03040(Spliceosome)
ENSGALG00000004133	ENSGALT00000006576	GGA-MIR-191-5P_R-1	81	-14.86	GO:0043484(regulation of R- splicing);GO:0005829(cytosol);GO:0003723(R- binding);GO:0003676(nucleic acid binding);GO:0000375(R- splicing, via transesterification reactions);GO:0000398(mR- splicing, via spliceosome);GO:0006376(mR- splice site selection);GO:0016482(cytosolic transport);GO:0048024(regulation of mR- splicing, via spliceosome);GO:0048025(negative regulation of mR- splicing, via splice…	ko03040(Spliceosome)
ENSGALG00000004133	ENSGALT00000006576	GGA-MIR-193A-5P	99	-15.87	GO:0043484(regulation of R- splicing);GO:0005829(cytosol);GO:0003723(R- binding);GO:0003676(nucleic acid binding);GO:0000375(R- splicing, via transesterification reactions);GO:0000398(mR- splicing, via spliceosome);GO:0006376(mR- splice site selection);GO:0016482(cytosolic transport);GO:0048024(regulation of mR- splicing, via spliceosome);GO:0048025(negative regulation of mR- splicing, via splice…	ko03040(Spliceosome)
ENSGALG00000004133	ENSGALT00000006576	GGA-MIR-2184A-5P	65	-28.13	GO:0043484(regulation of R- splicing);GO:0005829(cytosol);GO:0003723(R- binding);GO:0003676(nucleic acid binding);GO:0000375(R- splicing, via transesterification reactions);GO:0000398(mR- splicing, via spliceosome);GO:0006376(mR- splice site selection);GO:0016482(cytosolic transport);GO:0048024(regulation of mR- splicing, via spliceosome);GO:0048025(negative regulation of mR- splicing, via splice…	ko03040(Spliceosome)
ENSGALG00000004133	ENSGALT00000006576	GGA-MIR-22-3P	97	-14.32	GO:0043484(regulation of R- splicing);GO:0005829(cytosol);GO:0003723(R- binding);GO:0003676(nucleic acid binding);GO:0000375(R- splicing, via transesterification reactions);GO:0000398(mR- splicing, via spliceosome);GO:0006376(mR- splice site selection);GO:0016482(cytosolic transport);GO:0048024(regulation of mR- splicing, via spliceosome);GO:0048025(negative regulation of mR- splicing, via splice…	ko03040(Spliceosome)
ENSGALG00000004133	ENSGALT00000006576	GGA-MIR-29B-3P	83	-20.57	GO:0043484(regulation of R- splicing);GO:0005829(cytosol);GO:0003723(R- binding);GO:0003676(nucleic acid binding);GO:0000375(R- splicing, via transesterification reactions);GO:0000398(mR- splicing, via spliceosome);GO:0006376(mR- splice site selection);GO:0016482(cytosolic transport);GO:0048024(regulation of mR- splicing, via spliceosome);GO:0048025(negative regulation of mR- splicing, via splice…	ko03040(Spliceosome)
ENSGALG00000004161	ENSGALT00000006616	GGA-MIR-425-5P_R+2	69	-13.23	GO:0016020(membrane);GO:0005829(cytosol);GO:0015630(microtubule cytoskeleton);GO:0005813(centrosome);GO:0048538(thymus development);GO:0043029(T cell homeostasis);GO:0040007(growth);GO:0045296(cadherin binding);GO:0060317(cardiac epithelial to mesenchymal transition);GO:0007049(cell cycle);GO:0051301(cell division);GO:0005634(nucleus)	ko04068(FoxO sig-ling pathway);ko04110(Cell cycle);ko04114(Oocyte meiosis);ko04115(p53 sig-ling pathway);ko04218(Cellular senescence);ko04914(Progesterone-mediated oocyte maturation)
ENSGALG00000004191	ENSGALT00000006659	GGA-MIR-146A-3P_R-2	88	-27.27	GO:0001965(G-protein alpha-subunit binding);GO:0005085(guanyl-nucleotide exchange factor activity);GO:0007186(G-protein coupled receptor sig-ling pathway);GO:0005096(GTPase activator activity);GO:0043547(positive regulation of GTPase activity);GO:0005737(cytoplasm);GO:0005886(plasma membrane);GO:0016020(membrane);GO:0001944(vasculature development);GO:0007193(adenylate cyclase-inhibiting G-protei…	NA
ENSGALG00000004191	ENSGALT00000006659	GGA-MIR-22-3P	96	-25.73	GO:0001965(G-protein alpha-subunit binding);GO:0005085(guanyl-nucleotide exchange factor activity);GO:0007186(G-protein coupled receptor sig-ling pathway);GO:0005096(GTPase activator activity);GO:0043547(positive regulation of GTPase activity);GO:0005737(cytoplasm);GO:0005886(plasma membrane);GO:0016020(membrane);GO:0001944(vasculature development);GO:0007193(adenylate cyclase-inhibiting G-protei…	NA
ENSGALG00000004191	ENSGALT00000006659	GGA-MIR-30C-1-3P_R+1	81	-39.42	GO:0001965(G-protein alpha-subunit binding);GO:0005085(guanyl-nucleotide exchange factor activity);GO:0007186(G-protein coupled receptor sig-ling pathway);GO:0005096(GTPase activator activity);GO:0043547(positive regulation of GTPase activity);GO:0005737(cytoplasm);GO:0005886(plasma membrane);GO:0016020(membrane);GO:0001944(vasculature development);GO:0007193(adenylate cyclase-inhibiting G-protei…	NA
ENSGALG00000004191	ENSGALT00000006659	GGA-MIR-7B_R+3	82	-18.55	GO:0001965(G-protein alpha-subunit binding);GO:0005085(guanyl-nucleotide exchange factor activity);GO:0007186(G-protein coupled receptor sig-ling pathway);GO:0005096(GTPase activator activity);GO:0043547(positive regulation of GTPase activity);GO:0005737(cytoplasm);GO:0005886(plasma membrane);GO:0016020(membrane);GO:0001944(vasculature development);GO:0007193(adenylate cyclase-inhibiting G-protei…	NA
ENSGALG00000004195	ENSGALT00000006667	GGA-MIR-29B-3P	80	-20.02	GO:0008574(ATP-dependent microtubule motor activity, plus-end-directed);GO:0005871(kinesin complex);GO:0007018(microtubule-based movement);GO:0008017(microtubule binding);GO:0003777(microtubule motor activity);GO:0003774(motor activity);GO:0005524(ATP binding);GO:0000166(nucleotide binding)	NA
ENSGALG00000004195	ENSGALT00000006667	GGA-MIR-30D_R+2	81	-11.78	GO:0008574(ATP-dependent microtubule motor activity, plus-end-directed);GO:0005871(kinesin complex);GO:0007018(microtubule-based movement);GO:0008017(microtubule binding);GO:0003777(microtubule motor activity);GO:0003774(motor activity);GO:0005524(ATP binding);GO:0000166(nucleotide binding)	NA
ENSGALG00000004195	ENSGALT00000006667	GGA-MIR-30E-5P_R+5	81	-10.94	GO:0008574(ATP-dependent microtubule motor activity, plus-end-directed);GO:0005871(kinesin complex);GO:0007018(microtubule-based movement);GO:0008017(microtubule binding);GO:0003777(microtubule motor activity);GO:0003774(motor activity);GO:0005524(ATP binding);GO:0000166(nucleotide binding)	NA
ENSGALG00000004195	ENSGALT00000006667	GGA-MIR-7B_R+3	98	-17.98	GO:0008574(ATP-dependent microtubule motor activity, plus-end-directed);GO:0005871(kinesin complex);GO:0007018(microtubule-based movement);GO:0008017(microtubule binding);GO:0003777(microtubule motor activity);GO:0003774(motor activity);GO:0005524(ATP binding);GO:0000166(nucleotide binding)	NA
ENSGALG00000004244	ENSGALT00000006749	GGA-MIR-146A-5P_R+1	57	-18.62	GO:0016020(membrane)	NA
ENSGALG00000004244	ENSGALT00000006749	GGA-MIR-146B-5P_R+1	56	-19.74	GO:0016020(membrane)	NA
ENSGALG00000004244	ENSGALT00000006749	GGA-MIR-146C-5P_R-1	57	-14.06	GO:0016020(membrane)	NA
ENSGALG00000004244	ENSGALT00000006749	GGA-MIR-2184A-5P	97	-33.35	GO:0016020(membrane)	NA
ENSGALG00000004244	ENSGALT00000006749	GGA-MIR-22-3P	73	-17.06	GO:0016020(membrane)	NA
ENSGALG00000004263	ENSGALT00000006779	GGA-MIR-10A-5P	66	-16.36	GO:0070062(extracellular exosome);GO:0005615(extracellular space);GO:0005576(extracellular region);GO:0051897(positive regulation of protein ki-se B sig-ling);GO:0045944(positive regulation of transcription from R- polymerase II promoter);GO:0045766(positive regulation of angiogenesis);GO:0043410(positive regulation of MAPK cascade);GO:0043066(negative regulation of apoptotic process);GO:0014068(…	NA
ENSGALG00000004273	ENSGALT00000006794	GGA-MIR-140-3P_L+1	96	-19.43	GO:0032485(regulation of Ral protein sig-l transduction);GO:0005085(guanyl-nucleotide exchange factor activity);GO:0007264(small GTPase mediated sig-l transduction);GO:0005737(cytoplasm);GO:0005886(plasma membrane);GO:0016020(membrane);GO:0065009(regulation of molecular function)	NA
ENSGALG00000004273	ENSGALT00000006794	GGA-MIR-146A-5P_R+1	74	-46.5	GO:0032485(regulation of Ral protein sig-l transduction);GO:0005085(guanyl-nucleotide exchange factor activity);GO:0007264(small GTPase mediated sig-l transduction);GO:0005737(cytoplasm);GO:0005886(plasma membrane);GO:0016020(membrane);GO:0065009(regulation of molecular function)	NA
ENSGALG00000004273	ENSGALT00000006794	GGA-MIR-146B-5P_R+1	74	-48.12	GO:0032485(regulation of Ral protein sig-l transduction);GO:0005085(guanyl-nucleotide exchange factor activity);GO:0007264(small GTPase mediated sig-l transduction);GO:0005737(cytoplasm);GO:0005886(plasma membrane);GO:0016020(membrane);GO:0065009(regulation of molecular function)	NA
ENSGALG00000004273	ENSGALT00000006794	GGA-MIR-146C-5P_R-1	74	-47.19	GO:0032485(regulation of Ral protein sig-l transduction);GO:0005085(guanyl-nucleotide exchange factor activity);GO:0007264(small GTPase mediated sig-l transduction);GO:0005737(cytoplasm);GO:0005886(plasma membrane);GO:0016020(membrane);GO:0065009(regulation of molecular function)	NA
ENSGALG00000004273	ENSGALT00000006794	GGA-MIR-30E-3P_L+1	58	-16.08	GO:0032485(regulation of Ral protein sig-l transduction);GO:0005085(guanyl-nucleotide exchange factor activity);GO:0007264(small GTPase mediated sig-l transduction);GO:0005737(cytoplasm);GO:0005886(plasma membrane);GO:0016020(membrane);GO:0065009(regulation of molecular function)	NA
ENSGALG00000004274	ENSGALT00000006798	GGA-MIR-145-5P_R-1	65	-16.09	GO:0046983(protein dimerization activity)	NA
ENSGALG00000004274	ENSGALT00000006798	GGA-MIR-146A-5P_R+1	62	-13.84	GO:0046983(protein dimerization activity)	NA
ENSGALG00000004274	ENSGALT00000006798	GGA-MIR-146B-5P_R+1	65	-15.81	GO:0046983(protein dimerization activity)	NA
ENSGALG00000004274	ENSGALT00000006798	GGA-MIR-146C-5P_R-1	62	-16.87	GO:0046983(protein dimerization activity)	NA
ENSGALG00000004274	ENSGALT00000006798	GGA-MIR-193A-5P	71	-22.09	GO:0046983(protein dimerization activity)	NA
ENSGALG00000004274	ENSGALT00000006798	GGA-MIR-1C_1SS8GT	58	-10.24	GO:0046983(protein dimerization activity)	NA
ENSGALG00000004290	ENSGALT00000006824	GGA-MIR-29B-3P	77	-11.53	GO:0070062(extracellular exosome);GO:0005615(extracellular space);GO:0007169(transmembrane receptor protein tyrosine ki-se sig-ling pathway);GO:0005102(receptor binding)	NA
ENSGALG00000004319	ENSGALT00000006875	GGA-MIR-12264-3P	77	-15.48	GO:0016787(hydrolase activity);GO:0046872(metal ion binding)	NA
ENSGALG00000004319	ENSGALT00000006875	GGA-MIR-30C-1-3P_R+1	83	-15.49	GO:0016787(hydrolase activity);GO:0046872(metal ion binding)	NA
ENSGALG00000004319	ENSGALT00000006875	GGA-MIR-6553-3P_L+1	83	-16.89	GO:0016787(hydrolase activity);GO:0046872(metal ion binding)	NA
ENSGALG00000004325	ENSGALT00000006896	GGA-MIR-140-3P_L+1	70	-36.14	GO:0031418(L-ascorbic acid binding);GO:0016702(oxidoreductase activity, acting on single donors with incorporation of molecular oxygen, incorporation of two atoms of oxygen);GO:0004656(procollagen-proline 4-dioxyge-se activity);GO:0016705(oxidoreductase activity, acting on paired donors, with incorporation or reduction of molecular oxygen);GO:0019511(peptidyl-proline hydroxylation);GO:0005783(end…	ko00330(Arginine and proline metabolism)
ENSGALG00000004325	ENSGALT00000006896	GGA-MIR-146A-5P_R+1	50	-35.53	GO:0031418(L-ascorbic acid binding);GO:0016702(oxidoreductase activity, acting on single donors with incorporation of molecular oxygen, incorporation of two atoms of oxygen);GO:0004656(procollagen-proline 4-dioxyge-se activity);GO:0016705(oxidoreductase activity, acting on paired donors, with incorporation or reduction of molecular oxygen);GO:0019511(peptidyl-proline hydroxylation);GO:0005783(end…	ko00330(Arginine and proline metabolism)
ENSGALG00000004325	ENSGALT00000006896	GGA-MIR-146B-5P_R+1	50	-16.47	GO:0031418(L-ascorbic acid binding);GO:0016702(oxidoreductase activity, acting on single donors with incorporation of molecular oxygen, incorporation of two atoms of oxygen);GO:0004656(procollagen-proline 4-dioxyge-se activity);GO:0016705(oxidoreductase activity, acting on paired donors, with incorporation or reduction of molecular oxygen);GO:0019511(peptidyl-proline hydroxylation);GO:0005783(end…	ko00330(Arginine and proline metabolism)
ENSGALG00000004325	ENSGALT00000006896	GGA-MIR-146C-5P_R-1	50	-15.63	GO:0031418(L-ascorbic acid binding);GO:0016702(oxidoreductase activity, acting on single donors with incorporation of molecular oxygen, incorporation of two atoms of oxygen);GO:0004656(procollagen-proline 4-dioxyge-se activity);GO:0016705(oxidoreductase activity, acting on paired donors, with incorporation or reduction of molecular oxygen);GO:0019511(peptidyl-proline hydroxylation);GO:0005783(end…	ko00330(Arginine and proline metabolism)
ENSGALG00000004325	ENSGALT00000006896	GGA-MIR-191-3P	82	-45.09	GO:0031418(L-ascorbic acid binding);GO:0016702(oxidoreductase activity, acting on single donors with incorporation of molecular oxygen, incorporation of two atoms of oxygen);GO:0004656(procollagen-proline 4-dioxyge-se activity);GO:0016705(oxidoreductase activity, acting on paired donors, with incorporation or reduction of molecular oxygen);GO:0019511(peptidyl-proline hydroxylation);GO:0005783(end…	ko00330(Arginine and proline metabolism)
ENSGALG00000004325	ENSGALT00000006896	GGA-MIR-2184A-5P	66	-14.71	GO:0031418(L-ascorbic acid binding);GO:0016702(oxidoreductase activity, acting on single donors with incorporation of molecular oxygen, incorporation of two atoms of oxygen);GO:0004656(procollagen-proline 4-dioxyge-se activity);GO:0016705(oxidoreductase activity, acting on paired donors, with incorporation or reduction of molecular oxygen);GO:0019511(peptidyl-proline hydroxylation);GO:0005783(end…	ko00330(Arginine and proline metabolism)
ENSGALG00000004325	ENSGALT00000006896	GGA-MIR-30C-1-3P_R+1	72	-35.03	GO:0031418(L-ascorbic acid binding);GO:0016702(oxidoreductase activity, acting on single donors with incorporation of molecular oxygen, incorporation of two atoms of oxygen);GO:0004656(procollagen-proline 4-dioxyge-se activity);GO:0016705(oxidoreductase activity, acting on paired donors, with incorporation or reduction of molecular oxygen);GO:0019511(peptidyl-proline hydroxylation);GO:0005783(end…	ko00330(Arginine and proline metabolism)
ENSGALG00000004325	ENSGALT00000006896	GGA-MIR-30E-3P_L+1	53	-26.33	GO:0031418(L-ascorbic acid binding);GO:0016702(oxidoreductase activity, acting on single donors with incorporation of molecular oxygen, incorporation of two atoms of oxygen);GO:0004656(procollagen-proline 4-dioxyge-se activity);GO:0016705(oxidoreductase activity, acting on paired donors, with incorporation or reduction of molecular oxygen);GO:0019511(peptidyl-proline hydroxylation);GO:0005783(end…	ko00330(Arginine and proline metabolism)
ENSGALG00000004325	ENSGALT00000006896	GGA-MIR-7B_R+3	80	-49.94	GO:0031418(L-ascorbic acid binding);GO:0016702(oxidoreductase activity, acting on single donors with incorporation of molecular oxygen, incorporation of two atoms of oxygen);GO:0004656(procollagen-proline 4-dioxyge-se activity);GO:0016705(oxidoreductase activity, acting on paired donors, with incorporation or reduction of molecular oxygen);GO:0019511(peptidyl-proline hydroxylation);GO:0005783(end…	ko00330(Arginine and proline metabolism)
ENSGALG00000004304	ENSGALT00000006988	GGA-MIR-145-5P_R-1	51	-22.31	GO:0090575(R- polymerase II transcription factor complex);GO:0043231(intracellular membrane-bounded organelle);GO:0016607(nuclear speck);GO:0005737(cytoplasm);GO:0005667(transcription factor complex);GO:0005654(nucleoplasm);GO:0005634(nucleus);GO:0000790(nuclear chromatin);GO:0045944(positive regulation of transcription from R- polymerase II promoter);GO:0045893(positive regulation of transcripti…	NA
ENSGALG00000004304	ENSGALT00000006988	GGA-MIR-191-3P	89	-15.68	GO:0090575(R- polymerase II transcription factor complex);GO:0043231(intracellular membrane-bounded organelle);GO:0016607(nuclear speck);GO:0005737(cytoplasm);GO:0005667(transcription factor complex);GO:0005654(nucleoplasm);GO:0005634(nucleus);GO:0000790(nuclear chromatin);GO:0045944(positive regulation of transcription from R- polymerase II promoter);GO:0045893(positive regulation of transcripti…	NA
ENSGALG00000004304	ENSGALT00000006988	GGA-MIR-30E-3P_L+1	64	-73.02	GO:0090575(R- polymerase II transcription factor complex);GO:0043231(intracellular membrane-bounded organelle);GO:0016607(nuclear speck);GO:0005737(cytoplasm);GO:0005667(transcription factor complex);GO:0005654(nucleoplasm);GO:0005634(nucleus);GO:0000790(nuclear chromatin);GO:0045944(positive regulation of transcription from R- polymerase II promoter);GO:0045893(positive regulation of transcripti…	NA
ENSGALG00000004304	ENSGALT00000006988	GGA-MIR-425-5P_R+2	83	-22.12	GO:0090575(R- polymerase II transcription factor complex);GO:0043231(intracellular membrane-bounded organelle);GO:0016607(nuclear speck);GO:0005737(cytoplasm);GO:0005667(transcription factor complex);GO:0005654(nucleoplasm);GO:0005634(nucleus);GO:0000790(nuclear chromatin);GO:0045944(positive regulation of transcription from R- polymerase II promoter);GO:0045893(positive regulation of transcripti…	NA
ENSGALG00000004304	ENSGALT00000006988	GGA-MIR-6660-3P	61	-38.31	GO:0090575(R- polymerase II transcription factor complex);GO:0043231(intracellular membrane-bounded organelle);GO:0016607(nuclear speck);GO:0005737(cytoplasm);GO:0005667(transcription factor complex);GO:0005654(nucleoplasm);GO:0005634(nucleus);GO:0000790(nuclear chromatin);GO:0045944(positive regulation of transcription from R- polymerase II promoter);GO:0045893(positive regulation of transcripti…	NA
ENSGALG00000004413	ENSGALT00000007033	GGA-MIR-145-5P_R-1	51	-41.46	GO:0071577(zinc II ion transmembrane transport);GO:0005385(zinc ion transmembrane transporter activity);GO:0016020(membrane);GO:0030001(metal ion transport);GO:0046873(metal ion transmembrane transporter activity);GO:0055085(transmembrane transport);GO:0016021(integral component of membrane);GO:0005737(cytoplasm);GO:0005886(plasma membrane);GO:0005794(Golgi apparatus);GO:0005634(nucleus)	NA
ENSGALG00000004483	ENSGALT00000007141	GGA-MIR-193A-5P	98	-18.5	GO:0032781(positive regulation of ATPase activity);GO:0006950(response to stress);GO:0001671(ATPase activator activity);GO:0051087(chaperone binding)	NA
ENSGALG00000004483	ENSGALT00000007141	GGA-MIR-2184A-5P	76	-12.24	GO:0032781(positive regulation of ATPase activity);GO:0006950(response to stress);GO:0001671(ATPase activator activity);GO:0051087(chaperone binding)	NA
ENSGALG00000004483	ENSGALT00000007141	GGA-MIR-365-3P	99	-13.58	GO:0032781(positive regulation of ATPase activity);GO:0006950(response to stress);GO:0001671(ATPase activator activity);GO:0051087(chaperone binding)	NA
ENSGALG00000004483	ENSGALT00000007141	GGA-MIR-7B_R+3	78	-12.41	GO:0032781(positive regulation of ATPase activity);GO:0006950(response to stress);GO:0001671(ATPase activator activity);GO:0051087(chaperone binding)	NA
ENSGALG00000004675	ENSGALT00000007450	GGA-MIR-10585-5P	86	-10.45	GO:0016021(integral component of membrane);GO:0016020(membrane);GO:0009968(negative regulation of sig-l transduction);GO:0050908(detection of light stimulus involved in visual perception);GO:0001750(photoreceptor outer segment)	NA
ENSGALG00000004675	ENSGALT00000007450	GGA-MIR-140-3P_L+1	57	-19.33	GO:0016021(integral component of membrane);GO:0016020(membrane);GO:0009968(negative regulation of sig-l transduction);GO:0050908(detection of light stimulus involved in visual perception);GO:0001750(photoreceptor outer segment)	NA
ENSGALG00000004675	ENSGALT00000007450	GGA-MIR-145-5P_R-1	55	-13.89	GO:0016021(integral component of membrane);GO:0016020(membrane);GO:0009968(negative regulation of sig-l transduction);GO:0050908(detection of light stimulus involved in visual perception);GO:0001750(photoreceptor outer segment)	NA
ENSGALG00000004675	ENSGALT00000007450	GGA-MIR-1736-3P	73	-22.7	GO:0016021(integral component of membrane);GO:0016020(membrane);GO:0009968(negative regulation of sig-l transduction);GO:0050908(detection of light stimulus involved in visual perception);GO:0001750(photoreceptor outer segment)	NA
ENSGALG00000004675	ENSGALT00000007450	GGA-MIR-29B-3P	82	-22.58	GO:0016021(integral component of membrane);GO:0016020(membrane);GO:0009968(negative regulation of sig-l transduction);GO:0050908(detection of light stimulus involved in visual perception);GO:0001750(photoreceptor outer segment)	NA
ENSGALG00000004675	ENSGALT00000007450	GGA-MIR-30D_R+2	70	-25.2	GO:0016021(integral component of membrane);GO:0016020(membrane);GO:0009968(negative regulation of sig-l transduction);GO:0050908(detection of light stimulus involved in visual perception);GO:0001750(photoreceptor outer segment)	NA
ENSGALG00000004675	ENSGALT00000007450	GGA-MIR-30E-3P_L+1	79	-11.34	GO:0016021(integral component of membrane);GO:0016020(membrane);GO:0009968(negative regulation of sig-l transduction);GO:0050908(detection of light stimulus involved in visual perception);GO:0001750(photoreceptor outer segment)	NA
ENSGALG00000004675	ENSGALT00000007450	GGA-MIR-30E-5P_R+5	70	-24.82	GO:0016021(integral component of membrane);GO:0016020(membrane);GO:0009968(negative regulation of sig-l transduction);GO:0050908(detection of light stimulus involved in visual perception);GO:0001750(photoreceptor outer segment)	NA
ENSGALG00000004675	ENSGALT00000007450	GGA-MIR-7B_R+3	88	-15.37	GO:0016021(integral component of membrane);GO:0016020(membrane);GO:0009968(negative regulation of sig-l transduction);GO:0050908(detection of light stimulus involved in visual perception);GO:0001750(photoreceptor outer segment)	NA
ENSGALG00000004701	ENSGALT00000007488	GGA-MIR-10585-5P	57	-14.06	GO:0005634(nucleus);GO:0006334(nucleosome assembly)	NA
ENSGALG00000004701	ENSGALT00000007488	GGA-MIR-2184A-5P	89	-24.28	GO:0005634(nucleus);GO:0006334(nucleosome assembly)	NA
ENSGALG00000004702	ENSGALT00000007489	GGA-MIR-22-3P	56	-17.96	GO:0045504(dynein heavy chain binding);GO:0008574(ATP-dependent microtubule motor activity, plus-end-directed);GO:0042073(intraciliary transport);GO:0005868(cytoplasmic dynein complex);GO:0045503(dynein light chain binding);GO:0097014(ciliary plasm);GO:0060271(cilium assembly);GO:0005829(cytosol)	NA
ENSGALG00000004714	ENSGALT00000007510	GGA-MIR-140-3P_L+1	89	-18.98	GO:0043231(intracellular membrane-bounded organelle);GO:0005847(mR- cleavage and polyadenylation specificity factor complex);GO:0005654(nucleoplasm);GO:0098789(pre-mR- cleavage required for polyadenylation);GO:0090502(R- phosphodiester bond hydrolysis, endonucleolytic);GO:0006378(mR- polyadenylation);GO:0003723(R- binding);GO:0004521(endoribonuclease activity);GO:0003676(nucleic acid binding);GO:…	ko03015(mR- surveillance pathway);ko05164(Influenza A)
ENSGALG00000004714	ENSGALT00000007510	GGA-MIR-30E-3P_L+1	71	-12.81	GO:0043231(intracellular membrane-bounded organelle);GO:0005847(mR- cleavage and polyadenylation specificity factor complex);GO:0005654(nucleoplasm);GO:0098789(pre-mR- cleavage required for polyadenylation);GO:0090502(R- phosphodiester bond hydrolysis, endonucleolytic);GO:0006378(mR- polyadenylation);GO:0003723(R- binding);GO:0004521(endoribonuclease activity);GO:0003676(nucleic acid binding);GO:…	ko03015(mR- surveillance pathway);ko05164(Influenza A)
ENSGALG00000004728	ENSGALT00000007530	GGA-MIR-145-5P_R-1	54	-10.72	GO:0008321(Ral guanyl-nucleotide exchange factor activity);GO:0005085(guanyl-nucleotide exchange factor activity);GO:0007264(small GTPase mediated sig-l transduction);GO:0005622(intracellular);GO:0007165(sig-l transduction);GO:0065009(regulation of molecular function)	NA
ENSGALG00000004728	ENSGALT00000007530	GGA-MIR-146A-3P_R-2	96	-15.94	GO:0008321(Ral guanyl-nucleotide exchange factor activity);GO:0005085(guanyl-nucleotide exchange factor activity);GO:0007264(small GTPase mediated sig-l transduction);GO:0005622(intracellular);GO:0007165(sig-l transduction);GO:0065009(regulation of molecular function)	NA
ENSGALG00000004728	ENSGALT00000007530	GGA-MIR-6553-3P_L+1	95	-11.61	GO:0008321(Ral guanyl-nucleotide exchange factor activity);GO:0005085(guanyl-nucleotide exchange factor activity);GO:0007264(small GTPase mediated sig-l transduction);GO:0005622(intracellular);GO:0007165(sig-l transduction);GO:0065009(regulation of molecular function)	NA
ENSGALG00000004736	ENSGALT00000007541	GGA-MIR-30D_R+2	63	-17.49	GO:0044297(cell body);GO:0070062(extracellular exosome);GO:0036464(cytoplasmic ribonucleoprotein granule);GO:0030425(dendrite);GO:0016020(membrane);GO:0005886(plasma membrane);GO:0005829(cytosol);GO:0005783(endoplasmic reticulum);GO:0005737(cytoplasm);GO:0046726(positive regulation by virus of viral protein levels in host cell);GO:0045070(positive regulation of viral genome replication);GO:000372…	NA
ENSGALG00000004736	ENSGALT00000007541	GGA-MIR-30E-5P_R+5	61	-18.48	GO:0044297(cell body);GO:0070062(extracellular exosome);GO:0036464(cytoplasmic ribonucleoprotein granule);GO:0030425(dendrite);GO:0016020(membrane);GO:0005886(plasma membrane);GO:0005829(cytosol);GO:0005783(endoplasmic reticulum);GO:0005737(cytoplasm);GO:0046726(positive regulation by virus of viral protein levels in host cell);GO:0045070(positive regulation of viral genome replication);GO:000372…	NA
ENSGALG00000004736	ENSGALT00000007541	GGA-MIR-6553-3P_L+1	60	-12.06	GO:0044297(cell body);GO:0070062(extracellular exosome);GO:0036464(cytoplasmic ribonucleoprotein granule);GO:0030425(dendrite);GO:0016020(membrane);GO:0005886(plasma membrane);GO:0005829(cytosol);GO:0005783(endoplasmic reticulum);GO:0005737(cytoplasm);GO:0046726(positive regulation by virus of viral protein levels in host cell);GO:0045070(positive regulation of viral genome replication);GO:000372…	NA
ENSGALG00000004741	ENSGALT00000007553	GGA-MIR-22-3P	67	-30.83	GO:0043025(neuro-l cell body);GO:0030425(dendrite);GO:0030424(axon);GO:0005887(integral component of plasma membrane);GO:0005886(plasma membrane);GO:0005634(nucleus);GO:0099557(trans-sy-ptic sig-ling by trans-sy-ptic complex, modulating sy-ptic transmission);GO:0071679(commissural neuron axon guidance);GO:0060997(dendritic spine morphogenesis);GO:0060996(dendritic spine development);GO:0060021(pa…	NA
ENSGALG00000004741	ENSGALT00000007553	GGA-MIR-29B-3P	64	-17.73	GO:0043025(neuro-l cell body);GO:0030425(dendrite);GO:0030424(axon);GO:0005887(integral component of plasma membrane);GO:0005886(plasma membrane);GO:0005634(nucleus);GO:0099557(trans-sy-ptic sig-ling by trans-sy-ptic complex, modulating sy-ptic transmission);GO:0071679(commissural neuron axon guidance);GO:0060997(dendritic spine morphogenesis);GO:0060996(dendritic spine development);GO:0060021(pa…	NA
ENSGALG00000004767	ENSGALT00000007603	GGA-MIR-10585-5P	50	-10.96	GO:0097539(ciliary transition fiber);GO:0005929(cilium);GO:0005814(centriole);GO:0005813(centrosome);GO:0005634(nucleus);GO:0008104(protein localization);GO:0010457(centriole-centriole cohesion);GO:0120103(-)	NA
ENSGALG00000004767	ENSGALT00000007603	GGA-MIR-1736-3P	92	-15.76	GO:0097539(ciliary transition fiber);GO:0005929(cilium);GO:0005814(centriole);GO:0005813(centrosome);GO:0005634(nucleus);GO:0008104(protein localization);GO:0010457(centriole-centriole cohesion);GO:0120103(-)	NA
ENSGALG00000004767	ENSGALT00000007603	GGA-MIR-29B-3P	79	-33.81	GO:0097539(ciliary transition fiber);GO:0005929(cilium);GO:0005814(centriole);GO:0005813(centrosome);GO:0005634(nucleus);GO:0008104(protein localization);GO:0010457(centriole-centriole cohesion);GO:0120103(-)	NA
ENSGALG00000004812	ENSGALT00000007683	GGA-MIR-10585-5P	63	-22.72	GO:0001934(positive regulation of protein phosphorylation);GO:0005737(cytoplasm);GO:0016020(membrane);GO:0034976(response to endoplasmic reticulum stress);GO:0001933(negative regulation of protein phosphorylation);GO:0005829(cytosol);GO:0005886(plasma membrane);GO:0070062(extracellular exosome);GO:0045727(positive regulation of translation)	NA
ENSGALG00000004812	ENSGALT00000007683	GGA-MIR-1388A-3P	94	-19.94	GO:0001934(positive regulation of protein phosphorylation);GO:0005737(cytoplasm);GO:0016020(membrane);GO:0034976(response to endoplasmic reticulum stress);GO:0001933(negative regulation of protein phosphorylation);GO:0005829(cytosol);GO:0005886(plasma membrane);GO:0070062(extracellular exosome);GO:0045727(positive regulation of translation)	NA
ENSGALG00000004812	ENSGALT00000007683	GGA-MIR-1731-5P	68	-39.64	GO:0001934(positive regulation of protein phosphorylation);GO:0005737(cytoplasm);GO:0016020(membrane);GO:0034976(response to endoplasmic reticulum stress);GO:0001933(negative regulation of protein phosphorylation);GO:0005829(cytosol);GO:0005886(plasma membrane);GO:0070062(extracellular exosome);GO:0045727(positive regulation of translation)	NA
ENSGALG00000004812	ENSGALT00000007683	GGA-MIR-6553-3P_L+1	65	-16.55	GO:0001934(positive regulation of protein phosphorylation);GO:0005737(cytoplasm);GO:0016020(membrane);GO:0034976(response to endoplasmic reticulum stress);GO:0001933(negative regulation of protein phosphorylation);GO:0005829(cytosol);GO:0005886(plasma membrane);GO:0070062(extracellular exosome);GO:0045727(positive regulation of translation)	NA
ENSGALG00000004871	ENSGALT00000007776	GGA-MIR-6660-3P	91	-16.77	GO:0022627(cytosolic small ribosomal subunit);GO:0042274(ribosomal small subunit biogenesis);GO:0006364(rR- processing);GO:0003723(R- binding);GO:0005634(nucleus);GO:0016020(membrane);GO:0015935(small ribosomal subunit);GO:0034101(erythrocyte homeostasis);GO:0000462(maturation of SSU-rR- from tricistronic rR- transcript );GO:0030529(intracellular ribonucleoprotein complex);GO:0005840(ribosome);GO…	ko03010(Ribosome)
ENSGALG00000004902	ENSGALT00000007838	GGA-MIR-10A-5P	93	-42.39	GO:0070062(extracellular exosome);GO:0045839(negative regulation of mitotic nuclear division);GO:0007165(sig-l transduction);GO:0030276(clathrin binding);GO:0019901(protein ki-se binding);GO:0006886(intracellular protein transport);GO:0015031(protein transport);GO:0006810(transport);GO:0005622(intracellular)	NA
ENSGALG00000004902	ENSGALT00000007838	GGA-MIR-143-3P_1SS22GT	88	-13.21	GO:0070062(extracellular exosome);GO:0045839(negative regulation of mitotic nuclear division);GO:0007165(sig-l transduction);GO:0030276(clathrin binding);GO:0019901(protein ki-se binding);GO:0006886(intracellular protein transport);GO:0015031(protein transport);GO:0006810(transport);GO:0005622(intracellular)	NA
ENSGALG00000004902	ENSGALT00000007838	GGA-MIR-191-3P	72	-51.3	GO:0070062(extracellular exosome);GO:0045839(negative regulation of mitotic nuclear division);GO:0007165(sig-l transduction);GO:0030276(clathrin binding);GO:0019901(protein ki-se binding);GO:0006886(intracellular protein transport);GO:0015031(protein transport);GO:0006810(transport);GO:0005622(intracellular)	NA
ENSGALG00000004902	ENSGALT00000007838	GGA-MIR-1C_1SS8GT	62	-10.75	GO:0070062(extracellular exosome);GO:0045839(negative regulation of mitotic nuclear division);GO:0007165(sig-l transduction);GO:0030276(clathrin binding);GO:0019901(protein ki-se binding);GO:0006886(intracellular protein transport);GO:0015031(protein transport);GO:0006810(transport);GO:0005622(intracellular)	NA
ENSGALG00000004902	ENSGALT00000007838	GGA-MIR-29B-3P	61	-16.93	GO:0070062(extracellular exosome);GO:0045839(negative regulation of mitotic nuclear division);GO:0007165(sig-l transduction);GO:0030276(clathrin binding);GO:0019901(protein ki-se binding);GO:0006886(intracellular protein transport);GO:0015031(protein transport);GO:0006810(transport);GO:0005622(intracellular)	NA
ENSGALG00000004902	ENSGALT00000007838	GGA-MIR-30C-1-3P_R+1	97	-36.83	GO:0070062(extracellular exosome);GO:0045839(negative regulation of mitotic nuclear division);GO:0007165(sig-l transduction);GO:0030276(clathrin binding);GO:0019901(protein ki-se binding);GO:0006886(intracellular protein transport);GO:0015031(protein transport);GO:0006810(transport);GO:0005622(intracellular)	NA
ENSGALG00000004937	ENSGALT00000007902	GGA-MIR-1A-3P_R+1	91	-28.88	GO:0006355(regulation of transcription, D--templated)	NA
ENSGALG00000004937	ENSGALT00000007902	GGA-MIR-1C_1SS8GT	91	-25.68	GO:0006355(regulation of transcription, D--templated)	NA
ENSGALG00000004937	ENSGALT00000007902	GGA-MIR-30C-1-3P_R+1	91	-21.6	GO:0006355(regulation of transcription, D--templated)	NA
ENSGALG00000004937	ENSGALT00000007902	GGA-MIR-365-3P	64	-10.04	GO:0006355(regulation of transcription, D--templated)	NA
ENSGALG00000004937	ENSGALT00000007902	GGA-MIR-6553-3P_L+1	76	-13.52	GO:0006355(regulation of transcription, D--templated)	NA
ENSGALG00000004940	ENSGALT00000007907	GGA-MIR-146B-3P_L+2	68	-20.24	GO:0004605(phosphatidate cytidylyltransferase activity);GO:0032049(cardiolipin biosynthetic process);GO:0016024(CDP-diacylglycerol biosynthetic process);GO:0008654(phospholipid biosynthetic process);GO:0016779(nucleotidyltransferase activity);GO:0006629(lipid metabolic process);GO:0005743(mitochondrial inner membrane);GO:0005739(mitochondrion);GO:0016740(transferase activity);GO:0016020(membrane)	NA
ENSGALG00000004940	ENSGALT00000007907	GGA-MIR-2184A-5P	75	-26.71	GO:0004605(phosphatidate cytidylyltransferase activity);GO:0032049(cardiolipin biosynthetic process);GO:0016024(CDP-diacylglycerol biosynthetic process);GO:0008654(phospholipid biosynthetic process);GO:0016779(nucleotidyltransferase activity);GO:0006629(lipid metabolic process);GO:0005743(mitochondrial inner membrane);GO:0005739(mitochondrion);GO:0016740(transferase activity);GO:0016020(membrane)	NA
ENSGALG00000004940	ENSGALT00000007907	GGA-MIR-30E-3P_L+1	86	-12.39	GO:0004605(phosphatidate cytidylyltransferase activity);GO:0032049(cardiolipin biosynthetic process);GO:0016024(CDP-diacylglycerol biosynthetic process);GO:0008654(phospholipid biosynthetic process);GO:0016779(nucleotidyltransferase activity);GO:0006629(lipid metabolic process);GO:0005743(mitochondrial inner membrane);GO:0005739(mitochondrion);GO:0016740(transferase activity);GO:0016020(membrane)	NA
ENSGALG00000004991	ENSGALT00000007996	GGA-MIR-140-3P_L+1	56	-23.76	GO:0005622(intracellular);GO:0003723(R- binding);GO:0046872(metal ion binding)	NA
ENSGALG00000004991	ENSGALT00000007996	GGA-MIR-6553-3P_L+1	94	-10.66	GO:0005622(intracellular);GO:0003723(R- binding);GO:0046872(metal ion binding)	NA
ENSGALG00000004999	ENSGALT00000008006	GGA-MIR-140-3P_L+1	57	-21.33	GO:0035035(histone acetyltransferase binding);GO:0051123(R- polymerase II transcriptio-l preinitiation complex assembly);GO:0005669(transcription factor TFIID complex);GO:0008134(transcription factor binding);GO:0044212(transcription regulatory region D- binding);GO:0003713(transcription coactivator activity);GO:0006357(regulation of transcription from R- polymerase II promoter);GO:0006367(transc…	ko03022(Basal transcription factors)
ENSGALG00000005038	ENSGALT00000008077	GGA-MIR-7B_R+3	93	-34.39	GO:0034508(centromere complex assembly);GO:0000776(kinetochore);GO:0000775(chromosome, centromeric region);GO:0005694(chromosome);GO:0005634(nucleus);GO:0005829(cytosol);GO:0016604(nuclear body)	NA
ENSGALG00000005064	ENSGALT00000008119	GGA-MIR-145-5P_R-1	92	-21.61	GO:0060348(bone development);GO:0009116(nucleoside metabolic process);GO:0004749(ribose phosphate diphosphoki-se activity);GO:0000287(magnesium ion binding);GO:0009165(nucleotide biosynthetic process)	NA
ENSGALG00000005066	ENSGALT00000008122	GGA-MIR-145-5P_R-1	95	-21.89	GO:0033185(dolichol-phosphate-mannose synthase complex);GO:0000506(glycosylphosphatidylinositol-N-acetylglucosaminyltransferase );GO:0035269(protein O-linked mannosylation);GO:0031647(regulation of protein stability);GO:0019348(dolichol metabolic process);GO:0006506(GPI anchor biosynthetic process);GO:0004582(dolichyl-phosphate beta-D-mannosyltransferase activity);GO:0030234(enzyme regulator acti…	ko00510(N-Glycan biosynthesis);ko00563(Glycosylphosphatidylinositol)
ENSGALG00000005066	ENSGALT00000008122	GGA-MIR-1A-3P_R+1	62	-14.27	GO:0033185(dolichol-phosphate-mannose synthase complex);GO:0000506(glycosylphosphatidylinositol-N-acetylglucosaminyltransferase );GO:0035269(protein O-linked mannosylation);GO:0031647(regulation of protein stability);GO:0019348(dolichol metabolic process);GO:0006506(GPI anchor biosynthetic process);GO:0004582(dolichyl-phosphate beta-D-mannosyltransferase activity);GO:0030234(enzyme regulator acti…	ko00510(N-Glycan biosynthesis);ko00563(Glycosylphosphatidylinositol)
ENSGALG00000005066	ENSGALT00000008122	GGA-MIR-1C_1SS8GT	63	-13.33	GO:0033185(dolichol-phosphate-mannose synthase complex);GO:0000506(glycosylphosphatidylinositol-N-acetylglucosaminyltransferase );GO:0035269(protein O-linked mannosylation);GO:0031647(regulation of protein stability);GO:0019348(dolichol metabolic process);GO:0006506(GPI anchor biosynthetic process);GO:0004582(dolichyl-phosphate beta-D-mannosyltransferase activity);GO:0030234(enzyme regulator acti…	ko00510(N-Glycan biosynthesis);ko00563(Glycosylphosphatidylinositol)
ENSGALG00000005066	ENSGALT00000008122	GGA-MIR-29B-3P	67	-16.78	GO:0033185(dolichol-phosphate-mannose synthase complex);GO:0000506(glycosylphosphatidylinositol-N-acetylglucosaminyltransferase );GO:0035269(protein O-linked mannosylation);GO:0031647(regulation of protein stability);GO:0019348(dolichol metabolic process);GO:0006506(GPI anchor biosynthetic process);GO:0004582(dolichyl-phosphate beta-D-mannosyltransferase activity);GO:0030234(enzyme regulator acti…	ko00510(N-Glycan biosynthesis);ko00563(Glycosylphosphatidylinositol)
ENSGALG00000005070	ENSGALT00000008126	GGA-MIR-30D_R+2	76	-12.79	GO:0008089(anterograde axo-l transport);GO:0005765(lysosomal membrane);GO:0048490(anterograde sy-ptic vesicle transport);GO:0017137(Rab GTPase binding);GO:0030131(clathrin adaptor complex);GO:0016192(vesicle-mediated transport);GO:0015031(protein transport);GO:0006810(transport);GO:0006886(intracellular protein transport)	ko04142(Lysosome)
ENSGALG00000005070	ENSGALT00000008126	GGA-MIR-30E-5P_R+5	76	-10.92	GO:0008089(anterograde axo-l transport);GO:0005765(lysosomal membrane);GO:0048490(anterograde sy-ptic vesicle transport);GO:0017137(Rab GTPase binding);GO:0030131(clathrin adaptor complex);GO:0016192(vesicle-mediated transport);GO:0015031(protein transport);GO:0006810(transport);GO:0006886(intracellular protein transport)	ko04142(Lysosome)
ENSGALG00000005080	ENSGALT00000008146	GGA-MIR-22-3P	96	-17.86	GO:0016021(integral component of membrane);GO:0016020(membrane)	NA
ENSGALG00000005084	ENSGALT00000008153	GGA-MIR-1736-3P	54	-22.1	GO:0035098(ESC/E);GO:0016235(aggresome);GO:0005829(cytosol);GO:0005737(cytoplasm);GO:0005777(peroxisome);GO:0070842(aggresome assembly);GO:0051865(protein autoubiquiti-tion);GO:0051092(positive regulation of NF-kappaB transcription factor activity);GO:0051091(positive regulation of sequence-specific D- binding transcription factor activity);GO:0046600(negative regulation of centriole replication)…	ko04120(Ubiquitin mediated proteolysis)
ENSGALG00000005132	ENSGALT00000008241	GGA-MIR-6553-3P_L+1	93	-10.51	GO:0097361(CIA complex);GO:0071817(MMXD complex);GO:0005829(cytosol);GO:0005819(spindle);GO:0005737(cytoplasm);GO:0005654(nucleoplasm);GO:0005634(nucleus);GO:0016226(iron-sulfur cluster assembly);GO:0007059(chromosome segregation)	NA
ENSGALG00000005162	ENSGALT00000008292	GGA-MIR-146A-5P_R+1	90	-19.29	GO:0005689(U12-type spliceosomal complex);GO:0005654(nucleoplasm);GO:0005634(nucleus);GO:0097157(pre-mR- intronic binding);GO:0030626(U12 snR- binding);GO:0000398(mR- splicing, via spliceosome);GO:0032502(developmental process);GO:0003723(R- binding);GO:0003676(nucleic acid binding)	NA
ENSGALG00000005162	ENSGALT00000008292	GGA-MIR-146B-5P_R+1	89	-16.89	GO:0005689(U12-type spliceosomal complex);GO:0005654(nucleoplasm);GO:0005634(nucleus);GO:0097157(pre-mR- intronic binding);GO:0030626(U12 snR- binding);GO:0000398(mR- splicing, via spliceosome);GO:0032502(developmental process);GO:0003723(R- binding);GO:0003676(nucleic acid binding)	NA
ENSGALG00000005162	ENSGALT00000008292	GGA-MIR-146C-5P_R-1	90	-15.53	GO:0005689(U12-type spliceosomal complex);GO:0005654(nucleoplasm);GO:0005634(nucleus);GO:0097157(pre-mR- intronic binding);GO:0030626(U12 snR- binding);GO:0000398(mR- splicing, via spliceosome);GO:0032502(developmental process);GO:0003723(R- binding);GO:0003676(nucleic acid binding)	NA
ENSGALG00000005203	ENSGALT00000008354	GGA-MIR-143-3P_1SS22GT	90	-11.39	GO:0032281(AMPA glutamate receptor complex);GO:0005794(Golgi apparatus);GO:0005615(extracellular space)	NA
ENSGALG00000005203	ENSGALT00000008354	GGA-MIR-29B-3P	90	-22.67	GO:0032281(AMPA glutamate receptor complex);GO:0005794(Golgi apparatus);GO:0005615(extracellular space)	NA
ENSGALG00000005209	ENSGALT00000008364	GGA-MIR-10585-5P	77	-13.5	GO:0070062(extracellular exosome);GO:0030424(axon);GO:0020003(symbiont-containing vacuole);GO:0016324(apical plasma membrane);GO:0016323(basolateral plasma membrane);GO:0016021(integral component of membrane);GO:0016020(membrane);GO:0009925(basal plasma membrane);GO:0005903(brush border);GO:0005901(caveola);GO:0005886(plasma membrane);GO:0085018(mainte-nce of symbiont-containing vacuole by host);…	NA
ENSGALG00000005209	ENSGALT00000008364	GGA-MIR-140-3P_L+1	75	-39.53	GO:0070062(extracellular exosome);GO:0030424(axon);GO:0020003(symbiont-containing vacuole);GO:0016324(apical plasma membrane);GO:0016323(basolateral plasma membrane);GO:0016021(integral component of membrane);GO:0016020(membrane);GO:0009925(basal plasma membrane);GO:0005903(brush border);GO:0005901(caveola);GO:0005886(plasma membrane);GO:0085018(mainte-nce of symbiont-containing vacuole by host);…	NA
ENSGALG00000005209	ENSGALT00000008364	GGA-MIR-29B-3P	69	-17.75	GO:0070062(extracellular exosome);GO:0030424(axon);GO:0020003(symbiont-containing vacuole);GO:0016324(apical plasma membrane);GO:0016323(basolateral plasma membrane);GO:0016021(integral component of membrane);GO:0016020(membrane);GO:0009925(basal plasma membrane);GO:0005903(brush border);GO:0005901(caveola);GO:0005886(plasma membrane);GO:0085018(mainte-nce of symbiont-containing vacuole by host);…	NA
ENSGALG00000005209	ENSGALT00000008364	GGA-MIR-30C-1-3P_R+1	86	-21.12	GO:0070062(extracellular exosome);GO:0030424(axon);GO:0020003(symbiont-containing vacuole);GO:0016324(apical plasma membrane);GO:0016323(basolateral plasma membrane);GO:0016021(integral component of membrane);GO:0016020(membrane);GO:0009925(basal plasma membrane);GO:0005903(brush border);GO:0005901(caveola);GO:0005886(plasma membrane);GO:0085018(mainte-nce of symbiont-containing vacuole by host);…	NA
ENSGALG00000005209	ENSGALT00000008364	GGA-MIR-6660-3P	82	-16.26	GO:0070062(extracellular exosome);GO:0030424(axon);GO:0020003(symbiont-containing vacuole);GO:0016324(apical plasma membrane);GO:0016323(basolateral plasma membrane);GO:0016021(integral component of membrane);GO:0016020(membrane);GO:0009925(basal plasma membrane);GO:0005903(brush border);GO:0005901(caveola);GO:0005886(plasma membrane);GO:0085018(mainte-nce of symbiont-containing vacuole by host);…	NA
ENSGALG00000005269	ENSGALT00000008456	GGA-MIR-10585-5P	98	-13.47	GO:0032039(integrator complex);GO:0016180(snR- processing)	NA
ENSGALG00000005269	ENSGALT00000008456	GGA-MIR-143-3P_1SS22GT	78	-14.7	GO:0032039(integrator complex);GO:0016180(snR- processing)	NA
ENSGALG00000005269	ENSGALT00000008456	GGA-MIR-191-3P	91	-14.94	GO:0032039(integrator complex);GO:0016180(snR- processing)	NA
ENSGALG00000005269	ENSGALT00000008456	GGA-MIR-30E-3P_L+1	65	-11.77	GO:0032039(integrator complex);GO:0016180(snR- processing)	NA
ENSGALG00000005277	ENSGALT00000008464	GGA-MIR-22-3P	79	-18.07	GO:0003963(R--3'-phosphate cyclase activity);GO:0006396(R- processing);GO:0005634(nucleus);GO:0003824(catalytic activity)	NA
ENSGALG00000005302	ENSGALT00000008503	GGA-MIR-146A-5P_R+1	75	-11.98	GO:0098536(deuterosome);GO:0005829(cytosol);GO:0005815(microtubule organizing center);GO:0005814(centriole);GO:0005813(centrosome);GO:0051298(centrosome duplication);GO:0007099(centriole replication)	NA
ENSGALG00000005302	ENSGALT00000008503	GGA-MIR-146B-5P_R+1	75	-25.83	GO:0098536(deuterosome);GO:0005829(cytosol);GO:0005815(microtubule organizing center);GO:0005814(centriole);GO:0005813(centrosome);GO:0051298(centrosome duplication);GO:0007099(centriole replication)	NA
ENSGALG00000005302	ENSGALT00000008503	GGA-MIR-146C-5P_R-1	75	-22.99	GO:0098536(deuterosome);GO:0005829(cytosol);GO:0005815(microtubule organizing center);GO:0005814(centriole);GO:0005813(centrosome);GO:0051298(centrosome duplication);GO:0007099(centriole replication)	NA
ENSGALG00000005302	ENSGALT00000008503	GGA-MIR-1C_1SS8GT	72	-27.67	GO:0098536(deuterosome);GO:0005829(cytosol);GO:0005815(microtubule organizing center);GO:0005814(centriole);GO:0005813(centrosome);GO:0051298(centrosome duplication);GO:0007099(centriole replication)	NA
ENSGALG00000005302	ENSGALT00000008503	GGA-MIR-7B_R+3	94	-16.11	GO:0098536(deuterosome);GO:0005829(cytosol);GO:0005815(microtubule organizing center);GO:0005814(centriole);GO:0005813(centrosome);GO:0051298(centrosome duplication);GO:0007099(centriole replication)	NA
ENSGALG00000005331	ENSGALT00000008553	GGA-MIR-10585-5P	61	-37.13	GO:0043209(myelin sheath);GO:0005922(connexin complex);GO:0005921(gap junction);GO:0055085(transmembrane transport);GO:0009636(response to toxic substance);GO:0007267(cell-cell sig-ling);GO:0007154(cell communication);GO:0005243(gap junction channel activity);GO:0030054(cell junction);GO:0005886(plasma membrane);GO:0016021(integral component of membrane);GO:0016020(membrane);GO:1903763(gap juncti…	NA
ENSGALG00000005331	ENSGALT00000008553	GGA-MIR-1731-5P	97	-39.93	GO:0043209(myelin sheath);GO:0005922(connexin complex);GO:0005921(gap junction);GO:0055085(transmembrane transport);GO:0009636(response to toxic substance);GO:0007267(cell-cell sig-ling);GO:0007154(cell communication);GO:0005243(gap junction channel activity);GO:0030054(cell junction);GO:0005886(plasma membrane);GO:0016021(integral component of membrane);GO:0016020(membrane);GO:1903763(gap juncti…	NA
ENSGALG00000005331	ENSGALT00000008553	GGA-MIR-191-3P	86	-45.06	GO:0043209(myelin sheath);GO:0005922(connexin complex);GO:0005921(gap junction);GO:0055085(transmembrane transport);GO:0009636(response to toxic substance);GO:0007267(cell-cell sig-ling);GO:0007154(cell communication);GO:0005243(gap junction channel activity);GO:0030054(cell junction);GO:0005886(plasma membrane);GO:0016021(integral component of membrane);GO:0016020(membrane);GO:1903763(gap juncti…	NA
ENSGALG00000005331	ENSGALT00000008553	GGA-MIR-7B_R+3	82	-19.85	GO:0043209(myelin sheath);GO:0005922(connexin complex);GO:0005921(gap junction);GO:0055085(transmembrane transport);GO:0009636(response to toxic substance);GO:0007267(cell-cell sig-ling);GO:0007154(cell communication);GO:0005243(gap junction channel activity);GO:0030054(cell junction);GO:0005886(plasma membrane);GO:0016021(integral component of membrane);GO:0016020(membrane);GO:1903763(gap juncti…	NA
ENSGALG00000005346	ENSGALT00000008572	GGA-MIR-12264-3P	93	-16.17	GO:0070062(extracellular exosome);GO:0016018(cyclosporin A binding);GO:0003755(peptidyl-prolyl cis-trans isomerase activity);GO:0006457(protein folding);GO:0000413(protein peptidyl-prolyl isomerization);GO:0016853(isomerase activity)	NA
ENSGALG00000005346	ENSGALT00000008572	GGA-MIR-146B-3P_L+2	67	-10.9	GO:0070062(extracellular exosome);GO:0016018(cyclosporin A binding);GO:0003755(peptidyl-prolyl cis-trans isomerase activity);GO:0006457(protein folding);GO:0000413(protein peptidyl-prolyl isomerization);GO:0016853(isomerase activity)	NA
ENSGALG00000005363	ENSGALT00000008609	GGA-MIR-10585-5P	80	-11.31	GO:0005743(mitochondrial inner membrane);GO:0005739(mitochondrion);GO:0019285(glycine betaine biosynthetic process from choline);GO:0016614(oxidoreductase activity, acting on CH-OH group of donors);GO:0008812(choline dehydroge-se activity);GO:0050660(flavin adenine dinucleotide binding);GO:0055114(oxidation-reduction process)	ko00260(Glycine,ko serine and threonine metabolism)
ENSGALG00000005363	ENSGALT00000008609	GGA-MIR-1388A-3P	88	-18.32	GO:0005743(mitochondrial inner membrane);GO:0005739(mitochondrion);GO:0019285(glycine betaine biosynthetic process from choline);GO:0016614(oxidoreductase activity, acting on CH-OH group of donors);GO:0008812(choline dehydroge-se activity);GO:0050660(flavin adenine dinucleotide binding);GO:0055114(oxidation-reduction process)	ko00260(Glycine,ko serine and threonine metabolism)
ENSGALG00000005363	ENSGALT00000008609	GGA-MIR-29B-3P	81	-28.37	GO:0005743(mitochondrial inner membrane);GO:0005739(mitochondrion);GO:0019285(glycine betaine biosynthetic process from choline);GO:0016614(oxidoreductase activity, acting on CH-OH group of donors);GO:0008812(choline dehydroge-se activity);GO:0050660(flavin adenine dinucleotide binding);GO:0055114(oxidation-reduction process)	ko00260(Glycine,ko serine and threonine metabolism)
ENSGALG00000005363	ENSGALT00000008609	GGA-MIR-30E-3P_L+1	89	-13.99	GO:0005743(mitochondrial inner membrane);GO:0005739(mitochondrion);GO:0019285(glycine betaine biosynthetic process from choline);GO:0016614(oxidoreductase activity, acting on CH-OH group of donors);GO:0008812(choline dehydroge-se activity);GO:0050660(flavin adenine dinucleotide binding);GO:0055114(oxidation-reduction process)	ko00260(Glycine,ko serine and threonine metabolism)
ENSGALG00000005363	ENSGALT00000008609	GGA-MIR-30E-5P_R+5	52	-10.73	GO:0005743(mitochondrial inner membrane);GO:0005739(mitochondrion);GO:0019285(glycine betaine biosynthetic process from choline);GO:0016614(oxidoreductase activity, acting on CH-OH group of donors);GO:0008812(choline dehydroge-se activity);GO:0050660(flavin adenine dinucleotide binding);GO:0055114(oxidation-reduction process)	ko00260(Glycine,ko serine and threonine metabolism)
ENSGALG00000005403	ENSGALT00000008678	GGA-MIR-10585-5P	71	-26.27	GO:0008202(steroid metabolic process);GO:0006629(lipid metabolic process);GO:0016491(oxidoreductase activity);GO:0005576(extracellular region);GO:0055114(oxidation-reduction process);GO:0000166(nucleotide binding);GO:0000253(3-keto sterol reductase activity);GO:0004303(estradiol 17-beta-dehydroge-se activity);GO:0072555(17-beta-ketosteroid reductase activity);GO:0072582(17-beta-hydroxysteroid deh…	NA
ENSGALG00000005403	ENSGALT00000008678	GGA-MIR-30C-1-3P_R+1	90	-15.94	GO:0008202(steroid metabolic process);GO:0006629(lipid metabolic process);GO:0016491(oxidoreductase activity);GO:0005576(extracellular region);GO:0055114(oxidation-reduction process);GO:0000166(nucleotide binding);GO:0000253(3-keto sterol reductase activity);GO:0004303(estradiol 17-beta-dehydroge-se activity);GO:0072555(17-beta-ketosteroid reductase activity);GO:0072582(17-beta-hydroxysteroid deh…	NA
ENSGALG00000005403	ENSGALT00000008678	GGA-MIR-365-3P	83	-21.33	GO:0008202(steroid metabolic process);GO:0006629(lipid metabolic process);GO:0016491(oxidoreductase activity);GO:0005576(extracellular region);GO:0055114(oxidation-reduction process);GO:0000166(nucleotide binding);GO:0000253(3-keto sterol reductase activity);GO:0004303(estradiol 17-beta-dehydroge-se activity);GO:0072555(17-beta-ketosteroid reductase activity);GO:0072582(17-beta-hydroxysteroid deh…	NA
ENSGALG00000005415	ENSGALT00000008698	GGA-MIR-146A-3P_R-2	79	-19.48	GO:0048568(embryonic organ development);GO:0003700(transcription factor activity, sequence-specific D- binding);GO:0035329(hippo sig-ling);GO:0001085(R- polymerase II transcription factor binding);GO:0005667(transcription factor complex);GO:0044212(transcription regulatory region D- binding);GO:0043565(sequence-specific D- binding);GO:0045944(positive regulation of transcription from R- polymeras…	NA
ENSGALG00000005419	ENSGALT00000008705	GGA-MIR-132A-5P	87	-17.88	GO:0045202(sy-pse);GO:0048786(presy-ptic active zone)	NA
ENSGALG00000005441	ENSGALT00000008735	GGA-MIR-10A-5P	72	-16.35	GO:0006260(D- replication);GO:0003700(transcription factor activity, sequence-specific D- binding);GO:0006355(regulation of transcription, D--templated);GO:0006351(transcription, D--templated);GO:0005622(intracellular);GO:0006366(transcription from R- polymerase II promoter);GO:0005634(nucleus);GO:0003677(D- binding);GO:0000978(R- polymerase II core promoter proximal region sequence-specific D- b…	NA
ENSGALG00000005441	ENSGALT00000008735	GGA-MIR-29B-3P	73	-18.79	GO:0006260(D- replication);GO:0003700(transcription factor activity, sequence-specific D- binding);GO:0006355(regulation of transcription, D--templated);GO:0006351(transcription, D--templated);GO:0005622(intracellular);GO:0006366(transcription from R- polymerase II promoter);GO:0005634(nucleus);GO:0003677(D- binding);GO:0000978(R- polymerase II core promoter proximal region sequence-specific D- b…	NA
ENSGALG00000005441	ENSGALT00000008735	GGA-MIR-30D_R+2	51	-26.24	GO:0006260(D- replication);GO:0003700(transcription factor activity, sequence-specific D- binding);GO:0006355(regulation of transcription, D--templated);GO:0006351(transcription, D--templated);GO:0005622(intracellular);GO:0006366(transcription from R- polymerase II promoter);GO:0005634(nucleus);GO:0003677(D- binding);GO:0000978(R- polymerase II core promoter proximal region sequence-specific D- b…	NA
ENSGALG00000005441	ENSGALT00000008735	GGA-MIR-30E-5P_R+5	62	-26.12	GO:0006260(D- replication);GO:0003700(transcription factor activity, sequence-specific D- binding);GO:0006355(regulation of transcription, D--templated);GO:0006351(transcription, D--templated);GO:0005622(intracellular);GO:0006366(transcription from R- polymerase II promoter);GO:0005634(nucleus);GO:0003677(D- binding);GO:0000978(R- polymerase II core promoter proximal region sequence-specific D- b…	NA
ENSGALG00000005441	ENSGALT00000008735	GGA-MIR-365-3P	93	-17.38	GO:0006260(D- replication);GO:0003700(transcription factor activity, sequence-specific D- binding);GO:0006355(regulation of transcription, D--templated);GO:0006351(transcription, D--templated);GO:0005622(intracellular);GO:0006366(transcription from R- polymerase II promoter);GO:0005634(nucleus);GO:0003677(D- binding);GO:0000978(R- polymerase II core promoter proximal region sequence-specific D- b…	NA
ENSGALG00000005451	ENSGALT00000008749	GGA-MIR-140-3P_L+1	98	-19.58	GO:0005721(pericentric heterochromatin);GO:0005634(nucleus);GO:0000775(chromosome, centromeric region);GO:2001243(negative regulation of intrinsic apoptotic sig-ling pathway);GO:0046651(lymphocyte proliferation);GO:0043066(negative regulation of apoptotic process);GO:0031508(pericentric heterochromatin assembly);GO:0010216(mainte-nce of D- methylation);GO:0007275(multicellular organism developmen…	NA
ENSGALG00000005452	ENSGALT00000008750	GGA-MIR-132A-5P	88	-38.59	GO:0072686(mitotic spindle);GO:0005671(Ada2/Gcn5/Ada3 transcription activator complex);GO:0005634(nucleus);GO:0090043(regulation of tubulin deacetylation);GO:0035065(regulation of histone acetylation);GO:0031647(regulation of protein stability);GO:0031063(regulation of histone deacetylation);GO:0001932(regulation of protein phosphorylation);GO:0003713(transcription coactivator activity);GO:000635…	NA
ENSGALG00000005452	ENSGALT00000008750	GGA-MIR-30E-3P_L+1	61	-15.5	GO:0072686(mitotic spindle);GO:0005671(Ada2/Gcn5/Ada3 transcription activator complex);GO:0005634(nucleus);GO:0090043(regulation of tubulin deacetylation);GO:0035065(regulation of histone acetylation);GO:0031647(regulation of protein stability);GO:0031063(regulation of histone deacetylation);GO:0001932(regulation of protein phosphorylation);GO:0003713(transcription coactivator activity);GO:000635…	NA
ENSGALG00000005476	ENSGALT00000008796	GGA-MIR-140-3P_L+1	62	-21.18	GO:0070062(extracellular exosome);GO:0005887(integral component of plasma membrane);GO:0005622(intracellular);GO:0048469(cell maturation);GO:0045453(bone resorption);GO:0030282(bone mineralization);GO:0008285(negative regulation of cell proliferation);GO:0008284(positive regulation of cell proliferation);GO:0007200(phospholipase C-activating G-protein coupled receptor sig-ling pathway);GO:0007189…	ko04080(Neuroactive ligand-receptor interaction)
ENSGALG00000005481	ENSGALT00000008805	GGA-MIR-140-3P_L+1	68	-16.92	GO:0005622(intracellular);GO:0005085(guanyl-nucleotide exchange factor activity);GO:0035023(regulation of Rho protein sig-l transduction);GO:0005089(Rho guanyl-nucleotide exchange factor activity);GO:0035556(intracellular sig-l transduction);GO:0065009(regulation of molecular function)	NA
ENSGALG00000005481	ENSGALT00000008805	GGA-MIR-1A-3P_R+1	52	-17.92	GO:0005622(intracellular);GO:0005085(guanyl-nucleotide exchange factor activity);GO:0035023(regulation of Rho protein sig-l transduction);GO:0005089(Rho guanyl-nucleotide exchange factor activity);GO:0035556(intracellular sig-l transduction);GO:0065009(regulation of molecular function)	NA
ENSGALG00000005481	ENSGALT00000008805	GGA-MIR-1C_1SS8GT	53	-17.92	GO:0005622(intracellular);GO:0005085(guanyl-nucleotide exchange factor activity);GO:0035023(regulation of Rho protein sig-l transduction);GO:0005089(Rho guanyl-nucleotide exchange factor activity);GO:0035556(intracellular sig-l transduction);GO:0065009(regulation of molecular function)	NA
ENSGALG00000005481	ENSGALT00000008805	GGA-MIR-22-3P	85	-19.78	GO:0005622(intracellular);GO:0005085(guanyl-nucleotide exchange factor activity);GO:0035023(regulation of Rho protein sig-l transduction);GO:0005089(Rho guanyl-nucleotide exchange factor activity);GO:0035556(intracellular sig-l transduction);GO:0065009(regulation of molecular function)	NA
ENSGALG00000005481	ENSGALT00000008805	GGA-MIR-30D_R+2	69	-16.75	GO:0005622(intracellular);GO:0005085(guanyl-nucleotide exchange factor activity);GO:0035023(regulation of Rho protein sig-l transduction);GO:0005089(Rho guanyl-nucleotide exchange factor activity);GO:0035556(intracellular sig-l transduction);GO:0065009(regulation of molecular function)	NA
ENSGALG00000005481	ENSGALT00000008805	GGA-MIR-30E-5P_R+5	68	-28.12	GO:0005622(intracellular);GO:0005085(guanyl-nucleotide exchange factor activity);GO:0035023(regulation of Rho protein sig-l transduction);GO:0005089(Rho guanyl-nucleotide exchange factor activity);GO:0035556(intracellular sig-l transduction);GO:0065009(regulation of molecular function)	NA
ENSGALG00000005499	ENSGALT00000008827	GGA-MIR-1388A-5P	90	-16.31	GO:0005794(Golgi apparatus);GO:0005654(nucleoplasm)	NA
ENSGALG00000005535	ENSGALT00000008880	GGA-MIR-30C-1-3P_R+1	60	-19.56	NA	ko03008(Ribosome biogenesis in eukaryotes)
ENSGALG00000005553	ENSGALT00000008909	GGA-MIR-29B-3P	76	-21.16	GO:0045202(sy-pse);GO:0050808(sy-pse organization);GO:0050804(modulation of chemical sy-ptic transmission);GO:0042043(neurexin family protein binding);GO:0007155(cell adhesion);GO:0005887(integral component of plasma membrane);GO:0016021(integral component of membrane);GO:0016020(membrane);GO:0060076(excitatory sy-pse);GO:0009986(cell surface);GO:2000969(positive regulation of AMPA receptor activ…	ko04514(Cell adhesion molecules )
ENSGALG00000005558	ENSGALT00000008918	GGA-MIR-1388A-5P	76	-12.78	GO:0005730(nucleolus);GO:0005634(nucleus);GO:0003723(R- binding);GO:0034388(Pwp2p-containing subcomplex of 90S preribosome);GO:0000462(maturation of SSU-rR- from tricistronic rR- transcript );GO:0030515(snoR- binding);GO:0032040(small-subunit processome);GO:0006364(rR- processing)	ko03008(Ribosome biogenesis in eukaryotes)
ENSGALG00000005558	ENSGALT00000008918	GGA-MIR-145-5P_R-1	89	-11.29	GO:0005730(nucleolus);GO:0005634(nucleus);GO:0003723(R- binding);GO:0034388(Pwp2p-containing subcomplex of 90S preribosome);GO:0000462(maturation of SSU-rR- from tricistronic rR- transcript );GO:0030515(snoR- binding);GO:0032040(small-subunit processome);GO:0006364(rR- processing)	ko03008(Ribosome biogenesis in eukaryotes)
ENSGALG00000005622	ENSGALT00000009021	GGA-MIR-2184A-5P	64	-16.19	GO:0007264(small GTPase mediated sig-l transduction);GO:0005525(GTP binding);GO:0005622(intracellular);GO:0000166(nucleotide binding);GO:0016477(cell migration);GO:0006471(protein ADP-ribosylation);GO:0031584(activation of phospholipase D activity);GO:0043066(negative regulation of apoptotic process);GO:0045944(positive regulation of transcription from R- polymerase II promoter);GO:0005829(cytoso…	ko04144(Endocytosis)
ENSGALG00000005622	ENSGALT00000009021	GGA-MIR-30C-1-3P_R+1	93	-20.51	GO:0007264(small GTPase mediated sig-l transduction);GO:0005525(GTP binding);GO:0005622(intracellular);GO:0000166(nucleotide binding);GO:0016477(cell migration);GO:0006471(protein ADP-ribosylation);GO:0031584(activation of phospholipase D activity);GO:0043066(negative regulation of apoptotic process);GO:0045944(positive regulation of transcription from R- polymerase II promoter);GO:0005829(cytoso…	ko04144(Endocytosis)
ENSGALG00000005622	ENSGALT00000009021	GGA-MIR-30E-5P_R+5	60	-11.23	GO:0007264(small GTPase mediated sig-l transduction);GO:0005525(GTP binding);GO:0005622(intracellular);GO:0000166(nucleotide binding);GO:0016477(cell migration);GO:0006471(protein ADP-ribosylation);GO:0031584(activation of phospholipase D activity);GO:0043066(negative regulation of apoptotic process);GO:0045944(positive regulation of transcription from R- polymerase II promoter);GO:0005829(cytoso…	ko04144(Endocytosis)
ENSGALG00000005622	ENSGALT00000009021	GGA-MIR-425-3P_R+1	97	-14.83	GO:0007264(small GTPase mediated sig-l transduction);GO:0005525(GTP binding);GO:0005622(intracellular);GO:0000166(nucleotide binding);GO:0016477(cell migration);GO:0006471(protein ADP-ribosylation);GO:0031584(activation of phospholipase D activity);GO:0043066(negative regulation of apoptotic process);GO:0045944(positive regulation of transcription from R- polymerase II promoter);GO:0005829(cytoso…	ko04144(Endocytosis)
ENSGALG00000005622	ENSGALT00000009021	GGA-MIR-425-5P_R+2	85	-13.97	GO:0007264(small GTPase mediated sig-l transduction);GO:0005525(GTP binding);GO:0005622(intracellular);GO:0000166(nucleotide binding);GO:0016477(cell migration);GO:0006471(protein ADP-ribosylation);GO:0031584(activation of phospholipase D activity);GO:0043066(negative regulation of apoptotic process);GO:0045944(positive regulation of transcription from R- polymerase II promoter);GO:0005829(cytoso…	ko04144(Endocytosis)
ENSGALG00000005622	ENSGALT00000009021	GGA-MIR-7B_R+3	89	-16.55	GO:0007264(small GTPase mediated sig-l transduction);GO:0005525(GTP binding);GO:0005622(intracellular);GO:0000166(nucleotide binding);GO:0016477(cell migration);GO:0006471(protein ADP-ribosylation);GO:0031584(activation of phospholipase D activity);GO:0043066(negative regulation of apoptotic process);GO:0045944(positive regulation of transcription from R- polymerase II promoter);GO:0005829(cytoso…	ko04144(Endocytosis)
ENSGALG00000005652	ENSGALT00000009067	GGA-MIR-1736-3P	74	-19.7	GO:0097190(apoptotic sig-ling pathway);GO:0046872(metal ion binding)	NA
ENSGALG00000005654	ENSGALT00000009071	GGA-MIR-7B_R+3	90	-13.53	GO:0070062(extracellular exosome);GO:0015914(phospholipid transport);GO:0005622(intracellular);GO:0005548(phospholipid transporter activity);GO:0008525(phosphatidylcholine transporter activity);GO:0008526(phosphatidylinositol transporter activity);GO:0031210(phosphatidylcholine binding);GO:0035091(phosphatidylinositol binding)	NA
ENSGALG00000005702	ENSGALT00000009146	GGA-MIR-1C_1SS8GT	71	-11.28	GO:0031965(nuclear membrane);GO:0005886(plasma membrane);GO:0005829(cytosol);GO:0005791(rough endoplasmic reticulum);GO:0005764(lysosome);GO:0042632(cholesterol homeostasis);GO:0005783(endoplasmic reticulum);GO:0005634(nucleus);GO:0016021(integral component of membrane);GO:0016020(membrane);GO:0030867(rough endoplasmic reticulum membrane)	NA
ENSGALG00000005702	ENSGALT00000009146	GGA-MIR-22-3P	65	-20.82	GO:0031965(nuclear membrane);GO:0005886(plasma membrane);GO:0005829(cytosol);GO:0005791(rough endoplasmic reticulum);GO:0005764(lysosome);GO:0042632(cholesterol homeostasis);GO:0005783(endoplasmic reticulum);GO:0005634(nucleus);GO:0016021(integral component of membrane);GO:0016020(membrane);GO:0030867(rough endoplasmic reticulum membrane)	NA
ENSGALG00000005702	ENSGALT00000009146	GGA-MIR-6660-3P	76	-13.84	GO:0031965(nuclear membrane);GO:0005886(plasma membrane);GO:0005829(cytosol);GO:0005791(rough endoplasmic reticulum);GO:0005764(lysosome);GO:0042632(cholesterol homeostasis);GO:0005783(endoplasmic reticulum);GO:0005634(nucleus);GO:0016021(integral component of membrane);GO:0016020(membrane);GO:0030867(rough endoplasmic reticulum membrane)	NA
ENSGALG00000005707	ENSGALT00000009153	GGA-MIR-145-5P_R-1	95	-11.6	GO:1902636(kinociliary basal body);GO:0097546(ciliary base);GO:0070062(extracellular exosome);GO:0044292(dendrite terminus);GO:0036064(ciliary basal body);GO:0032420(stereocilium);GO:0032391(photoreceptor connecting cilium);GO:0031514(motile cilium);GO:0030992(intraciliary transport particle B);GO:0005929(cilium);GO:0005902(microvillus);GO:0005813(centrosome);GO:0005814(centriole);GO:0005801(cis-…	NA
ENSGALG00000005713	ENSGALT00000009165	GGA-MIR-132A-5P	53	-16.66	GO:0008180(COP9 sig-losome);GO:0010976(positive regulation of neuron projection development)	NA
ENSGALG00000005713	ENSGALT00000009165	GGA-MIR-140-3P_L+1	67	-39.87	GO:0008180(COP9 sig-losome);GO:0010976(positive regulation of neuron projection development)	NA
ENSGALG00000005713	ENSGALT00000009165	GGA-MIR-30C-1-3P_R+1	71	-33.83	GO:0008180(COP9 sig-losome);GO:0010976(positive regulation of neuron projection development)	NA
ENSGALG00000013929	ENSGALT00000009189	GGA-MIR-1388A-3P	92	-25.18	GO:0009986(cell surface);GO:0009897(exter-l side of plasma membrane);GO:0005902(microvillus);GO:0005737(cytoplasm);GO:0005634(nucleus);GO:0072277(metanephric glomerular capillary formation);GO:0071230(cellular response to amino acid stimulus);GO:0061298(reti- vasculature development in camera-type eye);GO:0060326(cell chemotaxis);GO:0060325(face morphogenesis);GO:0060021(palate development);GO:00…	ko04010(MAPK sig-ling pathway);ko04020(Calcium sig-ling pathway);ko04060(Cytokine-cytokine receptor interaction);ko04144(Endocytosis);ko04510(Focal adhesion);ko04540(Gap junction);ko04810(Regulation of actin cytoskeleton)
ENSGALG00000013929	ENSGALT00000009189	GGA-MIR-365-3P	82	-10.05	GO:0009986(cell surface);GO:0009897(exter-l side of plasma membrane);GO:0005902(microvillus);GO:0005737(cytoplasm);GO:0005634(nucleus);GO:0072277(metanephric glomerular capillary formation);GO:0071230(cellular response to amino acid stimulus);GO:0061298(reti- vasculature development in camera-type eye);GO:0060326(cell chemotaxis);GO:0060325(face morphogenesis);GO:0060021(palate development);GO:00…	ko04010(MAPK sig-ling pathway);ko04020(Calcium sig-ling pathway);ko04060(Cytokine-cytokine receptor interaction);ko04144(Endocytosis);ko04510(Focal adhesion);ko04540(Gap junction);ko04810(Regulation of actin cytoskeleton)
ENSGALG00000005768	ENSGALT00000009265	GGA-MIR-143-3P_1SS22GT	59	-16.76	GO:0005654(nucleoplasm);GO:0005634(nucleus);GO:0071340(skeletal muscle acetylcholine-gated channel clustering);GO:0060762(regulation of branching involved in mammary gland duct morphogenesis);GO:0050807(regulation of sy-pse organization);GO:0045944(positive regulation of transcription from R- polymerase II promoter);GO:0045893(positive regulation of transcription, D--templated);GO:0034599(cellula…	NA
ENSGALG00000005768	ENSGALT00000009265	GGA-MIR-30C-1-3P_R+1	97	-17.28	GO:0005654(nucleoplasm);GO:0005634(nucleus);GO:0071340(skeletal muscle acetylcholine-gated channel clustering);GO:0060762(regulation of branching involved in mammary gland duct morphogenesis);GO:0050807(regulation of sy-pse organization);GO:0045944(positive regulation of transcription from R- polymerase II promoter);GO:0045893(positive regulation of transcription, D--templated);GO:0034599(cellula…	NA
ENSGALG00000005782	ENSGALT00000009287	GGA-MIR-145-5P_R-1	86	-13.68	GO:0006750(glutathione biosynthetic process);GO:0030234(enzyme regulator activity);GO:0035226(glutamate-cysteine ligase catalytic subunit binding);GO:0035229(positive regulation of glutamate-cysteine ligase activity);GO:0017109(glutamate-cysteine ligase complex);GO:0003723(R- binding);GO:0005634(nucleus);GO:0005730(nucleolus)	ko00270(Cysteine and methionine metabolism);ko00480(Glutathione metabolism);ko04216(Ferroptosis)
ENSGALG00000005782	ENSGALT00000009287	GGA-MIR-146A-5P_R+1	71	-12.32	GO:0006750(glutathione biosynthetic process);GO:0030234(enzyme regulator activity);GO:0035226(glutamate-cysteine ligase catalytic subunit binding);GO:0035229(positive regulation of glutamate-cysteine ligase activity);GO:0017109(glutamate-cysteine ligase complex);GO:0003723(R- binding);GO:0005634(nucleus);GO:0005730(nucleolus)	ko00270(Cysteine and methionine metabolism);ko00480(Glutathione metabolism);ko04216(Ferroptosis)
ENSGALG00000005782	ENSGALT00000009287	GGA-MIR-146B-5P_R+1	71	-12.56	GO:0006750(glutathione biosynthetic process);GO:0030234(enzyme regulator activity);GO:0035226(glutamate-cysteine ligase catalytic subunit binding);GO:0035229(positive regulation of glutamate-cysteine ligase activity);GO:0017109(glutamate-cysteine ligase complex);GO:0003723(R- binding);GO:0005634(nucleus);GO:0005730(nucleolus)	ko00270(Cysteine and methionine metabolism);ko00480(Glutathione metabolism);ko04216(Ferroptosis)
ENSGALG00000005782	ENSGALT00000009287	GGA-MIR-146C-5P_R-1	71	-10.91	GO:0006750(glutathione biosynthetic process);GO:0030234(enzyme regulator activity);GO:0035226(glutamate-cysteine ligase catalytic subunit binding);GO:0035229(positive regulation of glutamate-cysteine ligase activity);GO:0017109(glutamate-cysteine ligase complex);GO:0003723(R- binding);GO:0005634(nucleus);GO:0005730(nucleolus)	ko00270(Cysteine and methionine metabolism);ko00480(Glutathione metabolism);ko04216(Ferroptosis)
ENSGALG00000005782	ENSGALT00000009287	GGA-MIR-2184A-5P	80	-11.15	GO:0006750(glutathione biosynthetic process);GO:0030234(enzyme regulator activity);GO:0035226(glutamate-cysteine ligase catalytic subunit binding);GO:0035229(positive regulation of glutamate-cysteine ligase activity);GO:0017109(glutamate-cysteine ligase complex);GO:0003723(R- binding);GO:0005634(nucleus);GO:0005730(nucleolus)	ko00270(Cysteine and methionine metabolism);ko00480(Glutathione metabolism);ko04216(Ferroptosis)
ENSGALG00000005782	ENSGALT00000009287	GGA-MIR-6660-3P	65	-39.88	GO:0006750(glutathione biosynthetic process);GO:0030234(enzyme regulator activity);GO:0035226(glutamate-cysteine ligase catalytic subunit binding);GO:0035229(positive regulation of glutamate-cysteine ligase activity);GO:0017109(glutamate-cysteine ligase complex);GO:0003723(R- binding);GO:0005634(nucleus);GO:0005730(nucleolus)	ko00270(Cysteine and methionine metabolism);ko00480(Glutathione metabolism);ko04216(Ferroptosis)
ENSGALG00000005782	ENSGALT00000009287	GGA-MIR-7B_R+3	65	-12.86	GO:0006750(glutathione biosynthetic process);GO:0030234(enzyme regulator activity);GO:0035226(glutamate-cysteine ligase catalytic subunit binding);GO:0035229(positive regulation of glutamate-cysteine ligase activity);GO:0017109(glutamate-cysteine ligase complex);GO:0003723(R- binding);GO:0005634(nucleus);GO:0005730(nucleolus)	ko00270(Cysteine and methionine metabolism);ko00480(Glutathione metabolism);ko04216(Ferroptosis)
ENSGALG00000005797	ENSGALT00000009312	GGA-MIR-146A-5P_R+1	84	-21.27	NA	NA
ENSGALG00000005797	ENSGALT00000009312	GGA-MIR-146B-5P_R+1	85	-18.09	NA	NA
ENSGALG00000005797	ENSGALT00000009312	GGA-MIR-146C-5P_R-1	84	-16.98	NA	NA
ENSGALG00000005797	ENSGALT00000009312	GGA-MIR-22-3P	66	-14.43	NA	NA
ENSGALG00000005808	ENSGALT00000009327	GGA-MIR-7B_R+3	96	-17.62	GO:0007154(cell communication);GO:0016020(membrane);GO:0016055(Wnt sig-ling pathway);GO:0016021(integral component of membrane);GO:0006915(apoptotic process);GO:0030279(negative regulation of ossification);GO:0060173(limb development);GO:0090090(negative regulation of canonical Wnt sig-ling pathway)	NA
ENSGALG00000005889	ENSGALT00000009470	GGA-MIR-140-3P_L+1	92	-15.64	NA	NA
ENSGALG00000005904	ENSGALT00000009497	GGA-MIR-10A-5P	56	-18.72	GO:0016021(integral component of membrane);GO:0016020(membrane);GO:0090161(Golgi ribbon formation);GO:0005793(endoplasmic reticulum-Golgi intermediate compartment);GO:0005801(cis-Golgi network);GO:0070971(endoplasmic reticulum exit site)	NA
ENSGALG00000005904	ENSGALT00000009497	GGA-MIR-1388A-3P	86	-13.37	GO:0016021(integral component of membrane);GO:0016020(membrane);GO:0090161(Golgi ribbon formation);GO:0005793(endoplasmic reticulum-Golgi intermediate compartment);GO:0005801(cis-Golgi network);GO:0070971(endoplasmic reticulum exit site)	NA
ENSGALG00000005904	ENSGALT00000009497	GGA-MIR-191-3P	62	-19.41	GO:0016021(integral component of membrane);GO:0016020(membrane);GO:0090161(Golgi ribbon formation);GO:0005793(endoplasmic reticulum-Golgi intermediate compartment);GO:0005801(cis-Golgi network);GO:0070971(endoplasmic reticulum exit site)	NA
ENSGALG00000005904	ENSGALT00000009497	GGA-MIR-2184A-5P	86	-33.24	GO:0016021(integral component of membrane);GO:0016020(membrane);GO:0090161(Golgi ribbon formation);GO:0005793(endoplasmic reticulum-Golgi intermediate compartment);GO:0005801(cis-Golgi network);GO:0070971(endoplasmic reticulum exit site)	NA
ENSGALG00000005904	ENSGALT00000009497	GGA-MIR-22-3P	91	-16.51	GO:0016021(integral component of membrane);GO:0016020(membrane);GO:0090161(Golgi ribbon formation);GO:0005793(endoplasmic reticulum-Golgi intermediate compartment);GO:0005801(cis-Golgi network);GO:0070971(endoplasmic reticulum exit site)	NA
ENSGALG00000005930	ENSGALT00000009540	GGA-MIR-29B-3P	67	-13.03	GO:0005886(plasma membrane);GO:0005829(cytosol);GO:0060348(bone development);GO:0032432(actin filament bundle);GO:0051639(actin filament network formation);GO:0005884(actin filament);GO:0051764(actin crosslink formation);GO:0051017(actin filament bundle assembly);GO:0051015(actin filament binding);GO:0005737(cytoplasm);GO:0003779(actin binding);GO:0005509(calcium ion binding)	NA
ENSGALG00000005961	ENSGALT00000009585	GGA-MIR-12264-3P	80	-13.97	GO:0004136(deoxyadenosine ki-se activity);GO:0006170(dAMP biosynthetic process);GO:0009165(nucleotide biosynthetic process);GO:0019206(nucleoside ki-se activity);GO:0006139(nucleobase-containing compound metabolic process);GO:0016740(transferase activity);GO:0005524(ATP binding);GO:0016310(phosphorylation);GO:0016301(ki-se activity)	ko00230(Purine metabolism);ko00240(Pyrimidine metabolism)
ENSGALG00000005961	ENSGALT00000009585	GGA-MIR-2184A-5P	73	-12.49	GO:0004136(deoxyadenosine ki-se activity);GO:0006170(dAMP biosynthetic process);GO:0009165(nucleotide biosynthetic process);GO:0019206(nucleoside ki-se activity);GO:0006139(nucleobase-containing compound metabolic process);GO:0016740(transferase activity);GO:0005524(ATP binding);GO:0016310(phosphorylation);GO:0016301(ki-se activity)	ko00230(Purine metabolism);ko00240(Pyrimidine metabolism)
ENSGALG00000005971	ENSGALT00000009600	GGA-MIR-145-5P_R-1	82	-15.95	GO:0016021(integral component of membrane);GO:0005783(endoplasmic reticulum);GO:0043623(cellular protein complex assembly);GO:0006457(protein folding);GO:0044183(protein binding involved in protein folding);GO:0034394(protein localization to cell surface);GO:0007271(sy-ptic transmission, cholinergic);GO:0033130(acetylcholine receptor binding);GO:0043025(neuro-l cell body);GO:0043231(intracellular…	NA
ENSGALG00000005982	ENSGALT00000009621	GGA-MIR-191-5P_R-1	79	-13.19	GO:0031463(Cul3-RING ubiquitin ligase complex);GO:0000910(cytokinesis);GO:0004842(ubiquitin-protein transferase activity);GO:0007049(cell cycle);GO:0030496(midbody);GO:0051301(cell division);GO:0016567(protein ubiquiti-tion)	ko04120(Ubiquitin mediated proteolysis)
ENSGALG00000005982	ENSGALT00000009621	GGA-MIR-30E-3P_L+1	79	-19.22	GO:0031463(Cul3-RING ubiquitin ligase complex);GO:0000910(cytokinesis);GO:0004842(ubiquitin-protein transferase activity);GO:0007049(cell cycle);GO:0030496(midbody);GO:0051301(cell division);GO:0016567(protein ubiquiti-tion)	ko04120(Ubiquitin mediated proteolysis)
ENSGALG00000005983	ENSGALT00000009622	GGA-MIR-1A-3P_R+1	79	-13.9	GO:0071565(nBAF complex);GO:0071564(npBAF complex);GO:0043231(intracellular membrane-bounded organelle);GO:0016514(SWI/SNF complex);GO:0005654(nucleoplasm);GO:0005634(nucleus);GO:0001650(fibrillar center);GO:0043044(ATP-dependent chromatin remodeling);GO:0030154(cell differentiation);GO:0008285(negative regulation of cell proliferation);GO:0006337(nucleosome disassembly);GO:0007399(nervous system…	NA
ENSGALG00000005983	ENSGALT00000009622	GGA-MIR-1C_1SS8GT	79	-13.9	GO:0071565(nBAF complex);GO:0071564(npBAF complex);GO:0043231(intracellular membrane-bounded organelle);GO:0016514(SWI/SNF complex);GO:0005654(nucleoplasm);GO:0005634(nucleus);GO:0001650(fibrillar center);GO:0043044(ATP-dependent chromatin remodeling);GO:0030154(cell differentiation);GO:0008285(negative regulation of cell proliferation);GO:0006337(nucleosome disassembly);GO:0007399(nervous system…	NA
ENSGALG00000005983	ENSGALT00000009622	GGA-MIR-22-3P	80	-15.02	GO:0071565(nBAF complex);GO:0071564(npBAF complex);GO:0043231(intracellular membrane-bounded organelle);GO:0016514(SWI/SNF complex);GO:0005654(nucleoplasm);GO:0005634(nucleus);GO:0001650(fibrillar center);GO:0043044(ATP-dependent chromatin remodeling);GO:0030154(cell differentiation);GO:0008285(negative regulation of cell proliferation);GO:0006337(nucleosome disassembly);GO:0007399(nervous system…	NA
ENSGALG00000005983	ENSGALT00000009622	GGA-MIR-29B-3P	77	-12.59	GO:0071565(nBAF complex);GO:0071564(npBAF complex);GO:0043231(intracellular membrane-bounded organelle);GO:0016514(SWI/SNF complex);GO:0005654(nucleoplasm);GO:0005634(nucleus);GO:0001650(fibrillar center);GO:0043044(ATP-dependent chromatin remodeling);GO:0030154(cell differentiation);GO:0008285(negative regulation of cell proliferation);GO:0006337(nucleosome disassembly);GO:0007399(nervous system…	NA
ENSGALG00000005983	ENSGALT00000009622	GGA-MIR-30C-1-3P_R+1	61	-20.76	GO:0071565(nBAF complex);GO:0071564(npBAF complex);GO:0043231(intracellular membrane-bounded organelle);GO:0016514(SWI/SNF complex);GO:0005654(nucleoplasm);GO:0005634(nucleus);GO:0001650(fibrillar center);GO:0043044(ATP-dependent chromatin remodeling);GO:0030154(cell differentiation);GO:0008285(negative regulation of cell proliferation);GO:0006337(nucleosome disassembly);GO:0007399(nervous system…	NA
ENSGALG00000006016	ENSGALT00000009680	GGA-MIR-140-3P_L+1	52	-21.96	GO:0005829(cytosol);GO:0005737(cytoplasm);GO:0005634(nucleus);GO:2000505(regulation of energy homeostasis);GO:0070092(regulation of glucagon secretion);GO:0046777(protein autophosphorylation);GO:0045719(negative regulation of glycogen biosynthetic process);GO:0043576(regulation of respiratory gaseous exchange);GO:0006468(protein phosphorylation);GO:0035091(phosphatidylinositol binding);GO:0004674…	NA
ENSGALG00000006016	ENSGALT00000009680	GGA-MIR-2184A-5P	64	-14.39	GO:0005829(cytosol);GO:0005737(cytoplasm);GO:0005634(nucleus);GO:2000505(regulation of energy homeostasis);GO:0070092(regulation of glucagon secretion);GO:0046777(protein autophosphorylation);GO:0045719(negative regulation of glycogen biosynthetic process);GO:0043576(regulation of respiratory gaseous exchange);GO:0006468(protein phosphorylation);GO:0035091(phosphatidylinositol binding);GO:0004674…	NA
ENSGALG00000006037	ENSGALT00000009723	GGA-MIR-2184A-5P	78	-20.91	GO:0042555(MCM complex);GO:0015630(microtubule cytoskeleton);GO:0005829(cytosol);GO:0005737(cytoplasm);GO:0005664(nuclear origin of replication recognition complex);GO:0005654(nucleoplasm);GO:0005634(nucleus);GO:0000785(chromatin);GO:0000784(nuclear chromosome, telomeric region);GO:0090102(cochlea development);GO:0071353(cellular response to interleukin-4);GO:0006915(apoptotic process);GO:0006334…	ko03030(D- replication);ko04110(Cell cycle)
ENSGALG00000006045	ENSGALT00000009738	GGA-MIR-2184A-5P	73	-14.99	GO:0070062(extracellular exosome);GO:0042802(identical protein binding);GO:0006897(endocytosis);GO:0005737(cytoplasm)	ko04144(Endocytosis)
ENSGALG00000006045	ENSGALT00000009738	GGA-MIR-30E-3P_L+1	63	-24.63	GO:0070062(extracellular exosome);GO:0042802(identical protein binding);GO:0006897(endocytosis);GO:0005737(cytoplasm)	ko04144(Endocytosis)
ENSGALG00000006056	ENSGALT00000009765	GGA-MIR-1736-3P	87	-16.11	GO:0061617(MICOS complex);GO:0005739(mitochondrion);GO:0005743(mitochondrial inner membrane);GO:0016020(membrane);GO:0006974(cellular response to D- damage stimulus);GO:0005829(cytosol);GO:0042407(cristae formation)	NA
ENSGALG00000006056	ENSGALT00000009765	GGA-MIR-22-3P	63	-18.03	GO:0061617(MICOS complex);GO:0005739(mitochondrion);GO:0005743(mitochondrial inner membrane);GO:0016020(membrane);GO:0006974(cellular response to D- damage stimulus);GO:0005829(cytosol);GO:0042407(cristae formation)	NA
ENSGALG00000006056	ENSGALT00000009765	GGA-MIR-30E-3P_L+1	87	-13.15	GO:0061617(MICOS complex);GO:0005739(mitochondrion);GO:0005743(mitochondrial inner membrane);GO:0016020(membrane);GO:0006974(cellular response to D- damage stimulus);GO:0005829(cytosol);GO:0042407(cristae formation)	NA
ENSGALG00000006056	ENSGALT00000009765	GGA-MIR-6553-3P_L+1	87	-17.11	GO:0061617(MICOS complex);GO:0005739(mitochondrion);GO:0005743(mitochondrial inner membrane);GO:0016020(membrane);GO:0006974(cellular response to D- damage stimulus);GO:0005829(cytosol);GO:0042407(cristae formation)	NA
ENSGALG00000006056	ENSGALT00000009765	GGA-MIR-6660-3P	86	-27.14	GO:0061617(MICOS complex);GO:0005739(mitochondrion);GO:0005743(mitochondrial inner membrane);GO:0016020(membrane);GO:0006974(cellular response to D- damage stimulus);GO:0005829(cytosol);GO:0042407(cristae formation)	NA
ENSGALG00000006076	ENSGALT00000009806	GGA-MIR-145-5P_R-1	70	-20.49	GO:0005085(guanyl-nucleotide exchange factor activity);GO:0007264(small GTPase mediated sig-l transduction);GO:0005622(intracellular);GO:0065009(regulation of molecular function)	NA
ENSGALG00000006076	ENSGALT00000009806	GGA-MIR-193A-5P	75	-17.39	GO:0005085(guanyl-nucleotide exchange factor activity);GO:0007264(small GTPase mediated sig-l transduction);GO:0005622(intracellular);GO:0065009(regulation of molecular function)	NA
ENSGALG00000006076	ENSGALT00000009806	GGA-MIR-30E-3P_L+1	55	-20.84	GO:0005085(guanyl-nucleotide exchange factor activity);GO:0007264(small GTPase mediated sig-l transduction);GO:0005622(intracellular);GO:0065009(regulation of molecular function)	NA
ENSGALG00000006110	ENSGALT00000009864	GGA-MIR-29B-3P	62	-19.84	GO:0051233(spindle midzone);GO:0030496(midbody);GO:0015630(microtubule cytoskeleton);GO:0005876(spindle microtubule);GO:0005819(spindle);GO:0005813(centrosome);GO:0005634(nucleus);GO:0000942(condensed nuclear chromosome outer kinetochore);GO:0000922(spindle pole);GO:0000795(sy-ptonemal complex);GO:0000785(chromatin);GO:0000780(condensed nuclear chromosome, centromeric region);GO:0000776(kinetocho…	ko04068(FoxO sig-ling pathway);ko04110(Cell cycle);ko04114(Oocyte meiosis);ko04914(Progesterone-mediated oocyte maturation)
ENSGALG00000006127	ENSGALT00000009889	GGA-MIR-10585-5P	73	-40.01	NA	NA
ENSGALG00000006127	ENSGALT00000009889	GGA-MIR-140-3P_L+1	60	-42.31	NA	NA
ENSGALG00000006127	ENSGALT00000009889	GGA-MIR-191-5P_R-1	55	-24.94	NA	NA
ENSGALG00000006127	ENSGALT00000009889	GGA-MIR-1A-3P_R+1	54	-12.07	NA	NA
ENSGALG00000006127	ENSGALT00000009889	GGA-MIR-1C_1SS8GT	74	-17.45	NA	NA
ENSGALG00000006127	ENSGALT00000009889	GGA-MIR-29B-3P	56	-14.12	NA	NA
ENSGALG00000006127	ENSGALT00000009889	GGA-MIR-30E-3P_L+1	87	-16.78	NA	NA
ENSGALG00000006137	ENSGALT00000009904	GGA-MIR-30E-3P_L+1	63	-12.41	GO:0007165(sig-l transduction)	NA
ENSGALG00000006141	ENSGALT00000009916	GGA-MIR-146A-5P_R+1	82	-42.19	GO:0005794(Golgi apparatus);GO:0051046(regulation of secretion);GO:0036066(protein O-linked fucosylation);GO:0036065(fucosylation);GO:0010717(regulation of epithelial to mesenchymal transition);GO:0010468(regulation of gene expression);GO:0001707(mesoderm formation);GO:0046922(peptide-O-fucosyltransferase activity);GO:0008417(fucosyltransferase activity);GO:0005975(carbohydrate metabolic process)…	ko00514(Other types of O-glycan biosynthesis)
ENSGALG00000006141	ENSGALT00000009916	GGA-MIR-146B-5P_R+1	82	-40.25	GO:0005794(Golgi apparatus);GO:0051046(regulation of secretion);GO:0036066(protein O-linked fucosylation);GO:0036065(fucosylation);GO:0010717(regulation of epithelial to mesenchymal transition);GO:0010468(regulation of gene expression);GO:0001707(mesoderm formation);GO:0046922(peptide-O-fucosyltransferase activity);GO:0008417(fucosyltransferase activity);GO:0005975(carbohydrate metabolic process)…	ko00514(Other types of O-glycan biosynthesis)
ENSGALG00000006141	ENSGALT00000009916	GGA-MIR-146C-5P_R-1	82	-43.11	GO:0005794(Golgi apparatus);GO:0051046(regulation of secretion);GO:0036066(protein O-linked fucosylation);GO:0036065(fucosylation);GO:0010717(regulation of epithelial to mesenchymal transition);GO:0010468(regulation of gene expression);GO:0001707(mesoderm formation);GO:0046922(peptide-O-fucosyltransferase activity);GO:0008417(fucosyltransferase activity);GO:0005975(carbohydrate metabolic process)…	ko00514(Other types of O-glycan biosynthesis)
ENSGALG00000006141	ENSGALT00000009916	GGA-MIR-1731-5P	83	-45.7	GO:0005794(Golgi apparatus);GO:0051046(regulation of secretion);GO:0036066(protein O-linked fucosylation);GO:0036065(fucosylation);GO:0010717(regulation of epithelial to mesenchymal transition);GO:0010468(regulation of gene expression);GO:0001707(mesoderm formation);GO:0046922(peptide-O-fucosyltransferase activity);GO:0008417(fucosyltransferase activity);GO:0005975(carbohydrate metabolic process)…	ko00514(Other types of O-glycan biosynthesis)
ENSGALG00000006141	ENSGALT00000009916	GGA-MIR-30D_R+2	50	-12.5	GO:0005794(Golgi apparatus);GO:0051046(regulation of secretion);GO:0036066(protein O-linked fucosylation);GO:0036065(fucosylation);GO:0010717(regulation of epithelial to mesenchymal transition);GO:0010468(regulation of gene expression);GO:0001707(mesoderm formation);GO:0046922(peptide-O-fucosyltransferase activity);GO:0008417(fucosyltransferase activity);GO:0005975(carbohydrate metabolic process)…	ko00514(Other types of O-glycan biosynthesis)
ENSGALG00000006141	ENSGALT00000009916	GGA-MIR-365-3P	66	-10.25	GO:0005794(Golgi apparatus);GO:0051046(regulation of secretion);GO:0036066(protein O-linked fucosylation);GO:0036065(fucosylation);GO:0010717(regulation of epithelial to mesenchymal transition);GO:0010468(regulation of gene expression);GO:0001707(mesoderm formation);GO:0046922(peptide-O-fucosyltransferase activity);GO:0008417(fucosyltransferase activity);GO:0005975(carbohydrate metabolic process)…	ko00514(Other types of O-glycan biosynthesis)
ENSGALG00000006141	ENSGALT00000009916	GGA-MIR-7B_R+3	69	-30.83	GO:0005794(Golgi apparatus);GO:0051046(regulation of secretion);GO:0036066(protein O-linked fucosylation);GO:0036065(fucosylation);GO:0010717(regulation of epithelial to mesenchymal transition);GO:0010468(regulation of gene expression);GO:0001707(mesoderm formation);GO:0046922(peptide-O-fucosyltransferase activity);GO:0008417(fucosyltransferase activity);GO:0005975(carbohydrate metabolic process)…	ko00514(Other types of O-glycan biosynthesis)
ENSGALG00000006174	ENSGALT00000009968	GGA-MIR-29B-3P	69	-33.45	GO:0016021(integral component of membrane);GO:0005886(plasma membrane);GO:0016020(membrane)	NA
ENSGALG00000006174	ENSGALT00000009968	GGA-MIR-365-3P	55	-12.39	GO:0016021(integral component of membrane);GO:0005886(plasma membrane);GO:0016020(membrane)	NA
ENSGALG00000006174	ENSGALT00000009968	GGA-MIR-425-5P_R+2	88	-20.32	GO:0016021(integral component of membrane);GO:0005886(plasma membrane);GO:0016020(membrane)	NA
ENSGALG00000006205	ENSGALT00000010015	GGA-MIR-1A-3P_R+1	85	-13.33	GO:0016604(nuclear body);GO:0005669(transcription factor TFIID complex);GO:0005634(nucleus);GO:0050434(positive regulation of viral transcription);GO:0046966(thyroid hormone receptor binding);GO:0008134(transcription factor binding);GO:0003677(D- binding);GO:0001047(core promoter binding);GO:0017025(TBP-class protein binding);GO:0006355(regulation of transcription, D--templated);GO:0046872(metal …	ko03022(Basal transcription factors)
ENSGALG00000006205	ENSGALT00000010015	GGA-MIR-1C_1SS8GT	87	-14.61	GO:0016604(nuclear body);GO:0005669(transcription factor TFIID complex);GO:0005634(nucleus);GO:0050434(positive regulation of viral transcription);GO:0046966(thyroid hormone receptor binding);GO:0008134(transcription factor binding);GO:0003677(D- binding);GO:0001047(core promoter binding);GO:0017025(TBP-class protein binding);GO:0006355(regulation of transcription, D--templated);GO:0046872(metal …	ko03022(Basal transcription factors)
ENSGALG00000006221	ENSGALT00000010045	GGA-MIR-12264-3P	78	-40.07	GO:0030705(cytoskeleton-dependent intracellular transport);GO:0005871(kinesin complex);GO:0007018(microtubule-based movement);GO:0016887(ATPase activity);GO:0003777(microtubule motor activity);GO:0008017(microtubule binding);GO:0003774(motor activity);GO:0005524(ATP binding);GO:0000166(nucleotide binding);GO:0042802(identical protein binding)	NA
ENSGALG00000006221	ENSGALT00000010045	GGA-MIR-191-3P	93	-35.63	GO:0030705(cytoskeleton-dependent intracellular transport);GO:0005871(kinesin complex);GO:0007018(microtubule-based movement);GO:0016887(ATPase activity);GO:0003777(microtubule motor activity);GO:0008017(microtubule binding);GO:0003774(motor activity);GO:0005524(ATP binding);GO:0000166(nucleotide binding);GO:0042802(identical protein binding)	NA
ENSGALG00000006261	ENSGALT00000010119	GGA-MIR-143-3P_1SS22GT	97	-13.15	NA	NA
ENSGALG00000006261	ENSGALT00000010119	GGA-MIR-1A-3P_R+1	99	-13.08	NA	NA
ENSGALG00000006261	ENSGALT00000010119	GGA-MIR-1C_1SS8GT	99	-16.44	NA	NA
ENSGALG00000006332	ENSGALT00000010237	GGA-MIR-145-5P_R-1	58	-17.35	GO:0043484(regulation of R- splicing);GO:0043234(protein complex);GO:0005654(nucleoplasm);GO:0005634(nucleus);GO:0000380(alter-tive mR- splicing, via spliceosome);GO:0006281(D- repair);GO:0003723(R- binding);GO:0003676(nucleic acid binding)	NA
ENSGALG00000006342	ENSGALT00000010251	GGA-MIR-2184A-5P	56	-33.58	GO:0070062(extracellular exosome);GO:0019752(carboxylic acid metabolic process);GO:0015031(protein transport);GO:0005975(carbohydrate metabolic process);GO:0016616(oxidoreductase activity, acting on the CH-OH group of donors, -D or -DP as acceptor);GO:0006464(cellular protein modification process);GO:0016491(oxidoreductase activity);GO:0003824(catalytic activity);GO:0055114(oxidation-reduction pr…	NA
ENSGALG00000006342	ENSGALT00000010251	GGA-MIR-30D_R+2	57	-15.77	GO:0070062(extracellular exosome);GO:0019752(carboxylic acid metabolic process);GO:0015031(protein transport);GO:0005975(carbohydrate metabolic process);GO:0016616(oxidoreductase activity, acting on the CH-OH group of donors, -D or -DP as acceptor);GO:0006464(cellular protein modification process);GO:0016491(oxidoreductase activity);GO:0003824(catalytic activity);GO:0055114(oxidation-reduction pr…	NA
ENSGALG00000006342	ENSGALT00000010251	GGA-MIR-30E-5P_R+5	54	-12.07	GO:0070062(extracellular exosome);GO:0019752(carboxylic acid metabolic process);GO:0015031(protein transport);GO:0005975(carbohydrate metabolic process);GO:0016616(oxidoreductase activity, acting on the CH-OH group of donors, -D or -DP as acceptor);GO:0006464(cellular protein modification process);GO:0016491(oxidoreductase activity);GO:0003824(catalytic activity);GO:0055114(oxidation-reduction pr…	NA
ENSGALG00000006342	ENSGALT00000010251	GGA-MIR-425-5P_R+2	65	-31.07	GO:0070062(extracellular exosome);GO:0019752(carboxylic acid metabolic process);GO:0015031(protein transport);GO:0005975(carbohydrate metabolic process);GO:0016616(oxidoreductase activity, acting on the CH-OH group of donors, -D or -DP as acceptor);GO:0006464(cellular protein modification process);GO:0016491(oxidoreductase activity);GO:0003824(catalytic activity);GO:0055114(oxidation-reduction pr…	NA
ENSGALG00000006345	ENSGALT00000010255	GGA-MIR-2184A-5P	93	-11.37	GO:0005788(endoplasmic reticulum lumen);GO:0005639(integral component of nuclear inner membrane);GO:0005637(nuclear inner membrane);GO:0071763(nuclear membrane organization);GO:0043621(protein self-association);GO:0016021(integral component of membrane);GO:0016020(membrane)	NA
ENSGALG00000006345	ENSGALT00000010255	GGA-MIR-6660-3P	96	-35.47	GO:0005788(endoplasmic reticulum lumen);GO:0005639(integral component of nuclear inner membrane);GO:0005637(nuclear inner membrane);GO:0071763(nuclear membrane organization);GO:0043621(protein self-association);GO:0016021(integral component of membrane);GO:0016020(membrane)	NA
ENSGALG00000006350	ENSGALT00000010265	GGA-MIR-145-5P_R-1	76	-40.17	GO:0002020(protease binding);GO:0050729(positive regulation of inflammatory response);GO:0005615(extracellular space)	NA
ENSGALG00000006350	ENSGALT00000010265	GGA-MIR-30E-3P_L+1	77	-11.27	GO:0002020(protease binding);GO:0050729(positive regulation of inflammatory response);GO:0005615(extracellular space)	NA
ENSGALG00000006350	ENSGALT00000010265	GGA-MIR-365-3P	51	-14.45	GO:0002020(protease binding);GO:0050729(positive regulation of inflammatory response);GO:0005615(extracellular space)	NA
ENSGALG00000006427	ENSGALT00000010376	GGA-MIR-1736-3P	62	-22.69	GO:0004817(cysteine-tR- ligase activity);GO:0006423(cysteinyl-tR- aminoacylation);GO:0005524(ATP binding);GO:0005829(cytosol);GO:0005737(cytoplasm);GO:0042803(protein homodimerization activity);GO:0000049(tR- binding);GO:0006418(tR- aminoacylation for protein translation);GO:0006412(translation);GO:0004812(aminoacyl-tR- ligase activity);GO:0016874(ligase activity);GO:0000166(nucleotide binding);G…	ko00970(Aminoacyl-tR- biosynthesis)
ENSGALG00000006427	ENSGALT00000010376	GGA-MIR-30D_R+2	88	-33.02	GO:0004817(cysteine-tR- ligase activity);GO:0006423(cysteinyl-tR- aminoacylation);GO:0005524(ATP binding);GO:0005829(cytosol);GO:0005737(cytoplasm);GO:0042803(protein homodimerization activity);GO:0000049(tR- binding);GO:0006418(tR- aminoacylation for protein translation);GO:0006412(translation);GO:0004812(aminoacyl-tR- ligase activity);GO:0016874(ligase activity);GO:0000166(nucleotide binding);G…	ko00970(Aminoacyl-tR- biosynthesis)
ENSGALG00000006427	ENSGALT00000010376	GGA-MIR-30E-5P_R+5	87	-10.54	GO:0004817(cysteine-tR- ligase activity);GO:0006423(cysteinyl-tR- aminoacylation);GO:0005524(ATP binding);GO:0005829(cytosol);GO:0005737(cytoplasm);GO:0042803(protein homodimerization activity);GO:0000049(tR- binding);GO:0006418(tR- aminoacylation for protein translation);GO:0006412(translation);GO:0004812(aminoacyl-tR- ligase activity);GO:0016874(ligase activity);GO:0000166(nucleotide binding);G…	ko00970(Aminoacyl-tR- biosynthesis)
ENSGALG00000006428	ENSGALT00000010377	GGA-MIR-10A-5P	80	-14.93	GO:1990234(transferase complex);GO:0016605(PML body);GO:0016604(nuclear body);GO:0005829(cytosol);GO:0005737(cytoplasm);GO:0005634(nucleus);GO:1903755(positive regulation of SUMO transferase activity);GO:0045892(negative regulation of transcription, D--templated);GO:0043123(positive regulation of I-kappaB ki-se/NF-kappaB sig-ling);GO:0016925(protein sumoylation);GO:0007059(chromosome segregation)…	ko03013(R- transport);ko04120(Ubiquitin mediated proteolysis)
ENSGALG00000006428	ENSGALT00000010377	GGA-MIR-30D_R+2	95	-11.08	GO:1990234(transferase complex);GO:0016605(PML body);GO:0016604(nuclear body);GO:0005829(cytosol);GO:0005737(cytoplasm);GO:0005634(nucleus);GO:1903755(positive regulation of SUMO transferase activity);GO:0045892(negative regulation of transcription, D--templated);GO:0043123(positive regulation of I-kappaB ki-se/NF-kappaB sig-ling);GO:0016925(protein sumoylation);GO:0007059(chromosome segregation)…	ko03013(R- transport);ko04120(Ubiquitin mediated proteolysis)
ENSGALG00000006428	ENSGALT00000010377	GGA-MIR-30E-5P_R+5	95	-14.12	GO:1990234(transferase complex);GO:0016605(PML body);GO:0016604(nuclear body);GO:0005829(cytosol);GO:0005737(cytoplasm);GO:0005634(nucleus);GO:1903755(positive regulation of SUMO transferase activity);GO:0045892(negative regulation of transcription, D--templated);GO:0043123(positive regulation of I-kappaB ki-se/NF-kappaB sig-ling);GO:0016925(protein sumoylation);GO:0007059(chromosome segregation)…	ko03013(R- transport);ko04120(Ubiquitin mediated proteolysis)
ENSGALG00000006428	ENSGALT00000010377	GGA-MIR-6660-3P	78	-13.28	GO:1990234(transferase complex);GO:0016605(PML body);GO:0016604(nuclear body);GO:0005829(cytosol);GO:0005737(cytoplasm);GO:0005634(nucleus);GO:1903755(positive regulation of SUMO transferase activity);GO:0045892(negative regulation of transcription, D--templated);GO:0043123(positive regulation of I-kappaB ki-se/NF-kappaB sig-ling);GO:0016925(protein sumoylation);GO:0007059(chromosome segregation)…	ko03013(R- transport);ko04120(Ubiquitin mediated proteolysis)
ENSGALG00000006430	ENSGALT00000010381	GGA-MIR-140-3P_L+1	52	-20.82	GO:0016592(mediator complex);GO:0001104(R- polymerase II transcription cofactor activity);GO:0006357(regulation of transcription from R- polymerase II promoter);GO:0005634(nucleus);GO:0016020(membrane)	NA
ENSGALG00000006430	ENSGALT00000010381	GGA-MIR-365-3P	68	-10.25	GO:0016592(mediator complex);GO:0001104(R- polymerase II transcription cofactor activity);GO:0006357(regulation of transcription from R- polymerase II promoter);GO:0005634(nucleus);GO:0016020(membrane)	NA
ENSGALG00000006441	ENSGALT00000010394	GGA-MIR-6660-3P	55	-21.45	GO:0070062(extracellular exosome);GO:0046835(carbohydrate phosphorylation)	ko04142(Lysosome)
ENSGALG00000006483	ENSGALT00000010481	GGA-MIR-30D_R+2	92	-11.62	NA	NA
ENSGALG00000006483	ENSGALT00000010481	GGA-MIR-30E-5P_R+5	93	-13	NA	NA
ENSGALG00000006516	ENSGALT00000010528	GGA-MIR-2184A-5P	96	-10.91	GO:0035999(tetrahydrofolate interconversion);GO:0009396(folic acid-containing compound biosynthetic process);GO:0030272(5-formyltetrahydrofolate cyclo-ligase activity);GO:0005739(mitochondrion);GO:0046872(metal ion binding);GO:0005524(ATP binding);GO:0000166(nucleotide binding)	ko00670(One carbon pool by folate)
ENSGALG00000006530	ENSGALT00000010554	GGA-MIR-145-5P_R-1	60	-23.01	NA	NA
ENSGALG00000006530	ENSGALT00000010554	GGA-MIR-2184A-5P	72	-37.15	NA	NA
ENSGALG00000006530	ENSGALT00000010554	GGA-MIR-7B_R+3	86	-23.77	NA	NA
ENSGALG00000006531	ENSGALT00000010555	GGA-MIR-29B-3P	90	-14.03	GO:0003723(R- binding);GO:0003676(nucleic acid binding);GO:0003729(mR- binding);GO:0036002(pre-mR- binding);GO:0070717(poly-purine tract binding);GO:0000381(regulation of alter-tive mR- splicing, via spliceosome);GO:0000398(mR- splicing, via spliceosome);GO:0021796(cerebral cortex regio-lization);GO:0048025(negative regulation of mR- splicing, via spliceosome);GO:0048026(positive regulation of mR…	ko03040(Spliceosome)
ENSGALG00000006532	ENSGALT00000010556	GGA-MIR-1731-5P	72	-13.01	GO:0036064(ciliary basal body);GO:0031514(motile cilium);GO:0005813(centrosome);GO:0005634(nucleus);GO:0034453(microtubule anchoring);GO:0005815(microtubule organizing center)	NA
ENSGALG00000006560	ENSGALT00000010591	GGA-MIR-1388A-3P	86	-17.9	GO:0044297(cell body);GO:0005615(extracellular space);GO:2001224(positive regulation of neuron migration);GO:2000020(positive regulation of male go-d development);GO:1990535(neuron projection mainte-nce);GO:2000009(negative regulation of protein localization to cell surface);GO:1903375(facioacoustic ganglion development);GO:1903045(neural crest cell migration involved in sympathetic nervous syste…	NA
ENSGALG00000006560	ENSGALT00000010591	GGA-MIR-145-5P_R-1	99	-13.36	GO:0044297(cell body);GO:0005615(extracellular space);GO:2001224(positive regulation of neuron migration);GO:2000020(positive regulation of male go-d development);GO:1990535(neuron projection mainte-nce);GO:2000009(negative regulation of protein localization to cell surface);GO:1903375(facioacoustic ganglion development);GO:1903045(neural crest cell migration involved in sympathetic nervous syste…	NA
ENSGALG00000006560	ENSGALT00000010591	GGA-MIR-146A-5P_R+1	55	-11.45	GO:0044297(cell body);GO:0005615(extracellular space);GO:2001224(positive regulation of neuron migration);GO:2000020(positive regulation of male go-d development);GO:1990535(neuron projection mainte-nce);GO:2000009(negative regulation of protein localization to cell surface);GO:1903375(facioacoustic ganglion development);GO:1903045(neural crest cell migration involved in sympathetic nervous syste…	NA
ENSGALG00000006560	ENSGALT00000010591	GGA-MIR-146B-5P_R+1	55	-15.05	GO:0044297(cell body);GO:0005615(extracellular space);GO:2001224(positive regulation of neuron migration);GO:2000020(positive regulation of male go-d development);GO:1990535(neuron projection mainte-nce);GO:2000009(negative regulation of protein localization to cell surface);GO:1903375(facioacoustic ganglion development);GO:1903045(neural crest cell migration involved in sympathetic nervous syste…	NA
ENSGALG00000006560	ENSGALT00000010591	GGA-MIR-146C-5P_R-1	55	-13.35	GO:0044297(cell body);GO:0005615(extracellular space);GO:2001224(positive regulation of neuron migration);GO:2000020(positive regulation of male go-d development);GO:1990535(neuron projection mainte-nce);GO:2000009(negative regulation of protein localization to cell surface);GO:1903375(facioacoustic ganglion development);GO:1903045(neural crest cell migration involved in sympathetic nervous syste…	NA
ENSGALG00000006560	ENSGALT00000010591	GGA-MIR-30D_R+2	89	-18.84	GO:0044297(cell body);GO:0005615(extracellular space);GO:2001224(positive regulation of neuron migration);GO:2000020(positive regulation of male go-d development);GO:1990535(neuron projection mainte-nce);GO:2000009(negative regulation of protein localization to cell surface);GO:1903375(facioacoustic ganglion development);GO:1903045(neural crest cell migration involved in sympathetic nervous syste…	NA
ENSGALG00000006560	ENSGALT00000010591	GGA-MIR-30E-5P_R+5	89	-19.09	GO:0044297(cell body);GO:0005615(extracellular space);GO:2001224(positive regulation of neuron migration);GO:2000020(positive regulation of male go-d development);GO:1990535(neuron projection mainte-nce);GO:2000009(negative regulation of protein localization to cell surface);GO:1903375(facioacoustic ganglion development);GO:1903045(neural crest cell migration involved in sympathetic nervous syste…	NA
ENSGALG00000006594	ENSGALT00000010645	GGA-MIR-1736-3P	73	-17.06	GO:0036065(fucosylation);GO:0005975(carbohydrate metabolic process);GO:0016757(transferase activity, transferring glycosyl groups);GO:0016740(transferase activity);GO:0008417(fucosyltransferase activity);GO:0006004(fucose metabolic process)	ko00514(Other types of O-glycan biosynthesis)
ENSGALG00000006594	ENSGALT00000010645	GGA-MIR-29B-3P	55	-36.34	GO:0036065(fucosylation);GO:0005975(carbohydrate metabolic process);GO:0016757(transferase activity, transferring glycosyl groups);GO:0016740(transferase activity);GO:0008417(fucosyltransferase activity);GO:0006004(fucose metabolic process)	ko00514(Other types of O-glycan biosynthesis)
ENSGALG00000006594	ENSGALT00000010645	GGA-MIR-30C-1-3P_R+1	94	-18.75	GO:0036065(fucosylation);GO:0005975(carbohydrate metabolic process);GO:0016757(transferase activity, transferring glycosyl groups);GO:0016740(transferase activity);GO:0008417(fucosyltransferase activity);GO:0006004(fucose metabolic process)	ko00514(Other types of O-glycan biosynthesis)
ENSGALG00000006596	ENSGALT00000010647	GGA-MIR-12264-3P	97	-16.07	GO:0034719(SMN-Sm protein complex);GO:0005687(U4 snRNP);GO:0071010(prespliceosome);GO:0005685(U1 snRNP);GO:0000243(commitment complex);GO:0000387(spliceosomal snRNP assembly);GO:0097526(spliceosomal tri-snRNP complex);GO:0005681(spliceosomal complex);GO:0000245(spliceosomal complex assembly);GO:0005686(U2 snRNP);GO:0005689(U12-type spliceosomal complex);GO:0030529(intracellular ribonucleoprotein …	ko03040(Spliceosome)
ENSGALG00000006596	ENSGALT00000010647	GGA-MIR-193A-5P	75	-20.58	GO:0034719(SMN-Sm protein complex);GO:0005687(U4 snRNP);GO:0071010(prespliceosome);GO:0005685(U1 snRNP);GO:0000243(commitment complex);GO:0000387(spliceosomal snRNP assembly);GO:0097526(spliceosomal tri-snRNP complex);GO:0005681(spliceosomal complex);GO:0000245(spliceosomal complex assembly);GO:0005686(U2 snRNP);GO:0005689(U12-type spliceosomal complex);GO:0030529(intracellular ribonucleoprotein …	ko03040(Spliceosome)
ENSGALG00000006622	ENSGALT00000010687	GGA-MIR-1731-5P	85	-17.92	NA	NA
ENSGALG00000006622	ENSGALT00000010687	GGA-MIR-7B_R+3	90	-15.6	NA	NA
ENSGALG00000006657	ENSGALT00000010768	GGA-MIR-10A-5P	88	-18.77	GO:0005819(spindle);GO:0005815(microtubule organizing center);GO:0051010(microtubule plus-end binding);GO:0070507(regulation of microtubule cytoskeleton organization);GO:0007049(cell cycle);GO:0051301(cell division);GO:0005856(cytoskeleton);GO:0005874(microtubule);GO:0008017(microtubule binding);GO:0005737(cytoplasm);GO:0003723(R- binding);GO:0042802(identical protein binding);GO:0045296(cadherin…	NA
ENSGALG00000006657	ENSGALT00000010768	GGA-MIR-146A-5P_R+1	93	-18.33	GO:0005819(spindle);GO:0005815(microtubule organizing center);GO:0051010(microtubule plus-end binding);GO:0070507(regulation of microtubule cytoskeleton organization);GO:0007049(cell cycle);GO:0051301(cell division);GO:0005856(cytoskeleton);GO:0005874(microtubule);GO:0008017(microtubule binding);GO:0005737(cytoplasm);GO:0003723(R- binding);GO:0042802(identical protein binding);GO:0045296(cadherin…	NA
ENSGALG00000006657	ENSGALT00000010768	GGA-MIR-146B-5P_R+1	93	-22.4	GO:0005819(spindle);GO:0005815(microtubule organizing center);GO:0051010(microtubule plus-end binding);GO:0070507(regulation of microtubule cytoskeleton organization);GO:0007049(cell cycle);GO:0051301(cell division);GO:0005856(cytoskeleton);GO:0005874(microtubule);GO:0008017(microtubule binding);GO:0005737(cytoplasm);GO:0003723(R- binding);GO:0042802(identical protein binding);GO:0045296(cadherin…	NA
ENSGALG00000006657	ENSGALT00000010768	GGA-MIR-146C-5P_R-1	93	-18.46	GO:0005819(spindle);GO:0005815(microtubule organizing center);GO:0051010(microtubule plus-end binding);GO:0070507(regulation of microtubule cytoskeleton organization);GO:0007049(cell cycle);GO:0051301(cell division);GO:0005856(cytoskeleton);GO:0005874(microtubule);GO:0008017(microtubule binding);GO:0005737(cytoplasm);GO:0003723(R- binding);GO:0042802(identical protein binding);GO:0045296(cadherin…	NA
ENSGALG00000006657	ENSGALT00000010768	GGA-MIR-29B-3P	94	-17.11	GO:0005819(spindle);GO:0005815(microtubule organizing center);GO:0051010(microtubule plus-end binding);GO:0070507(regulation of microtubule cytoskeleton organization);GO:0007049(cell cycle);GO:0051301(cell division);GO:0005856(cytoskeleton);GO:0005874(microtubule);GO:0008017(microtubule binding);GO:0005737(cytoplasm);GO:0003723(R- binding);GO:0042802(identical protein binding);GO:0045296(cadherin…	NA
ENSGALG00000006719	ENSGALT00000010871	GGA-MIR-143-3P_1SS22GT	96	-26.47	GO:0070062(extracellular exosome);GO:0044297(cell body);GO:0030425(dendrite);GO:0007188(adenylate cyclase-modulating G-protein coupled receptor sig-ling pathway);GO:0005834(heterotrimeric G-protein complex);GO:0031683(G-protein beta/gamma-subunit complex binding);GO:0019001(guanyl nucleotide binding);GO:0004871(sig-l transducer activity);GO:0005525(GTP binding);GO:0003924(GTPase activity);GO:0001…	NA
ENSGALG00000006719	ENSGALT00000010871	GGA-MIR-1731-5P	83	-19.29	GO:0070062(extracellular exosome);GO:0044297(cell body);GO:0030425(dendrite);GO:0007188(adenylate cyclase-modulating G-protein coupled receptor sig-ling pathway);GO:0005834(heterotrimeric G-protein complex);GO:0031683(G-protein beta/gamma-subunit complex binding);GO:0019001(guanyl nucleotide binding);GO:0004871(sig-l transducer activity);GO:0005525(GTP binding);GO:0003924(GTPase activity);GO:0001…	NA
ENSGALG00000006719	ENSGALT00000010871	GGA-MIR-1A-3P_R+1	93	-21.4	GO:0070062(extracellular exosome);GO:0044297(cell body);GO:0030425(dendrite);GO:0007188(adenylate cyclase-modulating G-protein coupled receptor sig-ling pathway);GO:0005834(heterotrimeric G-protein complex);GO:0031683(G-protein beta/gamma-subunit complex binding);GO:0019001(guanyl nucleotide binding);GO:0004871(sig-l transducer activity);GO:0005525(GTP binding);GO:0003924(GTPase activity);GO:0001…	NA
ENSGALG00000006719	ENSGALT00000010871	GGA-MIR-1C_1SS8GT	93	-29.62	GO:0070062(extracellular exosome);GO:0044297(cell body);GO:0030425(dendrite);GO:0007188(adenylate cyclase-modulating G-protein coupled receptor sig-ling pathway);GO:0005834(heterotrimeric G-protein complex);GO:0031683(G-protein beta/gamma-subunit complex binding);GO:0019001(guanyl nucleotide binding);GO:0004871(sig-l transducer activity);GO:0005525(GTP binding);GO:0003924(GTPase activity);GO:0001…	NA
ENSGALG00000006719	ENSGALT00000010871	GGA-MIR-6553-3P_L+1	57	-15.68	GO:0070062(extracellular exosome);GO:0044297(cell body);GO:0030425(dendrite);GO:0007188(adenylate cyclase-modulating G-protein coupled receptor sig-ling pathway);GO:0005834(heterotrimeric G-protein complex);GO:0031683(G-protein beta/gamma-subunit complex binding);GO:0019001(guanyl nucleotide binding);GO:0004871(sig-l transducer activity);GO:0005525(GTP binding);GO:0003924(GTPase activity);GO:0001…	NA
ENSGALG00000006728	ENSGALT00000010884	GGA-MIR-10585-5P	91	-27.85	GO:1904659(glucose transmembrane transport);GO:0006814(sodium ion transport);GO:0005412(glucose:sodium symporter activity);GO:0005887(integral component of plasma membrane);GO:0006810(transport);GO:0005215(transporter activity);GO:0055085(transmembrane transport);GO:0016021(integral component of membrane);GO:0016020(membrane);GO:0015758(glucose transport);GO:0070062(extracellular exosome)	NA
ENSGALG00000006728	ENSGALT00000010884	GGA-MIR-12264-3P	58	-18.17	GO:1904659(glucose transmembrane transport);GO:0006814(sodium ion transport);GO:0005412(glucose:sodium symporter activity);GO:0005887(integral component of plasma membrane);GO:0006810(transport);GO:0005215(transporter activity);GO:0055085(transmembrane transport);GO:0016021(integral component of membrane);GO:0016020(membrane);GO:0015758(glucose transport);GO:0070062(extracellular exosome)	NA
ENSGALG00000006728	ENSGALT00000010884	GGA-MIR-1731-5P	71	-23.98	GO:1904659(glucose transmembrane transport);GO:0006814(sodium ion transport);GO:0005412(glucose:sodium symporter activity);GO:0005887(integral component of plasma membrane);GO:0006810(transport);GO:0005215(transporter activity);GO:0055085(transmembrane transport);GO:0016021(integral component of membrane);GO:0016020(membrane);GO:0015758(glucose transport);GO:0070062(extracellular exosome)	NA
ENSGALG00000006728	ENSGALT00000010884	GGA-MIR-7B_R+3	58	-14.12	GO:1904659(glucose transmembrane transport);GO:0006814(sodium ion transport);GO:0005412(glucose:sodium symporter activity);GO:0005887(integral component of plasma membrane);GO:0006810(transport);GO:0005215(transporter activity);GO:0055085(transmembrane transport);GO:0016021(integral component of membrane);GO:0016020(membrane);GO:0015758(glucose transport);GO:0070062(extracellular exosome)	NA
ENSGALG00000006760	ENSGALT00000010924	GGA-MIR-1736-3P	50	-26.24	GO:0031124(mR- 3'-end processing);GO:0005847(mR- cleavage and polyadenylation specificity factor complex);GO:0006378(mR- polyadenylation);GO:0098789(pre-mR- cleavage required for polyadenylation);GO:0003729(mR- binding);GO:0003723(R- binding);GO:0003676(nucleic acid binding)	ko03015(mR- surveillance pathway)
ENSGALG00000006780	ENSGALT00000010969	GGA-MIR-2184A-5P	82	-35.85	GO:0006613(cotranslatio-l protein targeting to membrane);GO:0016021(integral component of membrane);GO:0016020(membrane);GO:0005784(Sec61 translocon complex);GO:0005783(endoplasmic reticulum);GO:0005737(cytoplasm);GO:0005829(cytosol);GO:0002038(positive regulation of L-glutamate transport)	NA
ENSGALG00000006796	ENSGALT00000010991	GGA-MIR-12264-3P	82	-34.7	GO:0005102(receptor binding);GO:0036458(hepatocyte growth factor binding);GO:0042802(identical protein binding);GO:0042325(regulation of phosphorylation);GO:0048870(cell motility);GO:0051965(positive regulation of sy-pse assembly);GO:0071625(vocalization behavior);GO:0090050(positive regulation of cell migration involved in sprouting angiogenesis);GO:0098609(cell-cell adhesion);GO:0005615(extrace…	NA
ENSGALG00000006796	ENSGALT00000010991	GGA-MIR-191-3P	71	-28.65	GO:0005102(receptor binding);GO:0036458(hepatocyte growth factor binding);GO:0042802(identical protein binding);GO:0042325(regulation of phosphorylation);GO:0048870(cell motility);GO:0051965(positive regulation of sy-pse assembly);GO:0071625(vocalization behavior);GO:0090050(positive regulation of cell migration involved in sprouting angiogenesis);GO:0098609(cell-cell adhesion);GO:0005615(extrace…	NA
ENSGALG00000006808	ENSGALT00000011011	GGA-MIR-1388A-3P	90	-14.65	GO:0070062(extracellular exosome);GO:1901223(negative regulation of NIK/NF-kappaB sig-ling);GO:0043123(positive regulation of I-kappaB ki-se/NF-kappaB sig-ling);GO:0039532(negative regulation of viral-induced cytoplasmic pattern recognition receptor sig-ling pathway);GO:0004871(sig-l transducer activity);GO:0007166(cell surface receptor sig-ling pathway);GO:0005887(integral component of plasma me…	NA
ENSGALG00000006837	ENSGALT00000011062	GGA-MIR-140-3P_L+1	88	-28.21	GO:0007166(cell surface receptor sig-ling pathway);GO:0005887(integral component of plasma membrane);GO:0016021(integral component of membrane);GO:0016020(membrane);GO:0005178(integrin binding);GO:0005925(focal adhesion);GO:0005886(plasma membrane);GO:0031982(vesicle);GO:0006461(protein complex assembly);GO:0003823(antigen binding)	NA
ENSGALG00000006837	ENSGALT00000011062	GGA-MIR-1A-3P_R+1	98	-15.96	GO:0007166(cell surface receptor sig-ling pathway);GO:0005887(integral component of plasma membrane);GO:0016021(integral component of membrane);GO:0016020(membrane);GO:0005178(integrin binding);GO:0005925(focal adhesion);GO:0005886(plasma membrane);GO:0031982(vesicle);GO:0006461(protein complex assembly);GO:0003823(antigen binding)	NA
ENSGALG00000006837	ENSGALT00000011062	GGA-MIR-1C_1SS8GT	98	-15.95	GO:0007166(cell surface receptor sig-ling pathway);GO:0005887(integral component of plasma membrane);GO:0016021(integral component of membrane);GO:0016020(membrane);GO:0005178(integrin binding);GO:0005925(focal adhesion);GO:0005886(plasma membrane);GO:0031982(vesicle);GO:0006461(protein complex assembly);GO:0003823(antigen binding)	NA
ENSGALG00000006837	ENSGALT00000011062	GGA-MIR-30E-3P_L+1	79	-12.9	GO:0007166(cell surface receptor sig-ling pathway);GO:0005887(integral component of plasma membrane);GO:0016021(integral component of membrane);GO:0016020(membrane);GO:0005178(integrin binding);GO:0005925(focal adhesion);GO:0005886(plasma membrane);GO:0031982(vesicle);GO:0006461(protein complex assembly);GO:0003823(antigen binding)	NA
ENSGALG00000006838	ENSGALT00000011065	GGA-MIR-30D_R+2	82	-15.2	GO:0055072(iron ion homeostasis);GO:0006811(ion transport);GO:0005615(extracellular space);GO:0006810(transport);GO:0005576(extracellular region);GO:0046872(metal ion binding)	NA
ENSGALG00000006838	ENSGALT00000011065	GGA-MIR-30E-5P_R+5	81	-11.74	GO:0055072(iron ion homeostasis);GO:0006811(ion transport);GO:0005615(extracellular space);GO:0006810(transport);GO:0005576(extracellular region);GO:0046872(metal ion binding)	NA
ENSGALG00000006838	ENSGALT00000011065	GGA-MIR-6660-3P	79	-17.42	GO:0055072(iron ion homeostasis);GO:0006811(ion transport);GO:0005615(extracellular space);GO:0006810(transport);GO:0005576(extracellular region);GO:0046872(metal ion binding)	NA
ENSGALG00000006964	ENSGALT00000011282	GGA-MIR-12264-3P	97	-11.88	GO:0003854(3-beta-hydroxy-delta5-steroid dehydroge-se activity);GO:0006694(steroid biosynthetic process);GO:0016616(oxidoreductase activity, acting on the CH-OH group of donors, -D or -DP as acceptor);GO:0055114(oxidation-reduction process);GO:0016021(integral component of membrane);GO:0016020(membrane)	NA
ENSGALG00000006964	ENSGALT00000011282	GGA-MIR-140-3P_L+1	56	-24.64	GO:0003854(3-beta-hydroxy-delta5-steroid dehydroge-se activity);GO:0006694(steroid biosynthetic process);GO:0016616(oxidoreductase activity, acting on the CH-OH group of donors, -D or -DP as acceptor);GO:0055114(oxidation-reduction process);GO:0016021(integral component of membrane);GO:0016020(membrane)	NA
ENSGALG00000006964	ENSGALT00000011282	GGA-MIR-191-3P	78	-17.13	GO:0003854(3-beta-hydroxy-delta5-steroid dehydroge-se activity);GO:0006694(steroid biosynthetic process);GO:0016616(oxidoreductase activity, acting on the CH-OH group of donors, -D or -DP as acceptor);GO:0055114(oxidation-reduction process);GO:0016021(integral component of membrane);GO:0016020(membrane)	NA
ENSGALG00000007044	ENSGALT00000011412	GGA-MIR-2184A-5P	60	-17.2	NA	NA
ENSGALG00000007111	ENSGALT00000011518	GGA-MIR-140-3P_L+1	84	-18.71	GO:0042802(identical protein binding);GO:0030506(ankyrin binding);GO:0051260(protein homooligomerization);GO:0097602(cullin family protein binding);GO:0006511(ubiquitin-dependent protein catabolic process);GO:0045879(negative regulation of smoothened sig-ling pathway)	NA
ENSGALG00000007111	ENSGALT00000011518	GGA-MIR-1731-5P	91	-31.47	GO:0042802(identical protein binding);GO:0030506(ankyrin binding);GO:0051260(protein homooligomerization);GO:0097602(cullin family protein binding);GO:0006511(ubiquitin-dependent protein catabolic process);GO:0045879(negative regulation of smoothened sig-ling pathway)	NA
ENSGALG00000007111	ENSGALT00000011518	GGA-MIR-425-5P_R+2	90	-24.8	GO:0042802(identical protein binding);GO:0030506(ankyrin binding);GO:0051260(protein homooligomerization);GO:0097602(cullin family protein binding);GO:0006511(ubiquitin-dependent protein catabolic process);GO:0045879(negative regulation of smoothened sig-ling pathway)	NA
ENSGALG00000007130	ENSGALT00000011552	GGA-MIR-146A-5P_R+1	92	-25.52	GO:0031532(actin cytoskeleton reorganization);GO:0007264(small GTPase mediated sig-l transduction);GO:0001755(neural crest cell migration);GO:0005525(GTP binding);GO:0003924(GTPase activity);GO:0005622(intracellular);GO:0000166(nucleotide binding);GO:0016020(membrane);GO:0019899(enzyme binding);GO:0031996(thioesterase binding);GO:0001934(positive regulation of protein phosphorylation);GO:0008361(…	ko04010(MAPK sig-ling pathway);ko04310(Wnt sig-ling pathway);ko04370(VEGF sig-ling pathway);ko04145(Phagosome);ko04510(Focal adhesion);ko04520(Adherens junction);ko04530(Tight junction);ko04810(Regulation of actin cytoskeleton);ko04620(Toll-like receptor sig-ling pathway);ko04933(AGE-RAGE sig-ling pathway in diabetic complications);ko05132(Salmonella infection)
ENSGALG00000007130	ENSGALT00000011552	GGA-MIR-146B-5P_R+1	93	-32.95	GO:0031532(actin cytoskeleton reorganization);GO:0007264(small GTPase mediated sig-l transduction);GO:0001755(neural crest cell migration);GO:0005525(GTP binding);GO:0003924(GTPase activity);GO:0005622(intracellular);GO:0000166(nucleotide binding);GO:0016020(membrane);GO:0019899(enzyme binding);GO:0031996(thioesterase binding);GO:0001934(positive regulation of protein phosphorylation);GO:0008361(…	ko04010(MAPK sig-ling pathway);ko04310(Wnt sig-ling pathway);ko04370(VEGF sig-ling pathway);ko04145(Phagosome);ko04510(Focal adhesion);ko04520(Adherens junction);ko04530(Tight junction);ko04810(Regulation of actin cytoskeleton);ko04620(Toll-like receptor sig-ling pathway);ko04933(AGE-RAGE sig-ling pathway in diabetic complications);ko05132(Salmonella infection)
ENSGALG00000007130	ENSGALT00000011552	GGA-MIR-146C-5P_R-1	92	-16.56	GO:0031532(actin cytoskeleton reorganization);GO:0007264(small GTPase mediated sig-l transduction);GO:0001755(neural crest cell migration);GO:0005525(GTP binding);GO:0003924(GTPase activity);GO:0005622(intracellular);GO:0000166(nucleotide binding);GO:0016020(membrane);GO:0019899(enzyme binding);GO:0031996(thioesterase binding);GO:0001934(positive regulation of protein phosphorylation);GO:0008361(…	ko04010(MAPK sig-ling pathway);ko04310(Wnt sig-ling pathway);ko04370(VEGF sig-ling pathway);ko04145(Phagosome);ko04510(Focal adhesion);ko04520(Adherens junction);ko04530(Tight junction);ko04810(Regulation of actin cytoskeleton);ko04620(Toll-like receptor sig-ling pathway);ko04933(AGE-RAGE sig-ling pathway in diabetic complications);ko05132(Salmonella infection)
ENSGALG00000007130	ENSGALT00000011552	GGA-MIR-365-3P	73	-10.65	GO:0031532(actin cytoskeleton reorganization);GO:0007264(small GTPase mediated sig-l transduction);GO:0001755(neural crest cell migration);GO:0005525(GTP binding);GO:0003924(GTPase activity);GO:0005622(intracellular);GO:0000166(nucleotide binding);GO:0016020(membrane);GO:0019899(enzyme binding);GO:0031996(thioesterase binding);GO:0001934(positive regulation of protein phosphorylation);GO:0008361(…	ko04010(MAPK sig-ling pathway);ko04310(Wnt sig-ling pathway);ko04370(VEGF sig-ling pathway);ko04145(Phagosome);ko04510(Focal adhesion);ko04520(Adherens junction);ko04530(Tight junction);ko04810(Regulation of actin cytoskeleton);ko04620(Toll-like receptor sig-ling pathway);ko04933(AGE-RAGE sig-ling pathway in diabetic complications);ko05132(Salmonella infection)
ENSGALG00000007130	ENSGALT00000011552	GGA-MIR-7B_R+3	87	-18.29	GO:0031532(actin cytoskeleton reorganization);GO:0007264(small GTPase mediated sig-l transduction);GO:0001755(neural crest cell migration);GO:0005525(GTP binding);GO:0003924(GTPase activity);GO:0005622(intracellular);GO:0000166(nucleotide binding);GO:0016020(membrane);GO:0019899(enzyme binding);GO:0031996(thioesterase binding);GO:0001934(positive regulation of protein phosphorylation);GO:0008361(…	ko04010(MAPK sig-ling pathway);ko04310(Wnt sig-ling pathway);ko04370(VEGF sig-ling pathway);ko04145(Phagosome);ko04510(Focal adhesion);ko04520(Adherens junction);ko04530(Tight junction);ko04810(Regulation of actin cytoskeleton);ko04620(Toll-like receptor sig-ling pathway);ko04933(AGE-RAGE sig-ling pathway in diabetic complications);ko05132(Salmonella infection)
ENSGALG00000007131	ENSGALT00000011553	GGA-MIR-143-3P_1SS22GT	84	-16.68	GO:0031492(nucleosomal D- binding);GO:0000785(chromatin);GO:0005634(nucleus);GO:0003677(D- binding)	NA
ENSGALG00000007131	ENSGALT00000011553	GGA-MIR-1A-3P_R+1	98	-14.38	GO:0031492(nucleosomal D- binding);GO:0000785(chromatin);GO:0005634(nucleus);GO:0003677(D- binding)	NA
ENSGALG00000007131	ENSGALT00000011553	GGA-MIR-1C_1SS8GT	98	-17.3	GO:0031492(nucleosomal D- binding);GO:0000785(chromatin);GO:0005634(nucleus);GO:0003677(D- binding)	NA
ENSGALG00000007153	ENSGALT00000011588	GGA-MIR-146A-5P_R+1	55	-12.92	GO:0005875(microtubule associated complex);GO:0030286(dynein complex);GO:0007017(microtubule-based process)	NA
ENSGALG00000007153	ENSGALT00000011588	GGA-MIR-146B-5P_R+1	55	-14.97	GO:0005875(microtubule associated complex);GO:0030286(dynein complex);GO:0007017(microtubule-based process)	NA
ENSGALG00000007153	ENSGALT00000011588	GGA-MIR-146C-5P_R-1	55	-13.38	GO:0005875(microtubule associated complex);GO:0030286(dynein complex);GO:0007017(microtubule-based process)	NA
ENSGALG00000007153	ENSGALT00000011588	GGA-MIR-30C-1-3P_R+1	82	-15.98	GO:0005875(microtubule associated complex);GO:0030286(dynein complex);GO:0007017(microtubule-based process)	NA
ENSGALG00000007153	ENSGALT00000011588	GGA-MIR-7B_R+3	95	-15.66	GO:0005875(microtubule associated complex);GO:0030286(dynein complex);GO:0007017(microtubule-based process)	NA
ENSGALG00000007172	ENSGALT00000011614	GGA-MIR-145-5P_R-1	76	-17.78	GO:0070062(extracellular exosome);GO:0005886(plasma membrane);GO:0005829(cytosol);GO:0005737(cytoplasm);GO:0001650(fibrillar center);GO:0072332(intrinsic apoptotic sig-ling pathway by p53 class mediator);GO:0032435(negative regulation of proteasomal ubiquitin-dependent protein catabolic process);GO:0006163(purine nucleotide metabolic process);GO:0047710(bis);GO:0042802(identical protein binding);…	NA
ENSGALG00000007172	ENSGALT00000011614	GGA-MIR-146A-5P_R+1	78	-20.33	GO:0070062(extracellular exosome);GO:0005886(plasma membrane);GO:0005829(cytosol);GO:0005737(cytoplasm);GO:0001650(fibrillar center);GO:0072332(intrinsic apoptotic sig-ling pathway by p53 class mediator);GO:0032435(negative regulation of proteasomal ubiquitin-dependent protein catabolic process);GO:0006163(purine nucleotide metabolic process);GO:0047710(bis);GO:0042802(identical protein binding);…	NA
ENSGALG00000007172	ENSGALT00000011614	GGA-MIR-146B-5P_R+1	78	-18.63	GO:0070062(extracellular exosome);GO:0005886(plasma membrane);GO:0005829(cytosol);GO:0005737(cytoplasm);GO:0001650(fibrillar center);GO:0072332(intrinsic apoptotic sig-ling pathway by p53 class mediator);GO:0032435(negative regulation of proteasomal ubiquitin-dependent protein catabolic process);GO:0006163(purine nucleotide metabolic process);GO:0047710(bis);GO:0042802(identical protein binding);…	NA
ENSGALG00000007172	ENSGALT00000011614	GGA-MIR-146C-5P_R-1	78	-17.79	GO:0070062(extracellular exosome);GO:0005886(plasma membrane);GO:0005829(cytosol);GO:0005737(cytoplasm);GO:0001650(fibrillar center);GO:0072332(intrinsic apoptotic sig-ling pathway by p53 class mediator);GO:0032435(negative regulation of proteasomal ubiquitin-dependent protein catabolic process);GO:0006163(purine nucleotide metabolic process);GO:0047710(bis);GO:0042802(identical protein binding);…	NA
ENSGALG00000007191	ENSGALT00000011644	GGA-MIR-30C-1-3P_R+1	76	-45.84	GO:0042802(identical protein binding);GO:0051289(protein homotetramerization);GO:0008270(zinc ion binding);GO:0004797(thymidine ki-se activity);GO:0046104(thymidine metabolic process);GO:0009157(deoxyribonucleoside monophosphate biosynthetic process);GO:0006259(D- metabolic process);GO:0071897(D- biosynthetic process);GO:0005737(cytoplasm);GO:0046872(metal ion binding);GO:0016740(transferase acti…	ko00240(Pyrimidine metabolism);ko00983(Drug metabolism - other enzymes)
ENSGALG00000007191	ENSGALT00000011644	GGA-MIR-30E-5P_R+5	50	-11.09	GO:0042802(identical protein binding);GO:0051289(protein homotetramerization);GO:0008270(zinc ion binding);GO:0004797(thymidine ki-se activity);GO:0046104(thymidine metabolic process);GO:0009157(deoxyribonucleoside monophosphate biosynthetic process);GO:0006259(D- metabolic process);GO:0071897(D- biosynthetic process);GO:0005737(cytoplasm);GO:0046872(metal ion binding);GO:0016740(transferase acti…	ko00240(Pyrimidine metabolism);ko00983(Drug metabolism - other enzymes)
ENSGALG00000007330	ENSGALT00000011857	GGA-MIR-145-5P_R-1	69	-30.41	GO:0045296(cadherin binding);GO:0098609(cell-cell adhesion);GO:0005102(receptor binding);GO:0090090(negative regulation of canonical Wnt sig-ling pathway);GO:0005634(nucleus);GO:0005737(cytoplasm);GO:0005829(cytosol);GO:0005886(plasma membrane);GO:0005911(cell-cell junction);GO:0030496(midbody);GO:0070062(extracellular exosome)	NA
ENSGALG00000007410	ENSGALT00000011986	GGA-MIR-1388A-3P	97	-17.26	NA	NA
ENSGALG00000007410	ENSGALT00000011986	GGA-MIR-143-3P_1SS22GT	65	-14.14	NA	NA
ENSGALG00000007410	ENSGALT00000011986	GGA-MIR-193A-5P	74	-14.44	NA	NA
ENSGALG00000007410	ENSGALT00000011986	GGA-MIR-6660-3P	69	-19.05	NA	NA
ENSGALG00000007430	ENSGALT00000012021	GGA-MIR-1A-3P_R+1	89	-10.77	GO:0006890(retrograde vesicle-mediated transport, Golgi to ER);GO:0030663(COPI-coated vesicle membrane);GO:0030126(COPI vesicle coat);GO:0016192(vesicle-mediated transport);GO:0015031(protein transport);GO:0031410(cytoplasmic vesicle);GO:0006810(transport);GO:0005737(cytoplasm);GO:0005794(Golgi apparatus);GO:0000139(Golgi membrane);GO:0016020(membrane);GO:0003723(R- binding);GO:0005783(endoplasmi…	NA
ENSGALG00000007430	ENSGALT00000012021	GGA-MIR-1C_1SS8GT	90	-11.6	GO:0006890(retrograde vesicle-mediated transport, Golgi to ER);GO:0030663(COPI-coated vesicle membrane);GO:0030126(COPI vesicle coat);GO:0016192(vesicle-mediated transport);GO:0015031(protein transport);GO:0031410(cytoplasmic vesicle);GO:0006810(transport);GO:0005737(cytoplasm);GO:0005794(Golgi apparatus);GO:0000139(Golgi membrane);GO:0016020(membrane);GO:0003723(R- binding);GO:0005783(endoplasmi…	NA
ENSGALG00000007430	ENSGALT00000012021	GGA-MIR-29B-3P	65	-40.88	GO:0006890(retrograde vesicle-mediated transport, Golgi to ER);GO:0030663(COPI-coated vesicle membrane);GO:0030126(COPI vesicle coat);GO:0016192(vesicle-mediated transport);GO:0015031(protein transport);GO:0031410(cytoplasmic vesicle);GO:0006810(transport);GO:0005737(cytoplasm);GO:0005794(Golgi apparatus);GO:0000139(Golgi membrane);GO:0016020(membrane);GO:0003723(R- binding);GO:0005783(endoplasmi…	NA
ENSGALG00000007477	ENSGALT00000012086	GGA-MIR-146A-5P_R+1	73	-26.42	GO:0045892(negative regulation of transcription, D--templated);GO:0005634(nucleus)	NA
ENSGALG00000007477	ENSGALT00000012086	GGA-MIR-146B-5P_R+1	68	-25.69	GO:0045892(negative regulation of transcription, D--templated);GO:0005634(nucleus)	NA
ENSGALG00000007477	ENSGALT00000012086	GGA-MIR-146C-5P_R-1	72	-22.49	GO:0045892(negative regulation of transcription, D--templated);GO:0005634(nucleus)	NA
ENSGALG00000007477	ENSGALT00000012086	GGA-MIR-2184A-5P	81	-31.67	GO:0045892(negative regulation of transcription, D--templated);GO:0005634(nucleus)	NA
ENSGALG00000007477	ENSGALT00000012086	GGA-MIR-30C-1-3P_R+1	56	-17.78	GO:0045892(negative regulation of transcription, D--templated);GO:0005634(nucleus)	NA
ENSGALG00000007477	ENSGALT00000012086	GGA-MIR-365-3P	74	-16.1	GO:0045892(negative regulation of transcription, D--templated);GO:0005634(nucleus)	NA
ENSGALG00000007491	ENSGALT00000012111	GGA-MIR-10A-5P	89	-12.47	GO:0005634(nucleus)	NA
ENSGALG00000007491	ENSGALT00000012111	GGA-MIR-22-3P	99	-14.2	GO:0005634(nucleus)	NA
ENSGALG00000007510	ENSGALT00000012141	GGA-MIR-30D_R+2	67	-34.15	GO:0005509(calcium ion binding)	ko03420(Nucleotide excision repair)
ENSGALG00000007510	ENSGALT00000012141	GGA-MIR-30E-5P_R+5	65	-34.44	GO:0005509(calcium ion binding)	ko03420(Nucleotide excision repair)
ENSGALG00000007513	ENSGALT00000012147	GGA-MIR-1388A-5P	83	-15.28	NA	NA
ENSGALG00000007513	ENSGALT00000012147	GGA-MIR-193A-5P	50	-14.3	NA	NA
ENSGALG00000007537	ENSGALT00000012189	GGA-MIR-140-3P_L+1	92	-18.13	NA	NA
ENSGALG00000007537	ENSGALT00000012189	GGA-MIR-143-3P_1SS22GT	63	-19.24	NA	NA
ENSGALG00000007537	ENSGALT00000012189	GGA-MIR-146B-3P_L+2	89	-21.15	NA	NA
ENSGALG00000007537	ENSGALT00000012189	GGA-MIR-22-3P	61	-18.57	NA	NA
ENSGALG00000007537	ENSGALT00000012189	GGA-MIR-6660-3P	78	-54.59	NA	NA
ENSGALG00000007556	ENSGALT00000012218	GGA-MIR-145-5P_R-1	99	-13.36	GO:0044778(meiotic D- integrity checkpoint);GO:0033314(mitotic D- replication checkpoint);GO:0031573(intra-S D- damage checkpoint);GO:0035861(site of double-strand break);GO:0030896(checkpoint clamp complex);GO:0000724(double-strand break repair via homologous recombi-tion);GO:0006289(nucleotide-excision repair)	NA
ENSGALG00000007581	ENSGALT00000012259	GGA-MIR-10585-5P	73	-29.38	GO:0016607(nuclear speck);GO:0005654(nucleoplasm);GO:0006406(mR- export from nucleus);GO:0003729(mR- binding);GO:0003723(R- binding);GO:0051028(mR- transport);GO:0006810(transport);GO:0005634(nucleus)	NA
ENSGALG00000007581	ENSGALT00000012259	GGA-MIR-6553-3P_L+1	64	-15.39	GO:0016607(nuclear speck);GO:0005654(nucleoplasm);GO:0006406(mR- export from nucleus);GO:0003729(mR- binding);GO:0003723(R- binding);GO:0051028(mR- transport);GO:0006810(transport);GO:0005634(nucleus)	NA
ENSGALG00000007581	ENSGALT00000012259	GGA-MIR-6660-3P	70	-35.93	GO:0016607(nuclear speck);GO:0005654(nucleoplasm);GO:0006406(mR- export from nucleus);GO:0003729(mR- binding);GO:0003723(R- binding);GO:0051028(mR- transport);GO:0006810(transport);GO:0005634(nucleus)	NA
ENSGALG00000007582	ENSGALT00000012260	GGA-MIR-143-3P_1SS22GT	66	-17.84	GO:0048678(response to axon injury);GO:0051491(positive regulation of filopodium assembly);GO:0010975(regulation of neuron projection development);GO:0051017(actin filament bundle assembly);GO:0016810(hydrolase activity, acting on carbon-nitrogen );GO:0030334(regulation of cell migration);GO:0016787(hydrolase activity);GO:0005737(cytoplasm);GO:0031005(filamin binding)	NA
ENSGALG00000007582	ENSGALT00000012260	GGA-MIR-29B-3P	72	-11.39	GO:0048678(response to axon injury);GO:0051491(positive regulation of filopodium assembly);GO:0010975(regulation of neuron projection development);GO:0051017(actin filament bundle assembly);GO:0016810(hydrolase activity, acting on carbon-nitrogen );GO:0030334(regulation of cell migration);GO:0016787(hydrolase activity);GO:0005737(cytoplasm);GO:0031005(filamin binding)	NA
ENSGALG00000007610	ENSGALT00000012305	GGA-MIR-12264-3P	62	-18.08	GO:0030071(regulation of mitotic metaphase/a-phase transition);GO:0005680(a-phase-promoting complex);GO:0000278(mitotic cell cycle);GO:0070979(protein K11-linked ubiquiti-tion);GO:0005622(intracellular);GO:0007080(mitotic metaphase plate congression)	ko04120(Ubiquitin mediated proteolysis);ko04110(Cell cycle);ko04114(Oocyte meiosis);ko04914(Progesterone-mediated oocyte maturation)
ENSGALG00000007610	ENSGALT00000012305	GGA-MIR-191-5P_R-1	71	-10.58	GO:0030071(regulation of mitotic metaphase/a-phase transition);GO:0005680(a-phase-promoting complex);GO:0000278(mitotic cell cycle);GO:0070979(protein K11-linked ubiquiti-tion);GO:0005622(intracellular);GO:0007080(mitotic metaphase plate congression)	ko04120(Ubiquitin mediated proteolysis);ko04110(Cell cycle);ko04114(Oocyte meiosis);ko04914(Progesterone-mediated oocyte maturation)
ENSGALG00000007610	ENSGALT00000012305	GGA-MIR-2184A-5P	62	-21.08	GO:0030071(regulation of mitotic metaphase/a-phase transition);GO:0005680(a-phase-promoting complex);GO:0000278(mitotic cell cycle);GO:0070979(protein K11-linked ubiquiti-tion);GO:0005622(intracellular);GO:0007080(mitotic metaphase plate congression)	ko04120(Ubiquitin mediated proteolysis);ko04110(Cell cycle);ko04114(Oocyte meiosis);ko04914(Progesterone-mediated oocyte maturation)
ENSGALG00000007610	ENSGALT00000012305	GGA-MIR-30E-3P_L+1	82	-14.29	GO:0030071(regulation of mitotic metaphase/a-phase transition);GO:0005680(a-phase-promoting complex);GO:0000278(mitotic cell cycle);GO:0070979(protein K11-linked ubiquiti-tion);GO:0005622(intracellular);GO:0007080(mitotic metaphase plate congression)	ko04120(Ubiquitin mediated proteolysis);ko04110(Cell cycle);ko04114(Oocyte meiosis);ko04914(Progesterone-mediated oocyte maturation)
ENSGALG00000007610	ENSGALT00000012305	GGA-MIR-7B_R+3	91	-22.7	GO:0030071(regulation of mitotic metaphase/a-phase transition);GO:0005680(a-phase-promoting complex);GO:0000278(mitotic cell cycle);GO:0070979(protein K11-linked ubiquiti-tion);GO:0005622(intracellular);GO:0007080(mitotic metaphase plate congression)	ko04120(Ubiquitin mediated proteolysis);ko04110(Cell cycle);ko04114(Oocyte meiosis);ko04914(Progesterone-mediated oocyte maturation)
ENSGALG00000007611	ENSGALT00000012307	GGA-MIR-1A-3P_R+1	81	-14.12	GO:0002181(cytoplasmic translation);GO:0042273(ribosomal large subunit biogenesis);GO:0022625(cytosolic large ribosomal subunit);GO:0003735(structural constituent of ribosome);GO:0005840(ribosome);GO:0006412(translation);GO:0005622(intracellular)	ko03010(Ribosome)
ENSGALG00000007611	ENSGALT00000012307	GGA-MIR-1C_1SS8GT	79	-12.13	GO:0002181(cytoplasmic translation);GO:0042273(ribosomal large subunit biogenesis);GO:0022625(cytosolic large ribosomal subunit);GO:0003735(structural constituent of ribosome);GO:0005840(ribosome);GO:0006412(translation);GO:0005622(intracellular)	ko03010(Ribosome)
ENSGALG00000007611	ENSGALT00000012307	GGA-MIR-30D_R+2	95	-17.39	GO:0002181(cytoplasmic translation);GO:0042273(ribosomal large subunit biogenesis);GO:0022625(cytosolic large ribosomal subunit);GO:0003735(structural constituent of ribosome);GO:0005840(ribosome);GO:0006412(translation);GO:0005622(intracellular)	ko03010(Ribosome)
ENSGALG00000007611	ENSGALT00000012307	GGA-MIR-30E-5P_R+5	94	-15.46	GO:0002181(cytoplasmic translation);GO:0042273(ribosomal large subunit biogenesis);GO:0022625(cytosolic large ribosomal subunit);GO:0003735(structural constituent of ribosome);GO:0005840(ribosome);GO:0006412(translation);GO:0005622(intracellular)	ko03010(Ribosome)
ENSGALG00000007623	ENSGALT00000012332	GGA-MIR-191-3P	67	-71.28	GO:0005891(voltage-gated calcium channel complex);GO:0005886(plasma membrane);GO:0005737(cytoplasm);GO:0086091(regulation of heart rate by cardiac conduction);GO:0086046(membrane depolarization during SA node cell action potential);GO:0086045(membrane depolarization during AV node cell action potential);GO:0086027(AV node cell to bundle of His cell sig-ling);GO:0086018(SA node cell to atrial card…	ko04010(MAPK sig-ling pathway);ko04020(Calcium sig-ling pathway)
ENSGALG00000007623	ENSGALT00000012332	GGA-MIR-22-3P	53	-34.83	GO:0005891(voltage-gated calcium channel complex);GO:0005886(plasma membrane);GO:0005737(cytoplasm);GO:0086091(regulation of heart rate by cardiac conduction);GO:0086046(membrane depolarization during SA node cell action potential);GO:0086045(membrane depolarization during AV node cell action potential);GO:0086027(AV node cell to bundle of His cell sig-ling);GO:0086018(SA node cell to atrial card…	ko04010(MAPK sig-ling pathway);ko04020(Calcium sig-ling pathway)
ENSGALG00000007625	ENSGALT00000012340	GGA-MIR-146A-3P_R-2	97	-16.11	GO:0097342(ripoptosome);GO:0031265(CD95 death-inducing sig-ling complex);GO:0031264(death-inducing sig-ling complex);GO:0005886(plasma membrane);GO:0005829(cytosol);GO:0005737(cytoplasm);GO:2001238(positive regulation of extrinsic apoptotic sig-ling pathway);GO:2000454(positive regulation of CD8-positive, alpha-beta cytotoxic T cell extravasation);GO:1902043(positive regulation of extrinsic apopt…	ko04210(Apoptosis);ko04217(Necroptosis);ko04620(Toll-like receptor sig-ling pathway);ko04621(NOD-like receptor sig-ling pathway);ko04622(RIG-I-like receptor sig-ling pathway);ko05168(Herpes simplex infection)
ENSGALG00000007625	ENSGALT00000012340	GGA-MIR-30E-3P_L+1	90	-12.09	GO:0097342(ripoptosome);GO:0031265(CD95 death-inducing sig-ling complex);GO:0031264(death-inducing sig-ling complex);GO:0005886(plasma membrane);GO:0005829(cytosol);GO:0005737(cytoplasm);GO:2001238(positive regulation of extrinsic apoptotic sig-ling pathway);GO:2000454(positive regulation of CD8-positive, alpha-beta cytotoxic T cell extravasation);GO:1902043(positive regulation of extrinsic apopt…	ko04210(Apoptosis);ko04217(Necroptosis);ko04620(Toll-like receptor sig-ling pathway);ko04621(NOD-like receptor sig-ling pathway);ko04622(RIG-I-like receptor sig-ling pathway);ko05168(Herpes simplex infection)
ENSGALG00000007625	ENSGALT00000012340	GGA-MIR-7B_R+3	99	-19.57	GO:0097342(ripoptosome);GO:0031265(CD95 death-inducing sig-ling complex);GO:0031264(death-inducing sig-ling complex);GO:0005886(plasma membrane);GO:0005829(cytosol);GO:0005737(cytoplasm);GO:2001238(positive regulation of extrinsic apoptotic sig-ling pathway);GO:2000454(positive regulation of CD8-positive, alpha-beta cytotoxic T cell extravasation);GO:1902043(positive regulation of extrinsic apopt…	ko04210(Apoptosis);ko04217(Necroptosis);ko04620(Toll-like receptor sig-ling pathway);ko04621(NOD-like receptor sig-ling pathway);ko04622(RIG-I-like receptor sig-ling pathway);ko05168(Herpes simplex infection)
ENSGALG00000007652	ENSGALT00000012394	GGA-MIR-1388A-5P	95	-18.89	GO:0006099(tricarboxylic acid cycle);GO:0000287(magnesium ion binding);GO:0005525(GTP binding);GO:0016874(ligase activity);GO:0046872(metal ion binding);GO:0005739(mitochondrion);GO:0008152(metabolic process);GO:0003824(catalytic activity);GO:0005524(ATP binding);GO:0000166(nucleotide binding);GO:0005886(plasma membrane);GO:0004775(succi-te-CoA ligase );GO:0004776(succi-te-CoA ligase );GO:0006104…	ko01200(Carbon metabolism);ko00020(Citrate cycle );ko00640(Propanoate metabolism)
ENSGALG00000007652	ENSGALT00000012394	GGA-MIR-1736-3P	92	-23.24	GO:0006099(tricarboxylic acid cycle);GO:0000287(magnesium ion binding);GO:0005525(GTP binding);GO:0016874(ligase activity);GO:0046872(metal ion binding);GO:0005739(mitochondrion);GO:0008152(metabolic process);GO:0003824(catalytic activity);GO:0005524(ATP binding);GO:0000166(nucleotide binding);GO:0005886(plasma membrane);GO:0004775(succi-te-CoA ligase );GO:0004776(succi-te-CoA ligase );GO:0006104…	ko01200(Carbon metabolism);ko00020(Citrate cycle );ko00640(Propanoate metabolism)
ENSGALG00000007652	ENSGALT00000012394	GGA-MIR-30D_R+2	52	-29.15	GO:0006099(tricarboxylic acid cycle);GO:0000287(magnesium ion binding);GO:0005525(GTP binding);GO:0016874(ligase activity);GO:0046872(metal ion binding);GO:0005739(mitochondrion);GO:0008152(metabolic process);GO:0003824(catalytic activity);GO:0005524(ATP binding);GO:0000166(nucleotide binding);GO:0005886(plasma membrane);GO:0004775(succi-te-CoA ligase );GO:0004776(succi-te-CoA ligase );GO:0006104…	ko01200(Carbon metabolism);ko00020(Citrate cycle );ko00640(Propanoate metabolism)
ENSGALG00000007652	ENSGALT00000012394	GGA-MIR-30E-3P_L+1	55	-12.25	GO:0006099(tricarboxylic acid cycle);GO:0000287(magnesium ion binding);GO:0005525(GTP binding);GO:0016874(ligase activity);GO:0046872(metal ion binding);GO:0005739(mitochondrion);GO:0008152(metabolic process);GO:0003824(catalytic activity);GO:0005524(ATP binding);GO:0000166(nucleotide binding);GO:0005886(plasma membrane);GO:0004775(succi-te-CoA ligase );GO:0004776(succi-te-CoA ligase );GO:0006104…	ko01200(Carbon metabolism);ko00020(Citrate cycle );ko00640(Propanoate metabolism)
ENSGALG00000007652	ENSGALT00000012394	GGA-MIR-30E-5P_R+5	54	-16.46	GO:0006099(tricarboxylic acid cycle);GO:0000287(magnesium ion binding);GO:0005525(GTP binding);GO:0016874(ligase activity);GO:0046872(metal ion binding);GO:0005739(mitochondrion);GO:0008152(metabolic process);GO:0003824(catalytic activity);GO:0005524(ATP binding);GO:0000166(nucleotide binding);GO:0005886(plasma membrane);GO:0004775(succi-te-CoA ligase );GO:0004776(succi-te-CoA ligase );GO:0006104…	ko01200(Carbon metabolism);ko00020(Citrate cycle );ko00640(Propanoate metabolism)
ENSGALG00000007652	ENSGALT00000012394	GGA-MIR-7B_R+3	56	-14.09	GO:0006099(tricarboxylic acid cycle);GO:0000287(magnesium ion binding);GO:0005525(GTP binding);GO:0016874(ligase activity);GO:0046872(metal ion binding);GO:0005739(mitochondrion);GO:0008152(metabolic process);GO:0003824(catalytic activity);GO:0005524(ATP binding);GO:0000166(nucleotide binding);GO:0005886(plasma membrane);GO:0004775(succi-te-CoA ligase );GO:0004776(succi-te-CoA ligase );GO:0006104…	ko01200(Carbon metabolism);ko00020(Citrate cycle );ko00640(Propanoate metabolism)
ENSGALG00000007676	ENSGALT00000012444	GGA-MIR-7B_R+3	58	-20.73	GO:0048476(Holliday junction resolvase complex);GO:0004519(endonuclease activity);GO:0004518(nuclease activity);GO:0090305(nucleic acid phosphodiester bond hydrolysis);GO:0006281(D- repair);GO:0005634(nucleus);GO:0003677(D- binding);GO:0005720(nuclear heterochromatin);GO:0000790(nuclear chromatin);GO:0072429(response to intra-S D- damage checkpoint sig-ling);GO:0008821(crossover junction endodeox…	ko03440(Homologous recombi-tion);ko03460(Fanconi anemia pathway)
ENSGALG00000007700	ENSGALT00000012477	GGA-MIR-7B_R+3	99	-20.99	GO:1990023(mitotic spindle midzone);GO:0070062(extracellular exosome);GO:0043231(intracellular membrane-bounded organelle);GO:0030863(cortical cytoskeleton);GO:0030027(lamellipodium);GO:0008076(voltage-gated potassium channel complex);GO:0005938(cell cortex);GO:0005925(focal adhesion);GO:0005886(plasma membrane);GO:0005884(actin filament);GO:0005829(cytosol);GO:0005794(Golgi apparatus);GO:0005737…	ko04530(Tight junction)
ENSGALG00000007721	ENSGALT00000012520	GGA-MIR-10585-5P	82	-22.22	GO:0030054(cell junction);GO:0015629(actin cytoskeleton);GO:0005886(plasma membrane);GO:0005794(Golgi apparatus);GO:0072384(organelle transport along microtubule);GO:0051684(mainte-nce of Golgi location);GO:0051645(Golgi localization);GO:0051683(establishment of Golgi localization);GO:0007030(Golgi organization);GO:0005096(GTPase activator activity);GO:0043547(positive regulation of GTPase activi…	NA
ENSGALG00000007721	ENSGALT00000012520	GGA-MIR-12264-3P	73	-12.56	GO:0030054(cell junction);GO:0015629(actin cytoskeleton);GO:0005886(plasma membrane);GO:0005794(Golgi apparatus);GO:0072384(organelle transport along microtubule);GO:0051684(mainte-nce of Golgi location);GO:0051645(Golgi localization);GO:0051683(establishment of Golgi localization);GO:0007030(Golgi organization);GO:0005096(GTPase activator activity);GO:0043547(positive regulation of GTPase activi…	NA
ENSGALG00000007721	ENSGALT00000012520	GGA-MIR-145-5P_R-1	70	-20.59	GO:0030054(cell junction);GO:0015629(actin cytoskeleton);GO:0005886(plasma membrane);GO:0005794(Golgi apparatus);GO:0072384(organelle transport along microtubule);GO:0051684(mainte-nce of Golgi location);GO:0051645(Golgi localization);GO:0051683(establishment of Golgi localization);GO:0007030(Golgi organization);GO:0005096(GTPase activator activity);GO:0043547(positive regulation of GTPase activi…	NA
ENSGALG00000007721	ENSGALT00000012520	GGA-MIR-2184A-5P	79	-13.13	GO:0030054(cell junction);GO:0015629(actin cytoskeleton);GO:0005886(plasma membrane);GO:0005794(Golgi apparatus);GO:0072384(organelle transport along microtubule);GO:0051684(mainte-nce of Golgi location);GO:0051645(Golgi localization);GO:0051683(establishment of Golgi localization);GO:0007030(Golgi organization);GO:0005096(GTPase activator activity);GO:0043547(positive regulation of GTPase activi…	NA
ENSGALG00000007809	ENSGALT00000012669	GGA-MIR-1388A-3P	64	-13.48	GO:0010468(regulation of gene expression);GO:0001078(transcriptio-l repressor activity, R- polymerase II core promoter proximal region sequence-specific binding);GO:0000122(negative regulation of transcription from R- polymerase II promoter);GO:0003682(chromatin binding);GO:0007275(multicellular organism development);GO:0006357(regulation of transcription from R- polymerase II promoter);GO:000563…	NA
ENSGALG00000007835	ENSGALT00000012717	GGA-MIR-30D_R+2	97	-13.26	GO:0031119(tR- pseudouridine synthesis);GO:0009982(pseudouridine synthase activity);GO:0001522(pseudouridine synthesis);GO:0009451(R- modification);GO:0003723(R- binding)	NA
ENSGALG00000007835	ENSGALT00000012717	GGA-MIR-30E-5P_R+5	97	-16.12	GO:0031119(tR- pseudouridine synthesis);GO:0009982(pseudouridine synthase activity);GO:0001522(pseudouridine synthesis);GO:0009451(R- modification);GO:0003723(R- binding)	NA
ENSGALG00000007835	ENSGALT00000012717	GGA-MIR-6553-3P_L+1	80	-17.83	GO:0031119(tR- pseudouridine synthesis);GO:0009982(pseudouridine synthase activity);GO:0001522(pseudouridine synthesis);GO:0009451(R- modification);GO:0003723(R- binding)	NA
ENSGALG00000007837	ENSGALT00000012719	GGA-MIR-6553-3P_L+1	54	-12.81	GO:0001558(regulation of cell growth);GO:0005520(insulin-like growth factor binding);GO:0005576(extracellular region);GO:0005578(protei-ceous extracellular matrix);GO:0030198(extracellular matrix organization);GO:0005614(interstitial matrix)	NA
ENSGALG00000007848	ENSGALT00000012745	GGA-MIR-1A-3P_R+1	58	-11.79	GO:0005739(mitochondrion);GO:0005737(cytoplasm);GO:0006729(tetrahydrobiopterin biosynthetic process);GO:0042803(protein homodimerization activity);GO:0042802(identical protein binding);GO:0003874(6-pyruvoyltetrahydropterin synthase activity)	ko00790(Folate biosynthesis)
ENSGALG00000007848	ENSGALT00000012745	GGA-MIR-1C_1SS8GT	58	-11.79	GO:0005739(mitochondrion);GO:0005737(cytoplasm);GO:0006729(tetrahydrobiopterin biosynthetic process);GO:0042803(protein homodimerization activity);GO:0042802(identical protein binding);GO:0003874(6-pyruvoyltetrahydropterin synthase activity)	ko00790(Folate biosynthesis)
ENSGALG00000007861	ENSGALT00000012759	GGA-MIR-143-3P_1SS22GT	88	-19.53	GO:0016021(integral component of membrane);GO:0016020(membrane)	NA
ENSGALG00000007861	ENSGALT00000012759	GGA-MIR-146A-5P_R+1	84	-14.89	GO:0016021(integral component of membrane);GO:0016020(membrane)	NA
ENSGALG00000007861	ENSGALT00000012759	GGA-MIR-146B-3P_L+2	94	-15.65	GO:0016021(integral component of membrane);GO:0016020(membrane)	NA
ENSGALG00000007861	ENSGALT00000012759	GGA-MIR-146B-5P_R+1	85	-15.56	GO:0016021(integral component of membrane);GO:0016020(membrane)	NA
ENSGALG00000007861	ENSGALT00000012759	GGA-MIR-146C-5P_R-1	85	-16.14	GO:0016021(integral component of membrane);GO:0016020(membrane)	NA
ENSGALG00000007861	ENSGALT00000012759	GGA-MIR-2184A-5P	82	-27.23	GO:0016021(integral component of membrane);GO:0016020(membrane)	NA
ENSGALG00000007861	ENSGALT00000012759	GGA-MIR-30E-3P_L+1	85	-28.4	GO:0016021(integral component of membrane);GO:0016020(membrane)	NA
ENSGALG00000007934	ENSGALT00000012890	GGA-MIR-143-3P_1SS22GT	66	-13.53	GO:0032403(protein complex binding);GO:0043161(proteasome-mediated ubiquitin-dependent protein catabolic process);GO:0097602(cullin family protein binding);GO:0051260(protein homooligomerization);GO:0031463(Cul3-RING ubiquitin ligase complex)	NA
ENSGALG00000007952	ENSGALT00000012914	GGA-MIR-12264-3P	62	-34.45	GO:0031410(cytoplasmic vesicle);GO:0030139(endocytic vesicle);GO:0030027(lamellipodium);GO:0009897(exter-l side of plasma membrane);GO:0008180(COP9 sig-losome);GO:0005923(bicellular tight junction);GO:0001726(ruffle);GO:0005884(actin filament);GO:0051056(regulation of small GTPase mediated sig-l transduction);GO:0048514(blood vessel morphogenesis);GO:0043534(blood vessel endothelial cell migratio…	ko04530(Tight junction)
ENSGALG00000007952	ENSGALT00000012914	GGA-MIR-145-5P_R-1	52	-12.03	GO:0031410(cytoplasmic vesicle);GO:0030139(endocytic vesicle);GO:0030027(lamellipodium);GO:0009897(exter-l side of plasma membrane);GO:0008180(COP9 sig-losome);GO:0005923(bicellular tight junction);GO:0001726(ruffle);GO:0005884(actin filament);GO:0051056(regulation of small GTPase mediated sig-l transduction);GO:0048514(blood vessel morphogenesis);GO:0043534(blood vessel endothelial cell migratio…	ko04530(Tight junction)
ENSGALG00000007952	ENSGALT00000012914	GGA-MIR-191-5P_R-1	61	-27.94	GO:0031410(cytoplasmic vesicle);GO:0030139(endocytic vesicle);GO:0030027(lamellipodium);GO:0009897(exter-l side of plasma membrane);GO:0008180(COP9 sig-losome);GO:0005923(bicellular tight junction);GO:0001726(ruffle);GO:0005884(actin filament);GO:0051056(regulation of small GTPase mediated sig-l transduction);GO:0048514(blood vessel morphogenesis);GO:0043534(blood vessel endothelial cell migratio…	ko04530(Tight junction)
ENSGALG00000007952	ENSGALT00000012914	GGA-MIR-193A-5P	86	-18.66	GO:0031410(cytoplasmic vesicle);GO:0030139(endocytic vesicle);GO:0030027(lamellipodium);GO:0009897(exter-l side of plasma membrane);GO:0008180(COP9 sig-losome);GO:0005923(bicellular tight junction);GO:0001726(ruffle);GO:0005884(actin filament);GO:0051056(regulation of small GTPase mediated sig-l transduction);GO:0048514(blood vessel morphogenesis);GO:0043534(blood vessel endothelial cell migratio…	ko04530(Tight junction)
ENSGALG00000007952	ENSGALT00000012914	GGA-MIR-1A-3P_R+1	51	-14.7	GO:0031410(cytoplasmic vesicle);GO:0030139(endocytic vesicle);GO:0030027(lamellipodium);GO:0009897(exter-l side of plasma membrane);GO:0008180(COP9 sig-losome);GO:0005923(bicellular tight junction);GO:0001726(ruffle);GO:0005884(actin filament);GO:0051056(regulation of small GTPase mediated sig-l transduction);GO:0048514(blood vessel morphogenesis);GO:0043534(blood vessel endothelial cell migratio…	ko04530(Tight junction)
ENSGALG00000007952	ENSGALT00000012914	GGA-MIR-30C-1-3P_R+1	53	-14.01	GO:0031410(cytoplasmic vesicle);GO:0030139(endocytic vesicle);GO:0030027(lamellipodium);GO:0009897(exter-l side of plasma membrane);GO:0008180(COP9 sig-losome);GO:0005923(bicellular tight junction);GO:0001726(ruffle);GO:0005884(actin filament);GO:0051056(regulation of small GTPase mediated sig-l transduction);GO:0048514(blood vessel morphogenesis);GO:0043534(blood vessel endothelial cell migratio…	ko04530(Tight junction)
ENSGALG00000007952	ENSGALT00000012914	GGA-MIR-7B_R+3	79	-29.11	GO:0031410(cytoplasmic vesicle);GO:0030139(endocytic vesicle);GO:0030027(lamellipodium);GO:0009897(exter-l side of plasma membrane);GO:0008180(COP9 sig-losome);GO:0005923(bicellular tight junction);GO:0001726(ruffle);GO:0005884(actin filament);GO:0051056(regulation of small GTPase mediated sig-l transduction);GO:0048514(blood vessel morphogenesis);GO:0043534(blood vessel endothelial cell migratio…	ko04530(Tight junction)
ENSGALG00000007971	ENSGALT00000012943	GGA-MIR-145-5P_R-1	78	-14.54	GO:0016925(protein sumoylation);GO:0031386(protein tag);GO:0005634(nucleus)	ko03013(R- transport)
ENSGALG00000007971	ENSGALT00000012943	GGA-MIR-146A-5P_R+1	55	-48.82	GO:0016925(protein sumoylation);GO:0031386(protein tag);GO:0005634(nucleus)	ko03013(R- transport)
ENSGALG00000007971	ENSGALT00000012943	GGA-MIR-146B-5P_R+1	55	-64.4	GO:0016925(protein sumoylation);GO:0031386(protein tag);GO:0005634(nucleus)	ko03013(R- transport)
ENSGALG00000007971	ENSGALT00000012943	GGA-MIR-146C-5P_R-1	55	-45.63	GO:0016925(protein sumoylation);GO:0031386(protein tag);GO:0005634(nucleus)	ko03013(R- transport)
ENSGALG00000007993	ENSGALT00000012977	GGA-MIR-12264-3P	93	-35.5	GO:0035556(intracellular sig-l transduction);GO:0001764(neuron migration);GO:0007420(brain development);GO:0021766(hippocampus development);GO:0021819(layer formation in cerebral cortex);GO:0021860(pyramidal neuron development);GO:0021952(central nervous system projection neuron axonogenesis);GO:0048675(axon extension);GO:0048813(dendrite morphogenesis);GO:0005737(cytoplasm);GO:0043005(neuron pro…	NA
ENSGALG00000007993	ENSGALT00000012977	GGA-MIR-191-3P	77	-19.68	GO:0035556(intracellular sig-l transduction);GO:0001764(neuron migration);GO:0007420(brain development);GO:0021766(hippocampus development);GO:0021819(layer formation in cerebral cortex);GO:0021860(pyramidal neuron development);GO:0021952(central nervous system projection neuron axonogenesis);GO:0048675(axon extension);GO:0048813(dendrite morphogenesis);GO:0005737(cytoplasm);GO:0043005(neuron pro…	NA
ENSGALG00000007993	ENSGALT00000012977	GGA-MIR-29B-3P	77	-12.92	GO:0035556(intracellular sig-l transduction);GO:0001764(neuron migration);GO:0007420(brain development);GO:0021766(hippocampus development);GO:0021819(layer formation in cerebral cortex);GO:0021860(pyramidal neuron development);GO:0021952(central nervous system projection neuron axonogenesis);GO:0048675(axon extension);GO:0048813(dendrite morphogenesis);GO:0005737(cytoplasm);GO:0043005(neuron pro…	NA
ENSGALG00000007993	ENSGALT00000012977	GGA-MIR-30E-3P_L+1	69	-19.08	GO:0035556(intracellular sig-l transduction);GO:0001764(neuron migration);GO:0007420(brain development);GO:0021766(hippocampus development);GO:0021819(layer formation in cerebral cortex);GO:0021860(pyramidal neuron development);GO:0021952(central nervous system projection neuron axonogenesis);GO:0048675(axon extension);GO:0048813(dendrite morphogenesis);GO:0005737(cytoplasm);GO:0043005(neuron pro…	NA
ENSGALG00000008015	ENSGALT00000013007	GGA-MIR-191-5P_R-1	93	-12.86	GO:0070534(protein K63-linked ubiquiti-tion);GO:0006301(postreplication repair);GO:0061630(ubiquitin protein ligase activity);GO:0031625(ubiquitin protein ligase binding);GO:0005634(nucleus);GO:0005737(cytoplasm)	NA
ENSGALG00000008015	ENSGALT00000013007	GGA-MIR-2184A-5P	71	-51.72	GO:0070534(protein K63-linked ubiquiti-tion);GO:0006301(postreplication repair);GO:0061630(ubiquitin protein ligase activity);GO:0031625(ubiquitin protein ligase binding);GO:0005634(nucleus);GO:0005737(cytoplasm)	NA
ENSGALG00000008015	ENSGALT00000013007	GGA-MIR-29B-3P	87	-16.38	GO:0070534(protein K63-linked ubiquiti-tion);GO:0006301(postreplication repair);GO:0061630(ubiquitin protein ligase activity);GO:0031625(ubiquitin protein ligase binding);GO:0005634(nucleus);GO:0005737(cytoplasm)	NA
ENSGALG00000008043	ENSGALT00000013051	GGA-MIR-145-5P_R-1	87	-36.07	GO:0030036(actin cytoskeleton organization);GO:0015629(actin cytoskeleton);GO:0051015(actin filament binding);GO:0016020(membrane)	NA
ENSGALG00000008043	ENSGALT00000013051	GGA-MIR-1731-5P	67	-17.13	GO:0030036(actin cytoskeleton organization);GO:0015629(actin cytoskeleton);GO:0051015(actin filament binding);GO:0016020(membrane)	NA
ENSGALG00000008055	ENSGALT00000013070	GGA-MIR-10585-5P	77	-17.33	GO:0043231(intracellular membrane-bounded organelle);GO:0030133(transport vesicle);GO:0005887(integral component of plasma membrane);GO:0016192(vesicle-mediated transport);GO:0048791(calcium ion-regulated exocytosis of neurotransmitter);GO:0017158(regulation of calcium ion-dependent exocytosis);GO:0006906(vesicle fusion);GO:0030276(clathrin binding);GO:0005544(calcium-dependent phospholipid bindi…	NA
ENSGALG00000008055	ENSGALT00000013070	GGA-MIR-1388A-3P	51	-43.41	GO:0043231(intracellular membrane-bounded organelle);GO:0030133(transport vesicle);GO:0005887(integral component of plasma membrane);GO:0016192(vesicle-mediated transport);GO:0048791(calcium ion-regulated exocytosis of neurotransmitter);GO:0017158(regulation of calcium ion-dependent exocytosis);GO:0006906(vesicle fusion);GO:0030276(clathrin binding);GO:0005544(calcium-dependent phospholipid bindi…	NA
ENSGALG00000008055	ENSGALT00000013070	GGA-MIR-1388A-5P	96	-29.54	GO:0043231(intracellular membrane-bounded organelle);GO:0030133(transport vesicle);GO:0005887(integral component of plasma membrane);GO:0016192(vesicle-mediated transport);GO:0048791(calcium ion-regulated exocytosis of neurotransmitter);GO:0017158(regulation of calcium ion-dependent exocytosis);GO:0006906(vesicle fusion);GO:0030276(clathrin binding);GO:0005544(calcium-dependent phospholipid bindi…	NA
ENSGALG00000008055	ENSGALT00000013070	GGA-MIR-143-3P_1SS22GT	58	-11.59	GO:0043231(intracellular membrane-bounded organelle);GO:0030133(transport vesicle);GO:0005887(integral component of plasma membrane);GO:0016192(vesicle-mediated transport);GO:0048791(calcium ion-regulated exocytosis of neurotransmitter);GO:0017158(regulation of calcium ion-dependent exocytosis);GO:0006906(vesicle fusion);GO:0030276(clathrin binding);GO:0005544(calcium-dependent phospholipid bindi…	NA
ENSGALG00000008055	ENSGALT00000013070	GGA-MIR-1731-5P	66	-47.45	GO:0043231(intracellular membrane-bounded organelle);GO:0030133(transport vesicle);GO:0005887(integral component of plasma membrane);GO:0016192(vesicle-mediated transport);GO:0048791(calcium ion-regulated exocytosis of neurotransmitter);GO:0017158(regulation of calcium ion-dependent exocytosis);GO:0006906(vesicle fusion);GO:0030276(clathrin binding);GO:0005544(calcium-dependent phospholipid bindi…	NA
ENSGALG00000008055	ENSGALT00000013070	GGA-MIR-193A-5P	68	-46.95	GO:0043231(intracellular membrane-bounded organelle);GO:0030133(transport vesicle);GO:0005887(integral component of plasma membrane);GO:0016192(vesicle-mediated transport);GO:0048791(calcium ion-regulated exocytosis of neurotransmitter);GO:0017158(regulation of calcium ion-dependent exocytosis);GO:0006906(vesicle fusion);GO:0030276(clathrin binding);GO:0005544(calcium-dependent phospholipid bindi…	NA
ENSGALG00000008055	ENSGALT00000013070	GGA-MIR-30C-1-3P_R+1	97	-57.75	GO:0043231(intracellular membrane-bounded organelle);GO:0030133(transport vesicle);GO:0005887(integral component of plasma membrane);GO:0016192(vesicle-mediated transport);GO:0048791(calcium ion-regulated exocytosis of neurotransmitter);GO:0017158(regulation of calcium ion-dependent exocytosis);GO:0006906(vesicle fusion);GO:0030276(clathrin binding);GO:0005544(calcium-dependent phospholipid bindi…	NA
ENSGALG00000008059	ENSGALT00000013083	GGA-MIR-22-3P	80	-19.05	GO:0099053(activating sig-l cointegrator 1 complex);GO:0005634(nucleus);GO:0006355(regulation of transcription, D--templated)	NA
ENSGALG00000008072	ENSGALT00000013105	GGA-MIR-1388A-5P	55	-29.92	GO:0048749(compound eye development);GO:0030514(negative regulation of BMP sig-ling pathway);GO:0001654(eye development)	NA
ENSGALG00000008072	ENSGALT00000013105	GGA-MIR-146A-3P_R-2	74	-28.45	GO:0048749(compound eye development);GO:0030514(negative regulation of BMP sig-ling pathway);GO:0001654(eye development)	NA
ENSGALG00000008072	ENSGALT00000013105	GGA-MIR-425-5P_R+2	78	-34.93	GO:0048749(compound eye development);GO:0030514(negative regulation of BMP sig-ling pathway);GO:0001654(eye development)	NA
ENSGALG00000008097	ENSGALT00000013143	GGA-MIR-1388A-5P	79	-15.71	GO:0005737(cytoplasm);GO:0005654(nucleoplasm);GO:0005634(nucleus);GO:0040018(positive regulation of multicellular organism growth);GO:0007286(spermatid development);GO:0006376(mR- splice site selection);GO:0031369(translation initiation factor binding);GO:0003723(R- binding);GO:0003676(nucleic acid binding)	NA
ENSGALG00000008097	ENSGALT00000013143	GGA-MIR-143-3P_1SS22GT	81	-11.17	GO:0005737(cytoplasm);GO:0005654(nucleoplasm);GO:0005634(nucleus);GO:0040018(positive regulation of multicellular organism growth);GO:0007286(spermatid development);GO:0006376(mR- splice site selection);GO:0031369(translation initiation factor binding);GO:0003723(R- binding);GO:0003676(nucleic acid binding)	NA
ENSGALG00000008097	ENSGALT00000013143	GGA-MIR-145-5P_R-1	64	-19.98	GO:0005737(cytoplasm);GO:0005654(nucleoplasm);GO:0005634(nucleus);GO:0040018(positive regulation of multicellular organism growth);GO:0007286(spermatid development);GO:0006376(mR- splice site selection);GO:0031369(translation initiation factor binding);GO:0003723(R- binding);GO:0003676(nucleic acid binding)	NA
ENSGALG00000008097	ENSGALT00000013143	GGA-MIR-146A-3P_R-2	54	-24.48	GO:0005737(cytoplasm);GO:0005654(nucleoplasm);GO:0005634(nucleus);GO:0040018(positive regulation of multicellular organism growth);GO:0007286(spermatid development);GO:0006376(mR- splice site selection);GO:0031369(translation initiation factor binding);GO:0003723(R- binding);GO:0003676(nucleic acid binding)	NA
ENSGALG00000008097	ENSGALT00000013143	GGA-MIR-365-3P	66	-12.9	GO:0005737(cytoplasm);GO:0005654(nucleoplasm);GO:0005634(nucleus);GO:0040018(positive regulation of multicellular organism growth);GO:0007286(spermatid development);GO:0006376(mR- splice site selection);GO:0031369(translation initiation factor binding);GO:0003723(R- binding);GO:0003676(nucleic acid binding)	NA
ENSGALG00000008114	ENSGALT00000013171	GGA-MIR-12264-3P	57	-16.91	GO:0031966(mitochondrial membrane);GO:0015075(ion transmembrane transporter activity);GO:0034220(ion transmembrane transport);GO:0006811(ion transport);GO:0055085(transmembrane transport);GO:0005739(mitochondrion);GO:0016021(integral component of membrane);GO:0016020(membrane)	NA
ENSGALG00000008114	ENSGALT00000013171	GGA-MIR-193A-5P	95	-22.79	GO:0031966(mitochondrial membrane);GO:0015075(ion transmembrane transporter activity);GO:0034220(ion transmembrane transport);GO:0006811(ion transport);GO:0055085(transmembrane transport);GO:0005739(mitochondrion);GO:0016021(integral component of membrane);GO:0016020(membrane)	NA
ENSGALG00000008124	ENSGALT00000013188	GGA-MIR-10585-5P	82	-14.22	NA	NA
ENSGALG00000008124	ENSGALT00000013188	GGA-MIR-12264-3P	51	-16.46	NA	NA
ENSGALG00000008124	ENSGALT00000013188	GGA-MIR-145-5P_R-1	92	-38.71	NA	NA
ENSGALG00000008124	ENSGALT00000013188	GGA-MIR-1736-3P	50	-15.18	NA	NA
ENSGALG00000008124	ENSGALT00000013188	GGA-MIR-30C-1-3P_R+1	89	-22.56	NA	NA
ENSGALG00000008124	ENSGALT00000013188	GGA-MIR-6660-3P	60	-28.24	NA	NA
ENSGALG00000008152	ENSGALT00000013241	GGA-MIR-12264-3P	82	-17.96	GO:0003723(R- binding);GO:0005634(nucleus);GO:0005730(nucleolus);GO:0005829(cytosol);GO:0043234(protein complex)	NA
ENSGALG00000008152	ENSGALT00000013241	GGA-MIR-193A-5P	85	-18.31	GO:0003723(R- binding);GO:0005634(nucleus);GO:0005730(nucleolus);GO:0005829(cytosol);GO:0043234(protein complex)	NA
ENSGALG00000008152	ENSGALT00000013241	GGA-MIR-7B_R+3	81	-17.96	GO:0003723(R- binding);GO:0005634(nucleus);GO:0005730(nucleolus);GO:0005829(cytosol);GO:0043234(protein complex)	NA
ENSGALG00000008218	ENSGALT00000013377	GGA-MIR-146A-5P_R+1	65	-13.61	GO:0080008(Cul4-RING E3 ubiquitin ligase complex);GO:0043234(protein complex);GO:0031465(Cul4B-RING E3 ubiquitin ligase complex);GO:0030054(cell junction);GO:0005654(nucleoplasm);GO:0070914(UV-damage excision repair);GO:0051865(protein autoubiquiti-tion);GO:0035518(histone H2A monoubiquiti-tion);GO:0009411(response to UV);GO:0006290(pyrimidine dimer repair);GO:0000209(protein polyubiquiti-tion);G…	ko04120(Ubiquitin mediated proteolysis);ko03420(Nucleotide excision repair);ko04115(p53 sig-ling pathway)
ENSGALG00000008218	ENSGALT00000013377	GGA-MIR-146B-5P_R+1	64	-13.61	GO:0080008(Cul4-RING E3 ubiquitin ligase complex);GO:0043234(protein complex);GO:0031465(Cul4B-RING E3 ubiquitin ligase complex);GO:0030054(cell junction);GO:0005654(nucleoplasm);GO:0070914(UV-damage excision repair);GO:0051865(protein autoubiquiti-tion);GO:0035518(histone H2A monoubiquiti-tion);GO:0009411(response to UV);GO:0006290(pyrimidine dimer repair);GO:0000209(protein polyubiquiti-tion);G…	ko04120(Ubiquitin mediated proteolysis);ko03420(Nucleotide excision repair);ko04115(p53 sig-ling pathway)
ENSGALG00000008218	ENSGALT00000013377	GGA-MIR-146C-5P_R-1	65	-13.61	GO:0080008(Cul4-RING E3 ubiquitin ligase complex);GO:0043234(protein complex);GO:0031465(Cul4B-RING E3 ubiquitin ligase complex);GO:0030054(cell junction);GO:0005654(nucleoplasm);GO:0070914(UV-damage excision repair);GO:0051865(protein autoubiquiti-tion);GO:0035518(histone H2A monoubiquiti-tion);GO:0009411(response to UV);GO:0006290(pyrimidine dimer repair);GO:0000209(protein polyubiquiti-tion);G…	ko04120(Ubiquitin mediated proteolysis);ko03420(Nucleotide excision repair);ko04115(p53 sig-ling pathway)
ENSGALG00000008218	ENSGALT00000013377	GGA-MIR-191-3P	77	-13.18	GO:0080008(Cul4-RING E3 ubiquitin ligase complex);GO:0043234(protein complex);GO:0031465(Cul4B-RING E3 ubiquitin ligase complex);GO:0030054(cell junction);GO:0005654(nucleoplasm);GO:0070914(UV-damage excision repair);GO:0051865(protein autoubiquiti-tion);GO:0035518(histone H2A monoubiquiti-tion);GO:0009411(response to UV);GO:0006290(pyrimidine dimer repair);GO:0000209(protein polyubiquiti-tion);G…	ko04120(Ubiquitin mediated proteolysis);ko03420(Nucleotide excision repair);ko04115(p53 sig-ling pathway)
ENSGALG00000008218	ENSGALT00000013377	GGA-MIR-365-3P	92	-14.04	GO:0080008(Cul4-RING E3 ubiquitin ligase complex);GO:0043234(protein complex);GO:0031465(Cul4B-RING E3 ubiquitin ligase complex);GO:0030054(cell junction);GO:0005654(nucleoplasm);GO:0070914(UV-damage excision repair);GO:0051865(protein autoubiquiti-tion);GO:0035518(histone H2A monoubiquiti-tion);GO:0009411(response to UV);GO:0006290(pyrimidine dimer repair);GO:0000209(protein polyubiquiti-tion);G…	ko04120(Ubiquitin mediated proteolysis);ko03420(Nucleotide excision repair);ko04115(p53 sig-ling pathway)
ENSGALG00000008233	ENSGALT00000013400	GGA-MIR-30E-3P_L+1	60	-32.31	GO:0016020(membrane);GO:0005829(cytosol);GO:0005654(nucleoplasm);GO:0000942(condensed nuclear chromosome outer kinetochore);GO:0000778(condensed nuclear chromosome kinetochore);GO:0000777(condensed chromosome kinetochore);GO:0000776(kinetochore);GO:0051983(regulation of chromosome segregation);GO:0051754(meiotic sister chromatid cohesion, centromeric);GO:0007063(regulation of sister chromatid coh…	ko04110(Cell cycle);ko04114(Oocyte meiosis);ko04914(Progesterone-mediated oocyte maturation)
ENSGALG00000008234	ENSGALT00000013401	GGA-MIR-30E-3P_L+1	74	-15.92	GO:0016020(membrane);GO:0005813(centrosome);GO:0005664(nuclear origin of replication recognition complex);GO:0005654(nucleoplasm);GO:0000939(condensed chromosome inner kinetochore);GO:0000808(origin recognition complex);GO:0000792(heterochromatin);GO:0000785(chromatin);GO:0000784(nuclear chromosome, telomeric region);GO:0003688(D- replication origin binding);GO:0006260(D- replication);GO:0005634(…	ko04110(Cell cycle)
ENSGALG00000008241	ENSGALT00000013413	GGA-MIR-146B-3P_L+2	95	-17.4	GO:0033276(transcription factor TFTC complex);GO:0015629(actin cytoskeleton);GO:0005669(transcription factor TFIID complex);GO:0005654(nucleoplasm);GO:0005634(nucleus);GO:0000790(nuclear chromatin);GO:0006367(transcription initiation from R- polymerase II promoter);GO:0006352(D--templated transcription, initiation);GO:0046983(protein dimerization activity);GO:0044212(transcription regulatory regi…	ko03022(Basal transcription factors);ko05168(Herpes simplex infection)
ENSGALG00000008241	ENSGALT00000013413	GGA-MIR-191-5P_R-1	96	-13.01	GO:0033276(transcription factor TFTC complex);GO:0015629(actin cytoskeleton);GO:0005669(transcription factor TFIID complex);GO:0005654(nucleoplasm);GO:0005634(nucleus);GO:0000790(nuclear chromatin);GO:0006367(transcription initiation from R- polymerase II promoter);GO:0006352(D--templated transcription, initiation);GO:0046983(protein dimerization activity);GO:0044212(transcription regulatory regi…	ko03022(Basal transcription factors);ko05168(Herpes simplex infection)
ENSGALG00000008241	ENSGALT00000013413	GGA-MIR-193A-5P	75	-18.71	GO:0033276(transcription factor TFTC complex);GO:0015629(actin cytoskeleton);GO:0005669(transcription factor TFIID complex);GO:0005654(nucleoplasm);GO:0005634(nucleus);GO:0000790(nuclear chromatin);GO:0006367(transcription initiation from R- polymerase II promoter);GO:0006352(D--templated transcription, initiation);GO:0046983(protein dimerization activity);GO:0044212(transcription regulatory regi…	ko03022(Basal transcription factors);ko05168(Herpes simplex infection)
ENSGALG00000008241	ENSGALT00000013413	GGA-MIR-29B-3P	94	-17.94	GO:0033276(transcription factor TFTC complex);GO:0015629(actin cytoskeleton);GO:0005669(transcription factor TFIID complex);GO:0005654(nucleoplasm);GO:0005634(nucleus);GO:0000790(nuclear chromatin);GO:0006367(transcription initiation from R- polymerase II promoter);GO:0006352(D--templated transcription, initiation);GO:0046983(protein dimerization activity);GO:0044212(transcription regulatory regi…	ko03022(Basal transcription factors);ko05168(Herpes simplex infection)
ENSGALG00000008241	ENSGALT00000013413	GGA-MIR-365-3P	66	-39.82	GO:0033276(transcription factor TFTC complex);GO:0015629(actin cytoskeleton);GO:0005669(transcription factor TFIID complex);GO:0005654(nucleoplasm);GO:0005634(nucleus);GO:0000790(nuclear chromatin);GO:0006367(transcription initiation from R- polymerase II promoter);GO:0006352(D--templated transcription, initiation);GO:0046983(protein dimerization activity);GO:0044212(transcription regulatory regi…	ko03022(Basal transcription factors);ko05168(Herpes simplex infection)
ENSGALG00000008255	ENSGALT00000013436	GGA-MIR-6553-3P_L+1	72	-13.87	NA	NA
ENSGALG00000008272	ENSGALT00000013464	GGA-MIR-29B-3P	67	-21.52	GO:0005794(Golgi apparatus);GO:0005793(endoplasmic reticulum-Golgi intermediate compartment);GO:0005783(endoplasmic reticulum);GO:0016021(integral component of membrane);GO:0016020(membrane)	NA
ENSGALG00000008288	ENSGALT00000013487	GGA-MIR-30D_R+2	95	-13.49	GO:0016021(integral component of membrane);GO:0016020(membrane)	NA
ENSGALG00000008288	ENSGALT00000013487	GGA-MIR-30E-3P_L+1	99	-11.68	GO:0016021(integral component of membrane);GO:0016020(membrane)	NA
ENSGALG00000008288	ENSGALT00000013487	GGA-MIR-30E-5P_R+5	94	-17.06	GO:0016021(integral component of membrane);GO:0016020(membrane)	NA
ENSGALG00000008298	ENSGALT00000013512	GGA-MIR-146A-5P_R+1	66	-12.52	GO:0045671(negative regulation of osteoclast differentiation);GO:0048539(bone marrow development);GO:0005615(extracellular space)	NA
ENSGALG00000008298	ENSGALT00000013512	GGA-MIR-146B-5P_R+1	65	-13.86	GO:0045671(negative regulation of osteoclast differentiation);GO:0048539(bone marrow development);GO:0005615(extracellular space)	NA
ENSGALG00000008298	ENSGALT00000013512	GGA-MIR-146C-5P_R-1	65	-12.52	GO:0045671(negative regulation of osteoclast differentiation);GO:0048539(bone marrow development);GO:0005615(extracellular space)	NA
ENSGALG00000008298	ENSGALT00000013512	GGA-MIR-30D_R+2	87	-10.25	GO:0045671(negative regulation of osteoclast differentiation);GO:0048539(bone marrow development);GO:0005615(extracellular space)	NA
ENSGALG00000008298	ENSGALT00000013512	GGA-MIR-30E-5P_R+5	88	-11.2	GO:0045671(negative regulation of osteoclast differentiation);GO:0048539(bone marrow development);GO:0005615(extracellular space)	NA
ENSGALG00000008313	ENSGALT00000013531	GGA-MIR-12264-3P	97	-17.65	GO:0070044(sy-ptobrevin 2-S-P-25-syntaxin-1a complex);GO:0043209(myelin sheath);GO:0031201(S-RE complex);GO:0005774(vacuolar membrane);GO:0035494(S-RE complex disassembly);GO:0035249(sy-ptic transmission, glutamatergic);GO:0010807(regulation of sy-ptic vesicle priming);GO:0006886(intracellular protein transport);GO:0019905(syntaxin binding);GO:0005483(soluble NSF attachment protein activity);GO:0…	NA
ENSGALG00000008313	ENSGALT00000013531	GGA-MIR-1388A-3P	75	-18.74	GO:0070044(sy-ptobrevin 2-S-P-25-syntaxin-1a complex);GO:0043209(myelin sheath);GO:0031201(S-RE complex);GO:0005774(vacuolar membrane);GO:0035494(S-RE complex disassembly);GO:0035249(sy-ptic transmission, glutamatergic);GO:0010807(regulation of sy-ptic vesicle priming);GO:0006886(intracellular protein transport);GO:0019905(syntaxin binding);GO:0005483(soluble NSF attachment protein activity);GO:0…	NA
ENSGALG00000008313	ENSGALT00000013531	GGA-MIR-29B-3P	97	-23.81	GO:0070044(sy-ptobrevin 2-S-P-25-syntaxin-1a complex);GO:0043209(myelin sheath);GO:0031201(S-RE complex);GO:0005774(vacuolar membrane);GO:0035494(S-RE complex disassembly);GO:0035249(sy-ptic transmission, glutamatergic);GO:0010807(regulation of sy-ptic vesicle priming);GO:0006886(intracellular protein transport);GO:0019905(syntaxin binding);GO:0005483(soluble NSF attachment protein activity);GO:0…	NA
ENSGALG00000008332	ENSGALT00000013559	GGA-MIR-146A-5P_R+1	98	-30.43	GO:0072562(blood microparticle);GO:0070062(extracellular exosome);GO:0005615(extracellular space);GO:2000379(positive regulation of reactive oxygen species metabolic process);GO:1900738(positive regulation of phospholipase C-activating G-protein coupled receptor sig-ling pathway);GO:1900182(positive regulation of protein localization to nucleus);GO:0090218(positive regulation of lipid ki-se activ…	ko04080(Neuroactive ligand-receptor interaction);ko04810(Regulation of actin cytoskeleton)
ENSGALG00000008332	ENSGALT00000013559	GGA-MIR-146B-5P_R+1	98	-30.16	GO:0072562(blood microparticle);GO:0070062(extracellular exosome);GO:0005615(extracellular space);GO:2000379(positive regulation of reactive oxygen species metabolic process);GO:1900738(positive regulation of phospholipase C-activating G-protein coupled receptor sig-ling pathway);GO:1900182(positive regulation of protein localization to nucleus);GO:0090218(positive regulation of lipid ki-se activ…	ko04080(Neuroactive ligand-receptor interaction);ko04810(Regulation of actin cytoskeleton)
ENSGALG00000008332	ENSGALT00000013559	GGA-MIR-146C-5P_R-1	98	-27.94	GO:0072562(blood microparticle);GO:0070062(extracellular exosome);GO:0005615(extracellular space);GO:2000379(positive regulation of reactive oxygen species metabolic process);GO:1900738(positive regulation of phospholipase C-activating G-protein coupled receptor sig-ling pathway);GO:1900182(positive regulation of protein localization to nucleus);GO:0090218(positive regulation of lipid ki-se activ…	ko04080(Neuroactive ligand-receptor interaction);ko04810(Regulation of actin cytoskeleton)
ENSGALG00000008332	ENSGALT00000013559	GGA-MIR-7B_R+3	92	-22.54	GO:0072562(blood microparticle);GO:0070062(extracellular exosome);GO:0005615(extracellular space);GO:2000379(positive regulation of reactive oxygen species metabolic process);GO:1900738(positive regulation of phospholipase C-activating G-protein coupled receptor sig-ling pathway);GO:1900182(positive regulation of protein localization to nucleus);GO:0090218(positive regulation of lipid ki-se activ…	ko04080(Neuroactive ligand-receptor interaction);ko04810(Regulation of actin cytoskeleton)
ENSGALG00000008383	ENSGALT00000013657	GGA-MIR-2184A-5P	95	-16.31	GO:0032798(Swi5-Sfr1 complex);GO:0000724(double-strand break repair via homologous recombi-tion);GO:0006974(cellular response to D- damage stimulus);GO:0006281(D- repair);GO:0006355(regulation of transcription, D--templated);GO:0006351(transcription, D--templated);GO:0005634(nucleus);GO:0071391(cellular response to estrogen stimulus);GO:0045893(positive regulation of transcription, D--templated);…	NA
ENSGALG00000008389	ENSGALT00000013668	GGA-MIR-6660-3P	68	-36.06	GO:0016272(prefoldin complex);GO:0005844(polysome);GO:0007021(tubulin complex assembly);GO:0007017(microtubule-based process);GO:0006457(protein folding);GO:0015631(tubulin binding);GO:0005737(cytoplasm)	NA
ENSGALG00000008400	ENSGALT00000013684	GGA-MIR-12264-3P	82	-21.35	GO:0007275(multicellular organism development);GO:0005576(extracellular region);GO:0001503(ossification);GO:0001707(mesoderm formation);GO:0007435(salivary gland morphogenesis);GO:0009888(tissue development);GO:0030097(hemopoiesis);GO:0030154(cell differentiation);GO:0030509(BMP sig-ling pathway);GO:0030513(positive regulation of BMP sig-ling pathway);GO:0030514(negative regulation of BMP sig-lin…	NA
ENSGALG00000008435	ENSGALT00000013744	GGA-MIR-140-3P_L+1	56	-20.42	GO:0034605(cellular response to heat);GO:0016925(protein sumoylation);GO:0031386(protein tag);GO:0008134(transcription factor binding);GO:0005634(nucleus);GO:0005737(cytoplasm);GO:0005886(plasma membrane);GO:0016020(membrane);GO:0003723(R- binding);GO:0015459(potassium channel regulator activity);GO:0031625(ubiquitin protein ligase binding);GO:0006355(regulation of transcription, D--templated);GO…	ko03013(R- transport)
ENSGALG00000008435	ENSGALT00000013744	GGA-MIR-143-3P_1SS22GT	86	-14.71	GO:0034605(cellular response to heat);GO:0016925(protein sumoylation);GO:0031386(protein tag);GO:0008134(transcription factor binding);GO:0005634(nucleus);GO:0005737(cytoplasm);GO:0005886(plasma membrane);GO:0016020(membrane);GO:0003723(R- binding);GO:0015459(potassium channel regulator activity);GO:0031625(ubiquitin protein ligase binding);GO:0006355(regulation of transcription, D--templated);GO…	ko03013(R- transport)
ENSGALG00000008435	ENSGALT00000013744	GGA-MIR-146A-5P_R+1	94	-31.51	GO:0034605(cellular response to heat);GO:0016925(protein sumoylation);GO:0031386(protein tag);GO:0008134(transcription factor binding);GO:0005634(nucleus);GO:0005737(cytoplasm);GO:0005886(plasma membrane);GO:0016020(membrane);GO:0003723(R- binding);GO:0015459(potassium channel regulator activity);GO:0031625(ubiquitin protein ligase binding);GO:0006355(regulation of transcription, D--templated);GO…	ko03013(R- transport)
ENSGALG00000008435	ENSGALT00000013744	GGA-MIR-146B-5P_R+1	94	-34.5	GO:0034605(cellular response to heat);GO:0016925(protein sumoylation);GO:0031386(protein tag);GO:0008134(transcription factor binding);GO:0005634(nucleus);GO:0005737(cytoplasm);GO:0005886(plasma membrane);GO:0016020(membrane);GO:0003723(R- binding);GO:0015459(potassium channel regulator activity);GO:0031625(ubiquitin protein ligase binding);GO:0006355(regulation of transcription, D--templated);GO…	ko03013(R- transport)
ENSGALG00000008435	ENSGALT00000013744	GGA-MIR-146C-5P_R-1	94	-31.16	GO:0034605(cellular response to heat);GO:0016925(protein sumoylation);GO:0031386(protein tag);GO:0008134(transcription factor binding);GO:0005634(nucleus);GO:0005737(cytoplasm);GO:0005886(plasma membrane);GO:0016020(membrane);GO:0003723(R- binding);GO:0015459(potassium channel regulator activity);GO:0031625(ubiquitin protein ligase binding);GO:0006355(regulation of transcription, D--templated);GO…	ko03013(R- transport)
ENSGALG00000008470	ENSGALT00000013803	GGA-MIR-12264-3P	69	-32.07	GO:0030687(preribosome, large subunit precursor);GO:0005654(nucleoplasm);GO:0042273(ribosomal large subunit biogenesis);GO:0000466(maturation of 5-8S rR- from tricistronic rR- transcript );GO:0000463(maturation of LSU-rR- from tricistronic rR- transcript );GO:0043021(ribonucleoprotein complex binding);GO:0042254(ribosome biogenesis);GO:0070545(PeBoW complex);GO:0000460(maturation of 5-8S rR-);GO:…	NA
ENSGALG00000008473	ENSGALT00000013808	GGA-MIR-132A-5P	70	-38.01	GO:0030027(lamellipodium);GO:0005887(integral component of plasma membrane);GO:0071526(semaphorin-plexin sig-ling pathway);GO:0060976(coro-ry vasculature development);GO:0060666(dichotomous subdivision of termi-l units involved in salivary gland branching);GO:0045765(regulation of angiogenesis);GO:0043542(endothelial cell migration);GO:0035904(aorta development);GO:0032092(positive regulation of …	NA
ENSGALG00000008473	ENSGALT00000013808	GGA-MIR-1388A-5P	55	-18.09	GO:0030027(lamellipodium);GO:0005887(integral component of plasma membrane);GO:0071526(semaphorin-plexin sig-ling pathway);GO:0060976(coro-ry vasculature development);GO:0060666(dichotomous subdivision of termi-l units involved in salivary gland branching);GO:0045765(regulation of angiogenesis);GO:0043542(endothelial cell migration);GO:0035904(aorta development);GO:0032092(positive regulation of …	NA
ENSGALG00000008473	ENSGALT00000013808	GGA-MIR-22-3P	64	-38.52	GO:0030027(lamellipodium);GO:0005887(integral component of plasma membrane);GO:0071526(semaphorin-plexin sig-ling pathway);GO:0060976(coro-ry vasculature development);GO:0060666(dichotomous subdivision of termi-l units involved in salivary gland branching);GO:0045765(regulation of angiogenesis);GO:0043542(endothelial cell migration);GO:0035904(aorta development);GO:0032092(positive regulation of …	NA
ENSGALG00000008504	ENSGALT00000013852	GGA-MIR-6660-3P	91	-14.33	GO:0003723(R- binding);GO:0006397(mR- processing);GO:0003676(nucleic acid binding);GO:0005634(nucleus)	NA
ENSGALG00000008542	ENSGALT00000013918	GGA-MIR-143-3P_1SS22GT	84	-14.09	GO:0016020(membrane);GO:0014069(postsy-ptic density);GO:0005938(cell cortex);GO:0005911(cell-cell junction);GO:0005903(brush border);GO:0005886(plasma membrane);GO:0005856(cytoskeleton);GO:0005737(cytoplasm);GO:0005654(nucleoplasm);GO:0000794(condensed nuclear chromosome);GO:0005198(structural molecule activity)	NA
ENSGALG00000008542	ENSGALT00000013918	GGA-MIR-145-5P_R-1	71	-37.61	GO:0016020(membrane);GO:0014069(postsy-ptic density);GO:0005938(cell cortex);GO:0005911(cell-cell junction);GO:0005903(brush border);GO:0005886(plasma membrane);GO:0005856(cytoskeleton);GO:0005737(cytoplasm);GO:0005654(nucleoplasm);GO:0000794(condensed nuclear chromosome);GO:0005198(structural molecule activity)	NA
ENSGALG00000008542	ENSGALT00000013918	GGA-MIR-6553-3P_L+1	90	-15.13	GO:0016020(membrane);GO:0014069(postsy-ptic density);GO:0005938(cell cortex);GO:0005911(cell-cell junction);GO:0005903(brush border);GO:0005886(plasma membrane);GO:0005856(cytoskeleton);GO:0005737(cytoplasm);GO:0005654(nucleoplasm);GO:0000794(condensed nuclear chromosome);GO:0005198(structural molecule activity)	NA
ENSGALG00000008552	ENSGALT00000013930	GGA-MIR-29B-3P	60	-17.88	GO:0045121(membrane raft);GO:0005783(endoplasmic reticulum);GO:0019911(structural constituent of myelin sheath);GO:0042552(myeli-tion);GO:0008104(protein localization);GO:0001766(membrane raft polarization);GO:0016021(integral component of membrane);GO:0016020(membrane)	NA
ENSGALG00000008552	ENSGALT00000013930	GGA-MIR-425-5P_R+2	89	-16	GO:0045121(membrane raft);GO:0005783(endoplasmic reticulum);GO:0019911(structural constituent of myelin sheath);GO:0042552(myeli-tion);GO:0008104(protein localization);GO:0001766(membrane raft polarization);GO:0016021(integral component of membrane);GO:0016020(membrane)	NA
ENSGALG00000008552	ENSGALT00000013930	GGA-MIR-6660-3P	85	-22.85	GO:0045121(membrane raft);GO:0005783(endoplasmic reticulum);GO:0019911(structural constituent of myelin sheath);GO:0042552(myeli-tion);GO:0008104(protein localization);GO:0001766(membrane raft polarization);GO:0016021(integral component of membrane);GO:0016020(membrane)	NA
ENSGALG00000008584	ENSGALT00000013978	GGA-MIR-143-3P_1SS22GT	59	-14.53	GO:0005876(spindle microtubule);GO:0005730(nucleolus);GO:0045840(positive regulation of mitotic nuclear division);GO:0040001(establishment of mitotic spindle localization);GO:0007076(mitotic chromosome condensation);GO:0000281(mitotic cytokinesis);GO:0000070(mitotic sister chromatid segregation);GO:0008017(microtubule binding);GO:0003723(R- binding);GO:0005819(spindle);GO:0005874(microtubule);GO:…	NA
ENSGALG00000008584	ENSGALT00000013978	GGA-MIR-1A-3P_R+1	93	-19.34	GO:0005876(spindle microtubule);GO:0005730(nucleolus);GO:0045840(positive regulation of mitotic nuclear division);GO:0040001(establishment of mitotic spindle localization);GO:0007076(mitotic chromosome condensation);GO:0000281(mitotic cytokinesis);GO:0000070(mitotic sister chromatid segregation);GO:0008017(microtubule binding);GO:0003723(R- binding);GO:0005819(spindle);GO:0005874(microtubule);GO:…	NA
ENSGALG00000008584	ENSGALT00000013978	GGA-MIR-1C_1SS8GT	93	-14.96	GO:0005876(spindle microtubule);GO:0005730(nucleolus);GO:0045840(positive regulation of mitotic nuclear division);GO:0040001(establishment of mitotic spindle localization);GO:0007076(mitotic chromosome condensation);GO:0000281(mitotic cytokinesis);GO:0000070(mitotic sister chromatid segregation);GO:0008017(microtubule binding);GO:0003723(R- binding);GO:0005819(spindle);GO:0005874(microtubule);GO:…	NA
ENSGALG00000008631	ENSGALT00000014067	GGA-MIR-191-3P	80	-14.83	GO:0070527(platelet aggregation);GO:0070050(neuron cellular homeostasis);GO:0060068(vagi- development);GO:0051250(negative regulation of lymphocyte activation);GO:0050728(negative regulation of inflammatory response);GO:0046777(protein autophosphorylation);GO:0045824(negative regulation of in-te immune response);GO:0043524(negative regulation of neuron apoptotic process);GO:0043491(protein ki-se …	NA
ENSGALG00000008631	ENSGALT00000014067	GGA-MIR-22-3P	72	-45.24	GO:0070527(platelet aggregation);GO:0070050(neuron cellular homeostasis);GO:0060068(vagi- development);GO:0051250(negative regulation of lymphocyte activation);GO:0050728(negative regulation of inflammatory response);GO:0046777(protein autophosphorylation);GO:0045824(negative regulation of in-te immune response);GO:0043524(negative regulation of neuron apoptotic process);GO:0043491(protein ki-se …	NA
ENSGALG00000008686	ENSGALT00000014137	GGA-MIR-193A-5P	95	-17.03	GO:0005737(cytoplasm);GO:0030488(tR- methylation);GO:0008175(tR- methyltransferase activity);GO:0008168(methyltransferase activity);GO:0032259(methylation);GO:0016740(transferase activity)	NA
ENSGALG00000008686	ENSGALT00000014137	GGA-MIR-30E-3P_L+1	62	-19.14	GO:0005737(cytoplasm);GO:0030488(tR- methylation);GO:0008175(tR- methyltransferase activity);GO:0008168(methyltransferase activity);GO:0032259(methylation);GO:0016740(transferase activity)	NA
ENSGALG00000007547	ENSGALT00000014180	GGA-MIR-12264-3P	89	-34.62	GO:0070062(extracellular exosome);GO:0043005(neuron projection);GO:0031252(cell leading edge);GO:0031209(SCAR complex);GO:0030175(filopodium);GO:0030027(lamellipodium);GO:0005622(intracellular);GO:0072673(lamellipodium morphogenesis);GO:0048813(dendrite morphogenesis);GO:0035855(megakaryocyte development);GO:0018108(peptidyl-tyrosine phosphorylation);GO:0001756(somitogenesis);GO:0045296(cadherin …	NA
ENSGALG00000007547	ENSGALT00000014180	GGA-MIR-191-3P	68	-13.64	GO:0070062(extracellular exosome);GO:0043005(neuron projection);GO:0031252(cell leading edge);GO:0031209(SCAR complex);GO:0030175(filopodium);GO:0030027(lamellipodium);GO:0005622(intracellular);GO:0072673(lamellipodium morphogenesis);GO:0048813(dendrite morphogenesis);GO:0035855(megakaryocyte development);GO:0018108(peptidyl-tyrosine phosphorylation);GO:0001756(somitogenesis);GO:0045296(cadherin …	NA
ENSGALG00000007547	ENSGALT00000014180	GGA-MIR-2184A-5P	92	-12.49	GO:0070062(extracellular exosome);GO:0043005(neuron projection);GO:0031252(cell leading edge);GO:0031209(SCAR complex);GO:0030175(filopodium);GO:0030027(lamellipodium);GO:0005622(intracellular);GO:0072673(lamellipodium morphogenesis);GO:0048813(dendrite morphogenesis);GO:0035855(megakaryocyte development);GO:0018108(peptidyl-tyrosine phosphorylation);GO:0001756(somitogenesis);GO:0045296(cadherin …	NA
ENSGALG00000008763	ENSGALT00000014255	GGA-MIR-2184A-5P	75	-13.56	GO:0043234(protein complex);GO:0036064(ciliary basal body);GO:0034451(centriolar satellite);GO:0031252(cell leading edge);GO:2000145(regulation of cell motility);GO:0060271(cilium assembly);GO:0035735(intraciliary transport involved in cilium assembly);GO:0035020(regulation of Rac protein sig-l transduction);GO:0007098(centrosome cycle)	ko04520(Adherens junction)
ENSGALG00000008803	ENSGALT00000014307	GGA-MIR-6660-3P	53	-20.76	GO:0051754(meiotic sister chromatid cohesion, centromeric);GO:0000775(chromosome, centromeric region)	NA
ENSGALG00000008835	ENSGALT00000014356	GGA-MIR-146A-5P_R+1	73	-16.32	NA	NA
ENSGALG00000008835	ENSGALT00000014356	GGA-MIR-146B-5P_R+1	73	-15.8	NA	NA
ENSGALG00000008835	ENSGALT00000014356	GGA-MIR-146C-5P_R-1	73	-14.46	NA	NA
ENSGALG00000008835	ENSGALT00000014356	GGA-MIR-193A-5P	88	-22.68	NA	NA
ENSGALG00000008835	ENSGALT00000014356	GGA-MIR-2184A-5P	51	-14.07	NA	NA
ENSGALG00000008835	ENSGALT00000014356	GGA-MIR-30E-3P_L+1	75	-12.11	NA	NA
ENSGALG00000008835	ENSGALT00000014356	GGA-MIR-7B_R+3	87	-17.97	NA	NA
ENSGALG00000008844	ENSGALT00000014372	GGA-MIR-10A-5P	86	-16.31	GO:0042802(identical protein binding);GO:0055037(recycling endosome);GO:0006878(cellular copper ion homeostasis);GO:0005770(late endosome);GO:0015677(copper ion import);GO:0035434(copper ion transmembrane transport);GO:0005375(copper ion transmembrane transporter activity);GO:0016021(integral component of membrane);GO:0016020(membrane)	NA
ENSGALG00000008844	ENSGALT00000014372	GGA-MIR-12264-3P	84	-31.32	GO:0042802(identical protein binding);GO:0055037(recycling endosome);GO:0006878(cellular copper ion homeostasis);GO:0005770(late endosome);GO:0015677(copper ion import);GO:0035434(copper ion transmembrane transport);GO:0005375(copper ion transmembrane transporter activity);GO:0016021(integral component of membrane);GO:0016020(membrane)	NA
ENSGALG00000008844	ENSGALT00000014372	GGA-MIR-140-3P_L+1	87	-16.51	GO:0042802(identical protein binding);GO:0055037(recycling endosome);GO:0006878(cellular copper ion homeostasis);GO:0005770(late endosome);GO:0015677(copper ion import);GO:0035434(copper ion transmembrane transport);GO:0005375(copper ion transmembrane transporter activity);GO:0016021(integral component of membrane);GO:0016020(membrane)	NA
ENSGALG00000008844	ENSGALT00000014372	GGA-MIR-191-3P	81	-34.31	GO:0042802(identical protein binding);GO:0055037(recycling endosome);GO:0006878(cellular copper ion homeostasis);GO:0005770(late endosome);GO:0015677(copper ion import);GO:0035434(copper ion transmembrane transport);GO:0005375(copper ion transmembrane transporter activity);GO:0016021(integral component of membrane);GO:0016020(membrane)	NA
ENSGALG00000008844	ENSGALT00000014372	GGA-MIR-2184A-5P	77	-12.1	GO:0042802(identical protein binding);GO:0055037(recycling endosome);GO:0006878(cellular copper ion homeostasis);GO:0005770(late endosome);GO:0015677(copper ion import);GO:0035434(copper ion transmembrane transport);GO:0005375(copper ion transmembrane transporter activity);GO:0016021(integral component of membrane);GO:0016020(membrane)	NA
ENSGALG00000008844	ENSGALT00000014372	GGA-MIR-22-3P	80	-19.62	GO:0042802(identical protein binding);GO:0055037(recycling endosome);GO:0006878(cellular copper ion homeostasis);GO:0005770(late endosome);GO:0015677(copper ion import);GO:0035434(copper ion transmembrane transport);GO:0005375(copper ion transmembrane transporter activity);GO:0016021(integral component of membrane);GO:0016020(membrane)	NA
ENSGALG00000008844	ENSGALT00000014372	GGA-MIR-30D_R+2	92	-21.07	GO:0042802(identical protein binding);GO:0055037(recycling endosome);GO:0006878(cellular copper ion homeostasis);GO:0005770(late endosome);GO:0015677(copper ion import);GO:0035434(copper ion transmembrane transport);GO:0005375(copper ion transmembrane transporter activity);GO:0016021(integral component of membrane);GO:0016020(membrane)	NA
ENSGALG00000008844	ENSGALT00000014372	GGA-MIR-30E-5P_R+5	92	-12.26	GO:0042802(identical protein binding);GO:0055037(recycling endosome);GO:0006878(cellular copper ion homeostasis);GO:0005770(late endosome);GO:0015677(copper ion import);GO:0035434(copper ion transmembrane transport);GO:0005375(copper ion transmembrane transporter activity);GO:0016021(integral component of membrane);GO:0016020(membrane)	NA
ENSGALG00000008867	ENSGALT00000014405	GGA-MIR-1388A-5P	76	-14.95	NA	NA
ENSGALG00000008867	ENSGALT00000014405	GGA-MIR-145-5P_R-1	94	-12.2	NA	NA
ENSGALG00000008867	ENSGALT00000014405	GGA-MIR-146B-3P_L+2	91	-24.3	NA	NA
ENSGALG00000008883	ENSGALT00000014436	GGA-MIR-191-5P_R-1	73	-31.07	GO:0070369(beta-catenin-TCF7L2 complex);GO:0032993(protein-D- complex);GO:0005654(nucleoplasm);GO:0005634(nucleus);GO:0000790(nuclear chromatin);GO:0090090(negative regulation of canonical Wnt sig-ling pathway);GO:0060070(canonical Wnt sig-ling pathway);GO:0051897(positive regulation of protein ki-se B sig-ling);GO:0048660(regulation of smooth muscle cell proliferation);GO:0048625(myoblast fate c…	ko04310(Wnt sig-ling pathway);ko04520(Adherens junction);ko04916(Melanogenesis)
ENSGALG00000008974	ENSGALT00000014598	GGA-MIR-1A-3P_R+1	83	-11.23	GO:0048471(perinuclear region of cytoplasm);GO:0044297(cell body);GO:0005925(focal adhesion);GO:0005813(centrosome);GO:0005794(Golgi apparatus);GO:0005776(autophagosome);GO:0005654(nucleoplasm);GO:0071108(protein K48-linked deubiquiti-tion);GO:0070536(protein K63-linked deubiquiti-tion);GO:0051298(centrosome duplication);GO:0050821(protein stabilization);GO:0032092(positive regulation of protein …	NA
ENSGALG00000008974	ENSGALT00000014598	GGA-MIR-1C_1SS8GT	85	-13.76	GO:0048471(perinuclear region of cytoplasm);GO:0044297(cell body);GO:0005925(focal adhesion);GO:0005813(centrosome);GO:0005794(Golgi apparatus);GO:0005776(autophagosome);GO:0005654(nucleoplasm);GO:0071108(protein K48-linked deubiquiti-tion);GO:0070536(protein K63-linked deubiquiti-tion);GO:0051298(centrosome duplication);GO:0050821(protein stabilization);GO:0032092(positive regulation of protein …	NA
ENSGALG00000008974	ENSGALT00000014598	GGA-MIR-365-3P	97	-12.45	GO:0048471(perinuclear region of cytoplasm);GO:0044297(cell body);GO:0005925(focal adhesion);GO:0005813(centrosome);GO:0005794(Golgi apparatus);GO:0005776(autophagosome);GO:0005654(nucleoplasm);GO:0071108(protein K48-linked deubiquiti-tion);GO:0070536(protein K63-linked deubiquiti-tion);GO:0051298(centrosome duplication);GO:0050821(protein stabilization);GO:0032092(positive regulation of protein …	NA
ENSGALG00000009016	ENSGALT00000014668	GGA-MIR-12264-3P	60	-17.23	NA	NA
ENSGALG00000009016	ENSGALT00000014668	GGA-MIR-29B-3P	66	-17.99	NA	NA
ENSGALG00000009016	ENSGALT00000014668	GGA-MIR-30D_R+2	54	-11.99	NA	NA
ENSGALG00000009016	ENSGALT00000014668	GGA-MIR-30E-5P_R+5	60	-14.2	NA	NA
ENSGALG00000009023	ENSGALT00000014681	GGA-MIR-1736-3P	93	-15.78	GO:0035267(NuA4 histone acetyltransferase complex);GO:0032777(Piccolo NuA4 histone acetyltransferase complex);GO:0005634(nucleus);GO:0000812(Swr1 complex);GO:0043968(histone H2A acetylation);GO:0043967(histone H4 acetylation);GO:0035064(methylated histone binding);GO:0043065(positive regulation of apoptotic process);GO:0004402(histone acetyltransferase activity);GO:0016569(covalent chromatin modi…	NA
ENSGALG00000009023	ENSGALT00000014681	GGA-MIR-365-3P	66	-11.33	GO:0035267(NuA4 histone acetyltransferase complex);GO:0032777(Piccolo NuA4 histone acetyltransferase complex);GO:0005634(nucleus);GO:0000812(Swr1 complex);GO:0043968(histone H2A acetylation);GO:0043967(histone H4 acetylation);GO:0035064(methylated histone binding);GO:0043065(positive regulation of apoptotic process);GO:0004402(histone acetyltransferase activity);GO:0016569(covalent chromatin modi…	NA
ENSGALG00000009029	ENSGALT00000014690	GGA-MIR-145-5P_R-1	84	-14.4	GO:0005887(integral component of plasma membrane);GO:0045765(regulation of angiogenesis);GO:0010842(reti- layer formation);GO:0007166(cell surface receptor sig-ling pathway);GO:0001525(angiogenesis);GO:0005886(plasma membrane);GO:0016021(integral component of membrane);GO:0016020(membrane)	NA
ENSGALG00000009029	ENSGALT00000014690	GGA-MIR-146A-5P_R+1	67	-11.07	GO:0005887(integral component of plasma membrane);GO:0045765(regulation of angiogenesis);GO:0010842(reti- layer formation);GO:0007166(cell surface receptor sig-ling pathway);GO:0001525(angiogenesis);GO:0005886(plasma membrane);GO:0016021(integral component of membrane);GO:0016020(membrane)	NA
ENSGALG00000009029	ENSGALT00000014690	GGA-MIR-146C-5P_R-1	67	-10.49	GO:0005887(integral component of plasma membrane);GO:0045765(regulation of angiogenesis);GO:0010842(reti- layer formation);GO:0007166(cell surface receptor sig-ling pathway);GO:0001525(angiogenesis);GO:0005886(plasma membrane);GO:0016021(integral component of membrane);GO:0016020(membrane)	NA
ENSGALG00000009029	ENSGALT00000014690	GGA-MIR-2184A-5P	98	-30.47	GO:0005887(integral component of plasma membrane);GO:0045765(regulation of angiogenesis);GO:0010842(reti- layer formation);GO:0007166(cell surface receptor sig-ling pathway);GO:0001525(angiogenesis);GO:0005886(plasma membrane);GO:0016021(integral component of membrane);GO:0016020(membrane)	NA
ENSGALG00000009029	ENSGALT00000014690	GGA-MIR-30E-3P_L+1	83	-27.19	GO:0005887(integral component of plasma membrane);GO:0045765(regulation of angiogenesis);GO:0010842(reti- layer formation);GO:0007166(cell surface receptor sig-ling pathway);GO:0001525(angiogenesis);GO:0005886(plasma membrane);GO:0016021(integral component of membrane);GO:0016020(membrane)	NA
ENSGALG00000009029	ENSGALT00000014690	GGA-MIR-7B_R+3	83	-70.04	GO:0005887(integral component of plasma membrane);GO:0045765(regulation of angiogenesis);GO:0010842(reti- layer formation);GO:0007166(cell surface receptor sig-ling pathway);GO:0001525(angiogenesis);GO:0005886(plasma membrane);GO:0016021(integral component of membrane);GO:0016020(membrane)	NA
ENSGALG00000009056	ENSGALT00000014742	GGA-MIR-145-5P_R-1	87	-31.2	GO:0016020(membrane);GO:0005829(cytosol);GO:0005783(endoplasmic reticulum);GO:0016746(transferase activity, transferring acyl groups);GO:0016024(CDP-diacylglycerol biosynthetic process);GO:0008654(phospholipid biosynthetic process);GO:0003841(1-acylglycerol-3-phosphate O-acyltransferase activity);GO:0006629(lipid metabolic process);GO:0005789(endoplasmic reticulum membrane);GO:0007275(multicellul…	ko00561(Glycerolipid metabolism);ko00564(Glycerophospholipid metabolism)
ENSGALG00000009056	ENSGALT00000014742	GGA-MIR-1736-3P	78	-14.47	GO:0016020(membrane);GO:0005829(cytosol);GO:0005783(endoplasmic reticulum);GO:0016746(transferase activity, transferring acyl groups);GO:0016024(CDP-diacylglycerol biosynthetic process);GO:0008654(phospholipid biosynthetic process);GO:0003841(1-acylglycerol-3-phosphate O-acyltransferase activity);GO:0006629(lipid metabolic process);GO:0005789(endoplasmic reticulum membrane);GO:0007275(multicellul…	ko00561(Glycerolipid metabolism);ko00564(Glycerophospholipid metabolism)
ENSGALG00000009056	ENSGALT00000014742	GGA-MIR-191-5P_R-1	73	-16.03	GO:0016020(membrane);GO:0005829(cytosol);GO:0005783(endoplasmic reticulum);GO:0016746(transferase activity, transferring acyl groups);GO:0016024(CDP-diacylglycerol biosynthetic process);GO:0008654(phospholipid biosynthetic process);GO:0003841(1-acylglycerol-3-phosphate O-acyltransferase activity);GO:0006629(lipid metabolic process);GO:0005789(endoplasmic reticulum membrane);GO:0007275(multicellul…	ko00561(Glycerolipid metabolism);ko00564(Glycerophospholipid metabolism)
ENSGALG00000009056	ENSGALT00000014742	GGA-MIR-7B_R+3	78	-49.1	GO:0016020(membrane);GO:0005829(cytosol);GO:0005783(endoplasmic reticulum);GO:0016746(transferase activity, transferring acyl groups);GO:0016024(CDP-diacylglycerol biosynthetic process);GO:0008654(phospholipid biosynthetic process);GO:0003841(1-acylglycerol-3-phosphate O-acyltransferase activity);GO:0006629(lipid metabolic process);GO:0005789(endoplasmic reticulum membrane);GO:0007275(multicellul…	ko00561(Glycerolipid metabolism);ko00564(Glycerophospholipid metabolism)
ENSGALG00000009062	ENSGALT00000014750	GGA-MIR-193A-5P	71	-19.23	GO:0005886(plasma membrane);GO:0005829(cytosol);GO:0005737(cytoplasm);GO:0005634(nucleus);GO:0000308(cytoplasmic cyclin-dependent protein ki-se holoenzyme complex);GO:0051726(regulation of cell cycle);GO:0060828(regulation of canonical Wnt sig-ling pathway);GO:0000086(G2/M transition of mitotic cell cycle);GO:0030332(cyclin binding);GO:0004693(cyclin-dependent protein serine/threonine ki-se activ…	NA
ENSGALG00000009066	ENSGALT00000014754	GGA-MIR-12264-3P	93	-16.44	GO:0005250(A-type );GO:0016021(integral component of membrane);GO:0051260(protein homooligomerization);GO:0034765(regulation of ion transmembrane transport);GO:0005244(voltage-gated ion channel activity);GO:0008076(voltage-gated potassium channel complex);GO:0071805(potassium ion transmembrane transport);GO:0006813(potassium ion transport);GO:0006811(ion transport);GO:0005267(potassium channel ac…	NA
ENSGALG00000009066	ENSGALT00000014754	GGA-MIR-1A-3P_R+1	85	-12.27	GO:0005250(A-type );GO:0016021(integral component of membrane);GO:0051260(protein homooligomerization);GO:0034765(regulation of ion transmembrane transport);GO:0005244(voltage-gated ion channel activity);GO:0008076(voltage-gated potassium channel complex);GO:0071805(potassium ion transmembrane transport);GO:0006813(potassium ion transport);GO:0006811(ion transport);GO:0005267(potassium channel ac…	NA
ENSGALG00000009066	ENSGALT00000014754	GGA-MIR-1C_1SS8GT	85	-12.97	GO:0005250(A-type );GO:0016021(integral component of membrane);GO:0051260(protein homooligomerization);GO:0034765(regulation of ion transmembrane transport);GO:0005244(voltage-gated ion channel activity);GO:0008076(voltage-gated potassium channel complex);GO:0071805(potassium ion transmembrane transport);GO:0006813(potassium ion transport);GO:0006811(ion transport);GO:0005267(potassium channel ac…	NA
ENSGALG00000009071	ENSGALT00000014763	GGA-MIR-146A-3P_R-2	73	-19.25	GO:0005694(chromosome);GO:0045087(in-te immune response);GO:0002376(immune system process);GO:0005737(cytoplasm);GO:0006355(regulation of transcription, D--templated);GO:0006351(transcription, D--templated);GO:0005634(nucleus);GO:0045638(negative regulation of myeloid cell differentiation);GO:0045578(negative regulation of B cell differentiation);GO:0032392(D- geometric change);GO:0008301(D- bind…	NA
ENSGALG00000009071	ENSGALT00000014763	GGA-MIR-30E-3P_L+1	61	-10.56	GO:0005694(chromosome);GO:0045087(in-te immune response);GO:0002376(immune system process);GO:0005737(cytoplasm);GO:0006355(regulation of transcription, D--templated);GO:0006351(transcription, D--templated);GO:0005634(nucleus);GO:0045638(negative regulation of myeloid cell differentiation);GO:0045578(negative regulation of B cell differentiation);GO:0032392(D- geometric change);GO:0008301(D- bind…	NA
ENSGALG00000009111	ENSGALT00000014837	GGA-MIR-140-3P_L+1	97	-18.44	GO:0070652(HAUS complex);GO:0005876(spindle microtubule);GO:0005813(centrosome);GO:0051225(spindle assembly);GO:0031023(microtubule organizing center organization);GO:0007098(centrosome cycle)	NA
ENSGALG00000009158	ENSGALT00000014921	GGA-MIR-10585-5P	71	-10.81	GO:0070062(extracellular exosome);GO:0042641(actomyosin);GO:0031532(actin cytoskeleton reorganization);GO:0031032(actomyosin structure organization);GO:0016477(cell migration);GO:0006468(protein phosphorylation);GO:0042802(identical protein binding);GO:0005524(ATP binding);GO:0004674(protein serine/threonine ki-se activity);GO:0000287(magnesium ion binding);GO:0030036(actin cytoskeleton organizat…	NA
ENSGALG00000009158	ENSGALT00000014921	GGA-MIR-6660-3P	93	-23.06	GO:0070062(extracellular exosome);GO:0042641(actomyosin);GO:0031532(actin cytoskeleton reorganization);GO:0031032(actomyosin structure organization);GO:0016477(cell migration);GO:0006468(protein phosphorylation);GO:0042802(identical protein binding);GO:0005524(ATP binding);GO:0004674(protein serine/threonine ki-se activity);GO:0000287(magnesium ion binding);GO:0030036(actin cytoskeleton organizat…	NA
ENSGALG00000009173	ENSGALT00000014943	GGA-MIR-1388A-3P	97	-19.98	GO:0070062(extracellular exosome);GO:0007399(nervous system development);GO:0004872(receptor activity);GO:0031225(anchored component of membrane);GO:0005886(plasma membrane);GO:0016020(membrane)	NA
ENSGALG00000009173	ENSGALT00000014943	GGA-MIR-1A-3P_R+1	90	-15.96	GO:0070062(extracellular exosome);GO:0007399(nervous system development);GO:0004872(receptor activity);GO:0031225(anchored component of membrane);GO:0005886(plasma membrane);GO:0016020(membrane)	NA
ENSGALG00000009173	ENSGALT00000014943	GGA-MIR-1C_1SS8GT	90	-18.81	GO:0070062(extracellular exosome);GO:0007399(nervous system development);GO:0004872(receptor activity);GO:0031225(anchored component of membrane);GO:0005886(plasma membrane);GO:0016020(membrane)	NA
ENSGALG00000009173	ENSGALT00000014943	GGA-MIR-30D_R+2	62	-30.78	GO:0070062(extracellular exosome);GO:0007399(nervous system development);GO:0004872(receptor activity);GO:0031225(anchored component of membrane);GO:0005886(plasma membrane);GO:0016020(membrane)	NA
ENSGALG00000009173	ENSGALT00000014943	GGA-MIR-30E-5P_R+5	60	-31.35	GO:0070062(extracellular exosome);GO:0007399(nervous system development);GO:0004872(receptor activity);GO:0031225(anchored component of membrane);GO:0005886(plasma membrane);GO:0016020(membrane)	NA
ENSGALG00000009195	ENSGALT00000014975	GGA-MIR-2184A-5P	97	-10.44	GO:0097362(MCM8-MCM9 complex);GO:0048232(male gamete generation);GO:0005634(nucleus);GO:0007292(female gamete generation);GO:0006974(cellular response to D- damage stimulus);GO:0000724(double-strand break repair via homologous recombi-tion);GO:0006270(D- replication initiation);GO:0004386(helicase activity);GO:0006281(D- repair);GO:0016787(hydrolase activity);GO:0003677(D- binding);GO:0005524(ATP…	NA
ENSGALG00000009195	ENSGALT00000014975	GGA-MIR-7B_R+3	86	-18.49	GO:0097362(MCM8-MCM9 complex);GO:0048232(male gamete generation);GO:0005634(nucleus);GO:0007292(female gamete generation);GO:0006974(cellular response to D- damage stimulus);GO:0000724(double-strand break repair via homologous recombi-tion);GO:0006270(D- replication initiation);GO:0004386(helicase activity);GO:0006281(D- repair);GO:0016787(hydrolase activity);GO:0003677(D- binding);GO:0005524(ATP…	NA
ENSGALG00000009224	ENSGALT00000015011	GGA-MIR-146A-5P_R+1	90	-14.02	GO:0030992(intraciliary transport particle B);GO:0005929(cilium);GO:0060271(cilium assembly);GO:0042073(intraciliary transport)	NA
ENSGALG00000009224	ENSGALT00000015011	GGA-MIR-146B-5P_R+1	90	-14.02	GO:0030992(intraciliary transport particle B);GO:0005929(cilium);GO:0060271(cilium assembly);GO:0042073(intraciliary transport)	NA
ENSGALG00000009224	ENSGALT00000015011	GGA-MIR-146C-5P_R-1	90	-14.02	GO:0030992(intraciliary transport particle B);GO:0005929(cilium);GO:0060271(cilium assembly);GO:0042073(intraciliary transport)	NA
ENSGALG00000009233	ENSGALT00000015028	GGA-MIR-1388A-3P	63	-16.22	GO:0017053(transcriptio-l repressor complex);GO:0006351(transcription, D--templated);GO:0007049(cell cycle);GO:0005654(nucleoplasm)	ko04218(Cellular senescence)
ENSGALG00000009293	ENSGALT00000015119	GGA-MIR-10585-5P	99	-14.7	GO:0050770(regulation of axonogenesis);GO:0043087(regulation of GTPase activity);GO:0008045(motor neuron axon guidance);GO:0046875(ephrin receptor binding);GO:0051056(regulation of small GTPase mediated sig-l transduction);GO:0005096(GTPase activator activity);GO:0043547(positive regulation of GTPase activity);GO:0005622(intracellular);GO:0046872(metal ion binding);GO:0035556(intracellular sig-l …	NA
ENSGALG00000009332	ENSGALT00000015198	GGA-MIR-143-3P_1SS22GT	61	-35.85	GO:0016607(nuclear speck);GO:0042981(regulation of apoptotic process);GO:0000381(regulation of alter-tive mR- splicing, via spliceosome);GO:0003729(mR- binding);GO:0003723(R- binding);GO:0005681(spliceosomal complex);GO:0006397(mR- processing);GO:0003676(nucleic acid binding)	ko03040(Spliceosome)
ENSGALG00000009355	ENSGALT00000015235	GGA-MIR-30E-3P_L+1	77	-10.96	GO:0070062(extracellular exosome);GO:0045178(basal part of cell);GO:0043209(myelin sheath);GO:0005923(bicellular tight junction);GO:0008366(axon ensheathment);GO:0007155(cell adhesion);GO:0007283(spermatogenesis);GO:0030054(cell junction);GO:0005198(structural molecule activity);GO:0005886(plasma membrane);GO:0016021(integral component of membrane);GO:0016020(membrane)	ko04514(Cell adhesion molecules );ko04530(Tight junction)
ENSGALG00000009355	ENSGALT00000015235	GGA-MIR-6553-3P_L+1	87	-10.82	GO:0070062(extracellular exosome);GO:0045178(basal part of cell);GO:0043209(myelin sheath);GO:0005923(bicellular tight junction);GO:0008366(axon ensheathment);GO:0007155(cell adhesion);GO:0007283(spermatogenesis);GO:0030054(cell junction);GO:0005198(structural molecule activity);GO:0005886(plasma membrane);GO:0016021(integral component of membrane);GO:0016020(membrane)	ko04514(Cell adhesion molecules );ko04530(Tight junction)
ENSGALG00000009364	ENSGALT00000015251	GGA-MIR-2184A-5P	70	-28.81	GO:0004697(protein ki-se C activity);GO:0005622(intracellular);GO:0046872(metal ion binding);GO:0035556(intracellular sig-l transduction);GO:0006468(protein phosphorylation);GO:0016740(transferase activity);GO:0005524(ATP binding);GO:0004674(protein serine/threonine ki-se activity);GO:0004672(protein ki-se activity);GO:0000166(nucleotide binding);GO:0016310(phosphorylation);GO:0016301(ki-se activ…	ko04144(Endocytosis);ko04530(Tight junction);ko04910(Insulin sig-ling pathway)
ENSGALG00000009364	ENSGALT00000015251	GGA-MIR-22-3P	93	-14.68	GO:0004697(protein ki-se C activity);GO:0005622(intracellular);GO:0046872(metal ion binding);GO:0035556(intracellular sig-l transduction);GO:0006468(protein phosphorylation);GO:0016740(transferase activity);GO:0005524(ATP binding);GO:0004674(protein serine/threonine ki-se activity);GO:0004672(protein ki-se activity);GO:0000166(nucleotide binding);GO:0016310(phosphorylation);GO:0016301(ki-se activ…	ko04144(Endocytosis);ko04530(Tight junction);ko04910(Insulin sig-ling pathway)
ENSGALG00000009364	ENSGALT00000015251	GGA-MIR-365-3P	55	-28.65	GO:0004697(protein ki-se C activity);GO:0005622(intracellular);GO:0046872(metal ion binding);GO:0035556(intracellular sig-l transduction);GO:0006468(protein phosphorylation);GO:0016740(transferase activity);GO:0005524(ATP binding);GO:0004674(protein serine/threonine ki-se activity);GO:0004672(protein ki-se activity);GO:0000166(nucleotide binding);GO:0016310(phosphorylation);GO:0016301(ki-se activ…	ko04144(Endocytosis);ko04530(Tight junction);ko04910(Insulin sig-ling pathway)
ENSGALG00000009364	ENSGALT00000015251	GGA-MIR-6553-3P_L+1	52	-15.77	GO:0004697(protein ki-se C activity);GO:0005622(intracellular);GO:0046872(metal ion binding);GO:0035556(intracellular sig-l transduction);GO:0006468(protein phosphorylation);GO:0016740(transferase activity);GO:0005524(ATP binding);GO:0004674(protein serine/threonine ki-se activity);GO:0004672(protein ki-se activity);GO:0000166(nucleotide binding);GO:0016310(phosphorylation);GO:0016301(ki-se activ…	ko04144(Endocytosis);ko04530(Tight junction);ko04910(Insulin sig-ling pathway)
ENSGALG00000009373	ENSGALT00000015270	GGA-MIR-1388A-5P	98	-10.84	GO:0051603(proteolysis involved in cellular protein catabolic process);GO:0005764(lysosome);GO:0004197(cysteine-type endopeptidase activity);GO:0008234(cysteine-type peptidase activity);GO:0006508(proteolysis);GO:0016787(hydrolase activity);GO:0008233(peptidase activity);GO:0005615(extracellular space)	ko04142(Lysosome);ko04210(Apoptosis)
ENSGALG00000009373	ENSGALT00000015270	GGA-MIR-6660-3P	58	-17.84	GO:0051603(proteolysis involved in cellular protein catabolic process);GO:0005764(lysosome);GO:0004197(cysteine-type endopeptidase activity);GO:0008234(cysteine-type peptidase activity);GO:0006508(proteolysis);GO:0016787(hydrolase activity);GO:0008233(peptidase activity);GO:0005615(extracellular space)	ko04142(Lysosome);ko04210(Apoptosis)
ENSGALG00000009373	ENSGALT00000015270	GGA-MIR-7B_R+3	80	-35.53	GO:0051603(proteolysis involved in cellular protein catabolic process);GO:0005764(lysosome);GO:0004197(cysteine-type endopeptidase activity);GO:0008234(cysteine-type peptidase activity);GO:0006508(proteolysis);GO:0016787(hydrolase activity);GO:0008233(peptidase activity);GO:0005615(extracellular space)	ko04142(Lysosome);ko04210(Apoptosis)
ENSGALG00000009379	ENSGALT00000015276	GGA-MIR-145-5P_R-1	92	-18.01	GO:0016020(membrane);GO:0006620(posttranslatio-l protein targeting to endoplasmic reticulum membrane);GO:0015031(protein transport);GO:0006810(transport);GO:0008565(protein transporter activity);GO:0005789(endoplasmic reticulum membrane);GO:0005783(endoplasmic reticulum);GO:0016021(integral component of membrane)	ko03060(Protein export);ko04141(Protein processing in endoplasmic reticulum)
ENSGALG00000009379	ENSGALT00000015276	GGA-MIR-1731-5P	93	-18.74	GO:0016020(membrane);GO:0006620(posttranslatio-l protein targeting to endoplasmic reticulum membrane);GO:0015031(protein transport);GO:0006810(transport);GO:0008565(protein transporter activity);GO:0005789(endoplasmic reticulum membrane);GO:0005783(endoplasmic reticulum);GO:0016021(integral component of membrane)	ko03060(Protein export);ko04141(Protein processing in endoplasmic reticulum)
ENSGALG00000009379	ENSGALT00000015276	GGA-MIR-1A-3P_R+1	94	-12.17	GO:0016020(membrane);GO:0006620(posttranslatio-l protein targeting to endoplasmic reticulum membrane);GO:0015031(protein transport);GO:0006810(transport);GO:0008565(protein transporter activity);GO:0005789(endoplasmic reticulum membrane);GO:0005783(endoplasmic reticulum);GO:0016021(integral component of membrane)	ko03060(Protein export);ko04141(Protein processing in endoplasmic reticulum)
ENSGALG00000009379	ENSGALT00000015276	GGA-MIR-1C_1SS8GT	94	-13.51	GO:0016020(membrane);GO:0006620(posttranslatio-l protein targeting to endoplasmic reticulum membrane);GO:0015031(protein transport);GO:0006810(transport);GO:0008565(protein transporter activity);GO:0005789(endoplasmic reticulum membrane);GO:0005783(endoplasmic reticulum);GO:0016021(integral component of membrane)	ko03060(Protein export);ko04141(Protein processing in endoplasmic reticulum)
ENSGALG00000009379	ENSGALT00000015276	GGA-MIR-30E-3P_L+1	54	-12.33	GO:0016020(membrane);GO:0006620(posttranslatio-l protein targeting to endoplasmic reticulum membrane);GO:0015031(protein transport);GO:0006810(transport);GO:0008565(protein transporter activity);GO:0005789(endoplasmic reticulum membrane);GO:0005783(endoplasmic reticulum);GO:0016021(integral component of membrane)	ko03060(Protein export);ko04141(Protein processing in endoplasmic reticulum)
ENSGALG00000009399	ENSGALT00000015310	GGA-MIR-145-5P_R-1	99	-12.65	GO:0005654(nucleoplasm);GO:0005634(nucleus);GO:0043565(sequence-specific D- binding);GO:0003700(transcription factor activity, sequence-specific D- binding);GO:0006355(regulation of transcription, D--templated);GO:0008270(zinc ion binding);GO:0031497(chromatin assembly)	NA
ENSGALG00000009405	ENSGALT00000015320	GGA-MIR-6660-3P	81	-18.69	GO:0035235(ionotropic glutamate receptor sig-ling pathway);GO:0004970(ionotropic glutamate receptor activity);GO:0005234(extracellular-glutamate-gated ion channel activity);GO:0045211(postsy-ptic membrane);GO:0060079(excitatory postsy-ptic potential);GO:0045202(sy-pse);GO:0030054(cell junction);GO:0004872(receptor activity);GO:0006811(ion transport);GO:0034220(ion transmembrane transport);GO:0005…	ko04080(Neuroactive ligand-receptor interaction)
ENSGALG00000009421	ENSGALT00000015342	GGA-MIR-140-3P_L+1	82	-25.5	GO:0005829(cytosol);GO:0005730(nucleolus);GO:0005634(nucleus);GO:0003723(R- binding);GO:0003676(nucleic acid binding)	ko03040(Spliceosome);ko05168(Herpes simplex infection)
ENSGALG00000009424	ENSGALT00000015345	GGA-MIR-2184A-5P	84	-14.7	GO:0060501(positive regulation of epithelial cell proliferation involved in lung morphogenesis);GO:0060013(righting reflex);GO:0050679(positive regulation of epithelial cell proliferation);GO:0048745(smooth muscle tissue development);GO:0048286(lung alveolus development);GO:0045892(negative regulation of transcription, D--templated);GO:0042297(vocal learning);GO:0043010(camera-type eye developmen…	NA
ENSGALG00000009475	ENSGALT00000015427	GGA-MIR-6553-3P_L+1	85	-15.84	NA	NA
ENSGALG00000009476	ENSGALT00000015428	GGA-MIR-10585-5P	53	-38.71	GO:0010389(regulation of G2/M transition of mitotic cell cycle);GO:0010033(response to organic substance);GO:0008284(positive regulation of cell proliferation);GO:0000307(cyclin-dependent protein ki-se holoenzyme complex);GO:0000082(G1/S transition of mitotic cell cycle);GO:0042127(regulation of cell proliferation);GO:0010468(regulation of gene expression);GO:0030332(cyclin binding);GO:0004693(cy…	ko04110(Cell cycle);ko04115(p53 sig-ling pathway);ko04218(Cellular senescence)
ENSGALG00000009476	ENSGALT00000015428	GGA-MIR-10A-5P	78	-29.53	GO:0010389(regulation of G2/M transition of mitotic cell cycle);GO:0010033(response to organic substance);GO:0008284(positive regulation of cell proliferation);GO:0000307(cyclin-dependent protein ki-se holoenzyme complex);GO:0000082(G1/S transition of mitotic cell cycle);GO:0042127(regulation of cell proliferation);GO:0010468(regulation of gene expression);GO:0030332(cyclin binding);GO:0004693(cy…	ko04110(Cell cycle);ko04115(p53 sig-ling pathway);ko04218(Cellular senescence)
ENSGALG00000009476	ENSGALT00000015428	GGA-MIR-1388A-5P	78	-88.5	GO:0010389(regulation of G2/M transition of mitotic cell cycle);GO:0010033(response to organic substance);GO:0008284(positive regulation of cell proliferation);GO:0000307(cyclin-dependent protein ki-se holoenzyme complex);GO:0000082(G1/S transition of mitotic cell cycle);GO:0042127(regulation of cell proliferation);GO:0010468(regulation of gene expression);GO:0030332(cyclin binding);GO:0004693(cy…	ko04110(Cell cycle);ko04115(p53 sig-ling pathway);ko04218(Cellular senescence)
ENSGALG00000009476	ENSGALT00000015428	GGA-MIR-1736-3P	95	-43.88	GO:0010389(regulation of G2/M transition of mitotic cell cycle);GO:0010033(response to organic substance);GO:0008284(positive regulation of cell proliferation);GO:0000307(cyclin-dependent protein ki-se holoenzyme complex);GO:0000082(G1/S transition of mitotic cell cycle);GO:0042127(regulation of cell proliferation);GO:0010468(regulation of gene expression);GO:0030332(cyclin binding);GO:0004693(cy…	ko04110(Cell cycle);ko04115(p53 sig-ling pathway);ko04218(Cellular senescence)
ENSGALG00000009476	ENSGALT00000015428	GGA-MIR-29B-3P	52	-50.01	GO:0010389(regulation of G2/M transition of mitotic cell cycle);GO:0010033(response to organic substance);GO:0008284(positive regulation of cell proliferation);GO:0000307(cyclin-dependent protein ki-se holoenzyme complex);GO:0000082(G1/S transition of mitotic cell cycle);GO:0042127(regulation of cell proliferation);GO:0010468(regulation of gene expression);GO:0030332(cyclin binding);GO:0004693(cy…	ko04110(Cell cycle);ko04115(p53 sig-ling pathway);ko04218(Cellular senescence)
ENSGALG00000009494	ENSGALT00000015456	GGA-MIR-1388A-3P	75	-15.39	GO:0005634(nucleus);GO:0045786(negative regulation of cell cycle);GO:0002020(protease binding);GO:0003676(nucleic acid binding);GO:0003677(D- binding)	NA
ENSGALG00000009494	ENSGALT00000015456	GGA-MIR-1731-5P	74	-16.5	GO:0005634(nucleus);GO:0045786(negative regulation of cell cycle);GO:0002020(protease binding);GO:0003676(nucleic acid binding);GO:0003677(D- binding)	NA
ENSGALG00000009494	ENSGALT00000015456	GGA-MIR-6553-3P_L+1	68	-11.8	GO:0005634(nucleus);GO:0045786(negative regulation of cell cycle);GO:0002020(protease binding);GO:0003676(nucleic acid binding);GO:0003677(D- binding)	NA
ENSGALG00000009528	ENSGALT00000015511	GGA-MIR-145-5P_R-1	54	-14.11	GO:0070062(extracellular exosome);GO:0048471(perinuclear region of cytoplasm);GO:0005770(late endosome);GO:0005768(endosome);GO:0005765(lysosomal membrane);GO:0005764(lysosome);GO:0005654(nucleoplasm);GO:0042803(protein homodimerization activity);GO:0016021(integral component of membrane);GO:0016020(membrane)	NA
ENSGALG00000009547	ENSGALT00000015537	GGA-MIR-191-5P_R-1	87	-19.57	GO:0003723(R- binding);GO:0005654(nucleoplasm);GO:0005829(cytosol);GO:0005794(Golgi apparatus)	NA
ENSGALG00000009547	ENSGALT00000015537	GGA-MIR-30C-1-3P_R+1	54	-14.61	GO:0003723(R- binding);GO:0005654(nucleoplasm);GO:0005829(cytosol);GO:0005794(Golgi apparatus)	NA
ENSGALG00000009547	ENSGALT00000015537	GGA-MIR-6660-3P	57	-17.84	GO:0003723(R- binding);GO:0005654(nucleoplasm);GO:0005829(cytosol);GO:0005794(Golgi apparatus)	NA
ENSGALG00000009569	ENSGALT00000015585	GGA-MIR-1736-3P	88	-16.86	GO:0006468(protein phosphorylation);GO:0005524(ATP binding);GO:0004672(protein ki-se activity);GO:0006886(intracellular protein transport);GO:0005634(nucleus);GO:0004674(protein serine/threonine ki-se activity);GO:0035556(intracellular sig-l transduction);GO:0001672(regulation of chromatin assembly or disassembly)	NA
ENSGALG00000009592	ENSGALT00000015631	GGA-MIR-10A-5P	60	-17.16	GO:0070062(extracellular exosome);GO:0005786(sig-l recognition particle, endoplasmic reticulum targeting);GO:0005634(nucleus);GO:0045047(protein targeting to ER);GO:0042493(response to drug);GO:0003723(R- binding);GO:0030942(endoplasmic reticulum sig-l peptide binding);GO:0048500(sig-l recognition particle);GO:0006614(SRP-dependent cotranslatio-l protein targeting to membrane);GO:0008312(7S R- bi…	ko03060(Protein export)
ENSGALG00000009592	ENSGALT00000015631	GGA-MIR-1736-3P	71	-19.32	GO:0070062(extracellular exosome);GO:0005786(sig-l recognition particle, endoplasmic reticulum targeting);GO:0005634(nucleus);GO:0045047(protein targeting to ER);GO:0042493(response to drug);GO:0003723(R- binding);GO:0030942(endoplasmic reticulum sig-l peptide binding);GO:0048500(sig-l recognition particle);GO:0006614(SRP-dependent cotranslatio-l protein targeting to membrane);GO:0008312(7S R- bi…	ko03060(Protein export)
ENSGALG00000009592	ENSGALT00000015631	GGA-MIR-30D_R+2	80	-19.03	GO:0070062(extracellular exosome);GO:0005786(sig-l recognition particle, endoplasmic reticulum targeting);GO:0005634(nucleus);GO:0045047(protein targeting to ER);GO:0042493(response to drug);GO:0003723(R- binding);GO:0030942(endoplasmic reticulum sig-l peptide binding);GO:0048500(sig-l recognition particle);GO:0006614(SRP-dependent cotranslatio-l protein targeting to membrane);GO:0008312(7S R- bi…	ko03060(Protein export)
ENSGALG00000009592	ENSGALT00000015631	GGA-MIR-30E-5P_R+5	79	-16.31	GO:0070062(extracellular exosome);GO:0005786(sig-l recognition particle, endoplasmic reticulum targeting);GO:0005634(nucleus);GO:0045047(protein targeting to ER);GO:0042493(response to drug);GO:0003723(R- binding);GO:0030942(endoplasmic reticulum sig-l peptide binding);GO:0048500(sig-l recognition particle);GO:0006614(SRP-dependent cotranslatio-l protein targeting to membrane);GO:0008312(7S R- bi…	ko03060(Protein export)
ENSGALG00000009627	ENSGALT00000015679	GGA-MIR-10585-5P	79	-23.37	GO:0016607(nuclear speck);GO:0010923(negative regulation of phosphatase activity);GO:0003676(nucleic acid binding)	NA
ENSGALG00000009627	ENSGALT00000015679	GGA-MIR-1388A-3P	83	-14	GO:0016607(nuclear speck);GO:0010923(negative regulation of phosphatase activity);GO:0003676(nucleic acid binding)	NA
ENSGALG00000009627	ENSGALT00000015679	GGA-MIR-143-3P_1SS22GT	99	-27.25	GO:0016607(nuclear speck);GO:0010923(negative regulation of phosphatase activity);GO:0003676(nucleic acid binding)	NA
ENSGALG00000009627	ENSGALT00000015679	GGA-MIR-146B-3P_L+2	60	-11.91	GO:0016607(nuclear speck);GO:0010923(negative regulation of phosphatase activity);GO:0003676(nucleic acid binding)	NA
ENSGALG00000009627	ENSGALT00000015679	GGA-MIR-1A-3P_R+1	94	-30.77	GO:0016607(nuclear speck);GO:0010923(negative regulation of phosphatase activity);GO:0003676(nucleic acid binding)	NA
ENSGALG00000009627	ENSGALT00000015679	GGA-MIR-1C_1SS8GT	94	-33.66	GO:0016607(nuclear speck);GO:0010923(negative regulation of phosphatase activity);GO:0003676(nucleic acid binding)	NA
ENSGALG00000009627	ENSGALT00000015679	GGA-MIR-29B-3P	99	-22.18	GO:0016607(nuclear speck);GO:0010923(negative regulation of phosphatase activity);GO:0003676(nucleic acid binding)	NA
ENSGALG00000009627	ENSGALT00000015679	GGA-MIR-6553-3P_L+1	63	-10.94	GO:0016607(nuclear speck);GO:0010923(negative regulation of phosphatase activity);GO:0003676(nucleic acid binding)	NA
ENSGALG00000009627	ENSGALT00000015679	GGA-MIR-7B_R+3	93	-39.17	GO:0016607(nuclear speck);GO:0010923(negative regulation of phosphatase activity);GO:0003676(nucleic acid binding)	NA
ENSGALG00000009641	ENSGALT00000015703	GGA-MIR-29B-3P	97	-40.94	NA	ko04512(ECM-receptor interaction);ko04510(Focal adhesion);ko04933(AGE-RAGE sig-ling pathway in diabetic complications)
ENSGALG00000009719	ENSGALT00000015818	GGA-MIR-1388A-3P	92	-15.71	GO:0005886(plasma membrane);GO:0007156(homophilic cell adhesion via plasma membrane adhesion molecules);GO:0007155(cell adhesion);GO:0005509(calcium ion binding);GO:0016021(integral component of membrane);GO:0016020(membrane)	NA
ENSGALG00000009719	ENSGALT00000015818	GGA-MIR-193A-5P	89	-18.89	GO:0005886(plasma membrane);GO:0007156(homophilic cell adhesion via plasma membrane adhesion molecules);GO:0007155(cell adhesion);GO:0005509(calcium ion binding);GO:0016021(integral component of membrane);GO:0016020(membrane)	NA
ENSGALG00000009719	ENSGALT00000015818	GGA-MIR-2184A-5P	89	-14.14	GO:0005886(plasma membrane);GO:0007156(homophilic cell adhesion via plasma membrane adhesion molecules);GO:0007155(cell adhesion);GO:0005509(calcium ion binding);GO:0016021(integral component of membrane);GO:0016020(membrane)	NA
ENSGALG00000009719	ENSGALT00000015818	GGA-MIR-30D_R+2	65	-32.15	GO:0005886(plasma membrane);GO:0007156(homophilic cell adhesion via plasma membrane adhesion molecules);GO:0007155(cell adhesion);GO:0005509(calcium ion binding);GO:0016021(integral component of membrane);GO:0016020(membrane)	NA
ENSGALG00000009719	ENSGALT00000015818	GGA-MIR-30E-5P_R+5	63	-27.65	GO:0005886(plasma membrane);GO:0007156(homophilic cell adhesion via plasma membrane adhesion molecules);GO:0007155(cell adhesion);GO:0005509(calcium ion binding);GO:0016021(integral component of membrane);GO:0016020(membrane)	NA
ENSGALG00000009731	ENSGALT00000015838	GGA-MIR-146A-3P_R-2	93	-15.63	GO:0007165(sig-l transduction)	NA
ENSGALG00000009731	ENSGALT00000015838	GGA-MIR-1729-3P	78	-17.98	GO:0007165(sig-l transduction)	NA
ENSGALG00000009731	ENSGALT00000015838	GGA-MIR-2184A-5P	94	-12.25	GO:0007165(sig-l transduction)	NA
ENSGALG00000009731	ENSGALT00000015838	GGA-MIR-30D_R+2	97	-23.65	GO:0007165(sig-l transduction)	NA
ENSGALG00000009731	ENSGALT00000015838	GGA-MIR-30E-5P_R+5	97	-14.45	GO:0007165(sig-l transduction)	NA
ENSGALG00000009732	ENSGALT00000015841	GGA-MIR-145-5P_R-1	99	-42.15	GO:0007420(brain development);GO:0007155(cell adhesion);GO:0007399(nervous system development);GO:0005886(plasma membrane);GO:0007156(homophilic cell adhesion via plasma membrane adhesion molecules);GO:0007267(cell-cell sig-ling);GO:0005887(integral component of plasma membrane);GO:0005509(calcium ion binding);GO:0016021(integral component of membrane);GO:0016020(membrane)	NA
ENSGALG00000009755	ENSGALT00000015872	GGA-MIR-1A-3P_R+1	90	-11.52	GO:0005615(extracellular space);GO:0032474(otolith morphogenesis);GO:0016021(integral component of membrane);GO:0016020(membrane)	NA
ENSGALG00000009755	ENSGALT00000015872	GGA-MIR-1C_1SS8GT	91	-12.8	GO:0005615(extracellular space);GO:0032474(otolith morphogenesis);GO:0016021(integral component of membrane);GO:0016020(membrane)	NA
ENSGALG00000009755	ENSGALT00000015872	GGA-MIR-6660-3P	99	-19.01	GO:0005615(extracellular space);GO:0032474(otolith morphogenesis);GO:0016021(integral component of membrane);GO:0016020(membrane)	NA
ENSGALG00000009801	ENSGALT00000015942	GGA-MIR-146A-5P_R+1	95	-27.64	NA	NA
ENSGALG00000009801	ENSGALT00000015942	GGA-MIR-146B-5P_R+1	95	-41.49	NA	NA
ENSGALG00000009801	ENSGALT00000015942	GGA-MIR-146C-5P_R-1	95	-26.47	NA	NA
ENSGALG00000009801	ENSGALT00000015942	GGA-MIR-191-3P	81	-14.56	NA	NA
ENSGALG00000009825	ENSGALT00000015976	GGA-MIR-143-3P_1SS22GT	83	-12.53	GO:0005096(GTPase activator activity);GO:0016477(cell migration);GO:0043547(positive regulation of GTPase activity);GO:0007266(Rho protein sig-l transduction);GO:0017048(Rho GTPase binding);GO:0005622(intracellular);GO:0007165(sig-l transduction)	NA
ENSGALG00000009825	ENSGALT00000015976	GGA-MIR-145-5P_R-1	80	-40.92	GO:0005096(GTPase activator activity);GO:0016477(cell migration);GO:0043547(positive regulation of GTPase activity);GO:0007266(Rho protein sig-l transduction);GO:0017048(Rho GTPase binding);GO:0005622(intracellular);GO:0007165(sig-l transduction)	NA
ENSGALG00000009825	ENSGALT00000015976	GGA-MIR-2184A-5P	82	-37.01	GO:0005096(GTPase activator activity);GO:0016477(cell migration);GO:0043547(positive regulation of GTPase activity);GO:0007266(Rho protein sig-l transduction);GO:0017048(Rho GTPase binding);GO:0005622(intracellular);GO:0007165(sig-l transduction)	NA
ENSGALG00000009825	ENSGALT00000015976	GGA-MIR-365-3P	90	-10.25	GO:0005096(GTPase activator activity);GO:0016477(cell migration);GO:0043547(positive regulation of GTPase activity);GO:0007266(Rho protein sig-l transduction);GO:0017048(Rho GTPase binding);GO:0005622(intracellular);GO:0007165(sig-l transduction)	NA
ENSGALG00000009836	ENSGALT00000015989	GGA-MIR-140-3P_L+1	96	-17.67	GO:0016020(membrane);GO:0050688(regulation of defense response to virus);GO:0005096(GTPase activator activity);GO:0043547(positive regulation of GTPase activity)	NA
ENSGALG00000009836	ENSGALT00000015989	GGA-MIR-30D_R+2	75	-10.61	GO:0016020(membrane);GO:0050688(regulation of defense response to virus);GO:0005096(GTPase activator activity);GO:0043547(positive regulation of GTPase activity)	NA
ENSGALG00000009836	ENSGALT00000015989	GGA-MIR-30E-5P_R+5	76	-12.6	GO:0016020(membrane);GO:0050688(regulation of defense response to virus);GO:0005096(GTPase activator activity);GO:0043547(positive regulation of GTPase activity)	NA
ENSGALG00000009842	ENSGALT00000016002	GGA-MIR-146A-3P_R-2	86	-21.88	GO:0005886(plasma membrane);GO:0005829(cytosol);GO:0042802(identical protein binding);GO:0042981(regulation of apoptotic process);GO:0007165(sig-l transduction)	NA
ENSGALG00000009842	ENSGALT00000016002	GGA-MIR-2184A-5P	90	-25.15	GO:0005886(plasma membrane);GO:0005829(cytosol);GO:0042802(identical protein binding);GO:0042981(regulation of apoptotic process);GO:0007165(sig-l transduction)	NA
ENSGALG00000009842	ENSGALT00000016002	GGA-MIR-6660-3P	88	-15.56	GO:0005886(plasma membrane);GO:0005829(cytosol);GO:0042802(identical protein binding);GO:0042981(regulation of apoptotic process);GO:0007165(sig-l transduction)	NA
ENSGALG00000009842	ENSGALT00000016002	GGA-MIR-7B_R+3	54	-29.11	GO:0005886(plasma membrane);GO:0005829(cytosol);GO:0042802(identical protein binding);GO:0042981(regulation of apoptotic process);GO:0007165(sig-l transduction)	NA
ENSGALG00000009843	ENSGALT00000016003	GGA-MIR-29B-3P	80	-18.58	GO:0032039(integrator complex);GO:0005829(cytosol);GO:0016607(nuclear speck);GO:0005694(chromosome);GO:0005634(nucleus);GO:0071479(cellular response to ionizing radiation);GO:0016180(snR- processing);GO:0000077(D- damage checkpoint);GO:0005737(cytoplasm)	NA
ENSGALG00000009845	ENSGALT00000016006	GGA-MIR-30E-3P_L+1	54	-15.8	GO:0005922(connexin complex);GO:0005921(gap junction);GO:0007154(cell communication);GO:0030054(cell junction);GO:0005886(plasma membrane);GO:0016021(integral component of membrane);GO:0016020(membrane);GO:0001508(action potential);GO:0007267(cell-cell sig-ling);GO:0007268(chemical sy-ptic transmission);GO:0007601(visual perception)	ko04540(Gap junction)
ENSGALG00000009850	ENSGALT00000016012	GGA-MIR-1A-3P_R+1	72	-15.28	GO:0000398(mR- splicing, via spliceosome);GO:0003723(R- binding);GO:0003676(nucleic acid binding);GO:0003729(mR- binding);GO:0051252(regulation of R- metabolic process);GO:0005634(nucleus);GO:0005730(nucleolus);GO:0043231(intracellular membrane-bounded organelle)	NA
ENSGALG00000009850	ENSGALT00000016012	GGA-MIR-1C_1SS8GT	73	-10.9	GO:0000398(mR- splicing, via spliceosome);GO:0003723(R- binding);GO:0003676(nucleic acid binding);GO:0003729(mR- binding);GO:0051252(regulation of R- metabolic process);GO:0005634(nucleus);GO:0005730(nucleolus);GO:0043231(intracellular membrane-bounded organelle)	NA
ENSGALG00000009854	ENSGALT00000016017	GGA-MIR-30E-3P_L+1	98	-14.14	GO:0043234(protein complex);GO:0030496(midbody);GO:0005813(centrosome);GO:0005654(nucleoplasm);GO:0000922(spindle pole);GO:0000794(condensed nuclear chromosome);GO:0000776(kinetochore);GO:1904355(positive regulation of telomere capping);GO:1903126(negative regulation of centriole-centriole cohesion);GO:0090307(mitotic spindle assembly);GO:0051988(regulation of attachment of spindle microtubules t…	NA
ENSGALG00000009871	ENSGALT00000016049	GGA-MIR-1731-5P	65	-37.8	GO:0017053(transcriptio-l repressor complex);GO:0005667(transcription factor complex);GO:0008134(transcription factor binding);GO:0044212(transcription regulatory region D- binding);GO:0000122(negative regulation of transcription from R- polymerase II promoter);GO:0003714(transcription corepressor activity);GO:0003700(transcription factor activity, sequence-specific D- binding);GO:0005634(nucleus…	NA
ENSGALG00000009871	ENSGALT00000016049	GGA-MIR-30C-1-3P_R+1	83	-57.49	GO:0017053(transcriptio-l repressor complex);GO:0005667(transcription factor complex);GO:0008134(transcription factor binding);GO:0044212(transcription regulatory region D- binding);GO:0000122(negative regulation of transcription from R- polymerase II promoter);GO:0003714(transcription corepressor activity);GO:0003700(transcription factor activity, sequence-specific D- binding);GO:0005634(nucleus…	NA
ENSGALG00000009907	ENSGALT00000016113	GGA-MIR-143-3P_1SS22GT	83	-20.86	GO:0016567(protein ubiquiti-tion);GO:0046872(metal ion binding);GO:0004842(ubiquitin-protein transferase activity);GO:0016740(transferase activity)	NA
ENSGALG00000009907	ENSGALT00000016113	GGA-MIR-2184A-5P	79	-15.19	GO:0016567(protein ubiquiti-tion);GO:0046872(metal ion binding);GO:0004842(ubiquitin-protein transferase activity);GO:0016740(transferase activity)	NA
ENSGALG00000009907	ENSGALT00000016113	GGA-MIR-30E-3P_L+1	97	-12.53	GO:0016567(protein ubiquiti-tion);GO:0046872(metal ion binding);GO:0004842(ubiquitin-protein transferase activity);GO:0016740(transferase activity)	NA
ENSGALG00000009915	ENSGALT00000016124	GGA-MIR-10A-5P	80	-16.35	GO:0015630(microtubule cytoskeleton);GO:0008017(microtubule binding);GO:0016020(membrane)	NA
ENSGALG00000009915	ENSGALT00000016124	GGA-MIR-29B-3P	86	-14.18	GO:0015630(microtubule cytoskeleton);GO:0008017(microtubule binding);GO:0016020(membrane)	NA
ENSGALG00000009915	ENSGALT00000016124	GGA-MIR-30E-5P_R+5	93	-10.2	GO:0015630(microtubule cytoskeleton);GO:0008017(microtubule binding);GO:0016020(membrane)	NA
ENSGALG00000009915	ENSGALT00000016124	GGA-MIR-6553-3P_L+1	91	-13.65	GO:0015630(microtubule cytoskeleton);GO:0008017(microtubule binding);GO:0016020(membrane)	NA
ENSGALG00000019355	ENSGALT00000016192	GGA-MIR-1731-5P	90	-16.73	GO:0042382(paraspeckles);GO:0016607(nuclear speck);GO:0030529(intracellular ribonucleoprotein complex);GO:0016020(membrane);GO:0005849(mR- cleavage factor complex);GO:0005654(nucleoplasm);GO:0005634(nucleus);GO:0051262(protein tetramerization);GO:0006397(mR- processing);GO:0006378(mR- polyadenylation);GO:0003729(mR- binding);GO:0003723(R- binding);GO:0003676(nucleic acid binding)	ko03015(mR- surveillance pathway)
ENSGALG00000019355	ENSGALT00000016192	GGA-MIR-6553-3P_L+1	76	-14.23	GO:0042382(paraspeckles);GO:0016607(nuclear speck);GO:0030529(intracellular ribonucleoprotein complex);GO:0016020(membrane);GO:0005849(mR- cleavage factor complex);GO:0005654(nucleoplasm);GO:0005634(nucleus);GO:0051262(protein tetramerization);GO:0006397(mR- processing);GO:0006378(mR- polyadenylation);GO:0003729(mR- binding);GO:0003723(R- binding);GO:0003676(nucleic acid binding)	ko03015(mR- surveillance pathway)
ENSGALG00000009971	ENSGALT00000016208	GGA-MIR-6553-3P_L+1	74	-14.83	GO:0005680(a-phase-promoting complex);GO:1904668(positive regulation of ubiquitin protein ligase activity);GO:0090307(mitotic spindle assembly);GO:0090129(positive regulation of sy-pse maturation);GO:0040020(regulation of meiotic nuclear division);GO:0031915(positive regulation of sy-ptic plasticity);GO:0031145(a-phase-promoting complex-dependent catabolic process);GO:0007064(mitotic sister chrom…	ko04120(Ubiquitin mediated proteolysis);ko04110(Cell cycle);ko04114(Oocyte meiosis)
ENSGALG00000009983	ENSGALT00000016224	GGA-MIR-7B_R+3	57	-49.83	GO:0051539(4 iron, 4 sulfur cluster binding);GO:0005739(mitochondrion);GO:0005886(plasma membrane);GO:0032981(mitochondrial respiratory chain complex I assembly);GO:0070584(mitochondrion morphogenesis);GO:0005524(ATP binding)	NA
ENSGALG00000009992	ENSGALT00000016236	GGA-MIR-140-3P_L+1	97	-15.2	GO:0005829(cytosol);GO:0042169(SH2 domain binding);GO:0005783(endoplasmic reticulum);GO:0005525(GTP binding);GO:0003924(GTPase activity);GO:0007165(sig-l transduction)	ko04510(Focal adhesion)
ENSGALG00000009992	ENSGALT00000016236	GGA-MIR-6553-3P_L+1	88	-12.01	GO:0005829(cytosol);GO:0042169(SH2 domain binding);GO:0005783(endoplasmic reticulum);GO:0005525(GTP binding);GO:0003924(GTPase activity);GO:0007165(sig-l transduction)	ko04510(Focal adhesion)
ENSGALG00000010017	ENSGALT00000016270	GGA-MIR-146A-5P_R+1	66	-17.59	GO:0005509(calcium ion binding)	NA
ENSGALG00000010017	ENSGALT00000016270	GGA-MIR-146B-5P_R+1	65	-18.83	GO:0005509(calcium ion binding)	NA
ENSGALG00000010017	ENSGALT00000016270	GGA-MIR-146C-5P_R-1	65	-16.92	GO:0005509(calcium ion binding)	NA
ENSGALG00000010017	ENSGALT00000016270	GGA-MIR-29B-3P	78	-15.07	GO:0005509(calcium ion binding)	NA
ENSGALG00000010027	ENSGALT00000016285	GGA-MIR-30E-5P_R+5	52	-10.55	GO:0070062(extracellular exosome);GO:0031674(I band);GO:0030018(Z disc);GO:0016363(nuclear matrix);GO:0005615(extracellular space);GO:0046716(muscle cell cellular homeostasis);GO:0045214(sarcomere organization);GO:0030836(positive regulation of actin filament depolymerization);GO:0030043(actin filament fragmentation);GO:0030042(actin filament depolymerization);GO:0007519(skeletal muscle tissue de…	ko04810(Regulation of actin cytoskeleton)
ENSGALG00000010027	ENSGALT00000016285	GGA-MIR-425-5P_R+2	83	-13.26	GO:0070062(extracellular exosome);GO:0031674(I band);GO:0030018(Z disc);GO:0016363(nuclear matrix);GO:0005615(extracellular space);GO:0046716(muscle cell cellular homeostasis);GO:0045214(sarcomere organization);GO:0030836(positive regulation of actin filament depolymerization);GO:0030043(actin filament fragmentation);GO:0030042(actin filament depolymerization);GO:0007519(skeletal muscle tissue de…	ko04810(Regulation of actin cytoskeleton)
ENSGALG00000010079	ENSGALT00000016382	GGA-MIR-146A-5P_R+1	85	-28.95	GO:0016607(nuclear speck);GO:0005694(chromosome);GO:0005634(nucleus);GO:0097298(regulation of nucleus size);GO:0071456(cellular response to hypoxia);GO:0070828(heterochromatin organization);GO:0042127(regulation of cell proliferation);GO:0006355(regulation of transcription, D--templated);GO:0031491(nucleosome binding);GO:0003677(D- binding);GO:0003682(chromatin binding);GO:0000786(nucleosome);GO:…	NA
ENSGALG00000010079	ENSGALT00000016382	GGA-MIR-146B-5P_R+1	85	-33.67	GO:0016607(nuclear speck);GO:0005694(chromosome);GO:0005634(nucleus);GO:0097298(regulation of nucleus size);GO:0071456(cellular response to hypoxia);GO:0070828(heterochromatin organization);GO:0042127(regulation of cell proliferation);GO:0006355(regulation of transcription, D--templated);GO:0031491(nucleosome binding);GO:0003677(D- binding);GO:0003682(chromatin binding);GO:0000786(nucleosome);GO:…	NA
ENSGALG00000010079	ENSGALT00000016382	GGA-MIR-146C-5P_R-1	85	-28.88	GO:0016607(nuclear speck);GO:0005694(chromosome);GO:0005634(nucleus);GO:0097298(regulation of nucleus size);GO:0071456(cellular response to hypoxia);GO:0070828(heterochromatin organization);GO:0042127(regulation of cell proliferation);GO:0006355(regulation of transcription, D--templated);GO:0031491(nucleosome binding);GO:0003677(D- binding);GO:0003682(chromatin binding);GO:0000786(nucleosome);GO:…	NA
ENSGALG00000010079	ENSGALT00000016382	GGA-MIR-30D_R+2	67	-11.62	GO:0016607(nuclear speck);GO:0005694(chromosome);GO:0005634(nucleus);GO:0097298(regulation of nucleus size);GO:0071456(cellular response to hypoxia);GO:0070828(heterochromatin organization);GO:0042127(regulation of cell proliferation);GO:0006355(regulation of transcription, D--templated);GO:0031491(nucleosome binding);GO:0003677(D- binding);GO:0003682(chromatin binding);GO:0000786(nucleosome);GO:…	NA
ENSGALG00000010079	ENSGALT00000016382	GGA-MIR-30E-5P_R+5	73	-13.41	GO:0016607(nuclear speck);GO:0005694(chromosome);GO:0005634(nucleus);GO:0097298(regulation of nucleus size);GO:0071456(cellular response to hypoxia);GO:0070828(heterochromatin organization);GO:0042127(regulation of cell proliferation);GO:0006355(regulation of transcription, D--templated);GO:0031491(nucleosome binding);GO:0003677(D- binding);GO:0003682(chromatin binding);GO:0000786(nucleosome);GO:…	NA
ENSGALG00000010079	ENSGALT00000016382	GGA-MIR-6553-3P_L+1	66	-12.3	GO:0016607(nuclear speck);GO:0005694(chromosome);GO:0005634(nucleus);GO:0097298(regulation of nucleus size);GO:0071456(cellular response to hypoxia);GO:0070828(heterochromatin organization);GO:0042127(regulation of cell proliferation);GO:0006355(regulation of transcription, D--templated);GO:0031491(nucleosome binding);GO:0003677(D- binding);GO:0003682(chromatin binding);GO:0000786(nucleosome);GO:…	NA
ENSGALG00000010108	ENSGALT00000016438	GGA-MIR-2184A-5P	63	-16.81	NA	NA
ENSGALG00000010120	ENSGALT00000016462	GGA-MIR-1388A-3P	55	-17.3	GO:0005871(kinesin complex);GO:0007018(microtubule-based movement);GO:0016887(ATPase activity);GO:0003777(microtubule motor activity);GO:0005874(microtubule);GO:0008017(microtubule binding);GO:0003774(motor activity);GO:0005524(ATP binding);GO:0000166(nucleotide binding);GO:0000775(chromosome, centromeric region)	NA
ENSGALG00000010158	ENSGALT00000016515	GGA-MIR-1388A-3P	50	-16.79	GO:2000114(regulation of establishment of cell polarity);GO:0010977(negative regulation of neuron projection development);GO:0035024(negative regulation of Rho protein sig-l transduction);GO:0030336(negative regulation of cell migration);GO:0030177(positive regulation of Wnt sig-ling pathway);GO:0005886(plasma membrane);GO:0008013(beta-catenin binding);GO:0032587(ruffle membrane);GO:0046627(negat…	NA
ENSGALG00000010158	ENSGALT00000016515	GGA-MIR-1A-3P_R+1	61	-11.79	GO:2000114(regulation of establishment of cell polarity);GO:0010977(negative regulation of neuron projection development);GO:0035024(negative regulation of Rho protein sig-l transduction);GO:0030336(negative regulation of cell migration);GO:0030177(positive regulation of Wnt sig-ling pathway);GO:0005886(plasma membrane);GO:0008013(beta-catenin binding);GO:0032587(ruffle membrane);GO:0046627(negat…	NA
ENSGALG00000010158	ENSGALT00000016515	GGA-MIR-1C_1SS8GT	62	-25.96	GO:2000114(regulation of establishment of cell polarity);GO:0010977(negative regulation of neuron projection development);GO:0035024(negative regulation of Rho protein sig-l transduction);GO:0030336(negative regulation of cell migration);GO:0030177(positive regulation of Wnt sig-ling pathway);GO:0005886(plasma membrane);GO:0008013(beta-catenin binding);GO:0032587(ruffle membrane);GO:0046627(negat…	NA
ENSGALG00000010158	ENSGALT00000016515	GGA-MIR-2184A-5P	68	-27.08	GO:2000114(regulation of establishment of cell polarity);GO:0010977(negative regulation of neuron projection development);GO:0035024(negative regulation of Rho protein sig-l transduction);GO:0030336(negative regulation of cell migration);GO:0030177(positive regulation of Wnt sig-ling pathway);GO:0005886(plasma membrane);GO:0008013(beta-catenin binding);GO:0032587(ruffle membrane);GO:0046627(negat…	NA
ENSGALG00000010175	ENSGALT00000016542	GGA-MIR-7B_R+3	79	-16.54	GO:0070062(extracellular exosome);GO:0016020(membrane);GO:0034751(aryl hydrocarbon receptor complex);GO:0008180(COP9 sig-losome);GO:0005829(cytosol);GO:0005739(mitochondrion);GO:0005737(cytoplasm);GO:0005634(nucleus);GO:0005622(intracellular);GO:2000010(positive regulation of protein localization to cell surface);GO:1905323(telomerase holoenzyme complex assembly);GO:0097435(supramolecular fiber o…	ko04141(Protein processing in endoplasmic reticulum);ko04217(Necroptosis);ko04621(NOD-like receptor sig-ling pathway);ko04914(Progesterone-mediated oocyte maturation)
ENSGALG00000010228	ENSGALT00000016627	GGA-MIR-191-3P	77	-17.66	GO:0016604(nuclear body);GO:0015030(Cajal body);GO:0005654(nucleoplasm);GO:0005737(cytoplasm);GO:0090503(R- phosphodiester bond hydrolysis, exonucleolytic);GO:0004535(poly);GO:0000175(3'-5'-exoribonuclease activity);GO:0003676(nucleic acid binding);GO:0046872(metal ion binding);GO:0017069(snR- binding);GO:0034472(snR- 3'-end processing)	NA
ENSGALG00000010238	ENSGALT00000016642	GGA-MIR-30E-5P_R+5	58	-15.18	GO:0006334(nucleosome assembly);GO:0005634(nucleus);GO:0003723(R- binding);GO:0016020(membrane)	NA
ENSGALG00000010279	ENSGALT00000016717	GGA-MIR-191-3P	71	-22.4	GO:0016021(integral component of membrane);GO:0016020(membrane)	NA
ENSGALG00000010279	ENSGALT00000016717	GGA-MIR-2184A-5P	89	-16.41	GO:0016021(integral component of membrane);GO:0016020(membrane)	NA
ENSGALG00000010279	ENSGALT00000016717	GGA-MIR-30D_R+2	52	-10.5	GO:0016021(integral component of membrane);GO:0016020(membrane)	NA
ENSGALG00000010279	ENSGALT00000016717	GGA-MIR-30E-3P_L+1	62	-16.53	GO:0016021(integral component of membrane);GO:0016020(membrane)	NA
ENSGALG00000010279	ENSGALT00000016717	GGA-MIR-30E-5P_R+5	50	-12.34	GO:0016021(integral component of membrane);GO:0016020(membrane)	NA
ENSGALG00000010311	ENSGALT00000016778	GGA-MIR-145-5P_R-1	92	-44.37	GO:0005524(ATP binding);GO:0008017(microtubule binding);GO:0007026(negative regulation of microtubule depolymerization);GO:0030336(negative regulation of cell migration);GO:0031116(positive regulation of microtubule polymerization);GO:0032703(negative regulation of interleukin-2 production);GO:1905929(positive regulation of invadopodium disassembly);GO:1990752(microtubule end)	NA
ENSGALG00000010311	ENSGALT00000016778	GGA-MIR-29B-3P	84	-73.74	GO:0005524(ATP binding);GO:0008017(microtubule binding);GO:0007026(negative regulation of microtubule depolymerization);GO:0030336(negative regulation of cell migration);GO:0031116(positive regulation of microtubule polymerization);GO:0032703(negative regulation of interleukin-2 production);GO:1905929(positive regulation of invadopodium disassembly);GO:1990752(microtubule end)	NA
ENSGALG00000010311	ENSGALT00000016778	GGA-MIR-425-5P_R+2	76	-11.74	GO:0005524(ATP binding);GO:0008017(microtubule binding);GO:0007026(negative regulation of microtubule depolymerization);GO:0030336(negative regulation of cell migration);GO:0031116(positive regulation of microtubule polymerization);GO:0032703(negative regulation of interleukin-2 production);GO:1905929(positive regulation of invadopodium disassembly);GO:1990752(microtubule end)	NA
ENSGALG00000010311	ENSGALT00000016778	GGA-MIR-6660-3P	57	-14.51	GO:0005524(ATP binding);GO:0008017(microtubule binding);GO:0007026(negative regulation of microtubule depolymerization);GO:0030336(negative regulation of cell migration);GO:0031116(positive regulation of microtubule polymerization);GO:0032703(negative regulation of interleukin-2 production);GO:1905929(positive regulation of invadopodium disassembly);GO:1990752(microtubule end)	NA
ENSGALG00000010341	ENSGALT00000016835	GGA-MIR-10585-5P	66	-12.83	GO:0006611(protein export from nucleus);GO:0035068(micro-ribonucleoprotein complex);GO:0003723(R- binding);GO:0005654(nucleoplasm);GO:0005829(cytosol);GO:0005737(cytoplasm);GO:0005634(nucleus);GO:0003729(mR- binding);GO:0008565(protein transporter activity);GO:0070883(pre-miR- binding);GO:0042565(R- nuclear export complex);GO:0000049(tR- binding);GO:0008536(Ran GTPase binding);GO:0090631(pre-miR-…	ko03013(R- transport)
ENSGALG00000010341	ENSGALT00000016835	GGA-MIR-143-3P_1SS22GT	86	-18.1	GO:0006611(protein export from nucleus);GO:0035068(micro-ribonucleoprotein complex);GO:0003723(R- binding);GO:0005654(nucleoplasm);GO:0005829(cytosol);GO:0005737(cytoplasm);GO:0005634(nucleus);GO:0003729(mR- binding);GO:0008565(protein transporter activity);GO:0070883(pre-miR- binding);GO:0042565(R- nuclear export complex);GO:0000049(tR- binding);GO:0008536(Ran GTPase binding);GO:0090631(pre-miR-…	ko03013(R- transport)
ENSGALG00000010341	ENSGALT00000016835	GGA-MIR-1736-3P	90	-22.17	GO:0006611(protein export from nucleus);GO:0035068(micro-ribonucleoprotein complex);GO:0003723(R- binding);GO:0005654(nucleoplasm);GO:0005829(cytosol);GO:0005737(cytoplasm);GO:0005634(nucleus);GO:0003729(mR- binding);GO:0008565(protein transporter activity);GO:0070883(pre-miR- binding);GO:0042565(R- nuclear export complex);GO:0000049(tR- binding);GO:0008536(Ran GTPase binding);GO:0090631(pre-miR-…	ko03013(R- transport)
ENSGALG00000010341	ENSGALT00000016835	GGA-MIR-30E-3P_L+1	64	-14.85	GO:0006611(protein export from nucleus);GO:0035068(micro-ribonucleoprotein complex);GO:0003723(R- binding);GO:0005654(nucleoplasm);GO:0005829(cytosol);GO:0005737(cytoplasm);GO:0005634(nucleus);GO:0003729(mR- binding);GO:0008565(protein transporter activity);GO:0070883(pre-miR- binding);GO:0042565(R- nuclear export complex);GO:0000049(tR- binding);GO:0008536(Ran GTPase binding);GO:0090631(pre-miR-…	ko03013(R- transport)
ENSGALG00000010341	ENSGALT00000016835	GGA-MIR-6660-3P	86	-15.11	GO:0006611(protein export from nucleus);GO:0035068(micro-ribonucleoprotein complex);GO:0003723(R- binding);GO:0005654(nucleoplasm);GO:0005829(cytosol);GO:0005737(cytoplasm);GO:0005634(nucleus);GO:0003729(mR- binding);GO:0008565(protein transporter activity);GO:0070883(pre-miR- binding);GO:0042565(R- nuclear export complex);GO:0000049(tR- binding);GO:0008536(Ran GTPase binding);GO:0090631(pre-miR-…	ko03013(R- transport)
ENSGALG00000010490	ENSGALT00000017082	GGA-MIR-12264-3P	96	-12.53	GO:0031005(filamin binding);GO:0097485(neuron projection guidance);GO:0070997(neuron death);GO:0016810(hydrolase activity, acting on carbon-nitrogen );GO:0016787(hydrolase activity);GO:0005737(cytoplasm)	NA
ENSGALG00000010490	ENSGALT00000017082	GGA-MIR-146B-3P_L+2	82	-24.24	GO:0031005(filamin binding);GO:0097485(neuron projection guidance);GO:0070997(neuron death);GO:0016810(hydrolase activity, acting on carbon-nitrogen );GO:0016787(hydrolase activity);GO:0005737(cytoplasm)	NA
ENSGALG00000010490	ENSGALT00000017082	GGA-MIR-22-3P	54	-22.93	GO:0031005(filamin binding);GO:0097485(neuron projection guidance);GO:0070997(neuron death);GO:0016810(hydrolase activity, acting on carbon-nitrogen );GO:0016787(hydrolase activity);GO:0005737(cytoplasm)	NA
ENSGALG00000010493	ENSGALT00000017087	GGA-MIR-10A-5P	68	-26.6	GO:0070062(extracellular exosome);GO:0042731(PH domain binding);GO:0048016(inositol phosphate-mediated sig-ling);GO:0046855(inositol phosphate dephosphorylation);GO:0004445(inositol-polyphosphate 5-phosphatase activity);GO:0046856(phosphatidylinositol dephosphorylation);GO:0016787(hydrolase activity);GO:0005622(intracellular)	ko00562(Inositol phosphate metabolism);ko04070(Phosphatidylinositol sig-ling system)
ENSGALG00000010493	ENSGALT00000017087	GGA-MIR-140-3P_L+1	95	-21.65	GO:0070062(extracellular exosome);GO:0042731(PH domain binding);GO:0048016(inositol phosphate-mediated sig-ling);GO:0046855(inositol phosphate dephosphorylation);GO:0004445(inositol-polyphosphate 5-phosphatase activity);GO:0046856(phosphatidylinositol dephosphorylation);GO:0016787(hydrolase activity);GO:0005622(intracellular)	ko00562(Inositol phosphate metabolism);ko04070(Phosphatidylinositol sig-ling system)
ENSGALG00000010493	ENSGALT00000017087	GGA-MIR-6553-3P_L+1	83	-44.14	GO:0070062(extracellular exosome);GO:0042731(PH domain binding);GO:0048016(inositol phosphate-mediated sig-ling);GO:0046855(inositol phosphate dephosphorylation);GO:0004445(inositol-polyphosphate 5-phosphatase activity);GO:0046856(phosphatidylinositol dephosphorylation);GO:0016787(hydrolase activity);GO:0005622(intracellular)	ko00562(Inositol phosphate metabolism);ko04070(Phosphatidylinositol sig-ling system)
ENSGALG00000010533	ENSGALT00000017146	GGA-MIR-145-5P_R-1	83	-35.25	GO:0003723(R- binding);GO:0003676(nucleic acid binding);GO:0007626(locomotory behavior);GO:0003729(mR- binding);GO:0007612(learning);GO:0048813(dendrite morphogenesis)	NA
ENSGALG00000010564	ENSGALT00000017190	GGA-MIR-365-3P	96	-12.34	GO:0072686(mitotic spindle);GO:0030496(midbody);GO:0005737(cytoplasm);GO:0030036(actin cytoskeleton organization);GO:0032006(regulation of TOR sig-ling);GO:0008283(cell proliferation);GO:0006468(protein phosphorylation);GO:0005524(ATP binding);GO:0004672(protein ki-se activity)	NA
ENSGALG00000010569	ENSGALT00000017199	GGA-MIR-10585-5P	89	-29.04	GO:0005788(endoplasmic reticulum lumen);GO:0005783(endoplasmic reticulum);GO:1902236(negative regulation of endoplasmic reticulum stress-induced intrinsic apoptotic sig-ling pathway);GO:0015037(peptide disulfide oxidoreductase activity);GO:0060548(negative regulation of cell death);GO:0045454(cell redox homeostasis);GO:0030154(cell differentiation);GO:0055114(oxidation-reduction process)	ko00480(Glutathione metabolism)
ENSGALG00000010570	ENSGALT00000017200	GGA-MIR-146A-5P_R+1	50	-34.57	NA	NA
ENSGALG00000010570	ENSGALT00000017200	GGA-MIR-146C-5P_R-1	50	-12.95	NA	NA
ENSGALG00000010570	ENSGALT00000017200	GGA-MIR-2184A-5P	94	-11.21	NA	NA
ENSGALG00000010570	ENSGALT00000017200	GGA-MIR-30E-3P_L+1	93	-11.01	NA	NA
ENSGALG00000010570	ENSGALT00000017200	GGA-MIR-6660-3P	80	-33.4	NA	NA
ENSGALG00000010633	ENSGALT00000017302	GGA-MIR-10585-5P	74	-15.64	GO:0005783(endoplasmic reticulum);GO:0006979(response to oxidative stress);GO:0004602(glutathione peroxidase activity);GO:0004601(peroxidase activity);GO:0004096(catalase activity);GO:0098869(cellular oxidant detoxification);GO:0055114(oxidation-reduction process);GO:0016491(oxidoreductase activity);GO:0016021(integral component of membrane);GO:0016020(membrane)	ko00590(Arachidonic acid metabolism);ko00480(Glutathione metabolism)
ENSGALG00000010633	ENSGALT00000017302	GGA-MIR-1A-3P_R+1	95	-14.41	GO:0005783(endoplasmic reticulum);GO:0006979(response to oxidative stress);GO:0004602(glutathione peroxidase activity);GO:0004601(peroxidase activity);GO:0004096(catalase activity);GO:0098869(cellular oxidant detoxification);GO:0055114(oxidation-reduction process);GO:0016491(oxidoreductase activity);GO:0016021(integral component of membrane);GO:0016020(membrane)	ko00590(Arachidonic acid metabolism);ko00480(Glutathione metabolism)
ENSGALG00000010633	ENSGALT00000017302	GGA-MIR-1C_1SS8GT	95	-14.72	GO:0005783(endoplasmic reticulum);GO:0006979(response to oxidative stress);GO:0004602(glutathione peroxidase activity);GO:0004601(peroxidase activity);GO:0004096(catalase activity);GO:0098869(cellular oxidant detoxification);GO:0055114(oxidation-reduction process);GO:0016491(oxidoreductase activity);GO:0016021(integral component of membrane);GO:0016020(membrane)	ko00590(Arachidonic acid metabolism);ko00480(Glutathione metabolism)
ENSGALG00000010638	ENSGALT00000017308	GGA-MIR-29B-3P	97	-14.37	GO:0005829(cytosol);GO:0005737(cytoplasm);GO:0005634(nucleus);GO:0097194(execution phase of apoptosis);GO:0071310(cellular response to organic substance);GO:0051402(neuron apoptotic process);GO:0048011(neurotrophin TRK receptor sig-ling pathway);GO:0046007(negative regulation of activated T cell proliferation);GO:0045786(negative regulation of cell cycle);GO:0045736(negative regulation of cyclin-…	ko04010(MAPK sig-ling pathway);ko04210(Apoptosis);ko04115(p53 sig-ling pathway);ko04933(AGE-RAGE sig-ling pathway in diabetic complications);ko05168(Herpes simplex infection)
ENSGALG00000010638	ENSGALT00000017308	GGA-MIR-425-5P_R+2	90	-19.87	GO:0005829(cytosol);GO:0005737(cytoplasm);GO:0005634(nucleus);GO:0097194(execution phase of apoptosis);GO:0071310(cellular response to organic substance);GO:0051402(neuron apoptotic process);GO:0048011(neurotrophin TRK receptor sig-ling pathway);GO:0046007(negative regulation of activated T cell proliferation);GO:0045786(negative regulation of cell cycle);GO:0045736(negative regulation of cyclin-…	ko04010(MAPK sig-ling pathway);ko04210(Apoptosis);ko04115(p53 sig-ling pathway);ko04933(AGE-RAGE sig-ling pathway in diabetic complications);ko05168(Herpes simplex infection)
ENSGALG00000010641	ENSGALT00000017313	GGA-MIR-30D_R+2	86	-14.04	GO:0016491(oxidoreductase activity);GO:0055114(oxidation-reduction process);GO:0016021(integral component of membrane);GO:0016020(membrane);GO:0005634(nucleus);GO:0005739(mitochondrion);GO:0005811(lipid droplet);GO:0030496(midbody)	NA
ENSGALG00000010641	ENSGALT00000017313	GGA-MIR-30E-5P_R+5	86	-11.12	GO:0016491(oxidoreductase activity);GO:0055114(oxidation-reduction process);GO:0016021(integral component of membrane);GO:0016020(membrane);GO:0005634(nucleus);GO:0005739(mitochondrion);GO:0005811(lipid droplet);GO:0030496(midbody)	NA
ENSGALG00000010663	ENSGALT00000017348	GGA-MIR-140-3P_L+1	87	-15.54	GO:1905515(non-motile cilium assembly);GO:0034464(BBSome);GO:0032391(photoreceptor connecting cilium);GO:0016020(membrane);GO:0005929(cilium);GO:1903251(multi-ciliated epithelial cell differentiation);GO:0061326(re-l tubule development);GO:0060271(cilium assembly);GO:0060219(camera-type eye photoreceptor cell differentiation);GO:0060122(inner ear receptor stereocilium organization);GO:0051492(reg…	NA
ENSGALG00000010708	ENSGALT00000017422	GGA-MIR-10585-5P	99	-11.97	GO:0030667(secretory granule membrane);GO:0050796(regulation of insulin secretion);GO:0019904(protein domain specific binding);GO:0000139(Golgi membrane);GO:0030672(sy-ptic vesicle membrane);GO:0005829(cytosol);GO:0043231(intracellular membrane-bounded organelle)	NA
ENSGALG00000010716	ENSGALT00000017440	GGA-MIR-10585-5P	94	-10.43	GO:0070062(extracellular exosome);GO:0005783(endoplasmic reticulum);GO:0005764(lysosome);GO:0005615(extracellular space);GO:0051604(protein maturation);GO:0006517(protein deglycosylation);GO:0003948(N4-);GO:0016787(hydrolase activity)	ko00511(Other glycan degradation);ko04142(Lysosome)
ENSGALG00000010722	ENSGALT00000017449	GGA-MIR-6660-3P	74	-18.12	NA	NA
ENSGALG00000010736	ENSGALT00000017472	GGA-MIR-193A-5P	90	-20.8	GO:0004800(thyroxine 5'-deiodi-se activity);GO:0042446(hormone biosynthetic process);GO:0055114(oxidation-reduction process);GO:0016491(oxidoreductase activity)	NA
ENSGALG00000010736	ENSGALT00000017472	GGA-MIR-30E-3P_L+1	75	-11.12	GO:0004800(thyroxine 5'-deiodi-se activity);GO:0042446(hormone biosynthetic process);GO:0055114(oxidation-reduction process);GO:0016491(oxidoreductase activity)	NA
ENSGALG00000010766	ENSGALT00000017509	GGA-MIR-2184A-5P	62	-17.03	GO:0071218(cellular response to misfolded protein);GO:0043161(proteasome-mediated ubiquitin-dependent protein catabolic process);GO:0006515(protein quality control for misfolded or incompletely synthesized proteins);GO:0004843(thiol-dependent ubiquitin-specific protease activity);GO:0016579(protein deubiquiti-tion);GO:0006508(proteolysis);GO:0036459(thiol-dependent ubiquitinyl hydrolase activity)…	ko04141(Protein processing in endoplasmic reticulum)
ENSGALG00000010768	ENSGALT00000017511	GGA-MIR-1A-3P_R+1	97	-17.76	GO:0016758(transferase activity, transferring hexosyl groups);GO:0006506(GPI anchor biosynthetic process);GO:0016021(integral component of membrane);GO:0016020(membrane)	ko00563(Glycosylphosphatidylinositol)
ENSGALG00000010768	ENSGALT00000017511	GGA-MIR-1C_1SS8GT	97	-16.39	GO:0016758(transferase activity, transferring hexosyl groups);GO:0006506(GPI anchor biosynthetic process);GO:0016021(integral component of membrane);GO:0016020(membrane)	ko00563(Glycosylphosphatidylinositol)
ENSGALG00000010768	ENSGALT00000017511	GGA-MIR-2184A-5P	58	-19.73	GO:0016758(transferase activity, transferring hexosyl groups);GO:0006506(GPI anchor biosynthetic process);GO:0016021(integral component of membrane);GO:0016020(membrane)	ko00563(Glycosylphosphatidylinositol)
ENSGALG00000010768	ENSGALT00000017511	GGA-MIR-365-3P	72	-16.38	GO:0016758(transferase activity, transferring hexosyl groups);GO:0006506(GPI anchor biosynthetic process);GO:0016021(integral component of membrane);GO:0016020(membrane)	ko00563(Glycosylphosphatidylinositol)
ENSGALG00000010794	ENSGALT00000017555	GGA-MIR-1736-3P	77	-14.65	GO:0005737(cytoplasm);GO:0005634(nucleus);GO:0090051(negative regulation of cell migration involved in sprouting angiogenesis);GO:0070997(neuron death);GO:0061053(somite development);GO:0060173(limb development);GO:0060021(palate development);GO:0045944(positive regulation of transcription from R- polymerase II promoter);GO:0007519(skeletal muscle tissue development);GO:0001757(somite specificati…	NA
ENSGALG00000010794	ENSGALT00000017555	GGA-MIR-1A-3P_R+1	96	-15.5	GO:0005737(cytoplasm);GO:0005634(nucleus);GO:0090051(negative regulation of cell migration involved in sprouting angiogenesis);GO:0070997(neuron death);GO:0061053(somite development);GO:0060173(limb development);GO:0060021(palate development);GO:0045944(positive regulation of transcription from R- polymerase II promoter);GO:0007519(skeletal muscle tissue development);GO:0001757(somite specificati…	NA
ENSGALG00000010794	ENSGALT00000017555	GGA-MIR-1C_1SS8GT	95	-13.7	GO:0005737(cytoplasm);GO:0005634(nucleus);GO:0090051(negative regulation of cell migration involved in sprouting angiogenesis);GO:0070997(neuron death);GO:0061053(somite development);GO:0060173(limb development);GO:0060021(palate development);GO:0045944(positive regulation of transcription from R- polymerase II promoter);GO:0007519(skeletal muscle tissue development);GO:0001757(somite specificati…	NA
ENSGALG00000010794	ENSGALT00000017555	GGA-MIR-30E-3P_L+1	84	-10.71	GO:0005737(cytoplasm);GO:0005634(nucleus);GO:0090051(negative regulation of cell migration involved in sprouting angiogenesis);GO:0070997(neuron death);GO:0061053(somite development);GO:0060173(limb development);GO:0060021(palate development);GO:0045944(positive regulation of transcription from R- polymerase II promoter);GO:0007519(skeletal muscle tissue development);GO:0001757(somite specificati…	NA
ENSGALG00000010818	ENSGALT00000017589	GGA-MIR-1731-5P	84	-20.38	GO:0005886(plasma membrane);GO:1902068(regulation of sphingolipid mediated sig-ling pathway);GO:0060070(canonical Wnt sig-ling pathway);GO:0060020(Bergmann glial cell differentiation);GO:0051091(positive regulation of sequence-specific D- binding transcription factor activity);GO:0050821(protein stabilization);GO:0046839(phospholipid dephosphorylation);GO:0050731(positive regulation of peptidyl-t…	ko00561(Glycerolipid metabolism);ko00564(Glycerophospholipid metabolism);ko00565(Ether lipid metabolism);ko00600(Sphingolipid metabolism)
ENSGALG00000010836	ENSGALT00000017616	GGA-MIR-10A-5P	96	-20.31	GO:0009410(response to xenobiotic stimulus);GO:0034751(aryl hydrocarbon receptor complex);GO:0034753(nuclear aryl hydrocarbon receptor complex);GO:0004874(aryl hydrocarbon receptor activity);GO:0043425(bHLH transcription factor binding);GO:0030522(intracellular receptor sig-ling pathway);GO:0045893(positive regulation of transcription, D--templated);GO:0005667(transcription factor complex);GO:001…	NA
ENSGALG00000010836	ENSGALT00000017616	GGA-MIR-1388A-3P	99	-11.88	GO:0009410(response to xenobiotic stimulus);GO:0034751(aryl hydrocarbon receptor complex);GO:0034753(nuclear aryl hydrocarbon receptor complex);GO:0004874(aryl hydrocarbon receptor activity);GO:0043425(bHLH transcription factor binding);GO:0030522(intracellular receptor sig-ling pathway);GO:0045893(positive regulation of transcription, D--templated);GO:0005667(transcription factor complex);GO:001…	NA
ENSGALG00000010836	ENSGALT00000017616	GGA-MIR-193A-5P	73	-15.2	GO:0009410(response to xenobiotic stimulus);GO:0034751(aryl hydrocarbon receptor complex);GO:0034753(nuclear aryl hydrocarbon receptor complex);GO:0004874(aryl hydrocarbon receptor activity);GO:0043425(bHLH transcription factor binding);GO:0030522(intracellular receptor sig-ling pathway);GO:0045893(positive regulation of transcription, D--templated);GO:0005667(transcription factor complex);GO:001…	NA
ENSGALG00000010836	ENSGALT00000017616	GGA-MIR-425-5P_R+2	71	-19.15	GO:0009410(response to xenobiotic stimulus);GO:0034751(aryl hydrocarbon receptor complex);GO:0034753(nuclear aryl hydrocarbon receptor complex);GO:0004874(aryl hydrocarbon receptor activity);GO:0043425(bHLH transcription factor binding);GO:0030522(intracellular receptor sig-ling pathway);GO:0045893(positive regulation of transcription, D--templated);GO:0005667(transcription factor complex);GO:001…	NA
ENSGALG00000010842	ENSGALT00000017623	GGA-MIR-10585-5P	94	-19.03	GO:0008270(zinc ion binding)	NA
ENSGALG00000010842	ENSGALT00000017623	GGA-MIR-143-3P_1SS22GT	67	-32.63	GO:0008270(zinc ion binding)	NA
ENSGALG00000010842	ENSGALT00000017623	GGA-MIR-145-5P_R-1	99	-18.01	GO:0008270(zinc ion binding)	NA
ENSGALG00000010882	ENSGALT00000017688	GGA-MIR-146A-5P_R+1	68	-11.38	GO:0003723(R- binding);GO:0005829(cytosol);GO:0030529(intracellular ribonucleoprotein complex);GO:0003729(mR- binding);GO:0003676(nucleic acid binding);GO:0034063(stress granule assembly)	NA
ENSGALG00000010882	ENSGALT00000017688	GGA-MIR-146B-5P_R+1	67	-13.83	GO:0003723(R- binding);GO:0005829(cytosol);GO:0030529(intracellular ribonucleoprotein complex);GO:0003729(mR- binding);GO:0003676(nucleic acid binding);GO:0034063(stress granule assembly)	NA
ENSGALG00000010882	ENSGALT00000017688	GGA-MIR-146C-5P_R-1	67	-11.37	GO:0003723(R- binding);GO:0005829(cytosol);GO:0030529(intracellular ribonucleoprotein complex);GO:0003729(mR- binding);GO:0003676(nucleic acid binding);GO:0034063(stress granule assembly)	NA
ENSGALG00000010889	ENSGALT00000017699	GGA-MIR-143-3P_1SS22GT	91	-21.93	GO:0070695(FHF complex);GO:0030897(HOPS complex);GO:0015630(microtubule cytoskeleton);GO:0045022(early endosome to late endosome transport);GO:0008333(endosome to lysosome transport);GO:0007286(spermatid development);GO:0007040(lysosome organization);GO:0007032(endosome organization);GO:0042802(identical protein binding);GO:0003779(actin binding);GO:0008017(microtubule binding);GO:0005829(cytosol)	NA
ENSGALG00000010899	ENSGALT00000017723	GGA-MIR-193A-5P	59	-15.46	GO:0005783(endoplasmic reticulum);GO:0051156(glucose 6-phosphate metabolic process);GO:0050796(regulation of insulin secretion);GO:0042593(glucose homeostasis);GO:0006094(gluconeogenesis);GO:0004346(glucose-6-phosphatase activity);GO:0030176(integral component of endoplasmic reticulum membrane);GO:0016311(dephosphorylation);GO:0016021(integral component of membrane);GO:0016020(membrane)	ko00010(Glycolysis / Gluconeogenesis);ko00052(Galactose metabolism);ko00500(Starch and sucrose metabolism);ko04068(FoxO sig-ling pathway);ko04910(Insulin sig-ling pathway);ko04920(Adipocytokine sig-ling pathway)
ENSGALG00000010899	ENSGALT00000017723	GGA-MIR-29B-3P	64	-21.01	GO:0005783(endoplasmic reticulum);GO:0051156(glucose 6-phosphate metabolic process);GO:0050796(regulation of insulin secretion);GO:0042593(glucose homeostasis);GO:0006094(gluconeogenesis);GO:0004346(glucose-6-phosphatase activity);GO:0030176(integral component of endoplasmic reticulum membrane);GO:0016311(dephosphorylation);GO:0016021(integral component of membrane);GO:0016020(membrane)	ko00010(Glycolysis / Gluconeogenesis);ko00052(Galactose metabolism);ko00500(Starch and sucrose metabolism);ko04068(FoxO sig-ling pathway);ko04910(Insulin sig-ling pathway);ko04920(Adipocytokine sig-ling pathway)
ENSGALG00000010924	ENSGALT00000017773	GGA-MIR-145-5P_R-1	69	-22.5	GO:0006260(D- replication);GO:0003700(transcription factor activity, sequence-specific D- binding);GO:0006355(regulation of transcription, D--templated);GO:0006351(transcription, D--templated);GO:0005622(intracellular);GO:0005634(nucleus);GO:0003677(D- binding);GO:0000122(negative regulation of transcription from R- polymerase II promoter);GO:0000981(R- polymerase II transcription factor activity…	NA
ENSGALG00000010924	ENSGALT00000017773	GGA-MIR-146A-5P_R+1	63	-34.48	GO:0006260(D- replication);GO:0003700(transcription factor activity, sequence-specific D- binding);GO:0006355(regulation of transcription, D--templated);GO:0006351(transcription, D--templated);GO:0005622(intracellular);GO:0005634(nucleus);GO:0003677(D- binding);GO:0000122(negative regulation of transcription from R- polymerase II promoter);GO:0000981(R- polymerase II transcription factor activity…	NA
ENSGALG00000010924	ENSGALT00000017773	GGA-MIR-146B-5P_R+1	62	-33.2	GO:0006260(D- replication);GO:0003700(transcription factor activity, sequence-specific D- binding);GO:0006355(regulation of transcription, D--templated);GO:0006351(transcription, D--templated);GO:0005622(intracellular);GO:0005634(nucleus);GO:0003677(D- binding);GO:0000122(negative regulation of transcription from R- polymerase II promoter);GO:0000981(R- polymerase II transcription factor activity…	NA
ENSGALG00000010924	ENSGALT00000017773	GGA-MIR-146C-5P_R-1	63	-33.4	GO:0006260(D- replication);GO:0003700(transcription factor activity, sequence-specific D- binding);GO:0006355(regulation of transcription, D--templated);GO:0006351(transcription, D--templated);GO:0005622(intracellular);GO:0005634(nucleus);GO:0003677(D- binding);GO:0000122(negative regulation of transcription from R- polymerase II promoter);GO:0000981(R- polymerase II transcription factor activity…	NA
ENSGALG00000010924	ENSGALT00000017773	GGA-MIR-2184A-5P	94	-12.81	GO:0006260(D- replication);GO:0003700(transcription factor activity, sequence-specific D- binding);GO:0006355(regulation of transcription, D--templated);GO:0006351(transcription, D--templated);GO:0005622(intracellular);GO:0005634(nucleus);GO:0003677(D- binding);GO:0000122(negative regulation of transcription from R- polymerase II promoter);GO:0000981(R- polymerase II transcription factor activity…	NA
ENSGALG00000010924	ENSGALT00000017773	GGA-MIR-29B-3P	88	-50.78	GO:0006260(D- replication);GO:0003700(transcription factor activity, sequence-specific D- binding);GO:0006355(regulation of transcription, D--templated);GO:0006351(transcription, D--templated);GO:0005622(intracellular);GO:0005634(nucleus);GO:0003677(D- binding);GO:0000122(negative regulation of transcription from R- polymerase II promoter);GO:0000981(R- polymerase II transcription factor activity…	NA
ENSGALG00000010924	ENSGALT00000017773	GGA-MIR-365-3P	64	-12.95	GO:0006260(D- replication);GO:0003700(transcription factor activity, sequence-specific D- binding);GO:0006355(regulation of transcription, D--templated);GO:0006351(transcription, D--templated);GO:0005622(intracellular);GO:0005634(nucleus);GO:0003677(D- binding);GO:0000122(negative regulation of transcription from R- polymerase II promoter);GO:0000981(R- polymerase II transcription factor activity…	NA
ENSGALG00000010924	ENSGALT00000017773	GGA-MIR-425-5P_R+2	52	-14.2	GO:0006260(D- replication);GO:0003700(transcription factor activity, sequence-specific D- binding);GO:0006355(regulation of transcription, D--templated);GO:0006351(transcription, D--templated);GO:0005622(intracellular);GO:0005634(nucleus);GO:0003677(D- binding);GO:0000122(negative regulation of transcription from R- polymerase II promoter);GO:0000981(R- polymerase II transcription factor activity…	NA
ENSGALG00000010924	ENSGALT00000017773	GGA-MIR-6553-3P_L+1	81	-53.57	GO:0006260(D- replication);GO:0003700(transcription factor activity, sequence-specific D- binding);GO:0006355(regulation of transcription, D--templated);GO:0006351(transcription, D--templated);GO:0005622(intracellular);GO:0005634(nucleus);GO:0003677(D- binding);GO:0000122(negative regulation of transcription from R- polymerase II promoter);GO:0000981(R- polymerase II transcription factor activity…	NA
ENSGALG00000010924	ENSGALT00000017773	GGA-MIR-7B_R+3	61	-28.12	GO:0006260(D- replication);GO:0003700(transcription factor activity, sequence-specific D- binding);GO:0006355(regulation of transcription, D--templated);GO:0006351(transcription, D--templated);GO:0005622(intracellular);GO:0005634(nucleus);GO:0003677(D- binding);GO:0000122(negative regulation of transcription from R- polymerase II promoter);GO:0000981(R- polymerase II transcription factor activity…	NA
ENSGALG00000010925	ENSGALT00000017774	GGA-MIR-1A-3P_R+1	86	-31.73	GO:0005829(cytosol);GO:0005737(cytoplasm);GO:0005886(plasma membrane);GO:0016020(membrane);GO:0042552(myeli-tion);GO:0046854(phosphatidylinositol phosphorylation);GO:0043005(neuron projection);GO:0072659(protein localization to plasma membrane)	NA
ENSGALG00000010925	ENSGALT00000017774	GGA-MIR-1C_1SS8GT	86	-28.6	GO:0005829(cytosol);GO:0005737(cytoplasm);GO:0005886(plasma membrane);GO:0016020(membrane);GO:0042552(myeli-tion);GO:0046854(phosphatidylinositol phosphorylation);GO:0043005(neuron projection);GO:0072659(protein localization to plasma membrane)	NA
ENSGALG00000010925	ENSGALT00000017774	GGA-MIR-22-3P	73	-19.84	GO:0005829(cytosol);GO:0005737(cytoplasm);GO:0005886(plasma membrane);GO:0016020(membrane);GO:0042552(myeli-tion);GO:0046854(phosphatidylinositol phosphorylation);GO:0043005(neuron projection);GO:0072659(protein localization to plasma membrane)	NA
ENSGALG00000010925	ENSGALT00000017774	GGA-MIR-6553-3P_L+1	56	-11.8	GO:0005829(cytosol);GO:0005737(cytoplasm);GO:0005886(plasma membrane);GO:0016020(membrane);GO:0042552(myeli-tion);GO:0046854(phosphatidylinositol phosphorylation);GO:0043005(neuron projection);GO:0072659(protein localization to plasma membrane)	NA
ENSGALG00000010957	ENSGALT00000017833	GGA-MIR-10585-5P	85	-10.81	GO:0005654(nucleoplasm);GO:0005634(nucleus);GO:0035520(monoubiquiti-ted protein deubiquiti-tion);GO:0016579(protein deubiquiti-tion);GO:0009411(response to UV);GO:0006282(regulation of D- repair);GO:0001501(skeletal system development);GO:0004843(thiol-dependent ubiquitin-specific protease activity);GO:0036459(thiol-dependent ubiquitinyl hydrolase activity);GO:0004197(cysteine-type endopeptidase …	ko03460(Fanconi anemia pathway)
ENSGALG00000010957	ENSGALT00000017833	GGA-MIR-146A-5P_R+1	94	-18.37	GO:0005654(nucleoplasm);GO:0005634(nucleus);GO:0035520(monoubiquiti-ted protein deubiquiti-tion);GO:0016579(protein deubiquiti-tion);GO:0009411(response to UV);GO:0006282(regulation of D- repair);GO:0001501(skeletal system development);GO:0004843(thiol-dependent ubiquitin-specific protease activity);GO:0036459(thiol-dependent ubiquitinyl hydrolase activity);GO:0004197(cysteine-type endopeptidase …	ko03460(Fanconi anemia pathway)
ENSGALG00000010957	ENSGALT00000017833	GGA-MIR-146B-5P_R+1	94	-12.28	GO:0005654(nucleoplasm);GO:0005634(nucleus);GO:0035520(monoubiquiti-ted protein deubiquiti-tion);GO:0016579(protein deubiquiti-tion);GO:0009411(response to UV);GO:0006282(regulation of D- repair);GO:0001501(skeletal system development);GO:0004843(thiol-dependent ubiquitin-specific protease activity);GO:0036459(thiol-dependent ubiquitinyl hydrolase activity);GO:0004197(cysteine-type endopeptidase …	ko03460(Fanconi anemia pathway)
ENSGALG00000010957	ENSGALT00000017833	GGA-MIR-146C-5P_R-1	94	-12.81	GO:0005654(nucleoplasm);GO:0005634(nucleus);GO:0035520(monoubiquiti-ted protein deubiquiti-tion);GO:0016579(protein deubiquiti-tion);GO:0009411(response to UV);GO:0006282(regulation of D- repair);GO:0001501(skeletal system development);GO:0004843(thiol-dependent ubiquitin-specific protease activity);GO:0036459(thiol-dependent ubiquitinyl hydrolase activity);GO:0004197(cysteine-type endopeptidase …	ko03460(Fanconi anemia pathway)
ENSGALG00000010961	ENSGALT00000017840	GGA-MIR-10585-5P	75	-10.99	GO:0003730(mR- 3'-UTR binding);GO:0051028(mR- transport);GO:0003723(R- binding);GO:0006810(transport);GO:0006417(regulation of translation);GO:0005737(cytoplasm);GO:0003676(nucleic acid binding);GO:0005634(nucleus);GO:0005829(cytosol);GO:0048027(mR- 5'-UTR binding)	NA
ENSGALG00000010961	ENSGALT00000017840	GGA-MIR-191-3P	68	-21.74	GO:0003730(mR- 3'-UTR binding);GO:0051028(mR- transport);GO:0003723(R- binding);GO:0006810(transport);GO:0006417(regulation of translation);GO:0005737(cytoplasm);GO:0003676(nucleic acid binding);GO:0005634(nucleus);GO:0005829(cytosol);GO:0048027(mR- 5'-UTR binding)	NA
ENSGALG00000010961	ENSGALT00000017840	GGA-MIR-2184A-5P	54	-15.04	GO:0003730(mR- 3'-UTR binding);GO:0051028(mR- transport);GO:0003723(R- binding);GO:0006810(transport);GO:0006417(regulation of translation);GO:0005737(cytoplasm);GO:0003676(nucleic acid binding);GO:0005634(nucleus);GO:0005829(cytosol);GO:0048027(mR- 5'-UTR binding)	NA
ENSGALG00000010961	ENSGALT00000017840	GGA-MIR-6553-3P_L+1	93	-12.3	GO:0003730(mR- 3'-UTR binding);GO:0051028(mR- transport);GO:0003723(R- binding);GO:0006810(transport);GO:0006417(regulation of translation);GO:0005737(cytoplasm);GO:0003676(nucleic acid binding);GO:0005634(nucleus);GO:0005829(cytosol);GO:0048027(mR- 5'-UTR binding)	NA
ENSGALG00000010973	ENSGALT00000017877	GGA-MIR-191-5P_R-1	58	-11.93	GO:0043231(intracellular membrane-bounded organelle);GO:0005730(nucleolus);GO:0005634(nucleus);GO:0000398(mR- splicing, via spliceosome);GO:0003723(R- binding);GO:0003676(nucleic acid binding)	ko03040(Spliceosome)
ENSGALG00000010973	ENSGALT00000017877	GGA-MIR-2184A-5P	88	-15.37	GO:0043231(intracellular membrane-bounded organelle);GO:0005730(nucleolus);GO:0005634(nucleus);GO:0000398(mR- splicing, via spliceosome);GO:0003723(R- binding);GO:0003676(nucleic acid binding)	ko03040(Spliceosome)
ENSGALG00000010973	ENSGALT00000017877	GGA-MIR-30E-3P_L+1	86	-10.18	GO:0043231(intracellular membrane-bounded organelle);GO:0005730(nucleolus);GO:0005634(nucleus);GO:0000398(mR- splicing, via spliceosome);GO:0003723(R- binding);GO:0003676(nucleic acid binding)	ko03040(Spliceosome)
ENSGALG00000010997	ENSGALT00000017908	GGA-MIR-146A-5P_R+1	73	-31.8	GO:0005829(cytosol);GO:2001244(positive regulation of intrinsic apoptotic sig-ling pathway);GO:0060113(inner ear receptor cell differentiation);GO:0008285(negative regulation of cell proliferation);GO:0005546(phosphatidylinositol-4,5-bisphosphate binding);GO:1901612(cardiolipin binding);GO:0008219(cell death);GO:0043410(positive regulation of MAPK cascade);GO:0070265(necrotic cell death);GO:00702…	NA
ENSGALG00000010997	ENSGALT00000017908	GGA-MIR-146B-5P_R+1	73	-27.03	GO:0005829(cytosol);GO:2001244(positive regulation of intrinsic apoptotic sig-ling pathway);GO:0060113(inner ear receptor cell differentiation);GO:0008285(negative regulation of cell proliferation);GO:0005546(phosphatidylinositol-4,5-bisphosphate binding);GO:1901612(cardiolipin binding);GO:0008219(cell death);GO:0043410(positive regulation of MAPK cascade);GO:0070265(necrotic cell death);GO:00702…	NA
ENSGALG00000010997	ENSGALT00000017908	GGA-MIR-146C-5P_R-1	73	-27.27	GO:0005829(cytosol);GO:2001244(positive regulation of intrinsic apoptotic sig-ling pathway);GO:0060113(inner ear receptor cell differentiation);GO:0008285(negative regulation of cell proliferation);GO:0005546(phosphatidylinositol-4,5-bisphosphate binding);GO:1901612(cardiolipin binding);GO:0008219(cell death);GO:0043410(positive regulation of MAPK cascade);GO:0070265(necrotic cell death);GO:00702…	NA
ENSGALG00000011038	ENSGALT00000017979	GGA-MIR-1388A-3P	91	-13.03	GO:0005634(nucleus)	NA
ENSGALG00000011038	ENSGALT00000017979	GGA-MIR-30D_R+2	73	-12.73	GO:0005634(nucleus)	NA
ENSGALG00000011038	ENSGALT00000017979	GGA-MIR-30E-5P_R+5	73	-11.7	GO:0005634(nucleus)	NA
ENSGALG00000011038	ENSGALT00000017979	GGA-MIR-6553-3P_L+1	72	-10.69	GO:0005634(nucleus)	NA
ENSGALG00000011038	ENSGALT00000017979	GGA-MIR-6660-3P	82	-16.93	GO:0005634(nucleus)	NA
ENSGALG00000011047	ENSGALT00000017995	GGA-MIR-1A-3P_R+1	83	-51.82	GO:0060400(negative regulation of growth hormone receptor sig-ling pathway);GO:0032511(late endosome to vacuole transport via multivesicular body sorting pathway);GO:0010008(endosome membrane);GO:0005768(endosome);GO:2000009(negative regulation of protein localization to cell surface);GO:0005102(receptor binding);GO:0046426(negative regulation of JAK-STAT cascade);GO:0005794(Golgi apparatus);GO:0…	NA
ENSGALG00000011047	ENSGALT00000017995	GGA-MIR-1C_1SS8GT	83	-58.42	GO:0060400(negative regulation of growth hormone receptor sig-ling pathway);GO:0032511(late endosome to vacuole transport via multivesicular body sorting pathway);GO:0010008(endosome membrane);GO:0005768(endosome);GO:2000009(negative regulation of protein localization to cell surface);GO:0005102(receptor binding);GO:0046426(negative regulation of JAK-STAT cascade);GO:0005794(Golgi apparatus);GO:0…	NA
ENSGALG00000011047	ENSGALT00000017995	GGA-MIR-2184A-5P	73	-56.48	GO:0060400(negative regulation of growth hormone receptor sig-ling pathway);GO:0032511(late endosome to vacuole transport via multivesicular body sorting pathway);GO:0010008(endosome membrane);GO:0005768(endosome);GO:2000009(negative regulation of protein localization to cell surface);GO:0005102(receptor binding);GO:0046426(negative regulation of JAK-STAT cascade);GO:0005794(Golgi apparatus);GO:0…	NA
ENSGALG00000028983	ENSGALT00000018035	GGA-MIR-365-3P	85	-18.86	GO:0005737(cytoplasm);GO:0005667(transcription factor complex);GO:0005634(nucleus);GO:0060216(definitive hemopoiesis);GO:0060065(uterus development);GO:0048706(embryonic skeletal system development);GO:0045944(positive regulation of transcription from R- polymerase II promoter);GO:0045638(negative regulation of myeloid cell differentiation);GO:0035115(embryonic forelimb morphogenesis);GO:0010468(…	NA
ENSGALG00000011099	ENSGALT00000018083	GGA-MIR-1A-3P_R+1	57	-16.58	GO:0071438(invadopodium membrane);GO:0045178(basal part of cell);GO:0045177(apical part of cell);GO:0030027(lamellipodium);GO:0009986(cell surface);GO:0005925(focal adhesion);GO:0005886(plasma membrane);GO:0005615(extracellular space);GO:1903054(negative regulation of extracellular matrix organization);GO:1902362(melanocyte apoptotic process);GO:1900119(positive regulation of execution phase of a…	NA
ENSGALG00000011099	ENSGALT00000018083	GGA-MIR-1C_1SS8GT	57	-15.29	GO:0071438(invadopodium membrane);GO:0045178(basal part of cell);GO:0045177(apical part of cell);GO:0030027(lamellipodium);GO:0009986(cell surface);GO:0005925(focal adhesion);GO:0005886(plasma membrane);GO:0005615(extracellular space);GO:1903054(negative regulation of extracellular matrix organization);GO:1902362(melanocyte apoptotic process);GO:1900119(positive regulation of execution phase of a…	NA
ENSGALG00000011116	ENSGALT00000018109	GGA-MIR-143-3P_1SS22GT	77	-16.37	GO:0005829(cytosol);GO:0005795(Golgi stack);GO:0005730(nucleolus);GO:0005654(nucleoplasm);GO:0005634(nucleus);GO:0090166(Golgi disassembly);GO:0072355(histone H3-T3 phosphorylation);GO:0046777(protein autophosphorylation);GO:0043987(histone H3-S10 phosphorylation);GO:0006468(protein phosphorylation);GO:0072354(histone ki-se activity );GO:0035175(histone ki-se activity );GO:0031493(nucleosomal his…	NA
ENSGALG00000011138	ENSGALT00000018166	GGA-MIR-10585-5P	85	-13.59	GO:0005654(nucleoplasm);GO:0002945(cyclin K-CDK13 complex);GO:0002944(cyclin K-CDK12 complex);GO:2001165(positive regulation of phosphorylation of R- polymerase II C-termi-l domain serine 2 residues);GO:0071157(negative regulation of cell cycle arrest);GO:0044828(negative regulation by host of viral genome replication);GO:0006974(cellular response to D- damage stimulus);GO:0019901(protein ki-se b…	NA
ENSGALG00000011138	ENSGALT00000018166	GGA-MIR-30D_R+2	96	-16.18	GO:0005654(nucleoplasm);GO:0002945(cyclin K-CDK13 complex);GO:0002944(cyclin K-CDK12 complex);GO:2001165(positive regulation of phosphorylation of R- polymerase II C-termi-l domain serine 2 residues);GO:0071157(negative regulation of cell cycle arrest);GO:0044828(negative regulation by host of viral genome replication);GO:0006974(cellular response to D- damage stimulus);GO:0019901(protein ki-se b…	NA
ENSGALG00000011138	ENSGALT00000018166	GGA-MIR-30E-5P_R+5	96	-16.18	GO:0005654(nucleoplasm);GO:0002945(cyclin K-CDK13 complex);GO:0002944(cyclin K-CDK12 complex);GO:2001165(positive regulation of phosphorylation of R- polymerase II C-termi-l domain serine 2 residues);GO:0071157(negative regulation of cell cycle arrest);GO:0044828(negative regulation by host of viral genome replication);GO:0006974(cellular response to D- damage stimulus);GO:0019901(protein ki-se b…	NA
ENSGALG00000011193	ENSGALT00000018251	GGA-MIR-12264-3P	95	-15.48	GO:0070062(extracellular exosome)	NA
ENSGALG00000011193	ENSGALT00000018251	GGA-MIR-30D_R+2	94	-12.41	GO:0070062(extracellular exosome)	NA
ENSGALG00000011193	ENSGALT00000018251	GGA-MIR-30E-3P_L+1	58	-15.95	GO:0070062(extracellular exosome)	NA
ENSGALG00000011193	ENSGALT00000018251	GGA-MIR-30E-5P_R+5	94	-12.03	GO:0070062(extracellular exosome)	NA
ENSGALG00000011209	ENSGALT00000018280	GGA-MIR-10585-5P	73	-13.05	GO:0030027(lamellipodium);GO:0016020(membrane);GO:0005925(focal adhesion);GO:0005737(cytoplasm);GO:1900028(negative regulation of ruffle assembly);GO:0051496(positive regulation of stress fiber assembly);GO:0030838(positive regulation of actin filament polymerization);GO:0010633(negative regulation of epithelial cell migration);GO:0008154(actin polymerization or depolymerization);GO:0017124(SH3 d…	NA
ENSGALG00000011210	ENSGALT00000018281	GGA-MIR-1731-5P	80	-38.18	GO:0070531(BRCA1-A complex);GO:0016604(nuclear body);GO:0005634(nucleus);GO:0045739(positive regulation of D- repair);GO:0031572(G2 D- damage checkpoint);GO:0010212(response to ionizing radiation);GO:0006302(double-strand break repair);GO:0031593(polyubiquitin modification-dependent protein binding)	ko03440(Homologous recombi-tion)
ENSGALG00000011210	ENSGALT00000018281	GGA-MIR-1C_1SS8GT	60	-11.23	GO:0070531(BRCA1-A complex);GO:0016604(nuclear body);GO:0005634(nucleus);GO:0045739(positive regulation of D- repair);GO:0031572(G2 D- damage checkpoint);GO:0010212(response to ionizing radiation);GO:0006302(double-strand break repair);GO:0031593(polyubiquitin modification-dependent protein binding)	ko03440(Homologous recombi-tion)
ENSGALG00000011210	ENSGALT00000018281	GGA-MIR-2184A-5P	94	-15.34	GO:0070531(BRCA1-A complex);GO:0016604(nuclear body);GO:0005634(nucleus);GO:0045739(positive regulation of D- repair);GO:0031572(G2 D- damage checkpoint);GO:0010212(response to ionizing radiation);GO:0006302(double-strand break repair);GO:0031593(polyubiquitin modification-dependent protein binding)	ko03440(Homologous recombi-tion)
ENSGALG00000011238	ENSGALT00000018328	GGA-MIR-145-5P_R-1	73	-17.96	GO:0031410(cytoplasmic vesicle);GO:0005886(plasma membrane);GO:0005802(trans-Golgi network);GO:0005794(Golgi apparatus);GO:0005783(endoplasmic reticulum);GO:0005769(early endosome);GO:0090263(positive regulation of canonical Wnt sig-ling pathway);GO:0061357(positive regulation of Wnt protein secretion);GO:0061355(Wnt protein secretion);GO:0031017(exocrine pancreas development);GO:0030902(hindbrai…	NA
ENSGALG00000011270	ENSGALT00000018391	GGA-MIR-145-5P_R-1	91	-15.71	GO:0061303(cornea development in camera-type eye);GO:0005578(protei-ceous extracellular matrix);GO:0005615(extracellular space);GO:0005576(extracellular region)	NA
ENSGALG00000011270	ENSGALT00000018391	GGA-MIR-191-3P	91	-22.57	GO:0061303(cornea development in camera-type eye);GO:0005578(protei-ceous extracellular matrix);GO:0005615(extracellular space);GO:0005576(extracellular region)	NA
ENSGALG00000011271	ENSGALT00000018392	GGA-MIR-10585-5P	64	-20.11	GO:0070062(extracellular exosome);GO:0031012(extracellular matrix);GO:0005615(extracellular space);GO:0005583(fibrillar collagen trimer);GO:0005578(protei-ceous extracellular matrix);GO:0045944(positive regulation of transcription from R- polymerase II promoter);GO:0032914(positive regulation of transforming growth factor beta1 production);GO:0030199(collagen fibril organization);GO:0005518(colla…	NA
ENSGALG00000011275	ENSGALT00000018398	GGA-MIR-30D_R+2	93	-11.47	GO:0017053(transcriptio-l repressor complex);GO:0007165(sig-l transduction);GO:0005634(nucleus);GO:0035556(intracellular sig-l transduction);GO:0045892(negative regulation of transcription, D--templated)	NA
ENSGALG00000011275	ENSGALT00000018398	GGA-MIR-30E-5P_R+5	93	-12.67	GO:0017053(transcriptio-l repressor complex);GO:0007165(sig-l transduction);GO:0005634(nucleus);GO:0035556(intracellular sig-l transduction);GO:0045892(negative regulation of transcription, D--templated)	NA
ENSGALG00000011299	ENSGALT00000018431	GGA-MIR-140-3P_L+1	99	-14.97	GO:0010507(negative regulation of autophagy);GO:0005871(kinesin complex);GO:0007018(microtubule-based movement);GO:0016887(ATPase activity);GO:0003777(microtubule motor activity);GO:0008017(microtubule binding);GO:0003774(motor activity);GO:0005524(ATP binding);GO:0000166(nucleotide binding);GO:0046603(negative regulation of mitotic centrosome separation);GO:0051294(establishment of spindle orien…	NA
ENSGALG00000011301	ENSGALT00000018434	GGA-MIR-30D_R+2	92	-12.92	GO:0016020(membrane)	NA
ENSGALG00000011301	ENSGALT00000018434	GGA-MIR-30E-5P_R+5	92	-14	GO:0016020(membrane)	NA
ENSGALG00000011305	ENSGALT00000018443	GGA-MIR-2184A-5P	61	-14.59	GO:0016607(nuclear speck);GO:0003723(R- binding);GO:0008380(R- splicing);GO:0003676(nucleic acid binding)	NA
ENSGALG00000011305	ENSGALT00000018443	GGA-MIR-425-5P_R+2	74	-23.58	GO:0016607(nuclear speck);GO:0003723(R- binding);GO:0008380(R- splicing);GO:0003676(nucleic acid binding)	NA
ENSGALG00000011305	ENSGALT00000018443	GGA-MIR-6553-3P_L+1	91	-14.32	GO:0016607(nuclear speck);GO:0003723(R- binding);GO:0008380(R- splicing);GO:0003676(nucleic acid binding)	NA
ENSGALG00000011474	ENSGALT00000018707	GGA-MIR-143-3P_1SS22GT	75	-21.77	NA	NA
ENSGALG00000011474	ENSGALT00000018707	GGA-MIR-30E-3P_L+1	80	-10.99	NA	NA
ENSGALG00000011515	ENSGALT00000018775	GGA-MIR-2184A-5P	79	-10.06	GO:0005669(transcription factor TFIID complex);GO:0005675(holo TFIIH complex);GO:0005654(nucleoplasm);GO:1901990(regulation of mitotic cell cycle phase transition);GO:0045944(positive regulation of transcription from R- polymerase II promoter);GO:0043065(positive regulation of apoptotic process);GO:0035315(hair cell differentiation);GO:0033683(nucleotide-excision repair, D- incision);GO:0009650(U…	ko03022(Basal transcription factors);ko03420(Nucleotide excision repair)
ENSGALG00000011522	ENSGALT00000018785	GGA-MIR-6553-3P_L+1	66	-46.25	GO:0031515(tR- );GO:0030488(tR- methylation);GO:0016429(tR- );GO:0008033(tR- processing);GO:0005634(nucleus);GO:0032259(methylation);GO:0008168(methyltransferase activity);GO:0016740(transferase activity)	NA
ENSGALG00000011522	ENSGALT00000018785	GGA-MIR-6660-3P	69	-37.82	GO:0031515(tR- );GO:0030488(tR- methylation);GO:0016429(tR- );GO:0008033(tR- processing);GO:0005634(nucleus);GO:0032259(methylation);GO:0008168(methyltransferase activity);GO:0016740(transferase activity)	NA
ENSGALG00000011549	ENSGALT00000018814	GGA-MIR-30E-3P_L+1	74	-10.24	GO:0043231(intracellular membrane-bounded organelle);GO:0005886(plasma membrane);GO:0005829(cytosol);GO:1900383(regulation of sy-ptic plasticity by receptor localization to sy-pse);GO:0046875(ephrin receptor binding)	NA
ENSGALG00000011543	ENSGALT00000018826	GGA-MIR-1A-3P_R+1	65	-12.12	GO:0005730(nucleolus);GO:0005634(nucleus);GO:0042273(ribosomal large subunit biogenesis);GO:0000055(ribosomal large subunit export from nucleus);GO:0030036(actin cytoskeleton organization)	NA
ENSGALG00000011543	ENSGALT00000018826	GGA-MIR-1C_1SS8GT	66	-14.57	GO:0005730(nucleolus);GO:0005634(nucleus);GO:0042273(ribosomal large subunit biogenesis);GO:0000055(ribosomal large subunit export from nucleus);GO:0030036(actin cytoskeleton organization)	NA
ENSGALG00000011573	ENSGALT00000018879	GGA-MIR-12264-3P	98	-15.38	GO:0070062(extracellular exosome);GO:0005829(cytosol);GO:0005737(cytoplasm);GO:0005730(nucleolus);GO:0005634(nucleus);GO:0042327(positive regulation of phosphorylation);GO:0035329(hippo sig-ling);GO:0031952(regulation of protein autophosphorylation);GO:0019900(ki-se binding);GO:0019209(ki-se activator activity)	NA
ENSGALG00000011626	ENSGALT00000018993	GGA-MIR-1736-3P	85	-14.87	GO:0051205(protein insertion into membrane);GO:0016021(integral component of membrane);GO:0016020(membrane)	NA
ENSGALG00000011630	ENSGALT00000018998	GGA-MIR-146B-3P_L+2	80	-20.81	GO:0003676(nucleic acid binding);GO:0006366(transcription from R- polymerase II promoter);GO:0000978(R- polymerase II core promoter proximal region sequence-specific D- binding);GO:0001077(transcriptio-l activator activity, R- polymerase II core promoter proximal region sequence-specific binding);GO:0003677(D- binding);GO:0003682(chromatin binding);GO:0003700(transcription factor activity, sequen…	ko04340(Hedgehog sig-ling pathway)
ENSGALG00000011630	ENSGALT00000018998	GGA-MIR-1736-3P	71	-28.52	GO:0003676(nucleic acid binding);GO:0006366(transcription from R- polymerase II promoter);GO:0000978(R- polymerase II core promoter proximal region sequence-specific D- binding);GO:0001077(transcriptio-l activator activity, R- polymerase II core promoter proximal region sequence-specific binding);GO:0003677(D- binding);GO:0003682(chromatin binding);GO:0003700(transcription factor activity, sequen…	ko04340(Hedgehog sig-ling pathway)
ENSGALG00000011630	ENSGALT00000018998	GGA-MIR-1A-3P_R+1	55	-16.84	GO:0003676(nucleic acid binding);GO:0006366(transcription from R- polymerase II promoter);GO:0000978(R- polymerase II core promoter proximal region sequence-specific D- binding);GO:0001077(transcriptio-l activator activity, R- polymerase II core promoter proximal region sequence-specific binding);GO:0003677(D- binding);GO:0003682(chromatin binding);GO:0003700(transcription factor activity, sequen…	ko04340(Hedgehog sig-ling pathway)
ENSGALG00000011630	ENSGALT00000018998	GGA-MIR-1C_1SS8GT	55	-18.12	GO:0003676(nucleic acid binding);GO:0006366(transcription from R- polymerase II promoter);GO:0000978(R- polymerase II core promoter proximal region sequence-specific D- binding);GO:0001077(transcriptio-l activator activity, R- polymerase II core promoter proximal region sequence-specific binding);GO:0003677(D- binding);GO:0003682(chromatin binding);GO:0003700(transcription factor activity, sequen…	ko04340(Hedgehog sig-ling pathway)
ENSGALG00000011630	ENSGALT00000018998	GGA-MIR-30C-1-3P_R+1	71	-24.56	GO:0003676(nucleic acid binding);GO:0006366(transcription from R- polymerase II promoter);GO:0000978(R- polymerase II core promoter proximal region sequence-specific D- binding);GO:0001077(transcriptio-l activator activity, R- polymerase II core promoter proximal region sequence-specific binding);GO:0003677(D- binding);GO:0003682(chromatin binding);GO:0003700(transcription factor activity, sequen…	ko04340(Hedgehog sig-ling pathway)
ENSGALG00000011630	ENSGALT00000018998	GGA-MIR-30D_R+2	60	-29.37	GO:0003676(nucleic acid binding);GO:0006366(transcription from R- polymerase II promoter);GO:0000978(R- polymerase II core promoter proximal region sequence-specific D- binding);GO:0001077(transcriptio-l activator activity, R- polymerase II core promoter proximal region sequence-specific binding);GO:0003677(D- binding);GO:0003682(chromatin binding);GO:0003700(transcription factor activity, sequen…	ko04340(Hedgehog sig-ling pathway)
ENSGALG00000011630	ENSGALT00000018998	GGA-MIR-30E-3P_L+1	83	-10.59	GO:0003676(nucleic acid binding);GO:0006366(transcription from R- polymerase II promoter);GO:0000978(R- polymerase II core promoter proximal region sequence-specific D- binding);GO:0001077(transcriptio-l activator activity, R- polymerase II core promoter proximal region sequence-specific binding);GO:0003677(D- binding);GO:0003682(chromatin binding);GO:0003700(transcription factor activity, sequen…	ko04340(Hedgehog sig-ling pathway)
ENSGALG00000011630	ENSGALT00000018998	GGA-MIR-30E-5P_R+5	59	-36.23	GO:0003676(nucleic acid binding);GO:0006366(transcription from R- polymerase II promoter);GO:0000978(R- polymerase II core promoter proximal region sequence-specific D- binding);GO:0001077(transcriptio-l activator activity, R- polymerase II core promoter proximal region sequence-specific binding);GO:0003677(D- binding);GO:0003682(chromatin binding);GO:0003700(transcription factor activity, sequen…	ko04340(Hedgehog sig-ling pathway)
[truncated: 3,851 more rows]
