# Supplementary material for: Deciphering the miRNA transcriptome of breast muscle from the embryonic to post-hatching periods in chickens
Source: BMC Genomics. 2021 Jan 19;22:64. doi: 10.1186/s12864-021-07374-y (PMC7816426; doi:10.1186/s12864-021-07374-y)
Supplement: Supplementary file 7 — Additional file 7: Table S7. GO terms of upregulated miRNA targets [file 12864_2021_7374_MOESM7_ESM.xlsx]

## Sheet: Sheet1
Table S7. GO terms of upregulated miRNA targets.
Category	Term	Count	%	PValue	Genes	List Total	Pop Hits	Pop Total	Fold Enrichment	Bonferroni	Benjamini	FDR
GOTERM_BP_DIRECT	GO:0007067~mitotic nuclear division	18	1.97802	5.24902e-07	ENSGALG00000005452, ENSGALG00000014737, ENSGALG00000005982, ENSGALG00000004179, ENSGALG00000005769, ENSGALG00000006428, ENSGALG00000010325, ENSGALG00000011881, ENSGALG00000024481, ENSGALG00000003438, ENSGALG00000001632, ENSGALG00000007537, ENSGALG00000004161, ENSGALG00000027454, ENSGALG00000010995, ENSGALG00000001652, ENSGALG00000008584, ENSGALG00000006657	678	57	8994	4.1891	0.00109172	0.00109172	0.000906654
GOTERM_BP_DIRECT	GO:0006260~DNA replication	15	1.64835	1.96752e-05	ENSGALG00000005441, ENSGALG00000015033, ENSGALG00000003922, ENSGALG00000009032, ENSGALG00000009195, ENSGALG00000017064, ENSGALG00000008538, ENSGALG00000016042, ENSGALG00000010924, ENSGALG00000014298, ENSGALG00000008256, ENSGALG00000014457, ENSGALG00000008234, ENSGALG00000004037, ENSGALG00000003681	678	52	8994	3.82658	0.0401177	0.0202642	0.0339794
GOTERM_BP_DIRECT	GO:0051301~cell division	18	1.97802	2.12149e-05	ENSGALG00000013310, ENSGALG00000014737, ENSGALG00000014038, ENSGALG00000005090, ENSGALG00000017070, ENSGALG00000004179, ENSGALG00000006428, ENSGALG00000011881, ENSGALG00000014801, ENSGALG00000024481, ENSGALG00000003438, ENSGALG00000001632, ENSGALG00000004161, ENSGALG00000006648, ENSGALG00000027454, ENSGALG00000010995, ENSGALG00000001652, ENSGALG00000006657	678	73	8994	3.27094	0.0431884	0.0146085	0.036638
GOTERM_BP_DIRECT	GO:0007059~chromosome segregation	11	1.20879	0.000229777	ENSGALG00000001632, ENSGALG00000005132, ENSGALG00000008579, ENSGALG00000007537, ENSGALG00000002781, ENSGALG00000003922, ENSGALG00000005090, ENSGALG00000009854, ENSGALG00000006428, ENSGALG00000003681, ENSGALG00000014801	678	36	8994	4.05334	0.380115	0.112685	0.396151
GOTERM_BP_DIRECT	GO:0051297~centrosome organization	7	0.769231	0.000739708	ENSGALG00000003727, ENSGALG00000008763, ENSGALG00000001798, ENSGALG00000009111, ENSGALG00000010325, ENSGALG00000015091, ENSGALG00000026865	678	16	8994	5.80365	0.785598	0.26507	1.27003
GOTERM_BP_DIRECT	GO:0006351~transcription, DNA-templated	47	5.16484	0.00249545	ENSGALG00000005441, ENSGALG00000000242, ENSGALG00000014342, ENSGALG00000010774, ENSGALG00000017218, ENSGALG00000009023, ENSGALG00000012702, ENSGALG00000016042, ENSGALG00000025929, ENSGALG00000010924, ENSGALG00000003950, ENSGALG00000008383, ENSGALG00000004304, ENSGALG00000028983, ENSGALG00000015471, ENSGALG00000003503, ENSGALG00000009424, ENSGALG00000025759, ENSGALG00000005983, ENSGALG00000002634,…	678	401	8994	1.55481	0.994481	0.579616	4.22395
GOTERM_BP_DIRECT	GO:0007286~spermatid development	9	0.989011	0.00309791	ENSGALG00000010889, ENSGALG00000001798, ENSGALG00000002009, ENSGALG00000016740, ENSGALG00000015978, ENSGALG00000008097, ENSGALG00000012236, ENSGALG00000002286, ENSGALG00000020078	678	34	8994	3.51145	0.99843	0.602434	5.21821
GOTERM_BP_DIRECT	GO:0006367~transcription initiation from RNA polymerase II promoter	7	0.769231	0.00466918	ENSGALG00000013506, ENSGALG00000008241, ENSGALG00000017218, ENSGALG00000011515, ENSGALG00000002057, ENSGALG00000002144, ENSGALG00000016995	678	22	8994	4.22084	0.999941	0.704006	7.76581
GOTERM_BP_DIRECT	GO:0001568~blood vessel development	7	0.769231	0.00740404	ENSGALG00000009641, ENSGALG00000015001, ENSGALG00000008883, ENSGALG00000009612, ENSGALG00000010818, ENSGALG00000004270, ENSGALG00000002546	678	24	8994	3.8691	1	0.820638	12.0468
GOTERM_BP_DIRECT	GO:0006281~DNA repair	15	1.64835	0.00774685	ENSGALG00000009032, ENSGALG00000017070, ENSGALG00000010356, ENSGALG00000007676, ENSGALG00000012756, ENSGALG00000016042, ENSGALG00000014298, ENSGALG00000008256, ENSGALG00000010957, ENSGALG00000002009, ENSGALG00000012618, ENSGALG00000005983, ENSGALG00000011515, ENSGALG00000008938, ENSGALG00000014887	678	91	8994	2.18662	1	0.801784	12.57
GOTERM_BP_DIRECT	GO:0032508~DNA duplex unwinding	6	0.659341	0.0113934	ENSGALG00000008256, ENSGALG00000011932, ENSGALG00000009032, ENSGALG00000004037, ENSGALG00000016676, ENSGALG00000011515	678	19	8994	4.1891	1	0.885572	17.9571
GOTERM_BP_DIRECT	GO:0034067~protein localization to Golgi apparatus	4	0.43956	0.0118108	ENSGALG00000002719, ENSGALG00000005707, ENSGALG00000006156, ENSGALG00000011651	678	7	8994	7.58028	1	0.872595	18.5533
GOTERM_BP_DIRECT	GO:0000380~alternative mRNA splicing, via spliceosome	4	0.43956	0.0118108	ENSGALG00000002514, ENSGALG00000006332, ENSGALG00000000377, ENSGALG00000002487	678	7	8994	7.58028	1	0.872595	18.5533
GOTERM_BP_DIRECT	GO:0007049~cell cycle	9	0.989011	0.0118324	ENSGALG00000013310, ENSGALG00000009233, ENSGALG00000009476, ENSGALG00000006648, ENSGALG00000016676, ENSGALG00000017384, ENSGALG00000016042, ENSGALG00000014916, ENSGALG00000000657	678	42	8994	2.8426	1	0.851235	18.584
GOTERM_BP_DIRECT	GO:0051225~spindle assembly	5	0.549451	0.0131381	ENSGALG00000002719, ENSGALG00000003727, ENSGALG00000009111, ENSGALG00000002634, ENSGALG00000015091	678	13	8994	5.10211	1	0.859961	20.4224
GOTERM_BP_DIRECT	GO:0045944~positive regulation of transcription from RNA polymerase II promoter	43	4.72527	0.0138798	ENSGALG00000005441, ENSGALG00000002703, ENSGALG00000000242, ENSGALG00000010774, ENSGALG00000012755, ENSGALG00000028336, ENSGALG00000002781, ENSGALG00000007971, ENSGALG00000008883, ENSGALG00000017218, ENSGALG00000010325, ENSGALG00000025929, ENSGALG00000010924, ENSGALG00000004304, ENSGALG00000016293, ENSGALG00000015471, ENSGALG00000012037, ENSGALG00000016473, ENSGALG00000011138, ENSGALG00000005983,…	678	395	8994	1.44409	1	0.856163	21.4491
GOTERM_BP_DIRECT	GO:0031508~pericentric heterochromatin assembly	3	0.32967	0.0161251	ENSGALG00000005451, ENSGALG00000002286, ENSGALG00000020078	678	3	8994	13.2655	1	0.87929	24.4819
GOTERM_BP_DIRECT	GO:0030521~androgen receptor signaling pathway	5	0.549451	0.0173187	ENSGALG00000013506, ENSGALG00000017218, ENSGALG00000015803, ENSGALG00000002144, ENSGALG00000016995	678	14	8994	4.73767	1	0.882179	26.0489
GOTERM_BP_DIRECT	GO:0000281~mitotic cytokinesis	5	0.549451	0.0173187	ENSGALG00000001798, ENSGALG00000001475, ENSGALG00000001183, ENSGALG00000006639, ENSGALG00000008584	678	14	8994	4.73767	1	0.882179	26.0489
GOTERM_BP_DIRECT	GO:0007264~small GTPase mediated signal transduction	20	2.1978	0.0207545	ENSGALG00000026692, ENSGALG00000006076, ENSGALG00000016433, ENSGALG00000000613, ENSGALG00000012300, ENSGALG00000028851, ENSGALG00000012222, ENSGALG00000013948, ENSGALG00000003073, ENSGALG00000002525, ENSGALG00000009992, ENSGALG00000017248, ENSGALG00000002804, ENSGALG00000013112, ENSGALG00000010857, ENSGALG00000007130, ENSGALG00000004728, ENSGALG00000004273, ENSGALG00000022874, ENSGALG00000011651	678	153	8994	1.73405	1	0.911495	30.39
GOTERM_BP_DIRECT	GO:0006312~mitotic recombination	4	0.43956	0.025302	ENSGALG00000003922, ENSGALG00000012236, ENSGALG00000026865, ENSGALG00000024481	678	9	8994	5.89577	1	0.939608	35.7677
GOTERM_BP_DIRECT	GO:1903146~regulation of mitophagy	5	0.549451	0.0279321	ENSGALG00000012929, ENSGALG00000002124, ENSGALG00000009061, ENSGALG00000007700, ENSGALG00000011745	678	16	8994	4.14546	1	0.947539	38.6966
GOTERM_BP_DIRECT	GO:0008406~gonad development	4	0.43956	0.0341625	ENSGALG00000016473, ENSGALG00000012115, ENSGALG00000009612, ENSGALG00000003642	678	10	8994	5.30619	1	0.96808	45.1408
GOTERM_BP_DIRECT	GO:0001657~ureteric bud development	5	0.549451	0.0344117	ENSGALG00000008969, ENSGALG00000016473, ENSGALG00000012115, ENSGALG00000011298, ENSGALG00000003473	678	17	8994	3.90161	1	0.96357	45.3848
GOTERM_BP_DIRECT	GO:0001934~positive regulation of protein phosphorylation	7	0.769231	0.044314	ENSGALG00000002719, ENSGALG00000004812, ENSGALG00000014213, ENSGALG00000015728, ENSGALG00000008332, ENSGALG00000002634, ENSGALG00000007130	678	35	8994	2.6531	1	0.983444	54.2926
GOTERM_BP_DIRECT	GO:0002076~osteoblast development	4	0.43956	0.0444072	ENSGALG00000005476, ENSGALG00000017295, ENSGALG00000004288, ENSGALG00000011630	678	11	8994	4.82381	1	0.980524	54.3695
GOTERM_BP_DIRECT	GO:0043547~positive regulation of GTPase activity	10	1.0989	0.0450104	ENSGALG00000004191, ENSGALG00000014729, ENSGALG00000016886, ENSGALG00000007609, ENSGALG00000007721, ENSGALG00000012222, ENSGALG00000007130, ENSGALG00000004273, ENSGALG00000012561, ENSGALG00000005481	678	63	8994	2.10563	1	0.978369	54.8645
GOTERM_BP_DIRECT	GO:0045892~negative regulation of transcription, DNA-templated	19	2.08791	0.0476803	ENSGALG00000008435, ENSGALG00000012115, ENSGALG00000002781, ENSGALG00000003891, ENSGALG00000016433, ENSGALG00000012702, ENSGALG00000011275, ENSGALG00000015446, ENSGALG00000007477, ENSGALG00000012037, ENSGALG00000011932, ENSGALG00000014457, ENSGALG00000025759, ENSGALG00000003473, ENSGALG00000003882, ENSGALG00000013626, ENSGALG00000011038, ENSGALG00000017142, ENSGALG00000004288	678	157	8994	1.60538	1	0.979964	56.9952
GOTERM_BP_DIRECT	GO:0036297~interstrand cross-link repair	3	0.32967	0.0485552	ENSGALG00000013926, ENSGALG00000008938, ENSGALG00000024481	678	5	8994	7.95929	1	0.978426	57.6726
GOTERM_BP_DIRECT	GO:0009165~nucleotide biosynthetic process	3	0.32967	0.0485552	ENSGALG00000005064, ENSGALG00000026757, ENSGALG00000016592	678	5	8994	7.95929	1	0.978426	57.6726
GOTERM_CC_DIRECT	GO:0005654~nucleoplasm	103	11.3187	1.41344e-05	ENSGALG00000009547, ENSGALG00000006068, ENSGALG00000014263, ENSGALG00000017295, ENSGALG00000006037, ENSGALG00000005768, ENSGALG00000008218, ENSGALG00000012756, ENSGALG00000008974, ENSGALG00000005277, ENSGALG00000013607, ENSGALG00000011138, ENSGALG00000027835, ENSGALG00000026999, ENSGALG00000017070, ENSGALG00000015446, ENSGALG00000013889, ENSGALG00000009250, ENSGALG00000006817, ENSGALG00000008233,…	735	932	10057	1.51218	0.0067195	0.0067195	0.0202175
GOTERM_CC_DIRECT	GO:0005634~nucleus	180	19.7802	8.71627e-05	ENSGALG00000002653, ENSGALG00000013506, ENSGALG00000010636, ENSGALG00000010774, ENSGALG00000010794, ENSGALG00000010638, ENSGALG00000011522, ENSGALG00000017295, ENSGALG00000014263, ENSGALG00000006037, ENSGALG00000005768, ENSGALG00000017218, ENSGALG00000016457, ENSGALG00000005769, ENSGALG00000006428, ENSGALG00000012702, ENSGALG00000012756, ENSGALG00000008907, ENSGALG00000005277, ENSGALG00000008383,…	735	1905	10057	1.29288	0.0407259	0.0205746	0.124614
GOTERM_CC_DIRECT	GO:0005876~spindle microtubule	7	0.769231	0.00128328	ENSGALG00000002719, ENSGALG00000007768, ENSGALG00000014737, ENSGALG00000005090, ENSGALG00000009111, ENSGALG00000002634, ENSGALG00000008584	735	18	10057	5.32116	0.458017	0.184679	1.82015
GOTERM_CC_DIRECT	GO:0000784~nuclear chromosome, telomeric region	14	1.53846	0.0014607	ENSGALG00000009032, ENSGALG00000006037, ENSGALG00000014811, ENSGALG00000024172, ENSGALG00000002286, ENSGALG00000011932, ENSGALG00000008234, ENSGALG00000012348, ENSGALG00000004037, ENSGALG00000016676, ENSGALG00000011038, ENSGALG00000013926, ENSGALG00000008938, ENSGALG00000020078	735	70	10057	2.7366	0.502055	0.159969	2.06936
GOTERM_CC_DIRECT	GO:0005819~spindle	9	0.989011	0.00255986	ENSGALG00000013310, ENSGALG00000013607, ENSGALG00000007537, ENSGALG00000001183, ENSGALG00000006648, ENSGALG00000001652, ENSGALG00000011038, ENSGALG00000008584, ENSGALG00000006657	735	34	10057	3.62197	0.705541	0.216922	3.60018
GOTERM_CC_DIRECT	GO:0000777~condensed chromosome kinetochore	6	0.659341	0.00603521	ENSGALG00000003438, ENSGALG00000007537, ENSGALG00000027454, ENSGALG00000010995, ENSGALG00000014801, ENSGALG00000024481	735	17	10057	4.82929	0.944286	0.381991	8.2952
GOTERM_CC_DIRECT	GO:0071564~npBAF complex	4	0.43956	0.00655077	ENSGALG00000005983, ENSGALG00000003882, ENSGALG00000015119, ENSGALG00000009061	735	6	10057	9.122	0.9565	0.361004	8.9733
GOTERM_CC_DIRECT	GO:0042382~paraspeckles	4	0.43956	0.00655077	ENSGALG00000002514, ENSGALG00000019355, ENSGALG00000000377, ENSGALG00000017142	735	6	10057	9.122	0.9565	0.361004	8.9733
GOTERM_CC_DIRECT	GO:0000775~chromosome, centromeric region	7	0.769231	0.00789426	ENSGALG00000008579, ENSGALG00000007537, ENSGALG00000011914, ENSGALG00000011038, ENSGALG00000020210, ENSGALG00000011281, ENSGALG00000016692	735	25	10057	3.83124	0.977189	0.376598	10.7185
GOTERM_CC_DIRECT	GO:0016020~membrane	63	6.92308	0.00983897	ENSGALG00000016584, ENSGALG00000016392, ENSGALG00000014737, ENSGALG00000010175, ENSGALG00000017218, ENSGALG00000017062, ENSGALG00000008043, ENSGALG00000005808, ENSGALG00000015405, ENSGALG00000001611, ENSGALG00000010238, ENSGALG00000013649, ENSGALG00000009915, ENSGALG00000004244, ENSGALG00000002661, ENSGALG00000015803, ENSGALG00000004143, ENSGALG00000014801, ENSGALG00000013948, ENSGALG00000001788,…	735	633	10057	1.36181	0.991053	0.407881	13.1896
GOTERM_CC_DIRECT	GO:0005815~microtubule organizing center	8	0.879121	0.0119072	ENSGALG00000003438, ENSGALG00000014737, ENSGALG00000006648, ENSGALG00000007652, ENSGALG00000000613, ENSGALG00000010857, ENSGALG00000004767, ENSGALG00000014801	735	35	10057	3.12754	0.9967	0.435255	15.7478
GOTERM_CC_DIRECT	GO:0030496~midbody	11	1.20879	0.0121718	ENSGALG00000001262, ENSGALG00000007537, ENSGALG00000001183, ENSGALG00000005982, ENSGALG00000006639, ENSGALG00000001652, ENSGALG00000009854, ENSGALG00000017384, ENSGALG00000012969, ENSGALG00000010641, ENSGALG00000012561	735	61	10057	2.46743	0.997096	0.412014	16.07
GOTERM_CC_DIRECT	GO:0005730~nucleolus	42	4.61538	0.0131082	ENSGALG00000005441, ENSGALG00000003329, ENSGALG00000008435, ENSGALG00000011543, ENSGALG00000027918, ENSGALG00000016392, ENSGALG00000014737, ENSGALG00000003373, ENSGALG00000011116, ENSGALG00000028851, ENSGALG00000003324, ENSGALG00000009023, ENSGALG00000016024, ENSGALG00000002272, ENSGALG00000009421, ENSGALG00000002009, ENSGALG00000005983, ENSGALG00000009913, ENSGALG00000008584, ENSGALG00000003547,…	735	394	10057	1.45859	0.998153	0.408147	17.2009
GOTERM_CC_DIRECT	GO:0005583~fibrillar collagen trimer	3	0.32967	0.0151852	ENSGALG00000011271, ENSGALG00000009641, ENSGALG00000002546	735	3	10057	13.683	0.999324	0.429621	19.6591
GOTERM_CC_DIRECT	GO:0030126~COPI vesicle coat	4	0.43956	0.0164216	ENSGALG00000005357, ENSGALG00000006015, ENSGALG00000003153, ENSGALG00000007430	735	8	10057	6.8415	0.999629	0.431159	21.09
GOTERM_CC_DIRECT	GO:0005694~chromosome	7	0.769231	0.0165171	ENSGALG00000008256, ENSGALG00000005452, ENSGALG00000003922, ENSGALG00000009071, ENSGALG00000009843, ENSGALG00000003681, ENSGALG00000004195	735	29	10057	3.30279	0.999645	0.411177	21.1995
GOTERM_CC_DIRECT	GO:0000776~kinetochore	8	0.879121	0.0240954	ENSGALG00000009722, ENSGALG00000005038, ENSGALG00000016609, ENSGALG00000012160, ENSGALG00000009854, ENSGALG00000011967, ENSGALG00000010325, ENSGALG00000014801	735	40	10057	2.7366	0.999991	0.51671	29.4541
GOTERM_CC_DIRECT	GO:0016607~nuclear speck	10	1.0989	0.0261888	ENSGALG00000009421, ENSGALG00000012115, ENSGALG00000016198, ENSGALG00000009332, ENSGALG00000017142, ENSGALG00000007581, ENSGALG00000011745, ENSGALG00000011630, ENSGALG00000002144, ENSGALG00000004133	735	59	10057	2.31915	0.999997	0.525085	31.5882
GOTERM_CC_DIRECT	GO:0070652~HAUS complex	3	0.32967	0.0289058	ENSGALG00000003727, ENSGALG00000009111, ENSGALG00000015091	735	4	10057	10.2622	0.999999	0.540351	34.2685
GOTERM_CC_DIRECT	GO:0070531~BRCA1-A complex	3	0.32967	0.0289058	ENSGALG00000003484, ENSGALG00000011210, ENSGALG00000002781	735	4	10057	10.2622	0.999999	0.540351	34.2685
GOTERM_CC_DIRECT	GO:0072686~mitotic spindle	5	0.549451	0.0378315	ENSGALG00000005452, ENSGALG00000007768, ENSGALG00000016674, ENSGALG00000011967, ENSGALG00000012561	735	18	10057	3.80083	1	0.620235	42.4021
GOTERM_CC_DIRECT	GO:0043197~dendritic spine	6	0.659341	0.0494363	ENSGALG00000009066, ENSGALG00000002539, ENSGALG00000001183, ENSGALG00000016886, ENSGALG00000001768, ENSGALG00000007700	735	28	10057	2.93207	1	0.701563	51.5805
GOTERM_CC_DIRECT	GO:0016592~mediator complex	6	0.659341	0.0494363	ENSGALG00000015471, ENSGALG00000013506, ENSGALG00000028336, ENSGALG00000017218, ENSGALG00000002144, ENSGALG00000016995	735	28	10057	2.93207	1	0.701563	51.5805
GOTERM_MF_DIRECT	GO:0000166~nucleotide binding	31	3.40659	4.54122e-05	ENSGALG00000002653, ENSGALG00000006068, ENSGALG00000019355, ENSGALG00000009332, ENSGALG00000004871, ENSGALG00000002057, ENSGALG00000004133, ENSGALG00000009421, ENSGALG00000010533, ENSGALG00000002514, ENSGALG00000016198, ENSGALG00000003091, ENSGALG00000002478, ENSGALG00000013060, ENSGALG00000010961, ENSGALG00000011305, ENSGALG00000006843, ENSGALG00000015033, ENSGALG00000026999, ENSGALG00000006332,…	599	198	8532	2.23008	0.0259958	0.0259958	0.0667384
GOTERM_MF_DIRECT	GO:0001047~core promoter binding	8	0.879121	0.00321564	ENSGALG00000002514, ENSGALG00000000172, ENSGALG00000015803, ENSGALG00000002803, ENSGALG00000017142, ENSGALG00000006205, ENSGALG00000004288, ENSGALG00000002375	599	29	8532	3.92931	0.845579	0.607036	4.62449
GOTERM_MF_DIRECT	GO:0003677~DNA binding	46	5.05495	0.00342579	ENSGALG00000005441, ENSGALG00000015101, ENSGALG00000000242, ENSGALG00000014342, ENSGALG00000002781, ENSGALG00000009494, ENSGALG00000011171, ENSGALG00000007809, ENSGALG00000017064, ENSGALG00000006037, ENSGALG00000007676, ENSGALG00000012702, ENSGALG00000012756, ENSGALG00000010924, ENSGALG00000012037, ENSGALG00000025759, ENSGALG00000010079, ENSGALG00000002968, ENSGALG00000012348, ENSGALG00000027454,…	599	426	8532	1.53806	0.863355	0.484932	4.91967
GOTERM_MF_DIRECT	GO:0003723~RNA binding	25	2.74725	0.00420841	ENSGALG00000012115, ENSGALG00000010341, ENSGALG00000006332, ENSGALG00000008620, ENSGALG00000013155, ENSGALG00000003373, ENSGALG00000016936, ENSGALG00000000581, ENSGALG00000013889, ENSGALG00000005277, ENSGALG00000003484, ENSGALG00000010533, ENSGALG00000007835, ENSGALG00000004714, ENSGALG00000006596, ENSGALG00000016198, ENSGALG00000003091, ENSGALG00000008097, ENSGALG00000003882, ENSGALG00000012591,…	599	193	8532	1.84504	0.913363	0.457467	6.01144
GOTERM_MF_DIRECT	GO:0003729~mRNA binding	12	1.31868	0.00572021	ENSGALG00000002653, ENSGALG00000026757, ENSGALG00000010341, ENSGALG00000010533, ENSGALG00000019355, ENSGALG00000006760, ENSGALG00000008097, ENSGALG00000009332, ENSGALG00000015712, ENSGALG00000002773, ENSGALG00000006531, ENSGALG00000007581	599	66	8532	2.58977	0.964108	0.485958	8.08745
GOTERM_MF_DIRECT	GO:0005198~structural molecule activity	13	1.42857	0.0103244	ENSGALG00000005357, ENSGALG00000006015, ENSGALG00000002447, ENSGALG00000008542, ENSGALG00000003153, ENSGALG00000019718, ENSGALG00000015664, ENSGALG00000019716, ENSGALG00000003690, ENSGALG00000019719, ENSGALG00000013900, ENSGALG00000009355, ENSGALG00000000470	599	81	8532	2.28603	0.997569	0.633299	14.1496
GOTERM_MF_DIRECT	GO:0098641~cadherin binding involved in cell-cell adhesion	6	0.659341	0.0106645	ENSGALG00000008969, ENSGALG00000002661, ENSGALG00000004161, ENSGALG00000016855, ENSGALG00000004143, ENSGALG00000006657	599	20	8532	4.27312	0.998008	0.588675	14.5823
GOTERM_MF_DIRECT	GO:0003682~chromatin binding	25	2.74725	0.0124694	ENSGALG00000002703, ENSGALG00000005084, ENSGALG00000010636, ENSGALG00000000242, ENSGALG00000007809, ENSGALG00000012702, ENSGALG00000010924, ENSGALG00000024481, ENSGALG00000002514, ENSGALG00000010079, ENSGALG00000002634, ENSGALG00000009061, ENSGALG00000011630, ENSGALG00000005452, ENSGALG00000005451, ENSGALG00000003922, ENSGALG00000004366, ENSGALG00000016936, ENSGALG00000002182, ENSGALG00000013438,…	599	211	8532	1.68765	0.999309	0.59736	16.8448
GOTERM_MF_DIRECT	GO:0004003~ATP-dependent DNA helicase activity	5	0.549451	0.0135767	ENSGALG00000008256, ENSGALG00000011932, ENSGALG00000012348, ENSGALG00000011515, ENSGALG00000012969	599	14	8532	5.08705	0.99964	0.585605	18.205
GOTERM_MF_DIRECT	GO:0000980~RNA polymerase II distal enhancer sequence-specific DNA binding	8	0.879121	0.0150493	ENSGALG00000010794, ENSGALG00000002514, ENSGALG00000005983, ENSGALG00000003882, ENSGALG00000009061, ENSGALG00000002286, ENSGALG00000002182, ENSGALG00000020078	599	38	8532	2.99868	0.999849	0.585007	19.9819
GOTERM_MF_DIRECT	GO:0003690~double-stranded DNA binding	7	0.769231	0.0188656	ENSGALG00000011932, ENSGALG00000012115, ENSGALG00000012236, ENSGALG00000003681, ENSGALG00000012969, ENSGALG00000026865, ENSGALG00000024481	599	31	8532	3.21633	0.999984	0.633675	24.4207
GOTERM_MF_DIRECT	GO:0003678~DNA helicase activity	4	0.43956	0.020916	ENSGALG00000012348, ENSGALG00000006037, ENSGALG00000004037, ENSGALG00000016676	599	9	8532	6.33055	0.999995	0.640005	26.7097
GOTERM_MF_DIRECT	GO:0003697~single-stranded DNA binding	8	0.879121	0.0223759	ENSGALG00000008256, ENSGALG00000002116, ENSGALG00000010774, ENSGALG00000012348, ENSGALG00000012236, ENSGALG00000023089, ENSGALG00000012969, ENSGALG00000026865	599	41	8532	2.77927	0.999998	0.635653	28.2999
GOTERM_MF_DIRECT	GO:0000978~RNA polymerase II core promoter proximal region sequence-specific DNA binding	19	2.08791	0.0291924	ENSGALG00000005441, ENSGALG00000002703, ENSGALG00000000242, ENSGALG00000010794, ENSGALG00000010774, ENSGALG00000011171, ENSGALG00000008883, ENSGALG00000002182, ENSGALG00000025929, ENSGALG00000010924, ENSGALG00000004304, ENSGALG00000003503, ENSGALG00000005415, ENSGALG00000009424, ENSGALG00000005983, ENSGALG00000000172, ENSGALG00000003882, ENSGALG00000009061, ENSGALG00000011630	599	159	8532	1.70208	1	0.706948	35.3083
GOTERM_MF_DIRECT	GO:0001540~beta-amyloid binding	5	0.549451	0.033225	ENSGALG00000004096, ENSGALG00000006598, ENSGALG00000009612, ENSGALG00000002606, ENSGALG00000016996	599	18	8532	3.95659	1	0.729241	39.1482
GOTERM_MF_DIRECT	GO:0004535~poly(A)-specific ribonuclease activity	4	0.43956	0.0369967	ENSGALG00000010228, ENSGALG00000003091, ENSGALG00000013649, ENSGALG00000003950	599	11	8532	5.17954	1	0.74502	42.5465
GOTERM_MF_DIRECT	GO:0000976~transcription regulatory region sequence-specific DNA binding	5	0.549451	0.0398244	ENSGALG00000002514, ENSGALG00000015803, ENSGALG00000017142, ENSGALG00000002182, ENSGALG00000002942	599	19	8532	3.74835	1	0.750054	44.9772
