# Supplementary material for: Deciphering the miRNA transcriptome of breast muscle from the embryonic to post-hatching periods in chickens
Source: BMC Genomics. 2021 Jan 19;22:64. doi: 10.1186/s12864-021-07374-y (PMC7816426; doi:10.1186/s12864-021-07374-y)
Supplement: Supplementary file 8 — Additional file 8: Table S8. KEGG pathways of upregulated miRNA targets [file 12864_2021_7374_MOESM8_ESM.xlsx]

## Sheet: Sheet1
Table S8. KEGG pathways of upregulated miRNA targets.
#Term	Database	ID	Input number	Background number	P-Value	Corrected P-Value	Input	Hyperlink
Cell cycle	KEGG PATHWAY	gga04110	23	103	4.74702e-06	0.000550654	ENSGALG00000011967|ENSGALG00000014378|ENSGALG00000007610|ENSGALG00000004342|ENSGALG00000002661|ENSGALG00000004143|ENSGALG00000004161|ENSGALG00000025759|ENSGALG00000005769|ENSGALG00000009971|ENSGALG00000016433|ENSGALG00000009612|ENSGALG00000016676|ENSGALG00000009476|ENSGALG00000006110|ENSGALG00000006037|ENSGALG00000008233|ENSGALG00000008234|ENSGALG00000012348|ENSGALG00000001616|ENSGALG00000011881|…	http://www.genome.jp/kegg-bin/show_pathway?gga04110/gga:417554%09red/gga:415749%09red/gga:422675%09red/gga:423045%09red/gga:422043%09red/gga:771857%09red/gga:421352%09red/gga:427437%09red/gga:422805%09red/gga:424563%09red/gga:416842%09red/gga:419190%09red/gga:396172%09red/gga:416776%09red/gga:424295%09red/gga:415400%09red/gga:424780%09red/gga:424077%09red/gga:421226%09red/gga:416027%09red/gga:420…
Oocyte meiosis	KEGG PATHWAY	gga04114	17	86	0.000288278	0.0117705	ENSGALG00000014378|ENSGALG00000012755|ENSGALG00000006110|ENSGALG00000007610|ENSGALG00000009971|ENSGALG00000008233|ENSGALG00000011281|ENSGALG00000002150|ENSGALG00000004161|ENSGALG00000007768|ENSGALG00000002661|ENSGALG00000004143|ENSGALG00000004179|ENSGALG00000013060|ENSGALG00000016433|ENSGALG00000011967|ENSGALG00000013607	http://www.genome.jp/kegg-bin/show_pathway?gga04114/gga:424563%09red/gga:416842%09red/gga:419190%09red/gga:418090%09red/gga:771857%09red/gga:420650%09red/gga:428167%09red/gga:420935%09red/gga:422675%09red/gga:415326%09red/gga:417554%09red/gga:422805%09red/gga:415400%09red/gga:416575%09red/gga:421642%09red/gga:421932%09red/gga:421226%09red
Spliceosome	KEGG PATHWAY	gga03040	18	95	0.00030441	0.0117705	ENSGALG00000004133|ENSGALG00000009421|ENSGALG00000006817|ENSGALG00000012591|ENSGALG00000009332|ENSGALG00000006332|ENSGALG00000000377|ENSGALG00000000581|ENSGALG00000006843|ENSGALG00000006531|ENSGALG00000011745|ENSGALG00000006596|ENSGALG00000026999|ENSGALG00000010973|ENSGALG00000024172|ENSGALG00000002773|ENSGALG00000016198|ENSGALG00000009250	http://www.genome.jp/kegg-bin/show_pathway?gga03040/gga:419959%09red/gga:419689%09red/gga:424889%09red/gga:419901%09red/gga:395370%09red/gga:420054%09red/gga:421261%09red/gga:420618%09red/gga:423258%09red/gga:100859627%09red/gga:418248%09red/gga:419299%09red/gga:416947%09red/gga:395403%09red/gga:423250%09red/gga:427458%09red/gga:427880%09red/gga:416232%09red
DNA replication	KEGG PATHWAY	gga03030	9	28	0.00043862	0.01272	ENSGALG00000016278|ENSGALG00000016676|ENSGALG00000017015|ENSGALG00000014298|ENSGALG00000004037|ENSGALG00000012348|ENSGALG00000017064|ENSGALG00000008873|ENSGALG00000006037	http://www.genome.jp/kegg-bin/show_pathway?gga03030/gga:416027%09red/gga:423688%09red/gga:418874%09red/gga:422788%09red/gga:418907%09red/gga:422043%09red/gga:424295%09red/gga:417275%09red/gga:421878%09red
Progesterone-mediated oocyte maturation	KEGG PATHWAY	gga04914	13	71	0.00262586	0.0609199	ENSGALG00000014378|ENSGALG00000010175|ENSGALG00000012755|ENSGALG00000008233|ENSGALG00000006110|ENSGALG00000002150|ENSGALG00000004161|ENSGALG00000011881|ENSGALG00000011109|ENSGALG00000004179|ENSGALG00000013060|ENSGALG00000011967|ENSGALG00000007610	http://www.genome.jp/kegg-bin/show_pathway?gga04914/gga:422592%09red/gga:416842%09red/gga:418090%09red/gga:771857%09red/gga:420935%09red/gga:422675%09red/gga:415326%09red/gga:396172%09red/gga:422805%09red/gga:396188%09red/gga:415400%09red/gga:416575%09red/gga:421226%09red
Fanconi anemia pathway	KEGG PATHWAY	gga03460	8	39	0.00952512	0.18122	ENSGALG00000007676|ENSGALG00000008256|ENSGALG00000002009|ENSGALG00000002781|ENSGALG00000010957|ENSGALG00000024481|ENSGALG00000012618|ENSGALG00000015033	http://www.genome.jp/kegg-bin/show_pathway?gga03460/gga:427468%09red/gga:424685%09red/gga:378893%09red/gga:373983%09red/gga:771417%09red/gga:422104%09red/gga:428622%09red/gga:415577%09red
Other types of O-glycan biosynthesis	KEGG PATHWAY	gga00514	6	24	0.0109357	0.18122	ENSGALG00000010094|ENSGALG00000006141|ENSGALG00000001611|ENSGALG00000015480|ENSGALG00000006594|ENSGALG00000016803	http://www.genome.jp/kegg-bin/show_pathway?gga00514/gga:418455%09red/gga:403122%09red/gga:373949%09red/gga:395112%09red/gga:395070%09red/gga:396122%09red
Pyrimidine metabolism	KEGG PATHWAY	gga00240	11	80	0.0314099	0.455444	ENSGALG00000005961|ENSGALG00000016442|ENSGALG00000006305|ENSGALG00000016278|ENSGALG00000016549|ENSGALG00000007191|ENSGALG00000002932|ENSGALG00000028501|ENSGALG00000008873|ENSGALG00000002057|ENSGALG00000011770	http://www.genome.jp/kegg-bin/show_pathway?gga00240/gga:418620%09red/gga:422648%09red/gga:424256%09red/gga:770258%09red/gga:395719%09red/gga:421936%09red/gga:424754%09red/gga:395916%09red/gga:770922%09red/gga:417275%09red/gga:421878%09red
Glutathione metabolism	KEGG PATHWAY	gga00480	6	34	0.0411429	0.530286	ENSGALG00000016444|ENSGALG00000005782|ENSGALG00000016442|ENSGALG00000026704|ENSGALG00000010633|ENSGALG00000010569	http://www.genome.jp/kegg-bin/show_pathway?gga00480/gga:426170%09red/gga:421936%09red/gga:421937%09red/gga:772208%09red/gga:424492%09red/gga:424643%09red
