# Supplementary material for: Deciphering the miRNA transcriptome of breast muscle from the embryonic to post-hatching periods in chickens
Source: BMC Genomics. 2021 Jan 19;22:64. doi: 10.1186/s12864-021-07374-y (PMC7816426; doi:10.1186/s12864-021-07374-y)
Supplement: Supplementary file 9 — Additional file 9: Table S9. Interaction of downregulated miRNAs and upregulated genes [file 12864_2021_7374_MOESM9_ESM.xlsx]

## Sheet: Sheet1
Table S9. Interaction of downregulated miRNAs and upregulated genes.
Gene ID	Transcript ID	miRNA ID	TargetScan_score	miranda_Energy	GO Term	KEGG pathways
ENSGALG00000000004	ENSGALT00000000004	GGA-MIR-130A-3P	72	-36.5	GO:0008531(riboflavin ki-se activity);GO:0009231(riboflavin biosynthetic process);GO:0016310(phosphorylation)	ko00740(Riboflavin metabolism)
ENSGALG00000000004	ENSGALT00000000004	GGA-MIR-130B-3P	73	-39.66	GO:0008531(riboflavin ki-se activity);GO:0009231(riboflavin biosynthetic process);GO:0016310(phosphorylation)	ko00740(Riboflavin metabolism)
ENSGALG00000000004	ENSGALT00000000004	GGA-MIR-130B-5P	97	-13.08	GO:0008531(riboflavin ki-se activity);GO:0009231(riboflavin biosynthetic process);GO:0016310(phosphorylation)	ko00740(Riboflavin metabolism)
ENSGALG00000000004	ENSGALT00000000004	GGA-MIR-130C-3P	72	-38.23	GO:0008531(riboflavin ki-se activity);GO:0009231(riboflavin biosynthetic process);GO:0016310(phosphorylation)	ko00740(Riboflavin metabolism)
ENSGALG00000000004	ENSGALT00000000004	GGA-MIR-1329-5P	89	-28.44	GO:0008531(riboflavin ki-se activity);GO:0009231(riboflavin biosynthetic process);GO:0016310(phosphorylation)	ko00740(Riboflavin metabolism)
ENSGALG00000000004	ENSGALT00000000004	GGA-MIR-138-5P_R+6	59	-19.2	GO:0008531(riboflavin ki-se activity);GO:0009231(riboflavin biosynthetic process);GO:0016310(phosphorylation)	ko00740(Riboflavin metabolism)
ENSGALG00000000004	ENSGALT00000000004	GGA-MIR-1451-3P_R-1	65	-14.68	GO:0008531(riboflavin ki-se activity);GO:0009231(riboflavin biosynthetic process);GO:0016310(phosphorylation)	ko00740(Riboflavin metabolism)
ENSGALG00000000004	ENSGALT00000000004	GGA-MIR-1559-3P	55	-10.85	GO:0008531(riboflavin ki-se activity);GO:0009231(riboflavin biosynthetic process);GO:0016310(phosphorylation)	ko00740(Riboflavin metabolism)
ENSGALG00000000004	ENSGALT00000000004	GGA-MIR-15B-5P_R-1	76	-14.99	GO:0008531(riboflavin ki-se activity);GO:0009231(riboflavin biosynthetic process);GO:0016310(phosphorylation)	ko00740(Riboflavin metabolism)
ENSGALG00000000004	ENSGALT00000000004	GGA-MIR-15C-5P_R-1	76	-14.99	GO:0008531(riboflavin ki-se activity);GO:0009231(riboflavin biosynthetic process);GO:0016310(phosphorylation)	ko00740(Riboflavin metabolism)
ENSGALG00000000004	ENSGALT00000000004	GGA-MIR-16-5P	80	-27.11	GO:0008531(riboflavin ki-se activity);GO:0009231(riboflavin biosynthetic process);GO:0016310(phosphorylation)	ko00740(Riboflavin metabolism)
ENSGALG00000000004	ENSGALT00000000004	GGA-MIR-1677-3P_L+1	55	-16.68	GO:0008531(riboflavin ki-se activity);GO:0009231(riboflavin biosynthetic process);GO:0016310(phosphorylation)	ko00740(Riboflavin metabolism)
ENSGALG00000000004	ENSGALT00000000004	GGA-MIR-1677-5P	98	-18.66	GO:0008531(riboflavin ki-se activity);GO:0009231(riboflavin biosynthetic process);GO:0016310(phosphorylation)	ko00740(Riboflavin metabolism)
ENSGALG00000000004	ENSGALT00000000004	GGA-MIR-16C-5P	79	-18	GO:0008531(riboflavin ki-se activity);GO:0009231(riboflavin biosynthetic process);GO:0016310(phosphorylation)	ko00740(Riboflavin metabolism)
ENSGALG00000000004	ENSGALT00000000004	GGA-MIR-19A-3P	65	-29.89	GO:0008531(riboflavin ki-se activity);GO:0009231(riboflavin biosynthetic process);GO:0016310(phosphorylation)	ko00740(Riboflavin metabolism)
ENSGALG00000000004	ENSGALT00000000004	GGA-MIR-19B-3P	65	-31.31	GO:0008531(riboflavin ki-se activity);GO:0009231(riboflavin biosynthetic process);GO:0016310(phosphorylation)	ko00740(Riboflavin metabolism)
ENSGALG00000000004	ENSGALT00000000004	GGA-MIR-301A-3P_R-2	62	-42.77	GO:0008531(riboflavin ki-se activity);GO:0009231(riboflavin biosynthetic process);GO:0016310(phosphorylation)	ko00740(Riboflavin metabolism)
ENSGALG00000000004	ENSGALT00000000004	GGA-MIR-301A-5P_L+2	90	-15.6	GO:0008531(riboflavin ki-se activity);GO:0009231(riboflavin biosynthetic process);GO:0016310(phosphorylation)	ko00740(Riboflavin metabolism)
ENSGALG00000000004	ENSGALT00000000004	GGA-MIR-301B-3P_R-2	68	-32.52	GO:0008531(riboflavin ki-se activity);GO:0009231(riboflavin biosynthetic process);GO:0016310(phosphorylation)	ko00740(Riboflavin metabolism)
ENSGALG00000000004	ENSGALT00000000004	GGA-MIR-3525	68	-15.51	GO:0008531(riboflavin ki-se activity);GO:0009231(riboflavin biosynthetic process);GO:0016310(phosphorylation)	ko00740(Riboflavin metabolism)
ENSGALG00000000004	ENSGALT00000000004	GGA-MIR-454-3P_R+2	68	-31.26	GO:0008531(riboflavin ki-se activity);GO:0009231(riboflavin biosynthetic process);GO:0016310(phosphorylation)	ko00740(Riboflavin metabolism)
ENSGALG00000000004	ENSGALT00000000004	GGA-MIR-455-5P	83	-19.36	GO:0008531(riboflavin ki-se activity);GO:0009231(riboflavin biosynthetic process);GO:0016310(phosphorylation)	ko00740(Riboflavin metabolism)
ENSGALG00000000004	ENSGALT00000000004	GGA-MIR-499-5P_R-1	67	-25.5	GO:0008531(riboflavin ki-se activity);GO:0009231(riboflavin biosynthetic process);GO:0016310(phosphorylation)	ko00740(Riboflavin metabolism)
ENSGALG00000000004	ENSGALT00000000004	GGA-MIR-9-5P	72	-20.42	GO:0008531(riboflavin ki-se activity);GO:0009231(riboflavin biosynthetic process);GO:0016310(phosphorylation)	ko00740(Riboflavin metabolism)
ENSGALG00000000681	ENSGALT00000000963	GGA-MIR-1451-3P_R-1	68	-13.75	GO:0050770(regulation of axonogenesis);GO:0043408(regulation of MAPK cascade);GO:0071437(invadopodium);GO:0043234(protein complex);GO:0005911(cell-cell junction);GO:0005886(plasma membrane);GO:0005829(cytosol);GO:0005737(cytoplasm);GO:0001726(ruffle);GO:0060244(negative regulation of cell proliferation involved in contact inhibition);GO:0051496(positive regulation of stress fiber assembly);GO:004…	ko04010(MAPK sig-ling pathway);ko04012(ErbB sig-ling pathway);ko04510(Focal adhesion);ko04810(Regulation of actin cytoskeleton)
ENSGALG00000000681	ENSGALT00000000963	GGA-MIR-1559-3P	89	-15.33	GO:0050770(regulation of axonogenesis);GO:0043408(regulation of MAPK cascade);GO:0071437(invadopodium);GO:0043234(protein complex);GO:0005911(cell-cell junction);GO:0005886(plasma membrane);GO:0005829(cytosol);GO:0005737(cytoplasm);GO:0001726(ruffle);GO:0060244(negative regulation of cell proliferation involved in contact inhibition);GO:0051496(positive regulation of stress fiber assembly);GO:004…	ko04010(MAPK sig-ling pathway);ko04012(ErbB sig-ling pathway);ko04510(Focal adhesion);ko04810(Regulation of actin cytoskeleton)
ENSGALG00000000681	ENSGALT00000000963	GGA-MIR-181A-5P	54	-10.27	GO:0050770(regulation of axonogenesis);GO:0043408(regulation of MAPK cascade);GO:0071437(invadopodium);GO:0043234(protein complex);GO:0005911(cell-cell junction);GO:0005886(plasma membrane);GO:0005829(cytosol);GO:0005737(cytoplasm);GO:0001726(ruffle);GO:0060244(negative regulation of cell proliferation involved in contact inhibition);GO:0051496(positive regulation of stress fiber assembly);GO:004…	ko04010(MAPK sig-ling pathway);ko04012(ErbB sig-ling pathway);ko04510(Focal adhesion);ko04810(Regulation of actin cytoskeleton)
ENSGALG00000000681	ENSGALT00000000963	GGA-MIR-181B-1-3P_L+1R-1	74	-21.31	GO:0050770(regulation of axonogenesis);GO:0043408(regulation of MAPK cascade);GO:0071437(invadopodium);GO:0043234(protein complex);GO:0005911(cell-cell junction);GO:0005886(plasma membrane);GO:0005829(cytosol);GO:0005737(cytoplasm);GO:0001726(ruffle);GO:0060244(negative regulation of cell proliferation involved in contact inhibition);GO:0051496(positive regulation of stress fiber assembly);GO:004…	ko04010(MAPK sig-ling pathway);ko04012(ErbB sig-ling pathway);ko04510(Focal adhesion);ko04810(Regulation of actin cytoskeleton)
ENSGALG00000000681	ENSGALT00000000963	GGA-MIR-181B-5P_R+2	54	-10.4	GO:0050770(regulation of axonogenesis);GO:0043408(regulation of MAPK cascade);GO:0071437(invadopodium);GO:0043234(protein complex);GO:0005911(cell-cell junction);GO:0005886(plasma membrane);GO:0005829(cytosol);GO:0005737(cytoplasm);GO:0001726(ruffle);GO:0060244(negative regulation of cell proliferation involved in contact inhibition);GO:0051496(positive regulation of stress fiber assembly);GO:004…	ko04010(MAPK sig-ling pathway);ko04012(ErbB sig-ling pathway);ko04510(Focal adhesion);ko04810(Regulation of actin cytoskeleton)
ENSGALG00000000681	ENSGALT00000000963	GGA-MIR-199-5P	77	-24.65	GO:0050770(regulation of axonogenesis);GO:0043408(regulation of MAPK cascade);GO:0071437(invadopodium);GO:0043234(protein complex);GO:0005911(cell-cell junction);GO:0005886(plasma membrane);GO:0005829(cytosol);GO:0005737(cytoplasm);GO:0001726(ruffle);GO:0060244(negative regulation of cell proliferation involved in contact inhibition);GO:0051496(positive regulation of stress fiber assembly);GO:004…	ko04010(MAPK sig-ling pathway);ko04012(ErbB sig-ling pathway);ko04510(Focal adhesion);ko04810(Regulation of actin cytoskeleton)
ENSGALG00000000681	ENSGALT00000000963	GGA-MIR-6548-5P	84	-17.53	GO:0050770(regulation of axonogenesis);GO:0043408(regulation of MAPK cascade);GO:0071437(invadopodium);GO:0043234(protein complex);GO:0005911(cell-cell junction);GO:0005886(plasma membrane);GO:0005829(cytosol);GO:0005737(cytoplasm);GO:0001726(ruffle);GO:0060244(negative regulation of cell proliferation involved in contact inhibition);GO:0051496(positive regulation of stress fiber assembly);GO:004…	ko04010(MAPK sig-ling pathway);ko04012(ErbB sig-ling pathway);ko04510(Focal adhesion);ko04810(Regulation of actin cytoskeleton)
ENSGALG00000000720	ENSGALT00000001016	GGA-MIR-12266-5P	57	-22.21	GO:0005525(GTP binding);GO:0003924(GTPase activity);GO:0000166(nucleotide binding)	ko04621(NOD-like receptor sig-ling pathway)
ENSGALG00000000720	ENSGALT00000001016	GGA-MIR-143-5P_R+1	59	-44.6	GO:0005525(GTP binding);GO:0003924(GTPase activity);GO:0000166(nucleotide binding)	ko04621(NOD-like receptor sig-ling pathway)
ENSGALG00000000720	ENSGALT00000001016	GGA-MIR-19A-3P	98	-13.83	GO:0005525(GTP binding);GO:0003924(GTPase activity);GO:0000166(nucleotide binding)	ko04621(NOD-like receptor sig-ling pathway)
ENSGALG00000000720	ENSGALT00000001016	GGA-MIR-19B-3P	98	-14.45	GO:0005525(GTP binding);GO:0003924(GTPase activity);GO:0000166(nucleotide binding)	ko04621(NOD-like receptor sig-ling pathway)
ENSGALG00000000720	ENSGALT00000001016	GGA-MIR-214_R+1	61	-16.98	GO:0005525(GTP binding);GO:0003924(GTPase activity);GO:0000166(nucleotide binding)	ko04621(NOD-like receptor sig-ling pathway)
ENSGALG00000000949	ENSGALT00000001401	GGA-LET-7D_R+1	75	-18.94	GO:0005515(protein binding);GO:0008201(heparin binding);GO:0005154(epidermal growth factor receptor binding);GO:0008284(positive regulation of cell proliferation);GO:0008083(growth factor activity);GO:0007173(epidermal growth factor receptor sig-ling pathway);GO:0005615(extracellular space);GO:0005887(integral component of plasma membrane);GO:0005886(plasma membrane);GO:0005576(extracellular regi…	ko04012(ErbB sig-ling pathway);ko04912(GnRH sig-ling pathway)
ENSGALG00000001446	ENSGALT00000002199	GGA-MIR-214_R+1	81	-20.41	GO:0002102(podosome);GO:0014891(striated muscle atrophy);GO:0016528(sarcoplasm);GO:0005925(focal adhesion);GO:0005509(calcium ion binding);GO:0060271(cilium assembly);GO:0010628(positive regulation of gene expression);GO:0030041(actin filament polymerization);GO:0005615(extracellular space);GO:0051693(actin filament capping);GO:0003779(actin binding);GO:0005829(cytosol);GO:0005737(cytoplasm);GO:0…	ko04810(Regulation of actin cytoskeleton)
ENSGALG00000001446	ENSGALT00000002199	GGA-MIR-363-3P_R-1	93	-13.63	GO:0002102(podosome);GO:0014891(striated muscle atrophy);GO:0016528(sarcoplasm);GO:0005925(focal adhesion);GO:0005509(calcium ion binding);GO:0060271(cilium assembly);GO:0010628(positive regulation of gene expression);GO:0030041(actin filament polymerization);GO:0005615(extracellular space);GO:0051693(actin filament capping);GO:0003779(actin binding);GO:0005829(cytosol);GO:0005737(cytoplasm);GO:0…	ko04810(Regulation of actin cytoskeleton)
ENSGALG00000001446	ENSGALT00000002199	GGA-MIR-92-3P_R+1	93	-13.7	GO:0002102(podosome);GO:0014891(striated muscle atrophy);GO:0016528(sarcoplasm);GO:0005925(focal adhesion);GO:0005509(calcium ion binding);GO:0060271(cilium assembly);GO:0010628(positive regulation of gene expression);GO:0030041(actin filament polymerization);GO:0005615(extracellular space);GO:0051693(actin filament capping);GO:0003779(actin binding);GO:0005829(cytosol);GO:0005737(cytoplasm);GO:0…	ko04810(Regulation of actin cytoskeleton)
ENSGALG00000006785	ENSGALT00000002244	GGA-MIR-106-5P_R+1	80	-21.28	GO:0005737(cytoplasm);GO:0005634(nucleus);GO:0000790(nuclear chromatin);GO:2000564(regulation of CD8-positive, alpha-beta T cell proliferation);GO:0071260(cellular response to mechanical stimulus);GO:0060333(interferon-gamma-mediated sig-ling pathway);GO:0051607(defense response to virus);GO:0045944(positive regulation of transcription from R- polymerase II promoter);GO:0045893(positive regulatio…	NA
ENSGALG00000006785	ENSGALT00000002244	GGA-MIR-130A-3P	54	-12.9	GO:0005737(cytoplasm);GO:0005634(nucleus);GO:0000790(nuclear chromatin);GO:2000564(regulation of CD8-positive, alpha-beta T cell proliferation);GO:0071260(cellular response to mechanical stimulus);GO:0060333(interferon-gamma-mediated sig-ling pathway);GO:0051607(defense response to virus);GO:0045944(positive regulation of transcription from R- polymerase II promoter);GO:0045893(positive regulatio…	NA
ENSGALG00000006785	ENSGALT00000002244	GGA-MIR-130C-3P	54	-12.9	GO:0005737(cytoplasm);GO:0005634(nucleus);GO:0000790(nuclear chromatin);GO:2000564(regulation of CD8-positive, alpha-beta T cell proliferation);GO:0071260(cellular response to mechanical stimulus);GO:0060333(interferon-gamma-mediated sig-ling pathway);GO:0051607(defense response to virus);GO:0045944(positive regulation of transcription from R- polymerase II promoter);GO:0045893(positive regulatio…	NA
ENSGALG00000006785	ENSGALT00000002244	GGA-MIR-143-5P_R+1	85	-21.25	GO:0005737(cytoplasm);GO:0005634(nucleus);GO:0000790(nuclear chromatin);GO:2000564(regulation of CD8-positive, alpha-beta T cell proliferation);GO:0071260(cellular response to mechanical stimulus);GO:0060333(interferon-gamma-mediated sig-ling pathway);GO:0051607(defense response to virus);GO:0045944(positive regulation of transcription from R- polymerase II promoter);GO:0045893(positive regulatio…	NA
ENSGALG00000006785	ENSGALT00000002244	GGA-MIR-15B-5P_R-1	55	-14.28	GO:0005737(cytoplasm);GO:0005634(nucleus);GO:0000790(nuclear chromatin);GO:2000564(regulation of CD8-positive, alpha-beta T cell proliferation);GO:0071260(cellular response to mechanical stimulus);GO:0060333(interferon-gamma-mediated sig-ling pathway);GO:0051607(defense response to virus);GO:0045944(positive regulation of transcription from R- polymerase II promoter);GO:0045893(positive regulatio…	NA
ENSGALG00000006785	ENSGALT00000002244	GGA-MIR-15C-5P_R-1	55	-14.28	GO:0005737(cytoplasm);GO:0005634(nucleus);GO:0000790(nuclear chromatin);GO:2000564(regulation of CD8-positive, alpha-beta T cell proliferation);GO:0071260(cellular response to mechanical stimulus);GO:0060333(interferon-gamma-mediated sig-ling pathway);GO:0051607(defense response to virus);GO:0045944(positive regulation of transcription from R- polymerase II promoter);GO:0045893(positive regulatio…	NA
ENSGALG00000006785	ENSGALT00000002244	GGA-MIR-16-5P	63	-12.49	GO:0005737(cytoplasm);GO:0005634(nucleus);GO:0000790(nuclear chromatin);GO:2000564(regulation of CD8-positive, alpha-beta T cell proliferation);GO:0071260(cellular response to mechanical stimulus);GO:0060333(interferon-gamma-mediated sig-ling pathway);GO:0051607(defense response to virus);GO:0045944(positive regulation of transcription from R- polymerase II promoter);GO:0045893(positive regulatio…	NA
ENSGALG00000006785	ENSGALT00000002244	GGA-MIR-16C-5P	62	-14.01	GO:0005737(cytoplasm);GO:0005634(nucleus);GO:0000790(nuclear chromatin);GO:2000564(regulation of CD8-positive, alpha-beta T cell proliferation);GO:0071260(cellular response to mechanical stimulus);GO:0060333(interferon-gamma-mediated sig-ling pathway);GO:0051607(defense response to virus);GO:0045944(positive regulation of transcription from R- polymerase II promoter);GO:0045893(positive regulatio…	NA
ENSGALG00000006785	ENSGALT00000002244	GGA-MIR-17-5P_R-1	80	-21.04	GO:0005737(cytoplasm);GO:0005634(nucleus);GO:0000790(nuclear chromatin);GO:2000564(regulation of CD8-positive, alpha-beta T cell proliferation);GO:0071260(cellular response to mechanical stimulus);GO:0060333(interferon-gamma-mediated sig-ling pathway);GO:0051607(defense response to virus);GO:0045944(positive regulation of transcription from R- polymerase II promoter);GO:0045893(positive regulatio…	NA
ENSGALG00000006785	ENSGALT00000002244	GGA-MIR-19A-3P	59	-10.37	GO:0005737(cytoplasm);GO:0005634(nucleus);GO:0000790(nuclear chromatin);GO:2000564(regulation of CD8-positive, alpha-beta T cell proliferation);GO:0071260(cellular response to mechanical stimulus);GO:0060333(interferon-gamma-mediated sig-ling pathway);GO:0051607(defense response to virus);GO:0045944(positive regulation of transcription from R- polymerase II promoter);GO:0045893(positive regulatio…	NA
ENSGALG00000006785	ENSGALT00000002244	GGA-MIR-19B-3P	59	-10.83	GO:0005737(cytoplasm);GO:0005634(nucleus);GO:0000790(nuclear chromatin);GO:2000564(regulation of CD8-positive, alpha-beta T cell proliferation);GO:0071260(cellular response to mechanical stimulus);GO:0060333(interferon-gamma-mediated sig-ling pathway);GO:0051607(defense response to virus);GO:0045944(positive regulation of transcription from R- polymerase II promoter);GO:0045893(positive regulatio…	NA
ENSGALG00000006785	ENSGALT00000002244	GGA-MIR-20A-5P	80	-23.54	GO:0005737(cytoplasm);GO:0005634(nucleus);GO:0000790(nuclear chromatin);GO:2000564(regulation of CD8-positive, alpha-beta T cell proliferation);GO:0071260(cellular response to mechanical stimulus);GO:0060333(interferon-gamma-mediated sig-ling pathway);GO:0051607(defense response to virus);GO:0045944(positive regulation of transcription from R- polymerase II promoter);GO:0045893(positive regulatio…	NA
ENSGALG00000006785	ENSGALT00000002244	GGA-MIR-20B-5P	80	-21.04	GO:0005737(cytoplasm);GO:0005634(nucleus);GO:0000790(nuclear chromatin);GO:2000564(regulation of CD8-positive, alpha-beta T cell proliferation);GO:0071260(cellular response to mechanical stimulus);GO:0060333(interferon-gamma-mediated sig-ling pathway);GO:0051607(defense response to virus);GO:0045944(positive regulation of transcription from R- polymerase II promoter);GO:0045893(positive regulatio…	NA
ENSGALG00000006785	ENSGALT00000002244	GGA-MIR-301A-3P_R-2	69	-16.69	GO:0005737(cytoplasm);GO:0005634(nucleus);GO:0000790(nuclear chromatin);GO:2000564(regulation of CD8-positive, alpha-beta T cell proliferation);GO:0071260(cellular response to mechanical stimulus);GO:0060333(interferon-gamma-mediated sig-ling pathway);GO:0051607(defense response to virus);GO:0045944(positive regulation of transcription from R- polymerase II promoter);GO:0045893(positive regulatio…	NA
ENSGALG00000006785	ENSGALT00000002244	GGA-MIR-301A-5P_L+2	97	-13.05	GO:0005737(cytoplasm);GO:0005634(nucleus);GO:0000790(nuclear chromatin);GO:2000564(regulation of CD8-positive, alpha-beta T cell proliferation);GO:0071260(cellular response to mechanical stimulus);GO:0060333(interferon-gamma-mediated sig-ling pathway);GO:0051607(defense response to virus);GO:0045944(positive regulation of transcription from R- polymerase II promoter);GO:0045893(positive regulatio…	NA
ENSGALG00000006785	ENSGALT00000002244	GGA-MIR-301B-3P_R-2	74	-22.1	GO:0005737(cytoplasm);GO:0005634(nucleus);GO:0000790(nuclear chromatin);GO:2000564(regulation of CD8-positive, alpha-beta T cell proliferation);GO:0071260(cellular response to mechanical stimulus);GO:0060333(interferon-gamma-mediated sig-ling pathway);GO:0051607(defense response to virus);GO:0045944(positive regulation of transcription from R- polymerase II promoter);GO:0045893(positive regulatio…	NA
ENSGALG00000006785	ENSGALT00000002244	GGA-MIR-454-3P_R+2	60	-15.14	GO:0005737(cytoplasm);GO:0005634(nucleus);GO:0000790(nuclear chromatin);GO:2000564(regulation of CD8-positive, alpha-beta T cell proliferation);GO:0071260(cellular response to mechanical stimulus);GO:0060333(interferon-gamma-mediated sig-ling pathway);GO:0051607(defense response to virus);GO:0045944(positive regulation of transcription from R- polymerase II promoter);GO:0045893(positive regulatio…	NA
ENSGALG00000001545	ENSGALT00000002349	GGA-MIR-103-3P	86	-18.8	GO:0072659(protein localization to plasma membrane);GO:0008021(sy-ptic vesicle);GO:0005768(endosome);GO:0005525(GTP binding);GO:0003924(GTPase activity);GO:0016567(protein ubiquiti-tion);GO:0005886(plasma membrane);GO:0035556(intracellular sig-l transduction);GO:0030667(secretory granule membrane)	NA
ENSGALG00000001545	ENSGALT00000002349	GGA-MIR-106-3P_R+1	80	-17.46	GO:0072659(protein localization to plasma membrane);GO:0008021(sy-ptic vesicle);GO:0005768(endosome);GO:0005525(GTP binding);GO:0003924(GTPase activity);GO:0016567(protein ubiquiti-tion);GO:0005886(plasma membrane);GO:0035556(intracellular sig-l transduction);GO:0030667(secretory granule membrane)	NA
ENSGALG00000001545	ENSGALT00000002349	GGA-MIR-107-3P_R-1	86	-18.11	GO:0072659(protein localization to plasma membrane);GO:0008021(sy-ptic vesicle);GO:0005768(endosome);GO:0005525(GTP binding);GO:0003924(GTPase activity);GO:0016567(protein ubiquiti-tion);GO:0005886(plasma membrane);GO:0035556(intracellular sig-l transduction);GO:0030667(secretory granule membrane)	NA
ENSGALG00000001545	ENSGALT00000002349	GGA-MIR-1416-5P	58	-14.94	GO:0072659(protein localization to plasma membrane);GO:0008021(sy-ptic vesicle);GO:0005768(endosome);GO:0005525(GTP binding);GO:0003924(GTPase activity);GO:0016567(protein ubiquiti-tion);GO:0005886(plasma membrane);GO:0035556(intracellular sig-l transduction);GO:0030667(secretory granule membrane)	NA
ENSGALG00000001545	ENSGALT00000002349	GGA-MIR-15B-5P_R-1	86	-31.76	GO:0072659(protein localization to plasma membrane);GO:0008021(sy-ptic vesicle);GO:0005768(endosome);GO:0005525(GTP binding);GO:0003924(GTPase activity);GO:0016567(protein ubiquiti-tion);GO:0005886(plasma membrane);GO:0035556(intracellular sig-l transduction);GO:0030667(secretory granule membrane)	NA
ENSGALG00000001545	ENSGALT00000002349	GGA-MIR-15C-5P_R-1	86	-31.03	GO:0072659(protein localization to plasma membrane);GO:0008021(sy-ptic vesicle);GO:0005768(endosome);GO:0005525(GTP binding);GO:0003924(GTPase activity);GO:0016567(protein ubiquiti-tion);GO:0005886(plasma membrane);GO:0035556(intracellular sig-l transduction);GO:0030667(secretory granule membrane)	NA
ENSGALG00000001545	ENSGALT00000002349	GGA-MIR-16-5P	85	-15.4	GO:0072659(protein localization to plasma membrane);GO:0008021(sy-ptic vesicle);GO:0005768(endosome);GO:0005525(GTP binding);GO:0003924(GTPase activity);GO:0016567(protein ubiquiti-tion);GO:0005886(plasma membrane);GO:0035556(intracellular sig-l transduction);GO:0030667(secretory granule membrane)	NA
ENSGALG00000001545	ENSGALT00000002349	GGA-MIR-16C-5P	85	-16.4	GO:0072659(protein localization to plasma membrane);GO:0008021(sy-ptic vesicle);GO:0005768(endosome);GO:0005525(GTP binding);GO:0003924(GTPase activity);GO:0016567(protein ubiquiti-tion);GO:0005886(plasma membrane);GO:0035556(intracellular sig-l transduction);GO:0030667(secretory granule membrane)	NA
ENSGALG00000001678	ENSGALT00000002567	GGA-MIR-15B-5P_R-1	69	-27.68	GO:0016310(phosphorylation);GO:0016301(ki-se activity);GO:0042802(identical protein binding);GO:0004679(AMP-activated protein ki-se activity);GO:0031588(nucleotide-activated protein ki-se complex)	ko04371(Apelin sig-ling pathway);ko04068(FoxO sig-ling pathway);ko04530(Tight junction);ko04910(Insulin sig-ling pathway);ko04920(Adipocytokine sig-ling pathway)
ENSGALG00000001678	ENSGALT00000002567	GGA-MIR-15C-5P_R-1	69	-27.1	GO:0016310(phosphorylation);GO:0016301(ki-se activity);GO:0042802(identical protein binding);GO:0004679(AMP-activated protein ki-se activity);GO:0031588(nucleotide-activated protein ki-se complex)	ko04371(Apelin sig-ling pathway);ko04068(FoxO sig-ling pathway);ko04530(Tight junction);ko04910(Insulin sig-ling pathway);ko04920(Adipocytokine sig-ling pathway)
ENSGALG00000001678	ENSGALT00000002567	GGA-MIR-16-5P	62	-48.17	GO:0016310(phosphorylation);GO:0016301(ki-se activity);GO:0042802(identical protein binding);GO:0004679(AMP-activated protein ki-se activity);GO:0031588(nucleotide-activated protein ki-se complex)	ko04371(Apelin sig-ling pathway);ko04068(FoxO sig-ling pathway);ko04530(Tight junction);ko04910(Insulin sig-ling pathway);ko04920(Adipocytokine sig-ling pathway)
ENSGALG00000001678	ENSGALT00000002567	GGA-MIR-1664-3P_L+1	70	-12.67	GO:0016310(phosphorylation);GO:0016301(ki-se activity);GO:0042802(identical protein binding);GO:0004679(AMP-activated protein ki-se activity);GO:0031588(nucleotide-activated protein ki-se complex)	ko04371(Apelin sig-ling pathway);ko04068(FoxO sig-ling pathway);ko04530(Tight junction);ko04910(Insulin sig-ling pathway);ko04920(Adipocytokine sig-ling pathway)
ENSGALG00000001678	ENSGALT00000002567	GGA-MIR-16C-5P	61	-45.39	GO:0016310(phosphorylation);GO:0016301(ki-se activity);GO:0042802(identical protein binding);GO:0004679(AMP-activated protein ki-se activity);GO:0031588(nucleotide-activated protein ki-se complex)	ko04371(Apelin sig-ling pathway);ko04068(FoxO sig-ling pathway);ko04530(Tight junction);ko04910(Insulin sig-ling pathway);ko04920(Adipocytokine sig-ling pathway)
ENSGALG00000001678	ENSGALT00000002567	GGA-MIR-183	81	-23.04	GO:0016310(phosphorylation);GO:0016301(ki-se activity);GO:0042802(identical protein binding);GO:0004679(AMP-activated protein ki-se activity);GO:0031588(nucleotide-activated protein ki-se complex)	ko04371(Apelin sig-ling pathway);ko04068(FoxO sig-ling pathway);ko04530(Tight junction);ko04910(Insulin sig-ling pathway);ko04920(Adipocytokine sig-ling pathway)
ENSGALG00000001678	ENSGALT00000002567	GGA-MIR-214_R+1	67	-44.06	GO:0016310(phosphorylation);GO:0016301(ki-se activity);GO:0042802(identical protein binding);GO:0004679(AMP-activated protein ki-se activity);GO:0031588(nucleotide-activated protein ki-se complex)	ko04371(Apelin sig-ling pathway);ko04068(FoxO sig-ling pathway);ko04530(Tight junction);ko04910(Insulin sig-ling pathway);ko04920(Adipocytokine sig-ling pathway)
ENSGALG00000001678	ENSGALT00000002567	GGA-MIR-3532-3P	94	-49.95	GO:0016310(phosphorylation);GO:0016301(ki-se activity);GO:0042802(identical protein binding);GO:0004679(AMP-activated protein ki-se activity);GO:0031588(nucleotide-activated protein ki-se complex)	ko04371(Apelin sig-ling pathway);ko04068(FoxO sig-ling pathway);ko04530(Tight junction);ko04910(Insulin sig-ling pathway);ko04920(Adipocytokine sig-ling pathway)
ENSGALG00000001718	ENSGALT00000002636	GGA-MIR-1664-3P_L+1	68	-10.22	GO:0051726(regulation of cell cycle)	ko04115(p53 sig-ling pathway)
ENSGALG00000001718	ENSGALT00000002636	GGA-MIR-456-3P_1SS22AT	52	-20.19	GO:0051726(regulation of cell cycle)	ko04115(p53 sig-ling pathway)
ENSGALG00000001802	ENSGALT00000002784	GGA-MIR-122-5P_R-1	74	-32.92	GO:0030529(intracellular ribonucleoprotein complex);GO:0005886(plasma membrane);GO:0005829(cytosol);GO:0005730(nucleolus);GO:0005654(nucleoplasm);GO:0005634(nucleus);GO:0070079(histone H4-R3 demethylation);GO:0070078(histone H3-R2 demethylation);GO:0060041(reti- development in camera-type eye);GO:0048821(erythrocyte development);GO:0048024(regulation of mR- splicing, via spliceosome);GO:0043654(r…	NA
ENSGALG00000001802	ENSGALT00000002784	GGA-MIR-12266-5P	91	-18.68	GO:0030529(intracellular ribonucleoprotein complex);GO:0005886(plasma membrane);GO:0005829(cytosol);GO:0005730(nucleolus);GO:0005654(nucleoplasm);GO:0005634(nucleus);GO:0070079(histone H4-R3 demethylation);GO:0070078(histone H3-R2 demethylation);GO:0060041(reti- development in camera-type eye);GO:0048821(erythrocyte development);GO:0048024(regulation of mR- splicing, via spliceosome);GO:0043654(r…	NA
ENSGALG00000001802	ENSGALT00000002784	GGA-MIR-1306-5P_L-1R-2	59	-136.65	GO:0030529(intracellular ribonucleoprotein complex);GO:0005886(plasma membrane);GO:0005829(cytosol);GO:0005730(nucleolus);GO:0005654(nucleoplasm);GO:0005634(nucleus);GO:0070079(histone H4-R3 demethylation);GO:0070078(histone H3-R2 demethylation);GO:0060041(reti- development in camera-type eye);GO:0048821(erythrocyte development);GO:0048024(regulation of mR- splicing, via spliceosome);GO:0043654(r…	NA
ENSGALG00000001802	ENSGALT00000002784	GGA-MIR-138-5P_R+6	53	-22.83	GO:0030529(intracellular ribonucleoprotein complex);GO:0005886(plasma membrane);GO:0005829(cytosol);GO:0005730(nucleolus);GO:0005654(nucleoplasm);GO:0005634(nucleus);GO:0070079(histone H4-R3 demethylation);GO:0070078(histone H3-R2 demethylation);GO:0060041(reti- development in camera-type eye);GO:0048821(erythrocyte development);GO:0048024(regulation of mR- splicing, via spliceosome);GO:0043654(r…	NA
ENSGALG00000001802	ENSGALT00000002784	GGA-MIR-18A-5P_R+1	78	-36.02	GO:0030529(intracellular ribonucleoprotein complex);GO:0005886(plasma membrane);GO:0005829(cytosol);GO:0005730(nucleolus);GO:0005654(nucleoplasm);GO:0005634(nucleus);GO:0070079(histone H4-R3 demethylation);GO:0070078(histone H3-R2 demethylation);GO:0060041(reti- development in camera-type eye);GO:0048821(erythrocyte development);GO:0048024(regulation of mR- splicing, via spliceosome);GO:0043654(r…	NA
ENSGALG00000001802	ENSGALT00000002784	GGA-MIR-18B-5P_R+1	78	-36.02	GO:0030529(intracellular ribonucleoprotein complex);GO:0005886(plasma membrane);GO:0005829(cytosol);GO:0005730(nucleolus);GO:0005654(nucleoplasm);GO:0005634(nucleus);GO:0070079(histone H4-R3 demethylation);GO:0070078(histone H3-R2 demethylation);GO:0060041(reti- development in camera-type eye);GO:0048821(erythrocyte development);GO:0048024(regulation of mR- splicing, via spliceosome);GO:0043654(r…	NA
ENSGALG00000001882	ENSGALT00000002917	GGA-MIR-143-5P_R+1	64	-44.65	GO:0005031(tumor necrosis factor-activated receptor activity);GO:0097190(apoptotic sig-ling pathway);GO:0033209(tumor necrosis factor-mediated sig-ling pathway);GO:0032496(response to lipopolysaccharide);GO:0043066(negative regulation of apoptotic process);GO:0006955(immune response);GO:0042981(regulation of apoptotic process);GO:0007275(multicellular organism development);GO:0042127(regulation o…	ko04060(Cytokine-cytokine receptor interaction)
ENSGALG00000001882	ENSGALT00000002917	GGA-MIR-17-3P_L-1R+3	89	-22.05	GO:0005031(tumor necrosis factor-activated receptor activity);GO:0097190(apoptotic sig-ling pathway);GO:0033209(tumor necrosis factor-mediated sig-ling pathway);GO:0032496(response to lipopolysaccharide);GO:0043066(negative regulation of apoptotic process);GO:0006955(immune response);GO:0042981(regulation of apoptotic process);GO:0007275(multicellular organism development);GO:0042127(regulation o…	ko04060(Cytokine-cytokine receptor interaction)
ENSGALG00000001882	ENSGALT00000002917	GGA-MIR-214_R+1	90	-20.33	GO:0005031(tumor necrosis factor-activated receptor activity);GO:0097190(apoptotic sig-ling pathway);GO:0033209(tumor necrosis factor-mediated sig-ling pathway);GO:0032496(response to lipopolysaccharide);GO:0043066(negative regulation of apoptotic process);GO:0006955(immune response);GO:0042981(regulation of apoptotic process);GO:0007275(multicellular organism development);GO:0042127(regulation o…	ko04060(Cytokine-cytokine receptor interaction)
ENSGALG00000001882	ENSGALT00000002917	GGA-MIR-3532-3P	79	-30.68	GO:0005031(tumor necrosis factor-activated receptor activity);GO:0097190(apoptotic sig-ling pathway);GO:0033209(tumor necrosis factor-mediated sig-ling pathway);GO:0032496(response to lipopolysaccharide);GO:0043066(negative regulation of apoptotic process);GO:0006955(immune response);GO:0042981(regulation of apoptotic process);GO:0007275(multicellular organism development);GO:0042127(regulation o…	ko04060(Cytokine-cytokine receptor interaction)
ENSGALG00000001882	ENSGALT00000002917	GGA-MIR-455-3P	82	-18.55	GO:0005031(tumor necrosis factor-activated receptor activity);GO:0097190(apoptotic sig-ling pathway);GO:0033209(tumor necrosis factor-mediated sig-ling pathway);GO:0032496(response to lipopolysaccharide);GO:0043066(negative regulation of apoptotic process);GO:0006955(immune response);GO:0042981(regulation of apoptotic process);GO:0007275(multicellular organism development);GO:0042127(regulation o…	ko04060(Cytokine-cytokine receptor interaction)
ENSGALG00000001882	ENSGALT00000002917	GGA-MIR-460A-3P	74	-21.76	GO:0005031(tumor necrosis factor-activated receptor activity);GO:0097190(apoptotic sig-ling pathway);GO:0033209(tumor necrosis factor-mediated sig-ling pathway);GO:0032496(response to lipopolysaccharide);GO:0043066(negative regulation of apoptotic process);GO:0006955(immune response);GO:0042981(regulation of apoptotic process);GO:0007275(multicellular organism development);GO:0042127(regulation o…	ko04060(Cytokine-cytokine receptor interaction)
ENSGALG00000001992	ENSGALT00000003100	GGA-MIR-122-5P_R-1	92	-19.26	GO:1903561(extracellular vesicle);GO:0070062(extracellular exosome);GO:0043209(myelin sheath);GO:0031982(vesicle);GO:0031012(extracellular matrix);GO:0005929(cilium);GO:0005829(cytosol);GO:0005739(mitochondrion);GO:0005634(nucleus);GO:0005737(cytoplasm);GO:0012501(programmed cell death);GO:0006096(glycolytic process);GO:0045296(cadherin binding);GO:0030955(potassium ion binding);GO:0023026(MHC cl…	ko01200(Carbon metabolism);ko01230(Biosynthesis of amino acids);ko00010(Glycolysis / Gluconeogenesis);ko00620(Pyruvate metabolism);ko00230(Purine metabolism)
ENSGALG00000001992	ENSGALT00000003100	GGA-MIR-15B-5P_R-1	58	-38.52	GO:1903561(extracellular vesicle);GO:0070062(extracellular exosome);GO:0043209(myelin sheath);GO:0031982(vesicle);GO:0031012(extracellular matrix);GO:0005929(cilium);GO:0005829(cytosol);GO:0005739(mitochondrion);GO:0005634(nucleus);GO:0005737(cytoplasm);GO:0012501(programmed cell death);GO:0006096(glycolytic process);GO:0045296(cadherin binding);GO:0030955(potassium ion binding);GO:0023026(MHC cl…	ko01200(Carbon metabolism);ko01230(Biosynthesis of amino acids);ko00010(Glycolysis / Gluconeogenesis);ko00620(Pyruvate metabolism);ko00230(Purine metabolism)
ENSGALG00000001992	ENSGALT00000003100	GGA-MIR-15C-5P_R-1	58	-38.03	GO:1903561(extracellular vesicle);GO:0070062(extracellular exosome);GO:0043209(myelin sheath);GO:0031982(vesicle);GO:0031012(extracellular matrix);GO:0005929(cilium);GO:0005829(cytosol);GO:0005739(mitochondrion);GO:0005634(nucleus);GO:0005737(cytoplasm);GO:0012501(programmed cell death);GO:0006096(glycolytic process);GO:0045296(cadherin binding);GO:0030955(potassium ion binding);GO:0023026(MHC cl…	ko01200(Carbon metabolism);ko01230(Biosynthesis of amino acids);ko00010(Glycolysis / Gluconeogenesis);ko00620(Pyruvate metabolism);ko00230(Purine metabolism)
ENSGALG00000001992	ENSGALT00000003100	GGA-MIR-1677-5P	81	-41.68	GO:1903561(extracellular vesicle);GO:0070062(extracellular exosome);GO:0043209(myelin sheath);GO:0031982(vesicle);GO:0031012(extracellular matrix);GO:0005929(cilium);GO:0005829(cytosol);GO:0005739(mitochondrion);GO:0005634(nucleus);GO:0005737(cytoplasm);GO:0012501(programmed cell death);GO:0006096(glycolytic process);GO:0045296(cadherin binding);GO:0030955(potassium ion binding);GO:0023026(MHC cl…	ko01200(Carbon metabolism);ko01230(Biosynthesis of amino acids);ko00010(Glycolysis / Gluconeogenesis);ko00620(Pyruvate metabolism);ko00230(Purine metabolism)
ENSGALG00000002485	ENSGALT00000003916	GGA-MIR-1416-5P	77	-14.86	GO:0005964(phosphorylase ki-se complex);GO:0004689(phosphorylase ki-se activity);GO:0005977(glycogen metabolic process);GO:0005978(glycogen biosynthetic process);GO:0005516(calmodulin binding);GO:0035556(intracellular sig-l transduction);GO:0018107(peptidyl-threonine phosphorylation);GO:0018105(peptidyl-serine phosphorylation);GO:0006468(protein phosphorylation);GO:0005524(ATP binding);GO:0004674…	ko04020(Calcium sig-ling pathway);ko04910(Insulin sig-ling pathway)
ENSGALG00000002485	ENSGALT00000003916	GGA-MIR-15B-5P_R-1	76	-16.21	GO:0005964(phosphorylase ki-se complex);GO:0004689(phosphorylase ki-se activity);GO:0005977(glycogen metabolic process);GO:0005978(glycogen biosynthetic process);GO:0005516(calmodulin binding);GO:0035556(intracellular sig-l transduction);GO:0018107(peptidyl-threonine phosphorylation);GO:0018105(peptidyl-serine phosphorylation);GO:0006468(protein phosphorylation);GO:0005524(ATP binding);GO:0004674…	ko04020(Calcium sig-ling pathway);ko04910(Insulin sig-ling pathway)
ENSGALG00000002485	ENSGALT00000003916	GGA-MIR-15C-5P_R-1	76	-14.11	GO:0005964(phosphorylase ki-se complex);GO:0004689(phosphorylase ki-se activity);GO:0005977(glycogen metabolic process);GO:0005978(glycogen biosynthetic process);GO:0005516(calmodulin binding);GO:0035556(intracellular sig-l transduction);GO:0018107(peptidyl-threonine phosphorylation);GO:0018105(peptidyl-serine phosphorylation);GO:0006468(protein phosphorylation);GO:0005524(ATP binding);GO:0004674…	ko04020(Calcium sig-ling pathway);ko04910(Insulin sig-ling pathway)
ENSGALG00000002485	ENSGALT00000003916	GGA-MIR-16-5P	67	-16.63	GO:0005964(phosphorylase ki-se complex);GO:0004689(phosphorylase ki-se activity);GO:0005977(glycogen metabolic process);GO:0005978(glycogen biosynthetic process);GO:0005516(calmodulin binding);GO:0035556(intracellular sig-l transduction);GO:0018107(peptidyl-threonine phosphorylation);GO:0018105(peptidyl-serine phosphorylation);GO:0006468(protein phosphorylation);GO:0005524(ATP binding);GO:0004674…	ko04020(Calcium sig-ling pathway);ko04910(Insulin sig-ling pathway)
ENSGALG00000002485	ENSGALT00000003916	GGA-MIR-16C-5P	66	-16.58	GO:0005964(phosphorylase ki-se complex);GO:0004689(phosphorylase ki-se activity);GO:0005977(glycogen metabolic process);GO:0005978(glycogen biosynthetic process);GO:0005516(calmodulin binding);GO:0035556(intracellular sig-l transduction);GO:0018107(peptidyl-threonine phosphorylation);GO:0018105(peptidyl-serine phosphorylation);GO:0006468(protein phosphorylation);GO:0005524(ATP binding);GO:0004674…	ko04020(Calcium sig-ling pathway);ko04910(Insulin sig-ling pathway)
ENSGALG00000002734	ENSGALT00000004312	GGA-MIR-106-5P_R+1	55	-33.01	GO:0089701(U2AF);GO:0071598(neuro-l ribonucleoprotein granule);GO:0035770(ribonucleoprotein granule);GO:0030424(axon);GO:0032839(dendrite cytoplasm);GO:0005794(Golgi apparatus);GO:0005654(nucleoplasm);GO:0005634(nucleus);GO:0046825(regulation of protein export from nucleus);GO:0046777(protein autophosphorylation);GO:0045948(positive regulation of translatio-l initiation);GO:0031175(neuron project…	NA
ENSGALG00000002734	ENSGALT00000004312	GGA-MIR-129-1-3P	66	-36.2	GO:0089701(U2AF);GO:0071598(neuro-l ribonucleoprotein granule);GO:0035770(ribonucleoprotein granule);GO:0030424(axon);GO:0032839(dendrite cytoplasm);GO:0005794(Golgi apparatus);GO:0005654(nucleoplasm);GO:0005634(nucleus);GO:0046825(regulation of protein export from nucleus);GO:0046777(protein autophosphorylation);GO:0045948(positive regulation of translatio-l initiation);GO:0031175(neuron project…	NA
ENSGALG00000002734	ENSGALT00000004312	GGA-MIR-1451-5P	62	-64.04	GO:0089701(U2AF);GO:0071598(neuro-l ribonucleoprotein granule);GO:0035770(ribonucleoprotein granule);GO:0030424(axon);GO:0032839(dendrite cytoplasm);GO:0005794(Golgi apparatus);GO:0005654(nucleoplasm);GO:0005634(nucleus);GO:0046825(regulation of protein export from nucleus);GO:0046777(protein autophosphorylation);GO:0045948(positive regulation of translatio-l initiation);GO:0031175(neuron project…	NA
ENSGALG00000002734	ENSGALT00000004312	GGA-MIR-15B-5P_R-1	84	-36.67	GO:0089701(U2AF);GO:0071598(neuro-l ribonucleoprotein granule);GO:0035770(ribonucleoprotein granule);GO:0030424(axon);GO:0032839(dendrite cytoplasm);GO:0005794(Golgi apparatus);GO:0005654(nucleoplasm);GO:0005634(nucleus);GO:0046825(regulation of protein export from nucleus);GO:0046777(protein autophosphorylation);GO:0045948(positive regulation of translatio-l initiation);GO:0031175(neuron project…	NA
ENSGALG00000002734	ENSGALT00000004312	GGA-MIR-15C-5P_R-1	84	-34.73	GO:0089701(U2AF);GO:0071598(neuro-l ribonucleoprotein granule);GO:0035770(ribonucleoprotein granule);GO:0030424(axon);GO:0032839(dendrite cytoplasm);GO:0005794(Golgi apparatus);GO:0005654(nucleoplasm);GO:0005634(nucleus);GO:0046825(regulation of protein export from nucleus);GO:0046777(protein autophosphorylation);GO:0045948(positive regulation of translatio-l initiation);GO:0031175(neuron project…	NA
ENSGALG00000002734	ENSGALT00000004312	GGA-MIR-16-5P	83	-33.85	GO:0089701(U2AF);GO:0071598(neuro-l ribonucleoprotein granule);GO:0035770(ribonucleoprotein granule);GO:0030424(axon);GO:0032839(dendrite cytoplasm);GO:0005794(Golgi apparatus);GO:0005654(nucleoplasm);GO:0005634(nucleus);GO:0046825(regulation of protein export from nucleus);GO:0046777(protein autophosphorylation);GO:0045948(positive regulation of translatio-l initiation);GO:0031175(neuron project…	NA
ENSGALG00000002734	ENSGALT00000004312	GGA-MIR-16C-5P	83	-46.61	GO:0089701(U2AF);GO:0071598(neuro-l ribonucleoprotein granule);GO:0035770(ribonucleoprotein granule);GO:0030424(axon);GO:0032839(dendrite cytoplasm);GO:0005794(Golgi apparatus);GO:0005654(nucleoplasm);GO:0005634(nucleus);GO:0046825(regulation of protein export from nucleus);GO:0046777(protein autophosphorylation);GO:0045948(positive regulation of translatio-l initiation);GO:0031175(neuron project…	NA
ENSGALG00000002734	ENSGALT00000004312	GGA-MIR-17-5P_R-1	55	-36.87	GO:0089701(U2AF);GO:0071598(neuro-l ribonucleoprotein granule);GO:0035770(ribonucleoprotein granule);GO:0030424(axon);GO:0032839(dendrite cytoplasm);GO:0005794(Golgi apparatus);GO:0005654(nucleoplasm);GO:0005634(nucleus);GO:0046825(regulation of protein export from nucleus);GO:0046777(protein autophosphorylation);GO:0045948(positive regulation of translatio-l initiation);GO:0031175(neuron project…	NA
ENSGALG00000002734	ENSGALT00000004312	GGA-MIR-181A-5P	93	-23.26	GO:0089701(U2AF);GO:0071598(neuro-l ribonucleoprotein granule);GO:0035770(ribonucleoprotein granule);GO:0030424(axon);GO:0032839(dendrite cytoplasm);GO:0005794(Golgi apparatus);GO:0005654(nucleoplasm);GO:0005634(nucleus);GO:0046825(regulation of protein export from nucleus);GO:0046777(protein autophosphorylation);GO:0045948(positive regulation of translatio-l initiation);GO:0031175(neuron project…	NA
ENSGALG00000002734	ENSGALT00000004312	GGA-MIR-181B-5P_R+2	93	-25.38	GO:0089701(U2AF);GO:0071598(neuro-l ribonucleoprotein granule);GO:0035770(ribonucleoprotein granule);GO:0030424(axon);GO:0032839(dendrite cytoplasm);GO:0005794(Golgi apparatus);GO:0005654(nucleoplasm);GO:0005634(nucleus);GO:0046825(regulation of protein export from nucleus);GO:0046777(protein autophosphorylation);GO:0045948(positive regulation of translatio-l initiation);GO:0031175(neuron project…	NA
ENSGALG00000002734	ENSGALT00000004312	GGA-MIR-20A-5P	55	-30.91	GO:0089701(U2AF);GO:0071598(neuro-l ribonucleoprotein granule);GO:0035770(ribonucleoprotein granule);GO:0030424(axon);GO:0032839(dendrite cytoplasm);GO:0005794(Golgi apparatus);GO:0005654(nucleoplasm);GO:0005634(nucleus);GO:0046825(regulation of protein export from nucleus);GO:0046777(protein autophosphorylation);GO:0045948(positive regulation of translatio-l initiation);GO:0031175(neuron project…	NA
ENSGALG00000002734	ENSGALT00000004312	GGA-MIR-20B-5P	55	-33.33	GO:0089701(U2AF);GO:0071598(neuro-l ribonucleoprotein granule);GO:0035770(ribonucleoprotein granule);GO:0030424(axon);GO:0032839(dendrite cytoplasm);GO:0005794(Golgi apparatus);GO:0005654(nucleoplasm);GO:0005634(nucleus);GO:0046825(regulation of protein export from nucleus);GO:0046777(protein autophosphorylation);GO:0045948(positive regulation of translatio-l initiation);GO:0031175(neuron project…	NA
ENSGALG00000002734	ENSGALT00000004312	GGA-MIR-214_R+1	91	-34.13	GO:0089701(U2AF);GO:0071598(neuro-l ribonucleoprotein granule);GO:0035770(ribonucleoprotein granule);GO:0030424(axon);GO:0032839(dendrite cytoplasm);GO:0005794(Golgi apparatus);GO:0005654(nucleoplasm);GO:0005634(nucleus);GO:0046825(regulation of protein export from nucleus);GO:0046777(protein autophosphorylation);GO:0045948(positive regulation of translatio-l initiation);GO:0031175(neuron project…	NA
ENSGALG00000002734	ENSGALT00000004312	GGA-MIR-301A-5P_L+2	51	-25.17	GO:0089701(U2AF);GO:0071598(neuro-l ribonucleoprotein granule);GO:0035770(ribonucleoprotein granule);GO:0030424(axon);GO:0032839(dendrite cytoplasm);GO:0005794(Golgi apparatus);GO:0005654(nucleoplasm);GO:0005634(nucleus);GO:0046825(regulation of protein export from nucleus);GO:0046777(protein autophosphorylation);GO:0045948(positive regulation of translatio-l initiation);GO:0031175(neuron project…	NA
ENSGALG00000002911	ENSGALT00000004596	GGA-MIR-130A-3P	68	-21.93	GO:0005789(endoplasmic reticulum membrane);GO:0016715(oxidoreductase activity, acting on paired donors, with incorporation or reduction of molecular oxygen, reduced ascorbate as one donor, and incorporation of one atom of oxygen);GO:0004497(monooxyge-se activity);GO:0003824(catalytic activity);GO:0055114(oxidation-reduction process);GO:0005507(copper ion binding)	NA
ENSGALG00000002911	ENSGALT00000004596	GGA-MIR-130B-3P	68	-20.84	GO:0005789(endoplasmic reticulum membrane);GO:0016715(oxidoreductase activity, acting on paired donors, with incorporation or reduction of molecular oxygen, reduced ascorbate as one donor, and incorporation of one atom of oxygen);GO:0004497(monooxyge-se activity);GO:0003824(catalytic activity);GO:0055114(oxidation-reduction process);GO:0005507(copper ion binding)	NA
ENSGALG00000002911	ENSGALT00000004596	GGA-MIR-130C-3P	68	-21.93	GO:0005789(endoplasmic reticulum membrane);GO:0016715(oxidoreductase activity, acting on paired donors, with incorporation or reduction of molecular oxygen, reduced ascorbate as one donor, and incorporation of one atom of oxygen);GO:0004497(monooxyge-se activity);GO:0003824(catalytic activity);GO:0055114(oxidation-reduction process);GO:0005507(copper ion binding)	NA
ENSGALG00000002911	ENSGALT00000004596	GGA-MIR-19A-3P	55	-14.08	GO:0005789(endoplasmic reticulum membrane);GO:0016715(oxidoreductase activity, acting on paired donors, with incorporation or reduction of molecular oxygen, reduced ascorbate as one donor, and incorporation of one atom of oxygen);GO:0004497(monooxyge-se activity);GO:0003824(catalytic activity);GO:0055114(oxidation-reduction process);GO:0005507(copper ion binding)	NA
ENSGALG00000002911	ENSGALT00000004596	GGA-MIR-19B-3P	55	-15.51	GO:0005789(endoplasmic reticulum membrane);GO:0016715(oxidoreductase activity, acting on paired donors, with incorporation or reduction of molecular oxygen, reduced ascorbate as one donor, and incorporation of one atom of oxygen);GO:0004497(monooxyge-se activity);GO:0003824(catalytic activity);GO:0055114(oxidation-reduction process);GO:0005507(copper ion binding)	NA
ENSGALG00000002911	ENSGALT00000004596	GGA-MIR-301A-3P_R-2	68	-14.55	GO:0005789(endoplasmic reticulum membrane);GO:0016715(oxidoreductase activity, acting on paired donors, with incorporation or reduction of molecular oxygen, reduced ascorbate as one donor, and incorporation of one atom of oxygen);GO:0004497(monooxyge-se activity);GO:0003824(catalytic activity);GO:0055114(oxidation-reduction process);GO:0005507(copper ion binding)	NA
ENSGALG00000002911	ENSGALT00000004596	GGA-MIR-301B-3P_R-2	68	-13.8	GO:0005789(endoplasmic reticulum membrane);GO:0016715(oxidoreductase activity, acting on paired donors, with incorporation or reduction of molecular oxygen, reduced ascorbate as one donor, and incorporation of one atom of oxygen);GO:0004497(monooxyge-se activity);GO:0003824(catalytic activity);GO:0055114(oxidation-reduction process);GO:0005507(copper ion binding)	NA
ENSGALG00000002911	ENSGALT00000004596	GGA-MIR-454-3P_R+2	58	-16.52	GO:0005789(endoplasmic reticulum membrane);GO:0016715(oxidoreductase activity, acting on paired donors, with incorporation or reduction of molecular oxygen, reduced ascorbate as one donor, and incorporation of one atom of oxygen);GO:0004497(monooxyge-se activity);GO:0003824(catalytic activity);GO:0055114(oxidation-reduction process);GO:0005507(copper ion binding)	NA
ENSGALG00000002911	ENSGALT00000004596	GGA-MIR-6548-5P	96	-18.22	GO:0005789(endoplasmic reticulum membrane);GO:0016715(oxidoreductase activity, acting on paired donors, with incorporation or reduction of molecular oxygen, reduced ascorbate as one donor, and incorporation of one atom of oxygen);GO:0004497(monooxyge-se activity);GO:0003824(catalytic activity);GO:0055114(oxidation-reduction process);GO:0005507(copper ion binding)	NA
ENSGALG00000002967	ENSGALT00000004693	GGA-MIR-106-3P_R+1	78	-36.93	GO:0043231(intracellular membrane-bounded organelle);GO:0005815(microtubule organizing center);GO:0000723(telomere mainte-nce);GO:0010569(regulation of double-strand break repair via homologous recombi-tion);GO:0010977(negative regulation of neuron projection development);GO:0021687(cerebellar molecular layer morphogenesis);GO:0048714(positive regulation of oligodendrocyte differentiation);GO:006…	NA
ENSGALG00000002967	ENSGALT00000004693	GGA-MIR-129-5P	53	-20.53	GO:0043231(intracellular membrane-bounded organelle);GO:0005815(microtubule organizing center);GO:0000723(telomere mainte-nce);GO:0010569(regulation of double-strand break repair via homologous recombi-tion);GO:0010977(negative regulation of neuron projection development);GO:0021687(cerebellar molecular layer morphogenesis);GO:0048714(positive regulation of oligodendrocyte differentiation);GO:006…	NA
ENSGALG00000002967	ENSGALT00000004693	GGA-MIR-130A-3P	72	-14.04	GO:0043231(intracellular membrane-bounded organelle);GO:0005815(microtubule organizing center);GO:0000723(telomere mainte-nce);GO:0010569(regulation of double-strand break repair via homologous recombi-tion);GO:0010977(negative regulation of neuron projection development);GO:0021687(cerebellar molecular layer morphogenesis);GO:0048714(positive regulation of oligodendrocyte differentiation);GO:006…	NA
ENSGALG00000002967	ENSGALT00000004693	GGA-MIR-130A-5P	89	-12.66	GO:0043231(intracellular membrane-bounded organelle);GO:0005815(microtubule organizing center);GO:0000723(telomere mainte-nce);GO:0010569(regulation of double-strand break repair via homologous recombi-tion);GO:0010977(negative regulation of neuron projection development);GO:0021687(cerebellar molecular layer morphogenesis);GO:0048714(positive regulation of oligodendrocyte differentiation);GO:006…	NA
ENSGALG00000002967	ENSGALT00000004693	GGA-MIR-130B-3P	72	-26.54	GO:0043231(intracellular membrane-bounded organelle);GO:0005815(microtubule organizing center);GO:0000723(telomere mainte-nce);GO:0010569(regulation of double-strand break repair via homologous recombi-tion);GO:0010977(negative regulation of neuron projection development);GO:0021687(cerebellar molecular layer morphogenesis);GO:0048714(positive regulation of oligodendrocyte differentiation);GO:006…	NA
ENSGALG00000002967	ENSGALT00000004693	GGA-MIR-130B-5P	81	-17.28	GO:0043231(intracellular membrane-bounded organelle);GO:0005815(microtubule organizing center);GO:0000723(telomere mainte-nce);GO:0010569(regulation of double-strand break repair via homologous recombi-tion);GO:0010977(negative regulation of neuron projection development);GO:0021687(cerebellar molecular layer morphogenesis);GO:0048714(positive regulation of oligodendrocyte differentiation);GO:006…	NA
ENSGALG00000002967	ENSGALT00000004693	GGA-MIR-130C-3P	72	-14.04	GO:0043231(intracellular membrane-bounded organelle);GO:0005815(microtubule organizing center);GO:0000723(telomere mainte-nce);GO:0010569(regulation of double-strand break repair via homologous recombi-tion);GO:0010977(negative regulation of neuron projection development);GO:0021687(cerebellar molecular layer morphogenesis);GO:0048714(positive regulation of oligodendrocyte differentiation);GO:006…	NA
ENSGALG00000002967	ENSGALT00000004693	GGA-MIR-1662	71	-15.96	GO:0043231(intracellular membrane-bounded organelle);GO:0005815(microtubule organizing center);GO:0000723(telomere mainte-nce);GO:0010569(regulation of double-strand break repair via homologous recombi-tion);GO:0010977(negative regulation of neuron projection development);GO:0021687(cerebellar molecular layer morphogenesis);GO:0048714(positive regulation of oligodendrocyte differentiation);GO:006…	NA
ENSGALG00000002967	ENSGALT00000004693	GGA-MIR-1677-5P	82	-13.97	GO:0043231(intracellular membrane-bounded organelle);GO:0005815(microtubule organizing center);GO:0000723(telomere mainte-nce);GO:0010569(regulation of double-strand break repair via homologous recombi-tion);GO:0010977(negative regulation of neuron projection development);GO:0021687(cerebellar molecular layer morphogenesis);GO:0048714(positive regulation of oligodendrocyte differentiation);GO:006…	NA
ENSGALG00000002967	ENSGALT00000004693	GGA-MIR-196-5P_R+1	78	-24.46	GO:0043231(intracellular membrane-bounded organelle);GO:0005815(microtubule organizing center);GO:0000723(telomere mainte-nce);GO:0010569(regulation of double-strand break repair via homologous recombi-tion);GO:0010977(negative regulation of neuron projection development);GO:0021687(cerebellar molecular layer morphogenesis);GO:0048714(positive regulation of oligodendrocyte differentiation);GO:006…	NA
ENSGALG00000002967	ENSGALT00000004693	GGA-MIR-204	89	-14.94	GO:0043231(intracellular membrane-bounded organelle);GO:0005815(microtubule organizing center);GO:0000723(telomere mainte-nce);GO:0010569(regulation of double-strand break repair via homologous recombi-tion);GO:0010977(negative regulation of neuron projection development);GO:0021687(cerebellar molecular layer morphogenesis);GO:0048714(positive regulation of oligodendrocyte differentiation);GO:006…	NA
ENSGALG00000002967	ENSGALT00000004693	GGA-MIR-301A-3P_R-2	79	-28.12	GO:0043231(intracellular membrane-bounded organelle);GO:0005815(microtubule organizing center);GO:0000723(telomere mainte-nce);GO:0010569(regulation of double-strand break repair via homologous recombi-tion);GO:0010977(negative regulation of neuron projection development);GO:0021687(cerebellar molecular layer morphogenesis);GO:0048714(positive regulation of oligodendrocyte differentiation);GO:006…	NA
ENSGALG00000002967	ENSGALT00000004693	GGA-MIR-301B-3P_R-2	80	-28.26	GO:0043231(intracellular membrane-bounded organelle);GO:0005815(microtubule organizing center);GO:0000723(telomere mainte-nce);GO:0010569(regulation of double-strand break repair via homologous recombi-tion);GO:0010977(negative regulation of neuron projection development);GO:0021687(cerebellar molecular layer morphogenesis);GO:0048714(positive regulation of oligodendrocyte differentiation);GO:006…	NA
ENSGALG00000002967	ENSGALT00000004693	GGA-MIR-454-3P_R+2	72	-27.23	GO:0043231(intracellular membrane-bounded organelle);GO:0005815(microtubule organizing center);GO:0000723(telomere mainte-nce);GO:0010569(regulation of double-strand break repair via homologous recombi-tion);GO:0010977(negative regulation of neuron projection development);GO:0021687(cerebellar molecular layer morphogenesis);GO:0048714(positive regulation of oligodendrocyte differentiation);GO:006…	NA
ENSGALG00000002967	ENSGALT00000004693	GGA-MIR-9-5P	73	-11.29	GO:0043231(intracellular membrane-bounded organelle);GO:0005815(microtubule organizing center);GO:0000723(telomere mainte-nce);GO:0010569(regulation of double-strand break repair via homologous recombi-tion);GO:0010977(negative regulation of neuron projection development);GO:0021687(cerebellar molecular layer morphogenesis);GO:0048714(positive regulation of oligodendrocyte differentiation);GO:006…	NA
ENSGALG00000003228	ENSGALT00000005111	GGA-MIR-106-5P_R+1	68	-38.86	GO:0042278(purine nucleoside metabolic process);GO:0019213(deacetylase activity);GO:0001883(purine nucleoside binding)	NA
ENSGALG00000003228	ENSGALT00000005111	GGA-MIR-1552-3P_R+1	97	-23.78	GO:0042278(purine nucleoside metabolic process);GO:0019213(deacetylase activity);GO:0001883(purine nucleoside binding)	NA
ENSGALG00000003228	ENSGALT00000005111	GGA-MIR-1662	51	-11.33	GO:0042278(purine nucleoside metabolic process);GO:0019213(deacetylase activity);GO:0001883(purine nucleoside binding)	NA
ENSGALG00000003228	ENSGALT00000005111	GGA-MIR-17-5P_R-1	68	-37.23	GO:0042278(purine nucleoside metabolic process);GO:0019213(deacetylase activity);GO:0001883(purine nucleoside binding)	NA
ENSGALG00000003228	ENSGALT00000005111	GGA-MIR-20A-5P	68	-36.27	GO:0042278(purine nucleoside metabolic process);GO:0019213(deacetylase activity);GO:0001883(purine nucleoside binding)	NA
ENSGALG00000003228	ENSGALT00000005111	GGA-MIR-20B-5P	68	-40.31	GO:0042278(purine nucleoside metabolic process);GO:0019213(deacetylase activity);GO:0001883(purine nucleoside binding)	NA
ENSGALG00000003265	ENSGALT00000005168	GGA-MIR-181B-1-3P_L+1R-1	99	-11.53	GO:0005737(cytoplasm);GO:0070062(extracellular exosome);GO:0004725(protein tyrosine phosphatase activity);GO:0006470(protein dephosphorylation);GO:0005634(nucleus);GO:0016311(dephosphorylation);GO:0035335(peptidyl-tyrosine dephosphorylation);GO:0016791(phosphatase activity);GO:0008138(protein tyrosine/serine/threonine phosphatase activity)	NA
ENSGALG00000003265	ENSGALT00000005168	GGA-MIR-92-5P	58	-21.71	GO:0005737(cytoplasm);GO:0070062(extracellular exosome);GO:0004725(protein tyrosine phosphatase activity);GO:0006470(protein dephosphorylation);GO:0005634(nucleus);GO:0016311(dephosphorylation);GO:0035335(peptidyl-tyrosine dephosphorylation);GO:0016791(phosphatase activity);GO:0008138(protein tyrosine/serine/threonine phosphatase activity)	NA
ENSGALG00000003340	ENSGALT00000005285	GGA-MIR-1306-5P_L-1R-2	97	-16.75	GO:0047277(globoside alpha-N-acetylgalactosaminyltransferase activity);GO:0016758(transferase activity, transferring hexosyl groups);GO:0005975(carbohydrate metabolic process);GO:0016020(membrane)	ko00603(Glycosphingolipid biosynthesis - globo and isoglobo series)
ENSGALG00000003340	ENSGALT00000005285	GGA-MIR-1662	68	-13.86	GO:0047277(globoside alpha-N-acetylgalactosaminyltransferase activity);GO:0016758(transferase activity, transferring hexosyl groups);GO:0005975(carbohydrate metabolic process);GO:0016020(membrane)	ko00603(Glycosphingolipid biosynthesis - globo and isoglobo series)
ENSGALG00000003340	ENSGALT00000005285	GGA-MIR-1677-5P	74	-21.06	GO:0047277(globoside alpha-N-acetylgalactosaminyltransferase activity);GO:0016758(transferase activity, transferring hexosyl groups);GO:0005975(carbohydrate metabolic process);GO:0016020(membrane)	ko00603(Glycosphingolipid biosynthesis - globo and isoglobo series)
ENSGALG00000003340	ENSGALT00000005285	GGA-MIR-182-5P_R-1	50	-14.84	GO:0047277(globoside alpha-N-acetylgalactosaminyltransferase activity);GO:0016758(transferase activity, transferring hexosyl groups);GO:0005975(carbohydrate metabolic process);GO:0016020(membrane)	ko00603(Glycosphingolipid biosynthesis - globo and isoglobo series)
ENSGALG00000003340	ENSGALT00000005285	GGA-MIR-214_R+1	98	-70.16	GO:0047277(globoside alpha-N-acetylgalactosaminyltransferase activity);GO:0016758(transferase activity, transferring hexosyl groups);GO:0005975(carbohydrate metabolic process);GO:0016020(membrane)	ko00603(Glycosphingolipid biosynthesis - globo and isoglobo series)
ENSGALG00000003340	ENSGALT00000005285	GGA-MIR-301A-3P_R-2	53	-25.81	GO:0047277(globoside alpha-N-acetylgalactosaminyltransferase activity);GO:0016758(transferase activity, transferring hexosyl groups);GO:0005975(carbohydrate metabolic process);GO:0016020(membrane)	ko00603(Glycosphingolipid biosynthesis - globo and isoglobo series)
ENSGALG00000003340	ENSGALT00000005285	GGA-MIR-301B-3P_R-2	53	-27.73	GO:0047277(globoside alpha-N-acetylgalactosaminyltransferase activity);GO:0016758(transferase activity, transferring hexosyl groups);GO:0005975(carbohydrate metabolic process);GO:0016020(membrane)	ko00603(Glycosphingolipid biosynthesis - globo and isoglobo series)
ENSGALG00000003340	ENSGALT00000005285	GGA-MIR-363-5P	82	-16.31	GO:0047277(globoside alpha-N-acetylgalactosaminyltransferase activity);GO:0016758(transferase activity, transferring hexosyl groups);GO:0005975(carbohydrate metabolic process);GO:0016020(membrane)	ko00603(Glycosphingolipid biosynthesis - globo and isoglobo series)
ENSGALG00000003340	ENSGALT00000005285	GGA-MIR-455-5P	91	-17.67	GO:0047277(globoside alpha-N-acetylgalactosaminyltransferase activity);GO:0016758(transferase activity, transferring hexosyl groups);GO:0005975(carbohydrate metabolic process);GO:0016020(membrane)	ko00603(Glycosphingolipid biosynthesis - globo and isoglobo series)
ENSGALG00000003340	ENSGALT00000005285	GGA-MIR-460A-3P	64	-36.35	GO:0047277(globoside alpha-N-acetylgalactosaminyltransferase activity);GO:0016758(transferase activity, transferring hexosyl groups);GO:0005975(carbohydrate metabolic process);GO:0016020(membrane)	ko00603(Glycosphingolipid biosynthesis - globo and isoglobo series)
ENSGALG00000003340	ENSGALT00000005285	GGA-MIR-6548-5P	63	-42.94	GO:0047277(globoside alpha-N-acetylgalactosaminyltransferase activity);GO:0016758(transferase activity, transferring hexosyl groups);GO:0005975(carbohydrate metabolic process);GO:0016020(membrane)	ko00603(Glycosphingolipid biosynthesis - globo and isoglobo series)
ENSGALG00000003485	ENSGALT00000005513	GGA-MIR-15B-5P_R-1	97	-44.24	GO:0005925(focal adhesion);GO:0005886(plasma membrane);GO:0005737(cytoplasm);GO:0005829(cytosol);GO:0005634(nucleus);GO:0000307(cyclin-dependent protein ki-se holoenzyme complex);GO:0051726(regulation of cell cycle);GO:0046626(regulation of insulin receptor sig-ling pathway);GO:0045737(positive regulation of cyclin-dependent protein serine/threonine ki-se activity);GO:0042127(regulation of cell p…	ko04310(Wnt sig-ling pathway);ko04110(Cell cycle);ko04115(p53 sig-ling pathway);ko04218(Cellular senescence);ko04510(Focal adhesion)
ENSGALG00000003485	ENSGALT00000005513	GGA-MIR-15C-5P_R-1	97	-44.24	GO:0005925(focal adhesion);GO:0005886(plasma membrane);GO:0005737(cytoplasm);GO:0005829(cytosol);GO:0005634(nucleus);GO:0000307(cyclin-dependent protein ki-se holoenzyme complex);GO:0051726(regulation of cell cycle);GO:0046626(regulation of insulin receptor sig-ling pathway);GO:0045737(positive regulation of cyclin-dependent protein serine/threonine ki-se activity);GO:0042127(regulation of cell p…	ko04310(Wnt sig-ling pathway);ko04110(Cell cycle);ko04115(p53 sig-ling pathway);ko04218(Cellular senescence);ko04510(Focal adhesion)
ENSGALG00000003485	ENSGALT00000005513	GGA-MIR-16-5P	97	-35.24	GO:0005925(focal adhesion);GO:0005886(plasma membrane);GO:0005737(cytoplasm);GO:0005829(cytosol);GO:0005634(nucleus);GO:0000307(cyclin-dependent protein ki-se holoenzyme complex);GO:0051726(regulation of cell cycle);GO:0046626(regulation of insulin receptor sig-ling pathway);GO:0045737(positive regulation of cyclin-dependent protein serine/threonine ki-se activity);GO:0042127(regulation of cell p…	ko04310(Wnt sig-ling pathway);ko04110(Cell cycle);ko04115(p53 sig-ling pathway);ko04218(Cellular senescence);ko04510(Focal adhesion)
ENSGALG00000003485	ENSGALT00000005513	GGA-MIR-1662	80	-16.38	GO:0005925(focal adhesion);GO:0005886(plasma membrane);GO:0005737(cytoplasm);GO:0005829(cytosol);GO:0005634(nucleus);GO:0000307(cyclin-dependent protein ki-se holoenzyme complex);GO:0051726(regulation of cell cycle);GO:0046626(regulation of insulin receptor sig-ling pathway);GO:0045737(positive regulation of cyclin-dependent protein serine/threonine ki-se activity);GO:0042127(regulation of cell p…	ko04310(Wnt sig-ling pathway);ko04110(Cell cycle);ko04115(p53 sig-ling pathway);ko04218(Cellular senescence);ko04510(Focal adhesion)
ENSGALG00000003485	ENSGALT00000005513	GGA-MIR-16C-5P	97	-33.23	GO:0005925(focal adhesion);GO:0005886(plasma membrane);GO:0005737(cytoplasm);GO:0005829(cytosol);GO:0005634(nucleus);GO:0000307(cyclin-dependent protein ki-se holoenzyme complex);GO:0051726(regulation of cell cycle);GO:0046626(regulation of insulin receptor sig-ling pathway);GO:0045737(positive regulation of cyclin-dependent protein serine/threonine ki-se activity);GO:0042127(regulation of cell p…	ko04310(Wnt sig-ling pathway);ko04110(Cell cycle);ko04115(p53 sig-ling pathway);ko04218(Cellular senescence);ko04510(Focal adhesion)
ENSGALG00000003485	ENSGALT00000005513	GGA-MIR-214_R+1	74	-55.68	GO:0005925(focal adhesion);GO:0005886(plasma membrane);GO:0005737(cytoplasm);GO:0005829(cytosol);GO:0005634(nucleus);GO:0000307(cyclin-dependent protein ki-se holoenzyme complex);GO:0051726(regulation of cell cycle);GO:0046626(regulation of insulin receptor sig-ling pathway);GO:0045737(positive regulation of cyclin-dependent protein serine/threonine ki-se activity);GO:0042127(regulation of cell p…	ko04310(Wnt sig-ling pathway);ko04110(Cell cycle);ko04115(p53 sig-ling pathway);ko04218(Cellular senescence);ko04510(Focal adhesion)
ENSGALG00000003574	ENSGALT00000005659	GGA-MIR-106-5P_R+1	99	-15.5	GO:0005811(lipid droplet);GO:0005783(endoplasmic reticulum);GO:0036151(phosphatidylcholine acyl-chain remodeling);GO:0047184(1-acylglycerophosphocholine O-acyltransferase activity);GO:0016746(transferase activity, transferring acyl groups);GO:0008152(metabolic process);GO:0005509(calcium ion binding);GO:0016021(integral component of membrane);GO:0016020(membrane)	ko00564(Glycerophospholipid metabolism);ko00565(Ether lipid metabolism)
ENSGALG00000003574	ENSGALT00000005659	GGA-MIR-1329-5P	71	-12.66	GO:0005811(lipid droplet);GO:0005783(endoplasmic reticulum);GO:0036151(phosphatidylcholine acyl-chain remodeling);GO:0047184(1-acylglycerophosphocholine O-acyltransferase activity);GO:0016746(transferase activity, transferring acyl groups);GO:0008152(metabolic process);GO:0005509(calcium ion binding);GO:0016021(integral component of membrane);GO:0016020(membrane)	ko00564(Glycerophospholipid metabolism);ko00565(Ether lipid metabolism)
ENSGALG00000003574	ENSGALT00000005659	GGA-MIR-135A-5P	87	-12.52	GO:0005811(lipid droplet);GO:0005783(endoplasmic reticulum);GO:0036151(phosphatidylcholine acyl-chain remodeling);GO:0047184(1-acylglycerophosphocholine O-acyltransferase activity);GO:0016746(transferase activity, transferring acyl groups);GO:0008152(metabolic process);GO:0005509(calcium ion binding);GO:0016021(integral component of membrane);GO:0016020(membrane)	ko00564(Glycerophospholipid metabolism);ko00565(Ether lipid metabolism)
ENSGALG00000003574	ENSGALT00000005659	GGA-MIR-17-5P_R-1	99	-15.26	GO:0005811(lipid droplet);GO:0005783(endoplasmic reticulum);GO:0036151(phosphatidylcholine acyl-chain remodeling);GO:0047184(1-acylglycerophosphocholine O-acyltransferase activity);GO:0016746(transferase activity, transferring acyl groups);GO:0008152(metabolic process);GO:0005509(calcium ion binding);GO:0016021(integral component of membrane);GO:0016020(membrane)	ko00564(Glycerophospholipid metabolism);ko00565(Ether lipid metabolism)
ENSGALG00000003574	ENSGALT00000005659	GGA-MIR-181A-5P	93	-11.94	GO:0005811(lipid droplet);GO:0005783(endoplasmic reticulum);GO:0036151(phosphatidylcholine acyl-chain remodeling);GO:0047184(1-acylglycerophosphocholine O-acyltransferase activity);GO:0016746(transferase activity, transferring acyl groups);GO:0008152(metabolic process);GO:0005509(calcium ion binding);GO:0016021(integral component of membrane);GO:0016020(membrane)	ko00564(Glycerophospholipid metabolism);ko00565(Ether lipid metabolism)
ENSGALG00000003574	ENSGALT00000005659	GGA-MIR-181B-1-3P_L+1R-1	56	-13.34	GO:0005811(lipid droplet);GO:0005783(endoplasmic reticulum);GO:0036151(phosphatidylcholine acyl-chain remodeling);GO:0047184(1-acylglycerophosphocholine O-acyltransferase activity);GO:0016746(transferase activity, transferring acyl groups);GO:0008152(metabolic process);GO:0005509(calcium ion binding);GO:0016021(integral component of membrane);GO:0016020(membrane)	ko00564(Glycerophospholipid metabolism);ko00565(Ether lipid metabolism)
ENSGALG00000003574	ENSGALT00000005659	GGA-MIR-181B-5P_R+2	92	-11.14	GO:0005811(lipid droplet);GO:0005783(endoplasmic reticulum);GO:0036151(phosphatidylcholine acyl-chain remodeling);GO:0047184(1-acylglycerophosphocholine O-acyltransferase activity);GO:0016746(transferase activity, transferring acyl groups);GO:0008152(metabolic process);GO:0005509(calcium ion binding);GO:0016021(integral component of membrane);GO:0016020(membrane)	ko00564(Glycerophospholipid metabolism);ko00565(Ether lipid metabolism)
ENSGALG00000003574	ENSGALT00000005659	GGA-MIR-183	81	-15.88	GO:0005811(lipid droplet);GO:0005783(endoplasmic reticulum);GO:0036151(phosphatidylcholine acyl-chain remodeling);GO:0047184(1-acylglycerophosphocholine O-acyltransferase activity);GO:0016746(transferase activity, transferring acyl groups);GO:0008152(metabolic process);GO:0005509(calcium ion binding);GO:0016021(integral component of membrane);GO:0016020(membrane)	ko00564(Glycerophospholipid metabolism);ko00565(Ether lipid metabolism)
ENSGALG00000003574	ENSGALT00000005659	GGA-MIR-199-3P_L-1R+2	70	-32.49	GO:0005811(lipid droplet);GO:0005783(endoplasmic reticulum);GO:0036151(phosphatidylcholine acyl-chain remodeling);GO:0047184(1-acylglycerophosphocholine O-acyltransferase activity);GO:0016746(transferase activity, transferring acyl groups);GO:0008152(metabolic process);GO:0005509(calcium ion binding);GO:0016021(integral component of membrane);GO:0016020(membrane)	ko00564(Glycerophospholipid metabolism);ko00565(Ether lipid metabolism)
ENSGALG00000003574	ENSGALT00000005659	GGA-MIR-19B-5P	65	-16.01	GO:0005811(lipid droplet);GO:0005783(endoplasmic reticulum);GO:0036151(phosphatidylcholine acyl-chain remodeling);GO:0047184(1-acylglycerophosphocholine O-acyltransferase activity);GO:0016746(transferase activity, transferring acyl groups);GO:0008152(metabolic process);GO:0005509(calcium ion binding);GO:0016021(integral component of membrane);GO:0016020(membrane)	ko00564(Glycerophospholipid metabolism);ko00565(Ether lipid metabolism)
ENSGALG00000003574	ENSGALT00000005659	GGA-MIR-204	95	-14.97	GO:0005811(lipid droplet);GO:0005783(endoplasmic reticulum);GO:0036151(phosphatidylcholine acyl-chain remodeling);GO:0047184(1-acylglycerophosphocholine O-acyltransferase activity);GO:0016746(transferase activity, transferring acyl groups);GO:0008152(metabolic process);GO:0005509(calcium ion binding);GO:0016021(integral component of membrane);GO:0016020(membrane)	ko00564(Glycerophospholipid metabolism);ko00565(Ether lipid metabolism)
ENSGALG00000003574	ENSGALT00000005659	GGA-MIR-20A-5P	99	-17.89	GO:0005811(lipid droplet);GO:0005783(endoplasmic reticulum);GO:0036151(phosphatidylcholine acyl-chain remodeling);GO:0047184(1-acylglycerophosphocholine O-acyltransferase activity);GO:0016746(transferase activity, transferring acyl groups);GO:0008152(metabolic process);GO:0005509(calcium ion binding);GO:0016021(integral component of membrane);GO:0016020(membrane)	ko00564(Glycerophospholipid metabolism);ko00565(Ether lipid metabolism)
ENSGALG00000003574	ENSGALT00000005659	GGA-MIR-20B-5P	99	-16.1	GO:0005811(lipid droplet);GO:0005783(endoplasmic reticulum);GO:0036151(phosphatidylcholine acyl-chain remodeling);GO:0047184(1-acylglycerophosphocholine O-acyltransferase activity);GO:0016746(transferase activity, transferring acyl groups);GO:0008152(metabolic process);GO:0005509(calcium ion binding);GO:0016021(integral component of membrane);GO:0016020(membrane)	ko00564(Glycerophospholipid metabolism);ko00565(Ether lipid metabolism)
ENSGALG00000003574	ENSGALT00000005659	GGA-MIR-218-5P	67	-14.53	GO:0005811(lipid droplet);GO:0005783(endoplasmic reticulum);GO:0036151(phosphatidylcholine acyl-chain remodeling);GO:0047184(1-acylglycerophosphocholine O-acyltransferase activity);GO:0016746(transferase activity, transferring acyl groups);GO:0008152(metabolic process);GO:0005509(calcium ion binding);GO:0016021(integral component of membrane);GO:0016020(membrane)	ko00564(Glycerophospholipid metabolism);ko00565(Ether lipid metabolism)
ENSGALG00000003574	ENSGALT00000005659	GGA-MIR-454-3P_R+2	57	-20.95	GO:0005811(lipid droplet);GO:0005783(endoplasmic reticulum);GO:0036151(phosphatidylcholine acyl-chain remodeling);GO:0047184(1-acylglycerophosphocholine O-acyltransferase activity);GO:0016746(transferase activity, transferring acyl groups);GO:0008152(metabolic process);GO:0005509(calcium ion binding);GO:0016021(integral component of membrane);GO:0016020(membrane)	ko00564(Glycerophospholipid metabolism);ko00565(Ether lipid metabolism)
ENSGALG00000003574	ENSGALT00000005659	GGA-MIR-92-5P	94	-19.77	GO:0005811(lipid droplet);GO:0005783(endoplasmic reticulum);GO:0036151(phosphatidylcholine acyl-chain remodeling);GO:0047184(1-acylglycerophosphocholine O-acyltransferase activity);GO:0016746(transferase activity, transferring acyl groups);GO:0008152(metabolic process);GO:0005509(calcium ion binding);GO:0016021(integral component of membrane);GO:0016020(membrane)	ko00564(Glycerophospholipid metabolism);ko00565(Ether lipid metabolism)
ENSGALG00000004594	ENSGALT00000007311	GGA-MIR-199-5P	55	-21.09	GO:0042289(MHC class II protein binding);GO:0006886(intracellular protein transport);GO:0019882(antigen processing and presentation);GO:0006955(immune response);GO:0005622(intracellular);GO:0016021(integral component of membrane);GO:0016020(membrane);GO:0070206(protein trimerization);GO:0005783(endoplasmic reticulum);GO:0009986(cell surface);GO:0005737(cytoplasm);GO:0042288(MHC class I protein bi…	ko05168(Herpes simplex infection)
ENSGALG00000004594	ENSGALT00000007311	GGA-MIR-19B-5P	95	-20.98	GO:0042289(MHC class II protein binding);GO:0006886(intracellular protein transport);GO:0019882(antigen processing and presentation);GO:0006955(immune response);GO:0005622(intracellular);GO:0016021(integral component of membrane);GO:0016020(membrane);GO:0070206(protein trimerization);GO:0005783(endoplasmic reticulum);GO:0009986(cell surface);GO:0005737(cytoplasm);GO:0042288(MHC class I protein bi…	ko05168(Herpes simplex infection)
ENSGALG00000004594	ENSGALT00000007311	GGA-MIR-214_R+1	91	-14.98	GO:0042289(MHC class II protein binding);GO:0006886(intracellular protein transport);GO:0019882(antigen processing and presentation);GO:0006955(immune response);GO:0005622(intracellular);GO:0016021(integral component of membrane);GO:0016020(membrane);GO:0070206(protein trimerization);GO:0005783(endoplasmic reticulum);GO:0009986(cell surface);GO:0005737(cytoplasm);GO:0042288(MHC class I protein bi…	ko05168(Herpes simplex infection)
ENSGALG00000004594	ENSGALT00000007311	GGA-MIR-456-3P_1SS22AT	62	-39.4	GO:0042289(MHC class II protein binding);GO:0006886(intracellular protein transport);GO:0019882(antigen processing and presentation);GO:0006955(immune response);GO:0005622(intracellular);GO:0016021(integral component of membrane);GO:0016020(membrane);GO:0070206(protein trimerization);GO:0005783(endoplasmic reticulum);GO:0009986(cell surface);GO:0005737(cytoplasm);GO:0042288(MHC class I protein bi…	ko05168(Herpes simplex infection)
ENSGALG00000004604	ENSGALT00000007326	GGA-MIR-106-5P_R+1	56	-17.22	GO:0030170(pyridoxal phosphate binding);GO:0009058(biosynthetic process);GO:0003824(catalytic activity);GO:0016212(kynurenine-oxoglutarate transami-se activity);GO:0047804(cysteine-S-conjugate beta-lyase activity);GO:0070548(L-glutamine aminotransferase activity);GO:0006575(cellular modified amino acid metabolic process);GO:0070189(kynurenine metabolic process);GO:0097052(L-kynurenine metabolic p…	NA
ENSGALG00000004604	ENSGALT00000007326	GGA-MIR-1329-5P	61	-28.41	GO:0030170(pyridoxal phosphate binding);GO:0009058(biosynthetic process);GO:0003824(catalytic activity);GO:0016212(kynurenine-oxoglutarate transami-se activity);GO:0047804(cysteine-S-conjugate beta-lyase activity);GO:0070548(L-glutamine aminotransferase activity);GO:0006575(cellular modified amino acid metabolic process);GO:0070189(kynurenine metabolic process);GO:0097052(L-kynurenine metabolic p…	NA
ENSGALG00000004604	ENSGALT00000007326	GGA-MIR-143-5P_R+1	56	-38.11	GO:0030170(pyridoxal phosphate binding);GO:0009058(biosynthetic process);GO:0003824(catalytic activity);GO:0016212(kynurenine-oxoglutarate transami-se activity);GO:0047804(cysteine-S-conjugate beta-lyase activity);GO:0070548(L-glutamine aminotransferase activity);GO:0006575(cellular modified amino acid metabolic process);GO:0070189(kynurenine metabolic process);GO:0097052(L-kynurenine metabolic p…	NA
ENSGALG00000004604	ENSGALT00000007326	GGA-MIR-17-5P_R-1	56	-15.59	GO:0030170(pyridoxal phosphate binding);GO:0009058(biosynthetic process);GO:0003824(catalytic activity);GO:0016212(kynurenine-oxoglutarate transami-se activity);GO:0047804(cysteine-S-conjugate beta-lyase activity);GO:0070548(L-glutamine aminotransferase activity);GO:0006575(cellular modified amino acid metabolic process);GO:0070189(kynurenine metabolic process);GO:0097052(L-kynurenine metabolic p…	NA
ENSGALG00000004604	ENSGALT00000007326	GGA-MIR-20A-5P	56	-16.52	GO:0030170(pyridoxal phosphate binding);GO:0009058(biosynthetic process);GO:0003824(catalytic activity);GO:0016212(kynurenine-oxoglutarate transami-se activity);GO:0047804(cysteine-S-conjugate beta-lyase activity);GO:0070548(L-glutamine aminotransferase activity);GO:0006575(cellular modified amino acid metabolic process);GO:0070189(kynurenine metabolic process);GO:0097052(L-kynurenine metabolic p…	NA
ENSGALG00000004604	ENSGALT00000007326	GGA-MIR-20B-5P	57	-15.62	GO:0030170(pyridoxal phosphate binding);GO:0009058(biosynthetic process);GO:0003824(catalytic activity);GO:0016212(kynurenine-oxoglutarate transami-se activity);GO:0047804(cysteine-S-conjugate beta-lyase activity);GO:0070548(L-glutamine aminotransferase activity);GO:0006575(cellular modified amino acid metabolic process);GO:0070189(kynurenine metabolic process);GO:0097052(L-kynurenine metabolic p…	NA
ENSGALG00000004604	ENSGALT00000007326	GGA-MIR-3532-3P	86	-49.24	GO:0030170(pyridoxal phosphate binding);GO:0009058(biosynthetic process);GO:0003824(catalytic activity);GO:0016212(kynurenine-oxoglutarate transami-se activity);GO:0047804(cysteine-S-conjugate beta-lyase activity);GO:0070548(L-glutamine aminotransferase activity);GO:0006575(cellular modified amino acid metabolic process);GO:0070189(kynurenine metabolic process);GO:0097052(L-kynurenine metabolic p…	NA
ENSGALG00000004604	ENSGALT00000007326	GGA-MIR-363-3P_R-1	93	-13.84	GO:0030170(pyridoxal phosphate binding);GO:0009058(biosynthetic process);GO:0003824(catalytic activity);GO:0016212(kynurenine-oxoglutarate transami-se activity);GO:0047804(cysteine-S-conjugate beta-lyase activity);GO:0070548(L-glutamine aminotransferase activity);GO:0006575(cellular modified amino acid metabolic process);GO:0070189(kynurenine metabolic process);GO:0097052(L-kynurenine metabolic p…	NA
ENSGALG00000004604	ENSGALT00000007326	GGA-MIR-92-3P_R+1	93	-13.4	GO:0030170(pyridoxal phosphate binding);GO:0009058(biosynthetic process);GO:0003824(catalytic activity);GO:0016212(kynurenine-oxoglutarate transami-se activity);GO:0047804(cysteine-S-conjugate beta-lyase activity);GO:0070548(L-glutamine aminotransferase activity);GO:0006575(cellular modified amino acid metabolic process);GO:0070189(kynurenine metabolic process);GO:0097052(L-kynurenine metabolic p…	NA
ENSGALG00000043693	ENSGALT00000007980	GGA-MIR-103-3P	61	-45.01	GO:0016607(nuclear speck);GO:0005829(cytosol);GO:0005794(Golgi apparatus);GO:0005654(nucleoplasm);GO:0005634(nucleus);GO:0035553(oxidative single-stranded R- demethylation);GO:0007283(spermatogenesis);GO:0006406(mR- export from nucleus);GO:0006397(mR- processing);GO:0001666(response to hypoxia);GO:0035515(oxidative R- demethylase activity);GO:0016706(oxidoreductase activity, acting on paired dono…	NA
ENSGALG00000043693	ENSGALT00000007980	GGA-MIR-106-5P_R+1	90	-14.08	GO:0016607(nuclear speck);GO:0005829(cytosol);GO:0005794(Golgi apparatus);GO:0005654(nucleoplasm);GO:0005634(nucleus);GO:0035553(oxidative single-stranded R- demethylation);GO:0007283(spermatogenesis);GO:0006406(mR- export from nucleus);GO:0006397(mR- processing);GO:0001666(response to hypoxia);GO:0035515(oxidative R- demethylase activity);GO:0016706(oxidoreductase activity, acting on paired dono…	NA
ENSGALG00000043693	ENSGALT00000007980	GGA-MIR-107-3P_R-1	61	-42.94	GO:0016607(nuclear speck);GO:0005829(cytosol);GO:0005794(Golgi apparatus);GO:0005654(nucleoplasm);GO:0005634(nucleus);GO:0035553(oxidative single-stranded R- demethylation);GO:0007283(spermatogenesis);GO:0006406(mR- export from nucleus);GO:0006397(mR- processing);GO:0001666(response to hypoxia);GO:0035515(oxidative R- demethylase activity);GO:0016706(oxidoreductase activity, acting on paired dono…	NA
ENSGALG00000043693	ENSGALT00000007980	GGA-MIR-130A-3P	64	-31.85	GO:0016607(nuclear speck);GO:0005829(cytosol);GO:0005794(Golgi apparatus);GO:0005654(nucleoplasm);GO:0005634(nucleus);GO:0035553(oxidative single-stranded R- demethylation);GO:0007283(spermatogenesis);GO:0006406(mR- export from nucleus);GO:0006397(mR- processing);GO:0001666(response to hypoxia);GO:0035515(oxidative R- demethylase activity);GO:0016706(oxidoreductase activity, acting on paired dono…	NA
ENSGALG00000043693	ENSGALT00000007980	GGA-MIR-130B-3P	65	-29.35	GO:0016607(nuclear speck);GO:0005829(cytosol);GO:0005794(Golgi apparatus);GO:0005654(nucleoplasm);GO:0005634(nucleus);GO:0035553(oxidative single-stranded R- demethylation);GO:0007283(spermatogenesis);GO:0006406(mR- export from nucleus);GO:0006397(mR- processing);GO:0001666(response to hypoxia);GO:0035515(oxidative R- demethylase activity);GO:0016706(oxidoreductase activity, acting on paired dono…	NA
ENSGALG00000043693	ENSGALT00000007980	GGA-MIR-130C-3P	64	-23.7	GO:0016607(nuclear speck);GO:0005829(cytosol);GO:0005794(Golgi apparatus);GO:0005654(nucleoplasm);GO:0005634(nucleus);GO:0035553(oxidative single-stranded R- demethylation);GO:0007283(spermatogenesis);GO:0006406(mR- export from nucleus);GO:0006397(mR- processing);GO:0001666(response to hypoxia);GO:0035515(oxidative R- demethylase activity);GO:0016706(oxidoreductase activity, acting on paired dono…	NA
ENSGALG00000043693	ENSGALT00000007980	GGA-MIR-1329-5P	59	-10.53	GO:0016607(nuclear speck);GO:0005829(cytosol);GO:0005794(Golgi apparatus);GO:0005654(nucleoplasm);GO:0005634(nucleus);GO:0035553(oxidative single-stranded R- demethylation);GO:0007283(spermatogenesis);GO:0006406(mR- export from nucleus);GO:0006397(mR- processing);GO:0001666(response to hypoxia);GO:0035515(oxidative R- demethylase activity);GO:0016706(oxidoreductase activity, acting on paired dono…	NA
ENSGALG00000043693	ENSGALT00000007980	GGA-MIR-17-5P_R-1	90	-13.84	GO:0016607(nuclear speck);GO:0005829(cytosol);GO:0005794(Golgi apparatus);GO:0005654(nucleoplasm);GO:0005634(nucleus);GO:0035553(oxidative single-stranded R- demethylation);GO:0007283(spermatogenesis);GO:0006406(mR- export from nucleus);GO:0006397(mR- processing);GO:0001666(response to hypoxia);GO:0035515(oxidative R- demethylase activity);GO:0016706(oxidoreductase activity, acting on paired dono…	NA
ENSGALG00000043693	ENSGALT00000007980	GGA-MIR-20A-5P	90	-14.82	GO:0016607(nuclear speck);GO:0005829(cytosol);GO:0005794(Golgi apparatus);GO:0005654(nucleoplasm);GO:0005634(nucleus);GO:0035553(oxidative single-stranded R- demethylation);GO:0007283(spermatogenesis);GO:0006406(mR- export from nucleus);GO:0006397(mR- processing);GO:0001666(response to hypoxia);GO:0035515(oxidative R- demethylase activity);GO:0016706(oxidoreductase activity, acting on paired dono…	NA
ENSGALG00000043693	ENSGALT00000007980	GGA-MIR-20B-5P	90	-13.58	GO:0016607(nuclear speck);GO:0005829(cytosol);GO:0005794(Golgi apparatus);GO:0005654(nucleoplasm);GO:0005634(nucleus);GO:0035553(oxidative single-stranded R- demethylation);GO:0007283(spermatogenesis);GO:0006406(mR- export from nucleus);GO:0006397(mR- processing);GO:0001666(response to hypoxia);GO:0035515(oxidative R- demethylase activity);GO:0016706(oxidoreductase activity, acting on paired dono…	NA
ENSGALG00000043693	ENSGALT00000007980	GGA-MIR-301A-3P_R-2	64	-34.46	GO:0016607(nuclear speck);GO:0005829(cytosol);GO:0005794(Golgi apparatus);GO:0005654(nucleoplasm);GO:0005634(nucleus);GO:0035553(oxidative single-stranded R- demethylation);GO:0007283(spermatogenesis);GO:0006406(mR- export from nucleus);GO:0006397(mR- processing);GO:0001666(response to hypoxia);GO:0035515(oxidative R- demethylase activity);GO:0016706(oxidoreductase activity, acting on paired dono…	NA
ENSGALG00000043693	ENSGALT00000007980	GGA-MIR-301B-3P_R-2	64	-36.79	GO:0016607(nuclear speck);GO:0005829(cytosol);GO:0005794(Golgi apparatus);GO:0005654(nucleoplasm);GO:0005634(nucleus);GO:0035553(oxidative single-stranded R- demethylation);GO:0007283(spermatogenesis);GO:0006406(mR- export from nucleus);GO:0006397(mR- processing);GO:0001666(response to hypoxia);GO:0035515(oxidative R- demethylase activity);GO:0016706(oxidoreductase activity, acting on paired dono…	NA
ENSGALG00000043693	ENSGALT00000007980	GGA-MIR-460A-3P	73	-32.14	GO:0016607(nuclear speck);GO:0005829(cytosol);GO:0005794(Golgi apparatus);GO:0005654(nucleoplasm);GO:0005634(nucleus);GO:0035553(oxidative single-stranded R- demethylation);GO:0007283(spermatogenesis);GO:0006406(mR- export from nucleus);GO:0006397(mR- processing);GO:0001666(response to hypoxia);GO:0035515(oxidative R- demethylase activity);GO:0016706(oxidoreductase activity, acting on paired dono…	NA
ENSGALG00000005398	ENSGALT00000008671	GGA-MIR-106-5P_R+1	68	-10.45	GO:0006750(glutathione biosynthetic process);GO:0070062(extracellular exosome);GO:0004416(hydroxyacylglutathione hydrolase activity);GO:0019243(methylglyoxal catabolic process to D-lactate via S-lactoyl-glutathione)	ko00620(Pyruvate metabolism)
ENSGALG00000005398	ENSGALT00000008671	GGA-MIR-12266-3P_R-1	86	-14.53	GO:0006750(glutathione biosynthetic process);GO:0070062(extracellular exosome);GO:0004416(hydroxyacylglutathione hydrolase activity);GO:0019243(methylglyoxal catabolic process to D-lactate via S-lactoyl-glutathione)	ko00620(Pyruvate metabolism)
ENSGALG00000005398	ENSGALT00000008671	GGA-MIR-17-5P_R-1	68	-14.69	GO:0006750(glutathione biosynthetic process);GO:0070062(extracellular exosome);GO:0004416(hydroxyacylglutathione hydrolase activity);GO:0019243(methylglyoxal catabolic process to D-lactate via S-lactoyl-glutathione)	ko00620(Pyruvate metabolism)
ENSGALG00000005398	ENSGALT00000008671	GGA-MIR-20A-5P	68	-12.58	GO:0006750(glutathione biosynthetic process);GO:0070062(extracellular exosome);GO:0004416(hydroxyacylglutathione hydrolase activity);GO:0019243(methylglyoxal catabolic process to D-lactate via S-lactoyl-glutathione)	ko00620(Pyruvate metabolism)
ENSGALG00000005398	ENSGALT00000008671	GGA-MIR-20B-5P	58	-13.36	GO:0006750(glutathione biosynthetic process);GO:0070062(extracellular exosome);GO:0004416(hydroxyacylglutathione hydrolase activity);GO:0019243(methylglyoxal catabolic process to D-lactate via S-lactoyl-glutathione)	ko00620(Pyruvate metabolism)
ENSGALG00000005474	ENSGALT00000008794	GGA-LET-7D_R+1	99	-14.02	GO:0016407(acetyltransferase activity);GO:0016746(transferase activity, transferring acyl groups);GO:0008152(metabolic process);GO:0016740(transferase activity)	ko00232(Caffeine metabolism);ko00983(Drug metabolism - other enzymes)
ENSGALG00000005474	ENSGALT00000008794	GGA-MIR-106-3P_R+1	85	-16.34	GO:0016407(acetyltransferase activity);GO:0016746(transferase activity, transferring acyl groups);GO:0008152(metabolic process);GO:0016740(transferase activity)	ko00232(Caffeine metabolism);ko00983(Drug metabolism - other enzymes)
ENSGALG00000005474	ENSGALT00000008794	GGA-MIR-1306-5P_L-1R-2	88	-16.66	GO:0016407(acetyltransferase activity);GO:0016746(transferase activity, transferring acyl groups);GO:0008152(metabolic process);GO:0016740(transferase activity)	ko00232(Caffeine metabolism);ko00983(Drug metabolism - other enzymes)
ENSGALG00000005474	ENSGALT00000008794	GGA-MIR-199-3P_L-1R+2	75	-29.97	GO:0016407(acetyltransferase activity);GO:0016746(transferase activity, transferring acyl groups);GO:0008152(metabolic process);GO:0016740(transferase activity)	ko00232(Caffeine metabolism);ko00983(Drug metabolism - other enzymes)
ENSGALG00000005474	ENSGALT00000008794	GGA-MIR-33-3P_L+1R+1	77	-11.5	GO:0016407(acetyltransferase activity);GO:0016746(transferase activity, transferring acyl groups);GO:0008152(metabolic process);GO:0016740(transferase activity)	ko00232(Caffeine metabolism);ko00983(Drug metabolism - other enzymes)
ENSGALG00000005474	ENSGALT00000008794	GGA-MIR-363-3P_R-1	66	-12.67	GO:0016407(acetyltransferase activity);GO:0016746(transferase activity, transferring acyl groups);GO:0008152(metabolic process);GO:0016740(transferase activity)	ko00232(Caffeine metabolism);ko00983(Drug metabolism - other enzymes)
ENSGALG00000005474	ENSGALT00000008794	GGA-MIR-460A-5P	92	-11.31	GO:0016407(acetyltransferase activity);GO:0016746(transferase activity, transferring acyl groups);GO:0008152(metabolic process);GO:0016740(transferase activity)	ko00232(Caffeine metabolism);ko00983(Drug metabolism - other enzymes)
ENSGALG00000005474	ENSGALT00000008794	GGA-MIR-92-3P_R+1	66	-10.69	GO:0016407(acetyltransferase activity);GO:0016746(transferase activity, transferring acyl groups);GO:0008152(metabolic process);GO:0016740(transferase activity)	ko00232(Caffeine metabolism);ko00983(Drug metabolism - other enzymes)
ENSGALG00000005972	ENSGALT00000009602	GGA-MIR-103-3P	97	-14.31	GO:0031463(Cul3-RING ubiquitin ligase complex);GO:0004842(ubiquitin-protein transferase activity);GO:0016567(protein ubiquiti-tion)	NA
ENSGALG00000005972	ENSGALT00000009602	GGA-MIR-107-3P_R-1	97	-14.31	GO:0031463(Cul3-RING ubiquitin ligase complex);GO:0004842(ubiquitin-protein transferase activity);GO:0016567(protein ubiquiti-tion)	NA
ENSGALG00000005972	ENSGALT00000009602	GGA-MIR-130B-5P	88	-12.87	GO:0031463(Cul3-RING ubiquitin ligase complex);GO:0004842(ubiquitin-protein transferase activity);GO:0016567(protein ubiquiti-tion)	NA
ENSGALG00000005972	ENSGALT00000009602	GGA-MIR-1329-5P	71	-12.37	GO:0031463(Cul3-RING ubiquitin ligase complex);GO:0004842(ubiquitin-protein transferase activity);GO:0016567(protein ubiquiti-tion)	NA
ENSGALG00000005972	ENSGALT00000009602	GGA-MIR-137-3P_L+1	73	-14.38	GO:0031463(Cul3-RING ubiquitin ligase complex);GO:0004842(ubiquitin-protein transferase activity);GO:0016567(protein ubiquiti-tion)	NA
ENSGALG00000005972	ENSGALT00000009602	GGA-MIR-1664-3P_L+1	54	-22.69	GO:0031463(Cul3-RING ubiquitin ligase complex);GO:0004842(ubiquitin-protein transferase activity);GO:0016567(protein ubiquiti-tion)	NA
ENSGALG00000005972	ENSGALT00000009602	GGA-MIR-1737-P5	54	-56.69	GO:0031463(Cul3-RING ubiquitin ligase complex);GO:0004842(ubiquitin-protein transferase activity);GO:0016567(protein ubiquiti-tion)	NA
ENSGALG00000005972	ENSGALT00000009602	GGA-MIR-19A-3P	55	-19.91	GO:0031463(Cul3-RING ubiquitin ligase complex);GO:0004842(ubiquitin-protein transferase activity);GO:0016567(protein ubiquiti-tion)	NA
ENSGALG00000005972	ENSGALT00000009602	GGA-MIR-19B-3P	55	-22.85	GO:0031463(Cul3-RING ubiquitin ligase complex);GO:0004842(ubiquitin-protein transferase activity);GO:0016567(protein ubiquiti-tion)	NA
ENSGALG00000005972	ENSGALT00000009602	GGA-MIR-218-5P	71	-14.05	GO:0031463(Cul3-RING ubiquitin ligase complex);GO:0004842(ubiquitin-protein transferase activity);GO:0016567(protein ubiquiti-tion)	NA
ENSGALG00000005972	ENSGALT00000009602	GGA-MIR-455-3P	76	-18.69	GO:0031463(Cul3-RING ubiquitin ligase complex);GO:0004842(ubiquitin-protein transferase activity);GO:0016567(protein ubiquiti-tion)	NA
ENSGALG00000005972	ENSGALT00000009602	GGA-MIR-460A-5P	83	-15.1	GO:0031463(Cul3-RING ubiquitin ligase complex);GO:0004842(ubiquitin-protein transferase activity);GO:0016567(protein ubiquiti-tion)	NA
ENSGALG00000005972	ENSGALT00000009602	GGA-MIR-9-4-3P_L-1	83	-12.07	GO:0031463(Cul3-RING ubiquitin ligase complex);GO:0004842(ubiquitin-protein transferase activity);GO:0016567(protein ubiquiti-tion)	NA
ENSGALG00000005972	ENSGALT00000009602	GGA-MIR-9-5P	82	-40.94	GO:0031463(Cul3-RING ubiquitin ligase complex);GO:0004842(ubiquitin-protein transferase activity);GO:0016567(protein ubiquiti-tion)	NA
ENSGALG00000006246	ENSGALT00000010099	GGA-MIR-138-5P_R+6	77	-22.1	GO:0006996(organelle organization);GO:0016567(protein ubiquiti-tion);GO:0004842(ubiquitin-protein transferase activity);GO:0016021(integral component of membrane);GO:0016020(membrane)	NA
ENSGALG00000006246	ENSGALT00000010099	GGA-MIR-15B-5P_R-1	64	-13.44	GO:0006996(organelle organization);GO:0016567(protein ubiquiti-tion);GO:0004842(ubiquitin-protein transferase activity);GO:0016021(integral component of membrane);GO:0016020(membrane)	NA
ENSGALG00000006246	ENSGALT00000010099	GGA-MIR-15C-5P_R-1	65	-13.44	GO:0006996(organelle organization);GO:0016567(protein ubiquiti-tion);GO:0004842(ubiquitin-protein transferase activity);GO:0016021(integral component of membrane);GO:0016020(membrane)	NA
ENSGALG00000006246	ENSGALT00000010099	GGA-MIR-214_R+1	59	-40.6	GO:0006996(organelle organization);GO:0016567(protein ubiquiti-tion);GO:0004842(ubiquitin-protein transferase activity);GO:0016021(integral component of membrane);GO:0016020(membrane)	NA
ENSGALG00000006491	ENSGALT00000010491	GGA-MIR-106-5P_R+1	93	-15.12	GO:2000288(positive regulation of myoblast proliferation);GO:0071363(cellular response to growth factor stimulus);GO:0009791(post-embryonic development);GO:0014866(skeletal myofibril assembly);GO:0007519(skeletal muscle tissue development);GO:0051726(regulation of cell cycle);GO:0043066(negative regulation of apoptotic process);GO:0010629(negative regulation of gene expression);GO:0010628(positiv…	NA
ENSGALG00000006491	ENSGALT00000010491	GGA-MIR-129-1-3P	70	-15.13	GO:2000288(positive regulation of myoblast proliferation);GO:0071363(cellular response to growth factor stimulus);GO:0009791(post-embryonic development);GO:0014866(skeletal myofibril assembly);GO:0007519(skeletal muscle tissue development);GO:0051726(regulation of cell cycle);GO:0043066(negative regulation of apoptotic process);GO:0010629(negative regulation of gene expression);GO:0010628(positiv…	NA
ENSGALG00000006491	ENSGALT00000010491	GGA-MIR-130B-5P	93	-18.68	GO:2000288(positive regulation of myoblast proliferation);GO:0071363(cellular response to growth factor stimulus);GO:0009791(post-embryonic development);GO:0014866(skeletal myofibril assembly);GO:0007519(skeletal muscle tissue development);GO:0051726(regulation of cell cycle);GO:0043066(negative regulation of apoptotic process);GO:0010629(negative regulation of gene expression);GO:0010628(positiv…	NA
ENSGALG00000006491	ENSGALT00000010491	GGA-MIR-138-5P_R+6	61	-16.15	GO:2000288(positive regulation of myoblast proliferation);GO:0071363(cellular response to growth factor stimulus);GO:0009791(post-embryonic development);GO:0014866(skeletal myofibril assembly);GO:0007519(skeletal muscle tissue development);GO:0051726(regulation of cell cycle);GO:0043066(negative regulation of apoptotic process);GO:0010629(negative regulation of gene expression);GO:0010628(positiv…	NA
ENSGALG00000006491	ENSGALT00000010491	GGA-MIR-148B-5P	86	-14.74	GO:2000288(positive regulation of myoblast proliferation);GO:0071363(cellular response to growth factor stimulus);GO:0009791(post-embryonic development);GO:0014866(skeletal myofibril assembly);GO:0007519(skeletal muscle tissue development);GO:0051726(regulation of cell cycle);GO:0043066(negative regulation of apoptotic process);GO:0010629(negative regulation of gene expression);GO:0010628(positiv…	NA
ENSGALG00000006491	ENSGALT00000010491	GGA-MIR-15B-3P_L+1	93	-12.48	GO:2000288(positive regulation of myoblast proliferation);GO:0071363(cellular response to growth factor stimulus);GO:0009791(post-embryonic development);GO:0014866(skeletal myofibril assembly);GO:0007519(skeletal muscle tissue development);GO:0051726(regulation of cell cycle);GO:0043066(negative regulation of apoptotic process);GO:0010629(negative regulation of gene expression);GO:0010628(positiv…	NA
ENSGALG00000006491	ENSGALT00000010491	GGA-MIR-15B-5P_R-1	80	-10.92	GO:2000288(positive regulation of myoblast proliferation);GO:0071363(cellular response to growth factor stimulus);GO:0009791(post-embryonic development);GO:0014866(skeletal myofibril assembly);GO:0007519(skeletal muscle tissue development);GO:0051726(regulation of cell cycle);GO:0043066(negative regulation of apoptotic process);GO:0010629(negative regulation of gene expression);GO:0010628(positiv…	NA
ENSGALG00000006491	ENSGALT00000010491	GGA-MIR-15C-5P_R-1	80	-10.92	GO:2000288(positive regulation of myoblast proliferation);GO:0071363(cellular response to growth factor stimulus);GO:0009791(post-embryonic development);GO:0014866(skeletal myofibril assembly);GO:0007519(skeletal muscle tissue development);GO:0051726(regulation of cell cycle);GO:0043066(negative regulation of apoptotic process);GO:0010629(negative regulation of gene expression);GO:0010628(positiv…	NA
ENSGALG00000006491	ENSGALT00000010491	GGA-MIR-16-5P	85	-31.22	GO:2000288(positive regulation of myoblast proliferation);GO:0071363(cellular response to growth factor stimulus);GO:0009791(post-embryonic development);GO:0014866(skeletal myofibril assembly);GO:0007519(skeletal muscle tissue development);GO:0051726(regulation of cell cycle);GO:0043066(negative regulation of apoptotic process);GO:0010629(negative regulation of gene expression);GO:0010628(positiv…	NA
ENSGALG00000006491	ENSGALT00000010491	GGA-MIR-1677-3P_L+1	55	-33.14	GO:2000288(positive regulation of myoblast proliferation);GO:0071363(cellular response to growth factor stimulus);GO:0009791(post-embryonic development);GO:0014866(skeletal myofibril assembly);GO:0007519(skeletal muscle tissue development);GO:0051726(regulation of cell cycle);GO:0043066(negative regulation of apoptotic process);GO:0010629(negative regulation of gene expression);GO:0010628(positiv…	NA
ENSGALG00000006491	ENSGALT00000010491	GGA-MIR-16C-5P	85	-31.88	GO:2000288(positive regulation of myoblast proliferation);GO:0071363(cellular response to growth factor stimulus);GO:0009791(post-embryonic development);GO:0014866(skeletal myofibril assembly);GO:0007519(skeletal muscle tissue development);GO:0051726(regulation of cell cycle);GO:0043066(negative regulation of apoptotic process);GO:0010629(negative regulation of gene expression);GO:0010628(positiv…	NA
ENSGALG00000006491	ENSGALT00000010491	GGA-MIR-17-5P_R-1	93	-14.88	GO:2000288(positive regulation of myoblast proliferation);GO:0071363(cellular response to growth factor stimulus);GO:0009791(post-embryonic development);GO:0014866(skeletal myofibril assembly);GO:0007519(skeletal muscle tissue development);GO:0051726(regulation of cell cycle);GO:0043066(negative regulation of apoptotic process);GO:0010629(negative regulation of gene expression);GO:0010628(positiv…	NA
ENSGALG00000006491	ENSGALT00000010491	GGA-MIR-20A-5P	92	-17.07	GO:2000288(positive regulation of myoblast proliferation);GO:0071363(cellular response to growth factor stimulus);GO:0009791(post-embryonic development);GO:0014866(skeletal myofibril assembly);GO:0007519(skeletal muscle tissue development);GO:0051726(regulation of cell cycle);GO:0043066(negative regulation of apoptotic process);GO:0010629(negative regulation of gene expression);GO:0010628(positiv…	NA
ENSGALG00000006491	ENSGALT00000010491	GGA-MIR-20B-5P	93	-13.96	GO:2000288(positive regulation of myoblast proliferation);GO:0071363(cellular response to growth factor stimulus);GO:0009791(post-embryonic development);GO:0014866(skeletal myofibril assembly);GO:0007519(skeletal muscle tissue development);GO:0051726(regulation of cell cycle);GO:0043066(negative regulation of apoptotic process);GO:0010629(negative regulation of gene expression);GO:0010628(positiv…	NA
ENSGALG00000006491	ENSGALT00000010491	GGA-MIR-363-3P_R-1	50	-17.86	GO:2000288(positive regulation of myoblast proliferation);GO:0071363(cellular response to growth factor stimulus);GO:0009791(post-embryonic development);GO:0014866(skeletal myofibril assembly);GO:0007519(skeletal muscle tissue development);GO:0051726(regulation of cell cycle);GO:0043066(negative regulation of apoptotic process);GO:0010629(negative regulation of gene expression);GO:0010628(positiv…	NA
ENSGALG00000006491	ENSGALT00000010491	GGA-MIR-455-3P	92	-26.07	GO:2000288(positive regulation of myoblast proliferation);GO:0071363(cellular response to growth factor stimulus);GO:0009791(post-embryonic development);GO:0014866(skeletal myofibril assembly);GO:0007519(skeletal muscle tissue development);GO:0051726(regulation of cell cycle);GO:0043066(negative regulation of apoptotic process);GO:0010629(negative regulation of gene expression);GO:0010628(positiv…	NA
ENSGALG00000006491	ENSGALT00000010491	GGA-MIR-455-5P	81	-11.51	GO:2000288(positive regulation of myoblast proliferation);GO:0071363(cellular response to growth factor stimulus);GO:0009791(post-embryonic development);GO:0014866(skeletal myofibril assembly);GO:0007519(skeletal muscle tissue development);GO:0051726(regulation of cell cycle);GO:0043066(negative regulation of apoptotic process);GO:0010629(negative regulation of gene expression);GO:0010628(positiv…	NA
ENSGALG00000006491	ENSGALT00000010491	GGA-MIR-9-4-3P_L-1	99	-13.89	GO:2000288(positive regulation of myoblast proliferation);GO:0071363(cellular response to growth factor stimulus);GO:0009791(post-embryonic development);GO:0014866(skeletal myofibril assembly);GO:0007519(skeletal muscle tissue development);GO:0051726(regulation of cell cycle);GO:0043066(negative regulation of apoptotic process);GO:0010629(negative regulation of gene expression);GO:0010628(positiv…	NA
ENSGALG00000006572	ENSGALT00000010619	GGA-MIR-138-5P_R+6	65	-37.03	GO:0005861(troponin complex);GO:0006942(regulation of striated muscle contraction);GO:0006937(regulation of muscle contraction);GO:0043462(regulation of ATPase activity);GO:0003009(skeletal muscle contraction);GO:0048306(calcium-dependent protein binding);GO:0031013(troponin I binding);GO:0030899(calcium-dependent ATPase activity);GO:0030172(troponin C binding);GO:0005523(tropomyosin binding);GO:…	NA
ENSGALG00000006572	ENSGALT00000010619	GGA-MIR-15B-5P_R-1	68	-14.56	GO:0005861(troponin complex);GO:0006942(regulation of striated muscle contraction);GO:0006937(regulation of muscle contraction);GO:0043462(regulation of ATPase activity);GO:0003009(skeletal muscle contraction);GO:0048306(calcium-dependent protein binding);GO:0031013(troponin I binding);GO:0030899(calcium-dependent ATPase activity);GO:0030172(troponin C binding);GO:0005523(tropomyosin binding);GO:…	NA
ENSGALG00000006572	ENSGALT00000010619	GGA-MIR-15C-5P_R-1	68	-14.56	GO:0005861(troponin complex);GO:0006942(regulation of striated muscle contraction);GO:0006937(regulation of muscle contraction);GO:0043462(regulation of ATPase activity);GO:0003009(skeletal muscle contraction);GO:0048306(calcium-dependent protein binding);GO:0031013(troponin I binding);GO:0030899(calcium-dependent ATPase activity);GO:0030172(troponin C binding);GO:0005523(tropomyosin binding);GO:…	NA
ENSGALG00000006572	ENSGALT00000010619	GGA-MIR-16-5P	83	-17.51	GO:0005861(troponin complex);GO:0006942(regulation of striated muscle contraction);GO:0006937(regulation of muscle contraction);GO:0043462(regulation of ATPase activity);GO:0003009(skeletal muscle contraction);GO:0048306(calcium-dependent protein binding);GO:0031013(troponin I binding);GO:0030899(calcium-dependent ATPase activity);GO:0030172(troponin C binding);GO:0005523(tropomyosin binding);GO:…	NA
ENSGALG00000006572	ENSGALT00000010619	GGA-MIR-16C-5P	83	-20.42	GO:0005861(troponin complex);GO:0006942(regulation of striated muscle contraction);GO:0006937(regulation of muscle contraction);GO:0043462(regulation of ATPase activity);GO:0003009(skeletal muscle contraction);GO:0048306(calcium-dependent protein binding);GO:0031013(troponin I binding);GO:0030899(calcium-dependent ATPase activity);GO:0030172(troponin C binding);GO:0005523(tropomyosin binding);GO:…	NA
ENSGALG00000006572	ENSGALT00000010619	GGA-MIR-181B-1-3P_L+1R-1	64	-14.59	GO:0005861(troponin complex);GO:0006942(regulation of striated muscle contraction);GO:0006937(regulation of muscle contraction);GO:0043462(regulation of ATPase activity);GO:0003009(skeletal muscle contraction);GO:0048306(calcium-dependent protein binding);GO:0031013(troponin I binding);GO:0030899(calcium-dependent ATPase activity);GO:0030172(troponin C binding);GO:0005523(tropomyosin binding);GO:…	NA
ENSGALG00000006572	ENSGALT00000010619	GGA-MIR-204	69	-18.61	GO:0005861(troponin complex);GO:0006942(regulation of striated muscle contraction);GO:0006937(regulation of muscle contraction);GO:0043462(regulation of ATPase activity);GO:0003009(skeletal muscle contraction);GO:0048306(calcium-dependent protein binding);GO:0031013(troponin I binding);GO:0030899(calcium-dependent ATPase activity);GO:0030172(troponin C binding);GO:0005523(tropomyosin binding);GO:…	NA
ENSGALG00000006572	ENSGALT00000010619	GGA-MIR-214_R+1	69	-32.65	GO:0005861(troponin complex);GO:0006942(regulation of striated muscle contraction);GO:0006937(regulation of muscle contraction);GO:0043462(regulation of ATPase activity);GO:0003009(skeletal muscle contraction);GO:0048306(calcium-dependent protein binding);GO:0031013(troponin I binding);GO:0030899(calcium-dependent ATPase activity);GO:0030172(troponin C binding);GO:0005523(tropomyosin binding);GO:…	NA
ENSGALG00000006572	ENSGALT00000010620	GGA-MIR-138-5P_R+6	65	-37.03	GO:0005861(troponin complex);GO:0006942(regulation of striated muscle contraction);GO:0006937(regulation of muscle contraction);GO:0043462(regulation of ATPase activity);GO:0003009(skeletal muscle contraction);GO:0048306(calcium-dependent protein binding);GO:0031013(troponin I binding);GO:0030899(calcium-dependent ATPase activity);GO:0030172(troponin C binding);GO:0005523(tropomyosin binding);GO:…	NA
ENSGALG00000006572	ENSGALT00000010620	GGA-MIR-15B-5P_R-1	65	-14.56	GO:0005861(troponin complex);GO:0006942(regulation of striated muscle contraction);GO:0006937(regulation of muscle contraction);GO:0043462(regulation of ATPase activity);GO:0003009(skeletal muscle contraction);GO:0048306(calcium-dependent protein binding);GO:0031013(troponin I binding);GO:0030899(calcium-dependent ATPase activity);GO:0030172(troponin C binding);GO:0005523(tropomyosin binding);GO:…	NA
ENSGALG00000006572	ENSGALT00000010620	GGA-MIR-15C-5P_R-1	65	-14.56	GO:0005861(troponin complex);GO:0006942(regulation of striated muscle contraction);GO:0006937(regulation of muscle contraction);GO:0043462(regulation of ATPase activity);GO:0003009(skeletal muscle contraction);GO:0048306(calcium-dependent protein binding);GO:0031013(troponin I binding);GO:0030899(calcium-dependent ATPase activity);GO:0030172(troponin C binding);GO:0005523(tropomyosin binding);GO:…	NA
ENSGALG00000006572	ENSGALT00000010620	GGA-MIR-16-5P	82	-17.51	GO:0005861(troponin complex);GO:0006942(regulation of striated muscle contraction);GO:0006937(regulation of muscle contraction);GO:0043462(regulation of ATPase activity);GO:0003009(skeletal muscle contraction);GO:0048306(calcium-dependent protein binding);GO:0031013(troponin I binding);GO:0030899(calcium-dependent ATPase activity);GO:0030172(troponin C binding);GO:0005523(tropomyosin binding);GO:…	NA
ENSGALG00000006572	ENSGALT00000010620	GGA-MIR-16C-5P	82	-20.42	GO:0005861(troponin complex);GO:0006942(regulation of striated muscle contraction);GO:0006937(regulation of muscle contraction);GO:0043462(regulation of ATPase activity);GO:0003009(skeletal muscle contraction);GO:0048306(calcium-dependent protein binding);GO:0031013(troponin I binding);GO:0030899(calcium-dependent ATPase activity);GO:0030172(troponin C binding);GO:0005523(tropomyosin binding);GO:…	NA
ENSGALG00000006572	ENSGALT00000010620	GGA-MIR-181B-1-3P_L+1R-1	59	-14.59	GO:0005861(troponin complex);GO:0006942(regulation of striated muscle contraction);GO:0006937(regulation of muscle contraction);GO:0043462(regulation of ATPase activity);GO:0003009(skeletal muscle contraction);GO:0048306(calcium-dependent protein binding);GO:0031013(troponin I binding);GO:0030899(calcium-dependent ATPase activity);GO:0030172(troponin C binding);GO:0005523(tropomyosin binding);GO:…	NA
ENSGALG00000006572	ENSGALT00000010620	GGA-MIR-204	69	-18.61	GO:0005861(troponin complex);GO:0006942(regulation of striated muscle contraction);GO:0006937(regulation of muscle contraction);GO:0043462(regulation of ATPase activity);GO:0003009(skeletal muscle contraction);GO:0048306(calcium-dependent protein binding);GO:0031013(troponin I binding);GO:0030899(calcium-dependent ATPase activity);GO:0030172(troponin C binding);GO:0005523(tropomyosin binding);GO:…	NA
ENSGALG00000006572	ENSGALT00000010620	GGA-MIR-214_R+1	98	-32.65	GO:0005861(troponin complex);GO:0006942(regulation of striated muscle contraction);GO:0006937(regulation of muscle contraction);GO:0043462(regulation of ATPase activity);GO:0003009(skeletal muscle contraction);GO:0048306(calcium-dependent protein binding);GO:0031013(troponin I binding);GO:0030899(calcium-dependent ATPase activity);GO:0030172(troponin C binding);GO:0005523(tropomyosin binding);GO:…	NA
ENSGALG00000006572	ENSGALT00000010620	GGA-MIR-23B-5P	62	-20.54	GO:0005861(troponin complex);GO:0006942(regulation of striated muscle contraction);GO:0006937(regulation of muscle contraction);GO:0043462(regulation of ATPase activity);GO:0003009(skeletal muscle contraction);GO:0048306(calcium-dependent protein binding);GO:0031013(troponin I binding);GO:0030899(calcium-dependent ATPase activity);GO:0030172(troponin C binding);GO:0005523(tropomyosin binding);GO:…	NA
ENSGALG00000006805	ENSGALT00000011008	GGA-MIR-18A-5P_R+1	90	-15.81	GO:0017121(phospholipid scrambling);GO:0017128(phospholipid scramblase activity);GO:0005886(plasma membrane)	NA
ENSGALG00000006805	ENSGALT00000011008	GGA-MIR-18B-5P_R+1	91	-15.31	GO:0017121(phospholipid scrambling);GO:0017128(phospholipid scramblase activity);GO:0005886(plasma membrane)	NA
ENSGALG00000006805	ENSGALT00000011008	GGA-MIR-6548-5P	62	-11.46	GO:0017121(phospholipid scrambling);GO:0017128(phospholipid scramblase activity);GO:0005886(plasma membrane)	NA
ENSGALG00000006805	ENSGALT00000011008	GGA-MIR-9-4-3P_L-1	65	-17.1	GO:0017121(phospholipid scrambling);GO:0017128(phospholipid scramblase activity);GO:0005886(plasma membrane)	NA
ENSGALG00000006956	ENSGALT00000011269	GGA-MIR-122-5P_R-1	61	-21.66	GO:0031466(Cul5-RING ubiquitin ligase complex);GO:0005737(cytoplasm);GO:0005654(nucleoplasm);GO:0005634(nucleus);GO:1903955(positive regulation of protein targeting to mitochondrion);GO:0071425(hematopoietic stem cell proliferation);GO:0070936(protein K48-linked ubiquiti-tion);GO:0070534(protein K63-linked ubiquiti-tion);GO:0048588(developmental cell growth);GO:0042787(protein ubiquiti-tion invol…	NA
ENSGALG00000006956	ENSGALT00000011269	GGA-MIR-1677-5P	84	-32.97	GO:0031466(Cul5-RING ubiquitin ligase complex);GO:0005737(cytoplasm);GO:0005654(nucleoplasm);GO:0005634(nucleus);GO:1903955(positive regulation of protein targeting to mitochondrion);GO:0071425(hematopoietic stem cell proliferation);GO:0070936(protein K48-linked ubiquiti-tion);GO:0070534(protein K63-linked ubiquiti-tion);GO:0048588(developmental cell growth);GO:0042787(protein ubiquiti-tion invol…	NA
ENSGALG00000006956	ENSGALT00000011269	GGA-MIR-182-5P_R-1	90	-17.8	GO:0031466(Cul5-RING ubiquitin ligase complex);GO:0005737(cytoplasm);GO:0005654(nucleoplasm);GO:0005634(nucleus);GO:1903955(positive regulation of protein targeting to mitochondrion);GO:0071425(hematopoietic stem cell proliferation);GO:0070936(protein K48-linked ubiquiti-tion);GO:0070534(protein K63-linked ubiquiti-tion);GO:0048588(developmental cell growth);GO:0042787(protein ubiquiti-tion invol…	NA
ENSGALG00000006956	ENSGALT00000011269	GGA-MIR-183	72	-18.74	GO:0031466(Cul5-RING ubiquitin ligase complex);GO:0005737(cytoplasm);GO:0005654(nucleoplasm);GO:0005634(nucleus);GO:1903955(positive regulation of protein targeting to mitochondrion);GO:0071425(hematopoietic stem cell proliferation);GO:0070936(protein K48-linked ubiquiti-tion);GO:0070534(protein K63-linked ubiquiti-tion);GO:0048588(developmental cell growth);GO:0042787(protein ubiquiti-tion invol…	NA
ENSGALG00000006956	ENSGALT00000011269	GGA-MIR-214_R+1	65	-23.9	GO:0031466(Cul5-RING ubiquitin ligase complex);GO:0005737(cytoplasm);GO:0005654(nucleoplasm);GO:0005634(nucleus);GO:1903955(positive regulation of protein targeting to mitochondrion);GO:0071425(hematopoietic stem cell proliferation);GO:0070936(protein K48-linked ubiquiti-tion);GO:0070534(protein K63-linked ubiquiti-tion);GO:0048588(developmental cell growth);GO:0042787(protein ubiquiti-tion invol…	NA
ENSGALG00000006956	ENSGALT00000011269	GGA-MIR-3525	60	-38.82	GO:0031466(Cul5-RING ubiquitin ligase complex);GO:0005737(cytoplasm);GO:0005654(nucleoplasm);GO:0005634(nucleus);GO:1903955(positive regulation of protein targeting to mitochondrion);GO:0071425(hematopoietic stem cell proliferation);GO:0070936(protein K48-linked ubiquiti-tion);GO:0070534(protein K63-linked ubiquiti-tion);GO:0048588(developmental cell growth);GO:0042787(protein ubiquiti-tion invol…	NA
ENSGALG00000006956	ENSGALT00000011269	GGA-MIR-455-5P	74	-14.56	GO:0031466(Cul5-RING ubiquitin ligase complex);GO:0005737(cytoplasm);GO:0005654(nucleoplasm);GO:0005634(nucleus);GO:1903955(positive regulation of protein targeting to mitochondrion);GO:0071425(hematopoietic stem cell proliferation);GO:0070936(protein K48-linked ubiquiti-tion);GO:0070534(protein K63-linked ubiquiti-tion);GO:0048588(developmental cell growth);GO:0042787(protein ubiquiti-tion invol…	NA
ENSGALG00000007052	ENSGALT00000011423	GGA-MIR-34A-3P_R-1	89	-16.55	GO:0005886(plasma membrane);GO:0005829(cytosol);GO:0005815(microtubule organizing center);GO:0006954(inflammatory response);GO:0035091(phosphatidylinositol binding);GO:0006468(protein phosphorylation);GO:0005524(ATP binding);GO:0004672(protein ki-se activity)	NA
ENSGALG00000007082	ENSGALT00000011472	GGA-MIR-106-5P_R+1	79	-17.04	GO:0005667(transcription factor complex);GO:0005634(nucleus);GO:0045944(positive regulation of transcription from R- polymerase II promoter);GO:0007283(spermatogenesis);GO:0006687(glycosphingolipid metabolic process);GO:0006355(regulation of transcription, D--templated);GO:0000122(negative regulation of transcription from R- polymerase II promoter);GO:0003677(D- binding);GO:0000977(R- polymerase …	ko04261(Adrenergic sig-ling in cardiomyocytes)
ENSGALG00000007082	ENSGALT00000011472	GGA-MIR-130A-3P	90	-30.98	GO:0005667(transcription factor complex);GO:0005634(nucleus);GO:0045944(positive regulation of transcription from R- polymerase II promoter);GO:0007283(spermatogenesis);GO:0006687(glycosphingolipid metabolic process);GO:0006355(regulation of transcription, D--templated);GO:0000122(negative regulation of transcription from R- polymerase II promoter);GO:0003677(D- binding);GO:0000977(R- polymerase …	ko04261(Adrenergic sig-ling in cardiomyocytes)
ENSGALG00000007082	ENSGALT00000011472	GGA-MIR-130B-3P	87	-28.37	GO:0005667(transcription factor complex);GO:0005634(nucleus);GO:0045944(positive regulation of transcription from R- polymerase II promoter);GO:0007283(spermatogenesis);GO:0006687(glycosphingolipid metabolic process);GO:0006355(regulation of transcription, D--templated);GO:0000122(negative regulation of transcription from R- polymerase II promoter);GO:0003677(D- binding);GO:0000977(R- polymerase …	ko04261(Adrenergic sig-ling in cardiomyocytes)
ENSGALG00000007082	ENSGALT00000011472	GGA-MIR-130B-5P	94	-28.08	GO:0005667(transcription factor complex);GO:0005634(nucleus);GO:0045944(positive regulation of transcription from R- polymerase II promoter);GO:0007283(spermatogenesis);GO:0006687(glycosphingolipid metabolic process);GO:0006355(regulation of transcription, D--templated);GO:0000122(negative regulation of transcription from R- polymerase II promoter);GO:0003677(D- binding);GO:0000977(R- polymerase …	ko04261(Adrenergic sig-ling in cardiomyocytes)
ENSGALG00000007082	ENSGALT00000011472	GGA-MIR-130C-3P	90	-18.23	GO:0005667(transcription factor complex);GO:0005634(nucleus);GO:0045944(positive regulation of transcription from R- polymerase II promoter);GO:0007283(spermatogenesis);GO:0006687(glycosphingolipid metabolic process);GO:0006355(regulation of transcription, D--templated);GO:0000122(negative regulation of transcription from R- polymerase II promoter);GO:0003677(D- binding);GO:0000977(R- polymerase …	ko04261(Adrenergic sig-ling in cardiomyocytes)
ENSGALG00000007082	ENSGALT00000011472	GGA-MIR-17-5P_R-1	79	-15.41	GO:0005667(transcription factor complex);GO:0005634(nucleus);GO:0045944(positive regulation of transcription from R- polymerase II promoter);GO:0007283(spermatogenesis);GO:0006687(glycosphingolipid metabolic process);GO:0006355(regulation of transcription, D--templated);GO:0000122(negative regulation of transcription from R- polymerase II promoter);GO:0003677(D- binding);GO:0000977(R- polymerase …	ko04261(Adrenergic sig-ling in cardiomyocytes)
ENSGALG00000007082	ENSGALT00000011472	GGA-MIR-183	70	-38.46	GO:0005667(transcription factor complex);GO:0005634(nucleus);GO:0045944(positive regulation of transcription from R- polymerase II promoter);GO:0007283(spermatogenesis);GO:0006687(glycosphingolipid metabolic process);GO:0006355(regulation of transcription, D--templated);GO:0000122(negative regulation of transcription from R- polymerase II promoter);GO:0003677(D- binding);GO:0000977(R- polymerase …	ko04261(Adrenergic sig-ling in cardiomyocytes)
ENSGALG00000007082	ENSGALT00000011472	GGA-MIR-19A-3P	69	-10.47	GO:0005667(transcription factor complex);GO:0005634(nucleus);GO:0045944(positive regulation of transcription from R- polymerase II promoter);GO:0007283(spermatogenesis);GO:0006687(glycosphingolipid metabolic process);GO:0006355(regulation of transcription, D--templated);GO:0000122(negative regulation of transcription from R- polymerase II promoter);GO:0003677(D- binding);GO:0000977(R- polymerase …	ko04261(Adrenergic sig-ling in cardiomyocytes)
ENSGALG00000007082	ENSGALT00000011472	GGA-MIR-19B-3P	69	-11.34	GO:0005667(transcription factor complex);GO:0005634(nucleus);GO:0045944(positive regulation of transcription from R- polymerase II promoter);GO:0007283(spermatogenesis);GO:0006687(glycosphingolipid metabolic process);GO:0006355(regulation of transcription, D--templated);GO:0000122(negative regulation of transcription from R- polymerase II promoter);GO:0003677(D- binding);GO:0000977(R- polymerase …	ko04261(Adrenergic sig-ling in cardiomyocytes)
ENSGALG00000007082	ENSGALT00000011472	GGA-MIR-206	87	-34.74	GO:0005667(transcription factor complex);GO:0005634(nucleus);GO:0045944(positive regulation of transcription from R- polymerase II promoter);GO:0007283(spermatogenesis);GO:0006687(glycosphingolipid metabolic process);GO:0006355(regulation of transcription, D--templated);GO:0000122(negative regulation of transcription from R- polymerase II promoter);GO:0003677(D- binding);GO:0000977(R- polymerase …	ko04261(Adrenergic sig-ling in cardiomyocytes)
ENSGALG00000007082	ENSGALT00000011472	GGA-MIR-20A-5P	76	-14.32	GO:0005667(transcription factor complex);GO:0005634(nucleus);GO:0045944(positive regulation of transcription from R- polymerase II promoter);GO:0007283(spermatogenesis);GO:0006687(glycosphingolipid metabolic process);GO:0006355(regulation of transcription, D--templated);GO:0000122(negative regulation of transcription from R- polymerase II promoter);GO:0003677(D- binding);GO:0000977(R- polymerase …	ko04261(Adrenergic sig-ling in cardiomyocytes)
ENSGALG00000007082	ENSGALT00000011472	GGA-MIR-20B-5P	76	-12.63	GO:0005667(transcription factor complex);GO:0005634(nucleus);GO:0045944(positive regulation of transcription from R- polymerase II promoter);GO:0007283(spermatogenesis);GO:0006687(glycosphingolipid metabolic process);GO:0006355(regulation of transcription, D--templated);GO:0000122(negative regulation of transcription from R- polymerase II promoter);GO:0003677(D- binding);GO:0000977(R- polymerase …	ko04261(Adrenergic sig-ling in cardiomyocytes)
ENSGALG00000007082	ENSGALT00000011472	GGA-MIR-301A-3P_R-2	72	-12.29	GO:0005667(transcription factor complex);GO:0005634(nucleus);GO:0045944(positive regulation of transcription from R- polymerase II promoter);GO:0007283(spermatogenesis);GO:0006687(glycosphingolipid metabolic process);GO:0006355(regulation of transcription, D--templated);GO:0000122(negative regulation of transcription from R- polymerase II promoter);GO:0003677(D- binding);GO:0000977(R- polymerase …	ko04261(Adrenergic sig-ling in cardiomyocytes)
ENSGALG00000007082	ENSGALT00000011472	GGA-MIR-301B-3P_R-2	72	-12.86	GO:0005667(transcription factor complex);GO:0005634(nucleus);GO:0045944(positive regulation of transcription from R- polymerase II promoter);GO:0007283(spermatogenesis);GO:0006687(glycosphingolipid metabolic process);GO:0006355(regulation of transcription, D--templated);GO:0000122(negative regulation of transcription from R- polymerase II promoter);GO:0003677(D- binding);GO:0000977(R- polymerase …	ko04261(Adrenergic sig-ling in cardiomyocytes)
ENSGALG00000007082	ENSGALT00000011472	GGA-MIR-3525	82	-15.91	GO:0005667(transcription factor complex);GO:0005634(nucleus);GO:0045944(positive regulation of transcription from R- polymerase II promoter);GO:0007283(spermatogenesis);GO:0006687(glycosphingolipid metabolic process);GO:0006355(regulation of transcription, D--templated);GO:0000122(negative regulation of transcription from R- polymerase II promoter);GO:0003677(D- binding);GO:0000977(R- polymerase …	ko04261(Adrenergic sig-ling in cardiomyocytes)
ENSGALG00000007082	ENSGALT00000011472	GGA-MIR-454-3P_R+2	77	-11.87	GO:0005667(transcription factor complex);GO:0005634(nucleus);GO:0045944(positive regulation of transcription from R- polymerase II promoter);GO:0007283(spermatogenesis);GO:0006687(glycosphingolipid metabolic process);GO:0006355(regulation of transcription, D--templated);GO:0000122(negative regulation of transcription from R- polymerase II promoter);GO:0003677(D- binding);GO:0000977(R- polymerase …	ko04261(Adrenergic sig-ling in cardiomyocytes)
ENSGALG00000007119	ENSGALT00000011534	GGA-MIR-1306-5P_L-1R-2	82	-44.1	GO:0005886(plasma membrane);GO:0005765(lysosomal membrane);GO:0005634(nucleus);GO:0042136(neurotransmitter biosynthetic process);GO:0022008(neurogenesis);GO:0019369(arachidonic acid metabolic process);GO:0007405(neuroblast proliferation);GO:0006629(lipid metabolic process);GO:0016787(hydrolase activity)	NA
ENSGALG00000007119	ENSGALT00000011534	GGA-MIR-15B-5P_R-1	50	-30.5	GO:0005886(plasma membrane);GO:0005765(lysosomal membrane);GO:0005634(nucleus);GO:0042136(neurotransmitter biosynthetic process);GO:0022008(neurogenesis);GO:0019369(arachidonic acid metabolic process);GO:0007405(neuroblast proliferation);GO:0006629(lipid metabolic process);GO:0016787(hydrolase activity)	NA
ENSGALG00000007119	ENSGALT00000011534	GGA-MIR-15C-5P_R-1	50	-30.12	GO:0005886(plasma membrane);GO:0005765(lysosomal membrane);GO:0005634(nucleus);GO:0042136(neurotransmitter biosynthetic process);GO:0022008(neurogenesis);GO:0019369(arachidonic acid metabolic process);GO:0007405(neuroblast proliferation);GO:0006629(lipid metabolic process);GO:0016787(hydrolase activity)	NA
ENSGALG00000007119	ENSGALT00000011534	GGA-MIR-16-5P	73	-33.89	GO:0005886(plasma membrane);GO:0005765(lysosomal membrane);GO:0005634(nucleus);GO:0042136(neurotransmitter biosynthetic process);GO:0022008(neurogenesis);GO:0019369(arachidonic acid metabolic process);GO:0007405(neuroblast proliferation);GO:0006629(lipid metabolic process);GO:0016787(hydrolase activity)	NA
ENSGALG00000007119	ENSGALT00000011534	GGA-MIR-16C-5P	72	-38.41	GO:0005886(plasma membrane);GO:0005765(lysosomal membrane);GO:0005634(nucleus);GO:0042136(neurotransmitter biosynthetic process);GO:0022008(neurogenesis);GO:0019369(arachidonic acid metabolic process);GO:0007405(neuroblast proliferation);GO:0006629(lipid metabolic process);GO:0016787(hydrolase activity)	NA
ENSGALG00000007119	ENSGALT00000011534	GGA-MIR-206	89	-11.87	GO:0005886(plasma membrane);GO:0005765(lysosomal membrane);GO:0005634(nucleus);GO:0042136(neurotransmitter biosynthetic process);GO:0022008(neurogenesis);GO:0019369(arachidonic acid metabolic process);GO:0007405(neuroblast proliferation);GO:0006629(lipid metabolic process);GO:0016787(hydrolase activity)	NA
ENSGALG00000007119	ENSGALT00000011534	GGA-MIR-214_R+1	71	-45.57	GO:0005886(plasma membrane);GO:0005765(lysosomal membrane);GO:0005634(nucleus);GO:0042136(neurotransmitter biosynthetic process);GO:0022008(neurogenesis);GO:0019369(arachidonic acid metabolic process);GO:0007405(neuroblast proliferation);GO:0006629(lipid metabolic process);GO:0016787(hydrolase activity)	NA
ENSGALG00000007119	ENSGALT00000011534	GGA-MIR-218-5P	66	-17.52	GO:0005886(plasma membrane);GO:0005765(lysosomal membrane);GO:0005634(nucleus);GO:0042136(neurotransmitter biosynthetic process);GO:0022008(neurogenesis);GO:0019369(arachidonic acid metabolic process);GO:0007405(neuroblast proliferation);GO:0006629(lipid metabolic process);GO:0016787(hydrolase activity)	NA
ENSGALG00000007119	ENSGALT00000011534	GGA-MIR-363-3P_R-1	94	-16.32	GO:0005886(plasma membrane);GO:0005765(lysosomal membrane);GO:0005634(nucleus);GO:0042136(neurotransmitter biosynthetic process);GO:0022008(neurogenesis);GO:0019369(arachidonic acid metabolic process);GO:0007405(neuroblast proliferation);GO:0006629(lipid metabolic process);GO:0016787(hydrolase activity)	NA
ENSGALG00000007119	ENSGALT00000011534	GGA-MIR-460A-5P	79	-10.88	GO:0005886(plasma membrane);GO:0005765(lysosomal membrane);GO:0005634(nucleus);GO:0042136(neurotransmitter biosynthetic process);GO:0022008(neurogenesis);GO:0019369(arachidonic acid metabolic process);GO:0007405(neuroblast proliferation);GO:0006629(lipid metabolic process);GO:0016787(hydrolase activity)	NA
ENSGALG00000007119	ENSGALT00000011534	GGA-MIR-92-3P_R+1	95	-20.65	GO:0005886(plasma membrane);GO:0005765(lysosomal membrane);GO:0005634(nucleus);GO:0042136(neurotransmitter biosynthetic process);GO:0022008(neurogenesis);GO:0019369(arachidonic acid metabolic process);GO:0007405(neuroblast proliferation);GO:0006629(lipid metabolic process);GO:0016787(hydrolase activity)	NA
ENSGALG00000007364	ENSGALT00000011909	GGA-MIR-182-5P_R-1	79	-11.4	GO:0030509(BMP sig-ling pathway);GO:1903507(negative regulation of nucleic acid-templated transcription);GO:0003714(transcription corepressor activity);GO:0005634(nucleus);GO:0008285(negative regulation of cell proliferation);GO:0005737(cytoplasm);GO:0030971(receptor tyrosine ki-se binding);GO:0046332(SMAD binding);GO:0007184(SMAD protein import into nucleus);GO:0017148(negative regulation of tra…	ko03018(R- degradation)
ENSGALG00000007364	ENSGALT00000011909	GGA-MIR-218-5P	94	-13.58	GO:0030509(BMP sig-ling pathway);GO:1903507(negative regulation of nucleic acid-templated transcription);GO:0003714(transcription corepressor activity);GO:0005634(nucleus);GO:0008285(negative regulation of cell proliferation);GO:0005737(cytoplasm);GO:0030971(receptor tyrosine ki-se binding);GO:0046332(SMAD binding);GO:0007184(SMAD protein import into nucleus);GO:0017148(negative regulation of tra…	ko03018(R- degradation)
ENSGALG00000007364	ENSGALT00000011909	GGA-MIR-363-3P_R-1	99	-11.21	GO:0030509(BMP sig-ling pathway);GO:1903507(negative regulation of nucleic acid-templated transcription);GO:0003714(transcription corepressor activity);GO:0005634(nucleus);GO:0008285(negative regulation of cell proliferation);GO:0005737(cytoplasm);GO:0030971(receptor tyrosine ki-se binding);GO:0046332(SMAD binding);GO:0007184(SMAD protein import into nucleus);GO:0017148(negative regulation of tra…	ko03018(R- degradation)
ENSGALG00000007364	ENSGALT00000011909	GGA-MIR-92-3P_R+1	99	-13.93	GO:0030509(BMP sig-ling pathway);GO:1903507(negative regulation of nucleic acid-templated transcription);GO:0003714(transcription corepressor activity);GO:0005634(nucleus);GO:0008285(negative regulation of cell proliferation);GO:0005737(cytoplasm);GO:0030971(receptor tyrosine ki-se binding);GO:0046332(SMAD binding);GO:0007184(SMAD protein import into nucleus);GO:0017148(negative regulation of tra…	ko03018(R- degradation)
ENSGALG00000007416	ENSGALT00000011996	GGA-MIR-138-5P_R+6	82	-42.37	GO:0042105(alpha-beta T cell receptor complex);GO:0042101(T cell receptor complex);GO:0009897(exter-l side of plasma membrane);GO:0005911(cell-cell junction);GO:0005886(plasma membrane);GO:0001772(immunological sy-pse);GO:0097190(apoptotic sig-ling pathway);GO:0050870(positive regulation of T cell activation);GO:0050852(T cell receptor sig-ling pathway);GO:0050850(positive regulation of calcium-m…	NA
ENSGALG00000007416	ENSGALT00000011996	GGA-MIR-1559-3P	52	-18.53	GO:0042105(alpha-beta T cell receptor complex);GO:0042101(T cell receptor complex);GO:0009897(exter-l side of plasma membrane);GO:0005911(cell-cell junction);GO:0005886(plasma membrane);GO:0001772(immunological sy-pse);GO:0097190(apoptotic sig-ling pathway);GO:0050870(positive regulation of T cell activation);GO:0050852(T cell receptor sig-ling pathway);GO:0050850(positive regulation of calcium-m…	NA
ENSGALG00000007416	ENSGALT00000011996	GGA-MIR-15B-5P_R-1	52	-28.85	GO:0042105(alpha-beta T cell receptor complex);GO:0042101(T cell receptor complex);GO:0009897(exter-l side of plasma membrane);GO:0005911(cell-cell junction);GO:0005886(plasma membrane);GO:0001772(immunological sy-pse);GO:0097190(apoptotic sig-ling pathway);GO:0050870(positive regulation of T cell activation);GO:0050852(T cell receptor sig-ling pathway);GO:0050850(positive regulation of calcium-m…	NA
ENSGALG00000007416	ENSGALT00000011996	GGA-MIR-15C-5P_R-1	52	-26.9	GO:0042105(alpha-beta T cell receptor complex);GO:0042101(T cell receptor complex);GO:0009897(exter-l side of plasma membrane);GO:0005911(cell-cell junction);GO:0005886(plasma membrane);GO:0001772(immunological sy-pse);GO:0097190(apoptotic sig-ling pathway);GO:0050870(positive regulation of T cell activation);GO:0050852(T cell receptor sig-ling pathway);GO:0050850(positive regulation of calcium-m…	NA
ENSGALG00000007416	ENSGALT00000011996	GGA-MIR-1662	76	-13.87	GO:0042105(alpha-beta T cell receptor complex);GO:0042101(T cell receptor complex);GO:0009897(exter-l side of plasma membrane);GO:0005911(cell-cell junction);GO:0005886(plasma membrane);GO:0001772(immunological sy-pse);GO:0097190(apoptotic sig-ling pathway);GO:0050870(positive regulation of T cell activation);GO:0050852(T cell receptor sig-ling pathway);GO:0050850(positive regulation of calcium-m…	NA
ENSGALG00000007533	ENSGALT00000012184	GGA-MIR-130A-3P	68	-15.92	GO:0005634(nucleus);GO:0019538(protein metabolic process);GO:0008235(metalloexopeptidase activity);GO:0004177(aminopeptidase activity);GO:0030145(manganese ion binding);GO:0006508(proteolysis);GO:0005622(intracellular);GO:0005737(cytoplasm)	NA
ENSGALG00000007533	ENSGALT00000012184	GGA-MIR-130B-3P	73	-17.05	GO:0005634(nucleus);GO:0019538(protein metabolic process);GO:0008235(metalloexopeptidase activity);GO:0004177(aminopeptidase activity);GO:0030145(manganese ion binding);GO:0006508(proteolysis);GO:0005622(intracellular);GO:0005737(cytoplasm)	NA
ENSGALG00000007533	ENSGALT00000012184	GGA-MIR-130C-3P	68	-17.26	GO:0005634(nucleus);GO:0019538(protein metabolic process);GO:0008235(metalloexopeptidase activity);GO:0004177(aminopeptidase activity);GO:0030145(manganese ion binding);GO:0006508(proteolysis);GO:0005622(intracellular);GO:0005737(cytoplasm)	NA
ENSGALG00000007533	ENSGALT00000012184	GGA-MIR-181B-1-3P_L+1R-1	51	-13.73	GO:0005634(nucleus);GO:0019538(protein metabolic process);GO:0008235(metalloexopeptidase activity);GO:0004177(aminopeptidase activity);GO:0030145(manganese ion binding);GO:0006508(proteolysis);GO:0005622(intracellular);GO:0005737(cytoplasm)	NA
ENSGALG00000007533	ENSGALT00000012184	GGA-MIR-301A-3P_R-2	63	-13.69	GO:0005634(nucleus);GO:0019538(protein metabolic process);GO:0008235(metalloexopeptidase activity);GO:0004177(aminopeptidase activity);GO:0030145(manganese ion binding);GO:0006508(proteolysis);GO:0005622(intracellular);GO:0005737(cytoplasm)	NA
ENSGALG00000007533	ENSGALT00000012184	GGA-MIR-301B-3P_R-2	63	-14.24	GO:0005634(nucleus);GO:0019538(protein metabolic process);GO:0008235(metalloexopeptidase activity);GO:0004177(aminopeptidase activity);GO:0030145(manganese ion binding);GO:0006508(proteolysis);GO:0005622(intracellular);GO:0005737(cytoplasm)	NA
ENSGALG00000007533	ENSGALT00000012184	GGA-MIR-3532-3P	67	-22.95	GO:0005634(nucleus);GO:0019538(protein metabolic process);GO:0008235(metalloexopeptidase activity);GO:0004177(aminopeptidase activity);GO:0030145(manganese ion binding);GO:0006508(proteolysis);GO:0005622(intracellular);GO:0005737(cytoplasm)	NA
ENSGALG00000007533	ENSGALT00000012184	GGA-MIR-454-3P_R+2	64	-12.86	GO:0005634(nucleus);GO:0019538(protein metabolic process);GO:0008235(metalloexopeptidase activity);GO:0004177(aminopeptidase activity);GO:0030145(manganese ion binding);GO:0006508(proteolysis);GO:0005622(intracellular);GO:0005737(cytoplasm)	NA
ENSGALG00000007936	ENSGALT00000012893	GGA-MIR-130A-5P	55	-14.44	GO:0004618(phosphoglycerate ki-se activity);GO:0006096(glycolytic process);GO:0005623(cell);GO:0016740(transferase activity);GO:0005524(ATP binding);GO:0016310(phosphorylation);GO:0016301(ki-se activity)	ko01200(Carbon metabolism);ko01230(Biosynthesis of amino acids);ko00010(Glycolysis / Gluconeogenesis)
ENSGALG00000007936	ENSGALT00000012893	GGA-MIR-34A-3P_R-1	67	-20.92	GO:0004618(phosphoglycerate ki-se activity);GO:0006096(glycolytic process);GO:0005623(cell);GO:0016740(transferase activity);GO:0005524(ATP binding);GO:0016310(phosphorylation);GO:0016301(ki-se activity)	ko01200(Carbon metabolism);ko01230(Biosynthesis of amino acids);ko00010(Glycolysis / Gluconeogenesis)
ENSGALG00000007936	ENSGALT00000012893	GGA-MIR-6548-5P	86	-16.51	GO:0004618(phosphoglycerate ki-se activity);GO:0006096(glycolytic process);GO:0005623(cell);GO:0016740(transferase activity);GO:0005524(ATP binding);GO:0016310(phosphorylation);GO:0016301(ki-se activity)	ko01200(Carbon metabolism);ko01230(Biosynthesis of amino acids);ko00010(Glycolysis / Gluconeogenesis)
ENSGALG00000008185	ENSGALT00000013327	GGA-MIR-199-3P_L-1R+2	95	-11.8	GO:0009115(xanthine catabolic process);GO:0051537(2 iron, 2 sulfur cluster binding);GO:0016903(oxidoreductase activity, acting on the aldehyde or oxo group of donors);GO:0004854(xanthine dehydroge-se activity);GO:0050660(flavin adenine dinucleotide binding);GO:0051287(-D binding);GO:0016614(oxidoreductase activity, acting on CH-OH group of donors);GO:0009055(electron carrier activity);GO:0005829(…	ko00280(Valine,ko leucine and isoleucine degradation);ko00350(Tyrosine metabolism);ko00380(Tryptophan metabolism);ko00750(Vitamin B6 metabolism);ko00760(Nicoti-te and nicoti-mide metabolism);ko00830(Retinol metabolism);ko00982(Drug metabolism - cytochrome P450)
ENSGALG00000020876	ENSGALT00000013331	GGA-MIR-199-3P_L-1R+2	85	-11.08	GO:0009115(xanthine catabolic process);GO:0051537(2 iron, 2 sulfur cluster binding);GO:0016903(oxidoreductase activity, acting on the aldehyde or oxo group of donors);GO:0004854(xanthine dehydroge-se activity);GO:0050660(flavin adenine dinucleotide binding);GO:0051287(-D binding);GO:0016614(oxidoreductase activity, acting on CH-OH group of donors);GO:0009055(electron carrier activity);GO:0005829(…	ko00280(Valine,ko leucine and isoleucine degradation);ko00350(Tyrosine metabolism);ko00380(Tryptophan metabolism);ko00750(Vitamin B6 metabolism);ko00760(Nicoti-te and nicoti-mide metabolism);ko00830(Retinol metabolism);ko00982(Drug metabolism - cytochrome P450)
ENSGALG00000020876	ENSGALT00000013331	GGA-MIR-218-5P	93	-11.71	GO:0009115(xanthine catabolic process);GO:0051537(2 iron, 2 sulfur cluster binding);GO:0016903(oxidoreductase activity, acting on the aldehyde or oxo group of donors);GO:0004854(xanthine dehydroge-se activity);GO:0050660(flavin adenine dinucleotide binding);GO:0051287(-D binding);GO:0016614(oxidoreductase activity, acting on CH-OH group of donors);GO:0009055(electron carrier activity);GO:0005829(…	ko00280(Valine,ko leucine and isoleucine degradation);ko00350(Tyrosine metabolism);ko00380(Tryptophan metabolism);ko00750(Vitamin B6 metabolism);ko00760(Nicoti-te and nicoti-mide metabolism);ko00830(Retinol metabolism);ko00982(Drug metabolism - cytochrome P450)
ENSGALG00000008222	ENSGALT00000013382	GGA-MIR-19A-3P	97	-12.28	GO:0016328(lateral plasma membrane);GO:0016323(basolateral plasma membrane);GO:0005887(integral component of plasma membrane);GO:0005886(plasma membrane);GO:1902476(chloride transmembrane transport);GO:1902358(sulfate transmembrane transport);GO:0051453(regulation of intracellular pH);GO:0042391(regulation of membrane potential);GO:0019532(oxalate transport);GO:0015701(bicarbo-te transport);GO:00…	NA
ENSGALG00000008222	ENSGALT00000013382	GGA-MIR-19B-3P	97	-11.59	GO:0016328(lateral plasma membrane);GO:0016323(basolateral plasma membrane);GO:0005887(integral component of plasma membrane);GO:0005886(plasma membrane);GO:1902476(chloride transmembrane transport);GO:1902358(sulfate transmembrane transport);GO:0051453(regulation of intracellular pH);GO:0042391(regulation of membrane potential);GO:0019532(oxalate transport);GO:0015701(bicarbo-te transport);GO:00…	NA
ENSGALG00000008306	ENSGALT00000013522	GGA-MIR-129-1-3P	83	-12.2	GO:0070062(extracellular exosome);GO:0008233(peptidase activity);GO:0006508(proteolysis)	NA
ENSGALG00000008306	ENSGALT00000013522	GGA-MIR-130A-3P	77	-11.4	GO:0070062(extracellular exosome);GO:0008233(peptidase activity);GO:0006508(proteolysis)	NA
ENSGALG00000008306	ENSGALT00000013522	GGA-MIR-130B-3P	78	-12.29	GO:0070062(extracellular exosome);GO:0008233(peptidase activity);GO:0006508(proteolysis)	NA
ENSGALG00000008306	ENSGALT00000013522	GGA-MIR-130C-3P	77	-11.25	GO:0070062(extracellular exosome);GO:0008233(peptidase activity);GO:0006508(proteolysis)	NA
ENSGALG00000008306	ENSGALT00000013522	GGA-MIR-137-3P_L+1	83	-10.76	GO:0070062(extracellular exosome);GO:0008233(peptidase activity);GO:0006508(proteolysis)	NA
ENSGALG00000008306	ENSGALT00000013522	GGA-MIR-1662	70	-18.34	GO:0070062(extracellular exosome);GO:0008233(peptidase activity);GO:0006508(proteolysis)	NA
ENSGALG00000008306	ENSGALT00000013522	GGA-MIR-1677-3P_L+1	89	-16.7	GO:0070062(extracellular exosome);GO:0008233(peptidase activity);GO:0006508(proteolysis)	NA
ENSGALG00000008306	ENSGALT00000013522	GGA-MIR-187-3P_R+2	67	-32.73	GO:0070062(extracellular exosome);GO:0008233(peptidase activity);GO:0006508(proteolysis)	NA
ENSGALG00000008306	ENSGALT00000013522	GGA-MIR-218-5P	86	-18.88	GO:0070062(extracellular exosome);GO:0008233(peptidase activity);GO:0006508(proteolysis)	NA
ENSGALG00000008306	ENSGALT00000013522	GGA-MIR-301A-3P_R-2	73	-12.82	GO:0070062(extracellular exosome);GO:0008233(peptidase activity);GO:0006508(proteolysis)	NA
ENSGALG00000008306	ENSGALT00000013522	GGA-MIR-301B-3P_R-2	74	-13	GO:0070062(extracellular exosome);GO:0008233(peptidase activity);GO:0006508(proteolysis)	NA
ENSGALG00000008306	ENSGALT00000013522	GGA-MIR-363-3P_R-1	79	-14.64	GO:0070062(extracellular exosome);GO:0008233(peptidase activity);GO:0006508(proteolysis)	NA
ENSGALG00000008306	ENSGALT00000013522	GGA-MIR-454-3P_R+2	79	-32.83	GO:0070062(extracellular exosome);GO:0008233(peptidase activity);GO:0006508(proteolysis)	NA
ENSGALG00000008306	ENSGALT00000013522	GGA-MIR-92-3P_R+1	88	-34.35	GO:0070062(extracellular exosome);GO:0008233(peptidase activity);GO:0006508(proteolysis)	NA
ENSGALG00000008480	ENSGALT00000013818	GGA-MIR-15B-5P_R-1	92	-34.65	GO:0016020(membrane);GO:0045296(cadherin binding);GO:0016887(ATPase activity);GO:0005524(ATP binding);GO:0000166(nucleotide binding)	NA
ENSGALG00000008480	ENSGALT00000013818	GGA-MIR-15C-5P_R-1	92	-32.25	GO:0016020(membrane);GO:0045296(cadherin binding);GO:0016887(ATPase activity);GO:0005524(ATP binding);GO:0000166(nucleotide binding)	NA
ENSGALG00000008480	ENSGALT00000013818	GGA-MIR-16-5P	91	-35.46	GO:0016020(membrane);GO:0045296(cadherin binding);GO:0016887(ATPase activity);GO:0005524(ATP binding);GO:0000166(nucleotide binding)	NA
ENSGALG00000008480	ENSGALT00000013818	GGA-MIR-16C-5P	91	-33.53	GO:0016020(membrane);GO:0045296(cadherin binding);GO:0016887(ATPase activity);GO:0005524(ATP binding);GO:0000166(nucleotide binding)	NA
ENSGALG00000008480	ENSGALT00000013818	GGA-MIR-18A-5P_R+1	53	-14.76	GO:0016020(membrane);GO:0045296(cadherin binding);GO:0016887(ATPase activity);GO:0005524(ATP binding);GO:0000166(nucleotide binding)	NA
ENSGALG00000008480	ENSGALT00000013818	GGA-MIR-18B-5P_R+1	54	-14.48	GO:0016020(membrane);GO:0045296(cadherin binding);GO:0016887(ATPase activity);GO:0005524(ATP binding);GO:0000166(nucleotide binding)	NA
ENSGALG00000008682	ENSGALT00000014132	GGA-MIR-103-3P	64	-41.56	GO:0005739(mitochondrion);GO:0022857(transmembrane transporter activity);GO:0005743(mitochondrial inner membrane);GO:0006839(mitochondrial transport);GO:0016021(integral component of membrane);GO:0006810(transport);GO:0055085(transmembrane transport);GO:0016020(membrane)	NA
ENSGALG00000008682	ENSGALT00000014132	GGA-MIR-107-3P_R-1	64	-36.95	GO:0005739(mitochondrion);GO:0022857(transmembrane transporter activity);GO:0005743(mitochondrial inner membrane);GO:0006839(mitochondrial transport);GO:0016021(integral component of membrane);GO:0006810(transport);GO:0055085(transmembrane transport);GO:0016020(membrane)	NA
ENSGALG00000008682	ENSGALT00000014132	GGA-MIR-122-5P_R-1	89	-43.7	GO:0005739(mitochondrion);GO:0022857(transmembrane transporter activity);GO:0005743(mitochondrial inner membrane);GO:0006839(mitochondrial transport);GO:0016021(integral component of membrane);GO:0006810(transport);GO:0055085(transmembrane transport);GO:0016020(membrane)	NA
ENSGALG00000008682	ENSGALT00000014132	GGA-MIR-1559-3P	81	-12.52	GO:0005739(mitochondrion);GO:0022857(transmembrane transporter activity);GO:0005743(mitochondrial inner membrane);GO:0006839(mitochondrial transport);GO:0016021(integral component of membrane);GO:0006810(transport);GO:0055085(transmembrane transport);GO:0016020(membrane)	NA
ENSGALG00000008682	ENSGALT00000014132	GGA-MIR-15B-5P_R-1	86	-35.09	GO:0005739(mitochondrion);GO:0022857(transmembrane transporter activity);GO:0005743(mitochondrial inner membrane);GO:0006839(mitochondrial transport);GO:0016021(integral component of membrane);GO:0006810(transport);GO:0055085(transmembrane transport);GO:0016020(membrane)	NA
ENSGALG00000008682	ENSGALT00000014132	GGA-MIR-15C-5P_R-1	86	-34.39	GO:0005739(mitochondrion);GO:0022857(transmembrane transporter activity);GO:0005743(mitochondrial inner membrane);GO:0006839(mitochondrial transport);GO:0016021(integral component of membrane);GO:0006810(transport);GO:0055085(transmembrane transport);GO:0016020(membrane)	NA
ENSGALG00000008682	ENSGALT00000014132	GGA-MIR-16-5P	85	-34.63	GO:0005739(mitochondrion);GO:0022857(transmembrane transporter activity);GO:0005743(mitochondrial inner membrane);GO:0006839(mitochondrial transport);GO:0016021(integral component of membrane);GO:0006810(transport);GO:0055085(transmembrane transport);GO:0016020(membrane)	NA
ENSGALG00000008682	ENSGALT00000014132	GGA-MIR-1677-3P_L+1	81	-18.18	GO:0005739(mitochondrion);GO:0022857(transmembrane transporter activity);GO:0005743(mitochondrial inner membrane);GO:0006839(mitochondrial transport);GO:0016021(integral component of membrane);GO:0006810(transport);GO:0055085(transmembrane transport);GO:0016020(membrane)	NA
ENSGALG00000008682	ENSGALT00000014132	GGA-MIR-16C-5P	82	-27.22	GO:0005739(mitochondrion);GO:0022857(transmembrane transporter activity);GO:0005743(mitochondrial inner membrane);GO:0006839(mitochondrial transport);GO:0016021(integral component of membrane);GO:0006810(transport);GO:0055085(transmembrane transport);GO:0016020(membrane)	NA
ENSGALG00000008682	ENSGALT00000014132	GGA-MIR-199-5P	94	-41.08	GO:0005739(mitochondrion);GO:0022857(transmembrane transporter activity);GO:0005743(mitochondrial inner membrane);GO:0006839(mitochondrial transport);GO:0016021(integral component of membrane);GO:0006810(transport);GO:0055085(transmembrane transport);GO:0016020(membrane)	NA
ENSGALG00000008682	ENSGALT00000014132	GGA-MIR-19B-5P	69	-15.18	GO:0005739(mitochondrion);GO:0022857(transmembrane transporter activity);GO:0005743(mitochondrial inner membrane);GO:0006839(mitochondrial transport);GO:0016021(integral component of membrane);GO:0006810(transport);GO:0055085(transmembrane transport);GO:0016020(membrane)	NA
ENSGALG00000008682	ENSGALT00000014132	GGA-MIR-214_R+1	77	-36.05	GO:0005739(mitochondrion);GO:0022857(transmembrane transporter activity);GO:0005743(mitochondrial inner membrane);GO:0006839(mitochondrial transport);GO:0016021(integral component of membrane);GO:0006810(transport);GO:0055085(transmembrane transport);GO:0016020(membrane)	NA
ENSGALG00000008682	ENSGALT00000014132	GGA-MIR-460A-3P	94	-38.73	GO:0005739(mitochondrion);GO:0022857(transmembrane transporter activity);GO:0005743(mitochondrial inner membrane);GO:0006839(mitochondrial transport);GO:0016021(integral component of membrane);GO:0006810(transport);GO:0055085(transmembrane transport);GO:0016020(membrane)	NA
ENSGALG00000008682	ENSGALT00000014132	GGA-MIR-460A-5P	62	-10.83	GO:0005739(mitochondrion);GO:0022857(transmembrane transporter activity);GO:0005743(mitochondrial inner membrane);GO:0006839(mitochondrial transport);GO:0016021(integral component of membrane);GO:0006810(transport);GO:0055085(transmembrane transport);GO:0016020(membrane)	NA
ENSGALG00000009036	ENSGALT00000014708	GGA-MIR-1552-3P_R+1	56	-44.8	GO:0004553(hydrolase activity, hydrolyzing O-glycosyl compounds);GO:0005975(carbohydrate metabolic process);GO:0016798(hydrolase activity, acting on glycosyl bonds);GO:0030246(carbohydrate binding);GO:0016787(hydrolase activity);GO:0008152(metabolic process);GO:0003824(catalytic activity)	ko00052(Galactose metabolism);ko00500(Starch and sucrose metabolism)
ENSGALG00000009036	ENSGALT00000014708	GGA-MIR-16-5P	50	-16.88	GO:0004553(hydrolase activity, hydrolyzing O-glycosyl compounds);GO:0005975(carbohydrate metabolic process);GO:0016798(hydrolase activity, acting on glycosyl bonds);GO:0030246(carbohydrate binding);GO:0016787(hydrolase activity);GO:0008152(metabolic process);GO:0003824(catalytic activity)	ko00052(Galactose metabolism);ko00500(Starch and sucrose metabolism)
ENSGALG00000009036	ENSGALT00000014708	GGA-MIR-204	85	-11.48	GO:0004553(hydrolase activity, hydrolyzing O-glycosyl compounds);GO:0005975(carbohydrate metabolic process);GO:0016798(hydrolase activity, acting on glycosyl bonds);GO:0030246(carbohydrate binding);GO:0016787(hydrolase activity);GO:0008152(metabolic process);GO:0003824(catalytic activity)	ko00052(Galactose metabolism);ko00500(Starch and sucrose metabolism)
ENSGALG00000009036	ENSGALT00000014708	GGA-MIR-214_R+1	63	-17.45	GO:0004553(hydrolase activity, hydrolyzing O-glycosyl compounds);GO:0005975(carbohydrate metabolic process);GO:0016798(hydrolase activity, acting on glycosyl bonds);GO:0030246(carbohydrate binding);GO:0016787(hydrolase activity);GO:0008152(metabolic process);GO:0003824(catalytic activity)	ko00052(Galactose metabolism);ko00500(Starch and sucrose metabolism)
ENSGALG00000009036	ENSGALT00000014708	GGA-MIR-3525	86	-14.13	GO:0004553(hydrolase activity, hydrolyzing O-glycosyl compounds);GO:0005975(carbohydrate metabolic process);GO:0016798(hydrolase activity, acting on glycosyl bonds);GO:0030246(carbohydrate binding);GO:0016787(hydrolase activity);GO:0008152(metabolic process);GO:0003824(catalytic activity)	ko00052(Galactose metabolism);ko00500(Starch and sucrose metabolism)
ENSGALG00000009036	ENSGALT00000014708	GGA-MIR-9-4-3P_L-1	89	-37.2	GO:0004553(hydrolase activity, hydrolyzing O-glycosyl compounds);GO:0005975(carbohydrate metabolic process);GO:0016798(hydrolase activity, acting on glycosyl bonds);GO:0030246(carbohydrate binding);GO:0016787(hydrolase activity);GO:0008152(metabolic process);GO:0003824(catalytic activity)	ko00052(Galactose metabolism);ko00500(Starch and sucrose metabolism)
ENSGALG00000009185	ENSGALT00000014960	GGA-MIR-106-3P_R+1	97	-16.02	GO:0007166(cell surface receptor sig-ling pathway);GO:0005887(integral component of plasma membrane);GO:0007601(visual perception);GO:0016021(integral component of membrane);GO:0016020(membrane)	NA
ENSGALG00000009185	ENSGALT00000014960	GGA-MIR-199-3P_L-1R+2	60	-21.1	GO:0007166(cell surface receptor sig-ling pathway);GO:0005887(integral component of plasma membrane);GO:0007601(visual perception);GO:0016021(integral component of membrane);GO:0016020(membrane)	NA
ENSGALG00000009229	ENSGALT00000015018	GGA-MIR-122-5P_R-1	83	-20.31	GO:0070062(extracellular exosome);GO:0005925(focal adhesion);GO:0005773(vacuole);GO:0005774(vacuolar membrane);GO:0005765(lysosomal membrane);GO:0030177(positive regulation of Wnt sig-ling pathway);GO:0031625(ubiquitin protein ligase binding);GO:0015991(ATP hydrolysis coupled proton transport);GO:0033179(proton-transporting V-type ATPase, V0 domain);GO:0033177(proton-transporting two-sector ATPas…	ko00190(Oxidative phosphorylation);ko04145(Phagosome);ko04142(Lysosome)
ENSGALG00000009229	ENSGALT00000015018	GGA-MIR-1559-3P	63	-28.68	GO:0070062(extracellular exosome);GO:0005925(focal adhesion);GO:0005773(vacuole);GO:0005774(vacuolar membrane);GO:0005765(lysosomal membrane);GO:0030177(positive regulation of Wnt sig-ling pathway);GO:0031625(ubiquitin protein ligase binding);GO:0015991(ATP hydrolysis coupled proton transport);GO:0033179(proton-transporting V-type ATPase, V0 domain);GO:0033177(proton-transporting two-sector ATPas…	ko00190(Oxidative phosphorylation);ko04145(Phagosome);ko04142(Lysosome)
ENSGALG00000009229	ENSGALT00000015018	GGA-MIR-199-5P	68	-21.71	GO:0070062(extracellular exosome);GO:0005925(focal adhesion);GO:0005773(vacuole);GO:0005774(vacuolar membrane);GO:0005765(lysosomal membrane);GO:0030177(positive regulation of Wnt sig-ling pathway);GO:0031625(ubiquitin protein ligase binding);GO:0015991(ATP hydrolysis coupled proton transport);GO:0033179(proton-transporting V-type ATPase, V0 domain);GO:0033177(proton-transporting two-sector ATPas…	ko00190(Oxidative phosphorylation);ko04145(Phagosome);ko04142(Lysosome)
ENSGALG00000009433	ENSGALT00000015358	GGA-MIR-106-5P_R+1	87	-14.16	GO:0030018(Z disc);GO:0005886(plasma membrane);GO:0005829(cytosol);GO:0005737(cytoplasm);GO:0005634(nucleus);GO:0097201(negative regulation of transcription from R- polymerase II promoter in response to stress);GO:0097192(extrinsic apoptotic sig-ling pathway in absence of ligand);GO:0071260(cellular response to mechanical stimulus);GO:0050821(protein stabilization);GO:0046827(positive regulation …	NA
ENSGALG00000009433	ENSGALT00000015358	GGA-MIR-1559-3P	87	-12.32	GO:0030018(Z disc);GO:0005886(plasma membrane);GO:0005829(cytosol);GO:0005737(cytoplasm);GO:0005634(nucleus);GO:0097201(negative regulation of transcription from R- polymerase II promoter in response to stress);GO:0097192(extrinsic apoptotic sig-ling pathway in absence of ligand);GO:0071260(cellular response to mechanical stimulus);GO:0050821(protein stabilization);GO:0046827(positive regulation …	NA
ENSGALG00000009433	ENSGALT00000015358	GGA-MIR-1677-5P	99	-18.78	GO:0030018(Z disc);GO:0005886(plasma membrane);GO:0005829(cytosol);GO:0005737(cytoplasm);GO:0005634(nucleus);GO:0097201(negative regulation of transcription from R- polymerase II promoter in response to stress);GO:0097192(extrinsic apoptotic sig-ling pathway in absence of ligand);GO:0071260(cellular response to mechanical stimulus);GO:0050821(protein stabilization);GO:0046827(positive regulation …	NA
ENSGALG00000009433	ENSGALT00000015358	GGA-MIR-17-5P_R-1	87	-13.92	GO:0030018(Z disc);GO:0005886(plasma membrane);GO:0005829(cytosol);GO:0005737(cytoplasm);GO:0005634(nucleus);GO:0097201(negative regulation of transcription from R- polymerase II promoter in response to stress);GO:0097192(extrinsic apoptotic sig-ling pathway in absence of ligand);GO:0071260(cellular response to mechanical stimulus);GO:0050821(protein stabilization);GO:0046827(positive regulation …	NA
ENSGALG00000009433	ENSGALT00000015358	GGA-MIR-20A-5P	87	-16.54	GO:0030018(Z disc);GO:0005886(plasma membrane);GO:0005829(cytosol);GO:0005737(cytoplasm);GO:0005634(nucleus);GO:0097201(negative regulation of transcription from R- polymerase II promoter in response to stress);GO:0097192(extrinsic apoptotic sig-ling pathway in absence of ligand);GO:0071260(cellular response to mechanical stimulus);GO:0050821(protein stabilization);GO:0046827(positive regulation …	NA
ENSGALG00000009433	ENSGALT00000015358	GGA-MIR-20B-5P	87	-16.41	GO:0030018(Z disc);GO:0005886(plasma membrane);GO:0005829(cytosol);GO:0005737(cytoplasm);GO:0005634(nucleus);GO:0097201(negative regulation of transcription from R- polymerase II promoter in response to stress);GO:0097192(extrinsic apoptotic sig-ling pathway in absence of ligand);GO:0071260(cellular response to mechanical stimulus);GO:0050821(protein stabilization);GO:0046827(positive regulation …	NA
ENSGALG00000009448	ENSGALT00000015379	GGA-MIR-1329-5P	77	-14.09	GO:0005737(cytoplasm);GO:0005634(nucleus);GO:0048671(negative regulation of collateral sprouting);GO:0043403(skeletal muscle tissue regeneration);GO:0042692(muscle cell differentiation);GO:0030517(negative regulation of axon extension);GO:0014706(striated muscle tissue development)	NA
ENSGALG00000009453	ENSGALT00000015385	GGA-MIR-106-5P_R+1	81	-14.11	GO:0030151(molybdenum ion binding);GO:0030170(pyridoxal phosphate binding);GO:0003824(catalytic activity);GO:0016021(integral component of membrane);GO:0016020(membrane)	NA
ENSGALG00000009453	ENSGALT00000015385	GGA-MIR-12266-3P_R-1	61	-13.56	GO:0030151(molybdenum ion binding);GO:0030170(pyridoxal phosphate binding);GO:0003824(catalytic activity);GO:0016021(integral component of membrane);GO:0016020(membrane)	NA
ENSGALG00000009453	ENSGALT00000015385	GGA-MIR-129-5P	89	-15.46	GO:0030151(molybdenum ion binding);GO:0030170(pyridoxal phosphate binding);GO:0003824(catalytic activity);GO:0016021(integral component of membrane);GO:0016020(membrane)	NA
ENSGALG00000009453	ENSGALT00000015385	GGA-MIR-135A-5P	54	-31.27	GO:0030151(molybdenum ion binding);GO:0030170(pyridoxal phosphate binding);GO:0003824(catalytic activity);GO:0016021(integral component of membrane);GO:0016020(membrane)	NA
ENSGALG00000009453	ENSGALT00000015385	GGA-MIR-143-5P_R+1	97	-14.53	GO:0030151(molybdenum ion binding);GO:0030170(pyridoxal phosphate binding);GO:0003824(catalytic activity);GO:0016021(integral component of membrane);GO:0016020(membrane)	NA
ENSGALG00000009453	ENSGALT00000015385	GGA-MIR-1451-3P_R-1	51	-16.01	GO:0030151(molybdenum ion binding);GO:0030170(pyridoxal phosphate binding);GO:0003824(catalytic activity);GO:0016021(integral component of membrane);GO:0016020(membrane)	NA
ENSGALG00000009453	ENSGALT00000015385	GGA-MIR-1559-3P	50	-35.63	GO:0030151(molybdenum ion binding);GO:0030170(pyridoxal phosphate binding);GO:0003824(catalytic activity);GO:0016021(integral component of membrane);GO:0016020(membrane)	NA
ENSGALG00000009453	ENSGALT00000015385	GGA-MIR-15B-3P_L+1	50	-23.55	GO:0030151(molybdenum ion binding);GO:0030170(pyridoxal phosphate binding);GO:0003824(catalytic activity);GO:0016021(integral component of membrane);GO:0016020(membrane)	NA
ENSGALG00000009453	ENSGALT00000015385	GGA-MIR-1662	92	-17.01	GO:0030151(molybdenum ion binding);GO:0030170(pyridoxal phosphate binding);GO:0003824(catalytic activity);GO:0016021(integral component of membrane);GO:0016020(membrane)	NA
ENSGALG00000009453	ENSGALT00000015385	GGA-MIR-17-5P_R-1	81	-13.87	GO:0030151(molybdenum ion binding);GO:0030170(pyridoxal phosphate binding);GO:0003824(catalytic activity);GO:0016021(integral component of membrane);GO:0016020(membrane)	NA
ENSGALG00000009453	ENSGALT00000015385	GGA-MIR-181B-1-3P_L+1R-1	58	-10.24	GO:0030151(molybdenum ion binding);GO:0030170(pyridoxal phosphate binding);GO:0003824(catalytic activity);GO:0016021(integral component of membrane);GO:0016020(membrane)	NA
ENSGALG00000009453	ENSGALT00000015385	GGA-MIR-199-3P_L-1R+2	62	-12.01	GO:0030151(molybdenum ion binding);GO:0030170(pyridoxal phosphate binding);GO:0003824(catalytic activity);GO:0016021(integral component of membrane);GO:0016020(membrane)	NA
ENSGALG00000009453	ENSGALT00000015385	GGA-MIR-19B-5P	70	-33.84	GO:0030151(molybdenum ion binding);GO:0030170(pyridoxal phosphate binding);GO:0003824(catalytic activity);GO:0016021(integral component of membrane);GO:0016020(membrane)	NA
ENSGALG00000009453	ENSGALT00000015385	GGA-MIR-20A-5P	81	-14.71	GO:0030151(molybdenum ion binding);GO:0030170(pyridoxal phosphate binding);GO:0003824(catalytic activity);GO:0016021(integral component of membrane);GO:0016020(membrane)	NA
ENSGALG00000009453	ENSGALT00000015385	GGA-MIR-20B-5P	81	-14.41	GO:0030151(molybdenum ion binding);GO:0030170(pyridoxal phosphate binding);GO:0003824(catalytic activity);GO:0016021(integral component of membrane);GO:0016020(membrane)	NA
ENSGALG00000009453	ENSGALT00000015385	GGA-MIR-460A-5P	74	-35.29	GO:0030151(molybdenum ion binding);GO:0030170(pyridoxal phosphate binding);GO:0003824(catalytic activity);GO:0016021(integral component of membrane);GO:0016020(membrane)	NA
ENSGALG00000009453	ENSGALT00000015385	GGA-MIR-6548-5P	53	-27.55	GO:0030151(molybdenum ion binding);GO:0030170(pyridoxal phosphate binding);GO:0003824(catalytic activity);GO:0016021(integral component of membrane);GO:0016020(membrane)	NA
ENSGALG00000009800	ENSGALT00000015941	GGA-MIR-1559-3P	99	-18.14	GO:0005730(nucleolus);GO:0070828(heterochromatin organization);GO:0051570(regulation of histone H3-K9 methylation);GO:0018027(peptidyl-lysine dimethylation);GO:0018022(peptidyl-lysine methylation);GO:0018026(peptidyl-lysine monomethylation);GO:0006974(cellular response to D- damage stimulus);GO:0018024(histone-lysine N-methyltransferase activity);GO:0016279(protein-lysine N-methyltransferase acti…	ko00310(Lysine degradation);ko04068(FoxO sig-ling pathway)
ENSGALG00000009800	ENSGALT00000015941	GGA-MIR-181B-1-3P_L+1R-1	93	-10.58	GO:0005730(nucleolus);GO:0070828(heterochromatin organization);GO:0051570(regulation of histone H3-K9 methylation);GO:0018027(peptidyl-lysine dimethylation);GO:0018022(peptidyl-lysine methylation);GO:0018026(peptidyl-lysine monomethylation);GO:0006974(cellular response to D- damage stimulus);GO:0018024(histone-lysine N-methyltransferase activity);GO:0016279(protein-lysine N-methyltransferase acti…	ko00310(Lysine degradation);ko04068(FoxO sig-ling pathway)
ENSGALG00000009800	ENSGALT00000015941	GGA-MIR-181B-5P_R+2	88	-13.74	GO:0005730(nucleolus);GO:0070828(heterochromatin organization);GO:0051570(regulation of histone H3-K9 methylation);GO:0018027(peptidyl-lysine dimethylation);GO:0018022(peptidyl-lysine methylation);GO:0018026(peptidyl-lysine monomethylation);GO:0006974(cellular response to D- damage stimulus);GO:0018024(histone-lysine N-methyltransferase activity);GO:0016279(protein-lysine N-methyltransferase acti…	ko00310(Lysine degradation);ko04068(FoxO sig-ling pathway)
ENSGALG00000009800	ENSGALT00000015941	GGA-MIR-196-5P_R+1	57	-14.25	GO:0005730(nucleolus);GO:0070828(heterochromatin organization);GO:0051570(regulation of histone H3-K9 methylation);GO:0018027(peptidyl-lysine dimethylation);GO:0018022(peptidyl-lysine methylation);GO:0018026(peptidyl-lysine monomethylation);GO:0006974(cellular response to D- damage stimulus);GO:0018024(histone-lysine N-methyltransferase activity);GO:0016279(protein-lysine N-methyltransferase acti…	ko00310(Lysine degradation);ko04068(FoxO sig-ling pathway)
ENSGALG00000009800	ENSGALT00000015941	GGA-MIR-19A-3P	59	-24.11	GO:0005730(nucleolus);GO:0070828(heterochromatin organization);GO:0051570(regulation of histone H3-K9 methylation);GO:0018027(peptidyl-lysine dimethylation);GO:0018022(peptidyl-lysine methylation);GO:0018026(peptidyl-lysine monomethylation);GO:0006974(cellular response to D- damage stimulus);GO:0018024(histone-lysine N-methyltransferase activity);GO:0016279(protein-lysine N-methyltransferase acti…	ko00310(Lysine degradation);ko04068(FoxO sig-ling pathway)
ENSGALG00000009800	ENSGALT00000015941	GGA-MIR-19B-3P	59	-23.58	GO:0005730(nucleolus);GO:0070828(heterochromatin organization);GO:0051570(regulation of histone H3-K9 methylation);GO:0018027(peptidyl-lysine dimethylation);GO:0018022(peptidyl-lysine methylation);GO:0018026(peptidyl-lysine monomethylation);GO:0006974(cellular response to D- damage stimulus);GO:0018024(histone-lysine N-methyltransferase activity);GO:0016279(protein-lysine N-methyltransferase acti…	ko00310(Lysine degradation);ko04068(FoxO sig-ling pathway)
ENSGALG00000009800	ENSGALT00000015941	GGA-MIR-455-5P	50	-15.19	GO:0005730(nucleolus);GO:0070828(heterochromatin organization);GO:0051570(regulation of histone H3-K9 methylation);GO:0018027(peptidyl-lysine dimethylation);GO:0018022(peptidyl-lysine methylation);GO:0018026(peptidyl-lysine monomethylation);GO:0006974(cellular response to D- damage stimulus);GO:0018024(histone-lysine N-methyltransferase activity);GO:0016279(protein-lysine N-methyltransferase acti…	ko00310(Lysine degradation);ko04068(FoxO sig-ling pathway)
ENSGALG00000010014	ENSGALT00000016264	GGA-MIR-130A-3P	50	-32.64	GO:0005730(nucleolus);GO:0005634(nucleus);GO:0097110(scaffold protein binding);GO:0030165(PDZ domain binding);GO:0005737(cytoplasm)	NA
ENSGALG00000010014	ENSGALT00000016264	GGA-MIR-130B-3P	56	-35.62	GO:0005730(nucleolus);GO:0005634(nucleus);GO:0097110(scaffold protein binding);GO:0030165(PDZ domain binding);GO:0005737(cytoplasm)	NA
ENSGALG00000010014	ENSGALT00000016264	GGA-MIR-130C-3P	50	-31.99	GO:0005730(nucleolus);GO:0005634(nucleus);GO:0097110(scaffold protein binding);GO:0030165(PDZ domain binding);GO:0005737(cytoplasm)	NA
ENSGALG00000010014	ENSGALT00000016264	GGA-MIR-1329-5P	61	-12.09	GO:0005730(nucleolus);GO:0005634(nucleus);GO:0097110(scaffold protein binding);GO:0030165(PDZ domain binding);GO:0005737(cytoplasm)	NA
ENSGALG00000010014	ENSGALT00000016264	GGA-MIR-15B-5P_R-1	70	-18.7	GO:0005730(nucleolus);GO:0005634(nucleus);GO:0097110(scaffold protein binding);GO:0030165(PDZ domain binding);GO:0005737(cytoplasm)	NA
ENSGALG00000010014	ENSGALT00000016264	GGA-MIR-15C-5P_R-1	70	-17.82	GO:0005730(nucleolus);GO:0005634(nucleus);GO:0097110(scaffold protein binding);GO:0030165(PDZ domain binding);GO:0005737(cytoplasm)	NA
ENSGALG00000010014	ENSGALT00000016264	GGA-MIR-16-5P	75	-16.64	GO:0005730(nucleolus);GO:0005634(nucleus);GO:0097110(scaffold protein binding);GO:0030165(PDZ domain binding);GO:0005737(cytoplasm)	NA
ENSGALG00000010014	ENSGALT00000016264	GGA-MIR-16C-5P	75	-17.58	GO:0005730(nucleolus);GO:0005634(nucleus);GO:0097110(scaffold protein binding);GO:0030165(PDZ domain binding);GO:0005737(cytoplasm)	NA
ENSGALG00000010014	ENSGALT00000016264	GGA-MIR-199-3P_L-1R+2	82	-38.29	GO:0005730(nucleolus);GO:0005634(nucleus);GO:0097110(scaffold protein binding);GO:0030165(PDZ domain binding);GO:0005737(cytoplasm)	NA
ENSGALG00000010014	ENSGALT00000016264	GGA-MIR-214_R+1	74	-15.14	GO:0005730(nucleolus);GO:0005634(nucleus);GO:0097110(scaffold protein binding);GO:0030165(PDZ domain binding);GO:0005737(cytoplasm)	NA
ENSGALG00000010014	ENSGALT00000016264	GGA-MIR-301A-3P_R-2	50	-18.99	GO:0005730(nucleolus);GO:0005634(nucleus);GO:0097110(scaffold protein binding);GO:0030165(PDZ domain binding);GO:0005737(cytoplasm)	NA
ENSGALG00000010014	ENSGALT00000016264	GGA-MIR-301B-3P_R-2	50	-20.82	GO:0005730(nucleolus);GO:0005634(nucleus);GO:0097110(scaffold protein binding);GO:0030165(PDZ domain binding);GO:0005737(cytoplasm)	NA
ENSGALG00000010014	ENSGALT00000016264	GGA-MIR-383-5P	55	-35.02	GO:0005730(nucleolus);GO:0005634(nucleus);GO:0097110(scaffold protein binding);GO:0030165(PDZ domain binding);GO:0005737(cytoplasm)	NA
ENSGALG00000010014	ENSGALT00000016264	GGA-MIR-460A-5P	52	-29.27	GO:0005730(nucleolus);GO:0005634(nucleus);GO:0097110(scaffold protein binding);GO:0030165(PDZ domain binding);GO:0005737(cytoplasm)	NA
ENSGALG00000010014	ENSGALT00000016264	GGA-MIR-6548-5P	73	-28.82	GO:0005730(nucleolus);GO:0005634(nucleus);GO:0097110(scaffold protein binding);GO:0030165(PDZ domain binding);GO:0005737(cytoplasm)	NA
ENSGALG00000010624	ENSGALT00000017288	GGA-MIR-12266-5P	99	-23.68	GO:0032886(regulation of microtubule-based process);GO:0005829(cytosol);GO:0005634(nucleus);GO:0005737(cytoplasm)	NA
ENSGALG00000010624	ENSGALT00000017288	GGA-MIR-129-1-3P	99	-11.12	GO:0032886(regulation of microtubule-based process);GO:0005829(cytosol);GO:0005634(nucleus);GO:0005737(cytoplasm)	NA
ENSGALG00000010624	ENSGALT00000017288	GGA-MIR-130A-3P	75	-12.36	GO:0032886(regulation of microtubule-based process);GO:0005829(cytosol);GO:0005634(nucleus);GO:0005737(cytoplasm)	NA
ENSGALG00000010624	ENSGALT00000017288	GGA-MIR-130B-3P	75	-11.82	GO:0032886(regulation of microtubule-based process);GO:0005829(cytosol);GO:0005634(nucleus);GO:0005737(cytoplasm)	NA
ENSGALG00000010624	ENSGALT00000017288	GGA-MIR-130C-3P	75	-12.57	GO:0032886(regulation of microtubule-based process);GO:0005829(cytosol);GO:0005634(nucleus);GO:0005737(cytoplasm)	NA
ENSGALG00000010624	ENSGALT00000017288	GGA-MIR-19A-3P	68	-13.49	GO:0032886(regulation of microtubule-based process);GO:0005829(cytosol);GO:0005634(nucleus);GO:0005737(cytoplasm)	NA
ENSGALG00000010624	ENSGALT00000017288	GGA-MIR-19B-3P	64	-12.5	GO:0032886(regulation of microtubule-based process);GO:0005829(cytosol);GO:0005634(nucleus);GO:0005737(cytoplasm)	NA
ENSGALG00000010624	ENSGALT00000017288	GGA-MIR-454-3P_R+2	75	-13.31	GO:0032886(regulation of microtubule-based process);GO:0005829(cytosol);GO:0005634(nucleus);GO:0005737(cytoplasm)	NA
ENSGALG00000010624	ENSGALT00000017288	GGA-MIR-456-3P_1SS22AT	90	-14.17	GO:0032886(regulation of microtubule-based process);GO:0005829(cytosol);GO:0005634(nucleus);GO:0005737(cytoplasm)	NA
ENSGALG00000010259	ENSGALT00000017322	GGA-MIR-130B-5P	95	-29.01	GO:0005604(basement membrane);GO:0004867(serine-type endopeptidase inhibitor activity);GO:0010951(negative regulation of endopeptidase activity);GO:0031012(extracellular matrix)	NA
ENSGALG00000010259	ENSGALT00000017322	GGA-MIR-1329-5P	93	-15.92	GO:0005604(basement membrane);GO:0004867(serine-type endopeptidase inhibitor activity);GO:0010951(negative regulation of endopeptidase activity);GO:0031012(extracellular matrix)	NA
ENSGALG00000010259	ENSGALT00000017322	GGA-MIR-138-5P_R+6	99	-23.28	GO:0005604(basement membrane);GO:0004867(serine-type endopeptidase inhibitor activity);GO:0010951(negative regulation of endopeptidase activity);GO:0031012(extracellular matrix)	NA
ENSGALG00000010259	ENSGALT00000017322	GGA-MIR-19B-5P	70	-11.24	GO:0005604(basement membrane);GO:0004867(serine-type endopeptidase inhibitor activity);GO:0010951(negative regulation of endopeptidase activity);GO:0031012(extracellular matrix)	NA
ENSGALG00000010259	ENSGALT00000017322	GGA-MIR-206	56	-34.92	GO:0005604(basement membrane);GO:0004867(serine-type endopeptidase inhibitor activity);GO:0010951(negative regulation of endopeptidase activity);GO:0031012(extracellular matrix)	NA
ENSGALG00000010259	ENSGALT00000017322	GGA-MIR-3525	76	-42.4	GO:0005604(basement membrane);GO:0004867(serine-type endopeptidase inhibitor activity);GO:0010951(negative regulation of endopeptidase activity);GO:0031012(extracellular matrix)	NA
ENSGALG00000010259	ENSGALT00000017322	GGA-MIR-363-5P	68	-28	GO:0005604(basement membrane);GO:0004867(serine-type endopeptidase inhibitor activity);GO:0010951(negative regulation of endopeptidase activity);GO:0031012(extracellular matrix)	NA
ENSGALG00000010746	ENSGALT00000017484	GGA-MIR-106-5P_R+1	66	-15.35	GO:0006508(proteolysis);GO:0016021(integral component of membrane);GO:0016020(membrane);GO:0004175(endopeptidase activity);GO:0010508(positive regulation of autophagy);GO:0010955(negative regulation of protein processing);GO:0090285(negative regulation of protein glycosylation in Golgi);GO:0000137(Golgi cis cister-);GO:0000138(Golgi trans cister-);GO:0005764(lysosome);GO:0005770(late endosome);GO…	NA
ENSGALG00000010746	ENSGALT00000017484	GGA-MIR-130A-3P	83	-29.68	GO:0006508(proteolysis);GO:0016021(integral component of membrane);GO:0016020(membrane);GO:0004175(endopeptidase activity);GO:0010508(positive regulation of autophagy);GO:0010955(negative regulation of protein processing);GO:0090285(negative regulation of protein glycosylation in Golgi);GO:0000137(Golgi cis cister-);GO:0000138(Golgi trans cister-);GO:0005764(lysosome);GO:0005770(late endosome);GO…	NA
ENSGALG00000010746	ENSGALT00000017484	GGA-MIR-130B-3P	77	-25.25	GO:0006508(proteolysis);GO:0016021(integral component of membrane);GO:0016020(membrane);GO:0004175(endopeptidase activity);GO:0010508(positive regulation of autophagy);GO:0010955(negative regulation of protein processing);GO:0090285(negative regulation of protein glycosylation in Golgi);GO:0000137(Golgi cis cister-);GO:0000138(Golgi trans cister-);GO:0005764(lysosome);GO:0005770(late endosome);GO…	NA
ENSGALG00000010746	ENSGALT00000017484	GGA-MIR-130C-3P	83	-28.02	GO:0006508(proteolysis);GO:0016021(integral component of membrane);GO:0016020(membrane);GO:0004175(endopeptidase activity);GO:0010508(positive regulation of autophagy);GO:0010955(negative regulation of protein processing);GO:0090285(negative regulation of protein glycosylation in Golgi);GO:0000137(Golgi cis cister-);GO:0000138(Golgi trans cister-);GO:0005764(lysosome);GO:0005770(late endosome);GO…	NA
ENSGALG00000010746	ENSGALT00000017484	GGA-MIR-1662	71	-10.07	GO:0006508(proteolysis);GO:0016021(integral component of membrane);GO:0016020(membrane);GO:0004175(endopeptidase activity);GO:0010508(positive regulation of autophagy);GO:0010955(negative regulation of protein processing);GO:0090285(negative regulation of protein glycosylation in Golgi);GO:0000137(Golgi cis cister-);GO:0000138(Golgi trans cister-);GO:0005764(lysosome);GO:0005770(late endosome);GO…	NA
ENSGALG00000010746	ENSGALT00000017484	GGA-MIR-17-5P_R-1	66	-14.97	GO:0006508(proteolysis);GO:0016021(integral component of membrane);GO:0016020(membrane);GO:0004175(endopeptidase activity);GO:0010508(positive regulation of autophagy);GO:0010955(negative regulation of protein processing);GO:0090285(negative regulation of protein glycosylation in Golgi);GO:0000137(Golgi cis cister-);GO:0000138(Golgi trans cister-);GO:0005764(lysosome);GO:0005770(late endosome);GO…	NA
ENSGALG00000010746	ENSGALT00000017484	GGA-MIR-20A-5P	62	-13.1	GO:0006508(proteolysis);GO:0016021(integral component of membrane);GO:0016020(membrane);GO:0004175(endopeptidase activity);GO:0010508(positive regulation of autophagy);GO:0010955(negative regulation of protein processing);GO:0090285(negative regulation of protein glycosylation in Golgi);GO:0000137(Golgi cis cister-);GO:0000138(Golgi trans cister-);GO:0005764(lysosome);GO:0005770(late endosome);GO…	NA
ENSGALG00000010746	ENSGALT00000017484	GGA-MIR-20B-5P	62	-15.13	GO:0006508(proteolysis);GO:0016021(integral component of membrane);GO:0016020(membrane);GO:0004175(endopeptidase activity);GO:0010508(positive regulation of autophagy);GO:0010955(negative regulation of protein processing);GO:0090285(negative regulation of protein glycosylation in Golgi);GO:0000137(Golgi cis cister-);GO:0000138(Golgi trans cister-);GO:0005764(lysosome);GO:0005770(late endosome);GO…	NA
ENSGALG00000010746	ENSGALT00000017484	GGA-MIR-301A-3P_R-2	53	-12.3	GO:0006508(proteolysis);GO:0016021(integral component of membrane);GO:0016020(membrane);GO:0004175(endopeptidase activity);GO:0010508(positive regulation of autophagy);GO:0010955(negative regulation of protein processing);GO:0090285(negative regulation of protein glycosylation in Golgi);GO:0000137(Golgi cis cister-);GO:0000138(Golgi trans cister-);GO:0005764(lysosome);GO:0005770(late endosome);GO…	NA
ENSGALG00000010746	ENSGALT00000017484	GGA-MIR-301B-3P_R-2	53	-13.01	GO:0006508(proteolysis);GO:0016021(integral component of membrane);GO:0016020(membrane);GO:0004175(endopeptidase activity);GO:0010508(positive regulation of autophagy);GO:0010955(negative regulation of protein processing);GO:0090285(negative regulation of protein glycosylation in Golgi);GO:0000137(Golgi cis cister-);GO:0000138(Golgi trans cister-);GO:0005764(lysosome);GO:0005770(late endosome);GO…	NA
ENSGALG00000010746	ENSGALT00000017484	GGA-MIR-33-3P_L+1R+1	83	-15.53	GO:0006508(proteolysis);GO:0016021(integral component of membrane);GO:0016020(membrane);GO:0004175(endopeptidase activity);GO:0010508(positive regulation of autophagy);GO:0010955(negative regulation of protein processing);GO:0090285(negative regulation of protein glycosylation in Golgi);GO:0000137(Golgi cis cister-);GO:0000138(Golgi trans cister-);GO:0005764(lysosome);GO:0005770(late endosome);GO…	NA
ENSGALG00000010746	ENSGALT00000017484	GGA-MIR-454-3P_R+2	54	-19.6	GO:0006508(proteolysis);GO:0016021(integral component of membrane);GO:0016020(membrane);GO:0004175(endopeptidase activity);GO:0010508(positive regulation of autophagy);GO:0010955(negative regulation of protein processing);GO:0090285(negative regulation of protein glycosylation in Golgi);GO:0000137(Golgi cis cister-);GO:0000138(Golgi trans cister-);GO:0005764(lysosome);GO:0005770(late endosome);GO…	NA
ENSGALG00000010746	ENSGALT00000017484	GGA-MIR-6548-5P	97	-14.08	GO:0006508(proteolysis);GO:0016021(integral component of membrane);GO:0016020(membrane);GO:0004175(endopeptidase activity);GO:0010508(positive regulation of autophagy);GO:0010955(negative regulation of protein processing);GO:0090285(negative regulation of protein glycosylation in Golgi);GO:0000137(Golgi cis cister-);GO:0000138(Golgi trans cister-);GO:0005764(lysosome);GO:0005770(late endosome);GO…	NA
ENSGALG00000011016	ENSGALT00000017947	GGA-MIR-106-5P_R+1	83	-30.99	GO:0006006(glucose metabolic process);GO:0019388(galactose catabolic process);GO:0005978(glycogen biosynthetic process);GO:0004614(phosphoglucomutase activity);GO:0071704(organic substance metabolic process);GO:0016868(intramolecular transferase activity, phosphotransferases);GO:0000287(magnesium ion binding);GO:0005829(cytosol);GO:0005975(carbohydrate metabolic process);GO:0046872(metal ion bind…	ko00010(Glycolysis / Gluconeogenesis);ko00030(Pentose phosphate pathway);ko00052(Galactose metabolism);ko00500(Starch and sucrose metabolism);ko00520(Amino sugar and nucleotide sugar metabolism);ko00230(Purine metabolism)
ENSGALG00000011016	ENSGALT00000017947	GGA-MIR-15B-5P_R-1	73	-18.25	GO:0006006(glucose metabolic process);GO:0019388(galactose catabolic process);GO:0005978(glycogen biosynthetic process);GO:0004614(phosphoglucomutase activity);GO:0071704(organic substance metabolic process);GO:0016868(intramolecular transferase activity, phosphotransferases);GO:0000287(magnesium ion binding);GO:0005829(cytosol);GO:0005975(carbohydrate metabolic process);GO:0046872(metal ion bind…	ko00010(Glycolysis / Gluconeogenesis);ko00030(Pentose phosphate pathway);ko00052(Galactose metabolism);ko00500(Starch and sucrose metabolism);ko00520(Amino sugar and nucleotide sugar metabolism);ko00230(Purine metabolism)
ENSGALG00000011016	ENSGALT00000017947	GGA-MIR-15C-5P_R-1	73	-18.19	GO:0006006(glucose metabolic process);GO:0019388(galactose catabolic process);GO:0005978(glycogen biosynthetic process);GO:0004614(phosphoglucomutase activity);GO:0071704(organic substance metabolic process);GO:0016868(intramolecular transferase activity, phosphotransferases);GO:0000287(magnesium ion binding);GO:0005829(cytosol);GO:0005975(carbohydrate metabolic process);GO:0046872(metal ion bind…	ko00010(Glycolysis / Gluconeogenesis);ko00030(Pentose phosphate pathway);ko00052(Galactose metabolism);ko00500(Starch and sucrose metabolism);ko00520(Amino sugar and nucleotide sugar metabolism);ko00230(Purine metabolism)
ENSGALG00000011016	ENSGALT00000017947	GGA-MIR-16-5P	73	-19.01	GO:0006006(glucose metabolic process);GO:0019388(galactose catabolic process);GO:0005978(glycogen biosynthetic process);GO:0004614(phosphoglucomutase activity);GO:0071704(organic substance metabolic process);GO:0016868(intramolecular transferase activity, phosphotransferases);GO:0000287(magnesium ion binding);GO:0005829(cytosol);GO:0005975(carbohydrate metabolic process);GO:0046872(metal ion bind…	ko00010(Glycolysis / Gluconeogenesis);ko00030(Pentose phosphate pathway);ko00052(Galactose metabolism);ko00500(Starch and sucrose metabolism);ko00520(Amino sugar and nucleotide sugar metabolism);ko00230(Purine metabolism)
ENSGALG00000011016	ENSGALT00000017947	GGA-MIR-16C-5P	73	-16.95	GO:0006006(glucose metabolic process);GO:0019388(galactose catabolic process);GO:0005978(glycogen biosynthetic process);GO:0004614(phosphoglucomutase activity);GO:0071704(organic substance metabolic process);GO:0016868(intramolecular transferase activity, phosphotransferases);GO:0000287(magnesium ion binding);GO:0005829(cytosol);GO:0005975(carbohydrate metabolic process);GO:0046872(metal ion bind…	ko00010(Glycolysis / Gluconeogenesis);ko00030(Pentose phosphate pathway);ko00052(Galactose metabolism);ko00500(Starch and sucrose metabolism);ko00520(Amino sugar and nucleotide sugar metabolism);ko00230(Purine metabolism)
ENSGALG00000011016	ENSGALT00000017947	GGA-MIR-17-5P_R-1	83	-34.39	GO:0006006(glucose metabolic process);GO:0019388(galactose catabolic process);GO:0005978(glycogen biosynthetic process);GO:0004614(phosphoglucomutase activity);GO:0071704(organic substance metabolic process);GO:0016868(intramolecular transferase activity, phosphotransferases);GO:0000287(magnesium ion binding);GO:0005829(cytosol);GO:0005975(carbohydrate metabolic process);GO:0046872(metal ion bind…	ko00010(Glycolysis / Gluconeogenesis);ko00030(Pentose phosphate pathway);ko00052(Galactose metabolism);ko00500(Starch and sucrose metabolism);ko00520(Amino sugar and nucleotide sugar metabolism);ko00230(Purine metabolism)
ENSGALG00000011016	ENSGALT00000017947	GGA-MIR-181A-5P	89	-17.25	GO:0006006(glucose metabolic process);GO:0019388(galactose catabolic process);GO:0005978(glycogen biosynthetic process);GO:0004614(phosphoglucomutase activity);GO:0071704(organic substance metabolic process);GO:0016868(intramolecular transferase activity, phosphotransferases);GO:0000287(magnesium ion binding);GO:0005829(cytosol);GO:0005975(carbohydrate metabolic process);GO:0046872(metal ion bind…	ko00010(Glycolysis / Gluconeogenesis);ko00030(Pentose phosphate pathway);ko00052(Galactose metabolism);ko00500(Starch and sucrose metabolism);ko00520(Amino sugar and nucleotide sugar metabolism);ko00230(Purine metabolism)
ENSGALG00000011016	ENSGALT00000017947	GGA-MIR-181B-5P_R+2	89	-18.13	GO:0006006(glucose metabolic process);GO:0019388(galactose catabolic process);GO:0005978(glycogen biosynthetic process);GO:0004614(phosphoglucomutase activity);GO:0071704(organic substance metabolic process);GO:0016868(intramolecular transferase activity, phosphotransferases);GO:0000287(magnesium ion binding);GO:0005829(cytosol);GO:0005975(carbohydrate metabolic process);GO:0046872(metal ion bind…	ko00010(Glycolysis / Gluconeogenesis);ko00030(Pentose phosphate pathway);ko00052(Galactose metabolism);ko00500(Starch and sucrose metabolism);ko00520(Amino sugar and nucleotide sugar metabolism);ko00230(Purine metabolism)
ENSGALG00000011016	ENSGALT00000017947	GGA-MIR-20A-5P	83	-16.34	GO:0006006(glucose metabolic process);GO:0019388(galactose catabolic process);GO:0005978(glycogen biosynthetic process);GO:0004614(phosphoglucomutase activity);GO:0071704(organic substance metabolic process);GO:0016868(intramolecular transferase activity, phosphotransferases);GO:0000287(magnesium ion binding);GO:0005829(cytosol);GO:0005975(carbohydrate metabolic process);GO:0046872(metal ion bind…	ko00010(Glycolysis / Gluconeogenesis);ko00030(Pentose phosphate pathway);ko00052(Galactose metabolism);ko00500(Starch and sucrose metabolism);ko00520(Amino sugar and nucleotide sugar metabolism);ko00230(Purine metabolism)
ENSGALG00000011016	ENSGALT00000017947	GGA-MIR-20B-5P	83	-33.73	GO:0006006(glucose metabolic process);GO:0019388(galactose catabolic process);GO:0005978(glycogen biosynthetic process);GO:0004614(phosphoglucomutase activity);GO:0071704(organic substance metabolic process);GO:0016868(intramolecular transferase activity, phosphotransferases);GO:0000287(magnesium ion binding);GO:0005829(cytosol);GO:0005975(carbohydrate metabolic process);GO:0046872(metal ion bind…	ko00010(Glycolysis / Gluconeogenesis);ko00030(Pentose phosphate pathway);ko00052(Galactose metabolism);ko00500(Starch and sucrose metabolism);ko00520(Amino sugar and nucleotide sugar metabolism);ko00230(Purine metabolism)
ENSGALG00000011094	ENSGALT00000018074	GGA-MIR-17-3P_L-1R+3	84	-16.03	GO:0071944(cell periphery);GO:0060076(excitatory sy-pse);GO:0043197(dendritic spine);GO:0016020(membrane);GO:0014069(postsy-ptic density);GO:0008021(sy-ptic vesicle);GO:0005829(cytosol);GO:0005813(centrosome);GO:0000930(gamma-tubulin complex);GO:0071222(cellular response to lipopolysaccharide);GO:0050900(leukocyte migration);GO:0050852(T cell receptor sig-ling pathway);GO:0035690(cellular respons…	ko00230(Purine metabolism)
ENSGALG00000011094	ENSGALT00000018074	GGA-MIR-199-3P_L-1R+2	85	-16.63	GO:0071944(cell periphery);GO:0060076(excitatory sy-pse);GO:0043197(dendritic spine);GO:0016020(membrane);GO:0014069(postsy-ptic density);GO:0008021(sy-ptic vesicle);GO:0005829(cytosol);GO:0005813(centrosome);GO:0000930(gamma-tubulin complex);GO:0071222(cellular response to lipopolysaccharide);GO:0050900(leukocyte migration);GO:0050852(T cell receptor sig-ling pathway);GO:0035690(cellular respons…	ko00230(Purine metabolism)
ENSGALG00000011094	ENSGALT00000018074	GGA-MIR-455-3P	65	-22.97	GO:0071944(cell periphery);GO:0060076(excitatory sy-pse);GO:0043197(dendritic spine);GO:0016020(membrane);GO:0014069(postsy-ptic density);GO:0008021(sy-ptic vesicle);GO:0005829(cytosol);GO:0005813(centrosome);GO:0000930(gamma-tubulin complex);GO:0071222(cellular response to lipopolysaccharide);GO:0050900(leukocyte migration);GO:0050852(T cell receptor sig-ling pathway);GO:0035690(cellular respons…	ko00230(Purine metabolism)
ENSGALG00000011094	ENSGALT00000018074	GGA-MIR-6548-5P	68	-11.14	GO:0071944(cell periphery);GO:0060076(excitatory sy-pse);GO:0043197(dendritic spine);GO:0016020(membrane);GO:0014069(postsy-ptic density);GO:0008021(sy-ptic vesicle);GO:0005829(cytosol);GO:0005813(centrosome);GO:0000930(gamma-tubulin complex);GO:0071222(cellular response to lipopolysaccharide);GO:0050900(leukocyte migration);GO:0050852(T cell receptor sig-ling pathway);GO:0035690(cellular respons…	ko00230(Purine metabolism)
ENSGALG00000011153	ENSGALT00000018187	GGA-MIR-1329-5P	66	-15.93	GO:0009897(exter-l side of plasma membrane);GO:0004888(transmembrane sig-ling receptor activity);GO:0007165(sig-l transduction);GO:0005887(integral component of plasma membrane);GO:0016021(integral component of membrane);GO:0016020(membrane)	NA
ENSGALG00000011649	ENSGALT00000019038	GGA-MIR-1329-5P	62	-20.17	GO:0055037(recycling endosome);GO:0043231(intracellular membrane-bounded organelle);GO:0016020(membrane);GO:0005802(trans-Golgi network);GO:0005770(late endosome);GO:0005768(endosome);GO:0000407(pre-autophagosomal structure);GO:0044805(late nucleophagy);GO:0034497(protein localization to pre-autophagosomal structure);GO:0000045(autophagosome assembly);GO:0005776(autophagosome);GO:0015031(protein …	ko04140(Autophagy - animal);ko04136(Autophagy - other eukaryotes);ko04137(Mitophagy - animal)
ENSGALG00000011649	ENSGALT00000019038	GGA-MIR-1451-5P	64	-22.27	GO:0055037(recycling endosome);GO:0043231(intracellular membrane-bounded organelle);GO:0016020(membrane);GO:0005802(trans-Golgi network);GO:0005770(late endosome);GO:0005768(endosome);GO:0000407(pre-autophagosomal structure);GO:0044805(late nucleophagy);GO:0034497(protein localization to pre-autophagosomal structure);GO:0000045(autophagosome assembly);GO:0005776(autophagosome);GO:0015031(protein …	ko04140(Autophagy - animal);ko04136(Autophagy - other eukaryotes);ko04137(Mitophagy - animal)
ENSGALG00000011649	ENSGALT00000019038	GGA-MIR-1737-P5	92	-39.72	GO:0055037(recycling endosome);GO:0043231(intracellular membrane-bounded organelle);GO:0016020(membrane);GO:0005802(trans-Golgi network);GO:0005770(late endosome);GO:0005768(endosome);GO:0000407(pre-autophagosomal structure);GO:0044805(late nucleophagy);GO:0034497(protein localization to pre-autophagosomal structure);GO:0000045(autophagosome assembly);GO:0005776(autophagosome);GO:0015031(protein …	ko04140(Autophagy - animal);ko04136(Autophagy - other eukaryotes);ko04137(Mitophagy - animal)
ENSGALG00000011649	ENSGALT00000019038	GGA-MIR-3532-3P	92	-48.72	GO:0055037(recycling endosome);GO:0043231(intracellular membrane-bounded organelle);GO:0016020(membrane);GO:0005802(trans-Golgi network);GO:0005770(late endosome);GO:0005768(endosome);GO:0000407(pre-autophagosomal structure);GO:0044805(late nucleophagy);GO:0034497(protein localization to pre-autophagosomal structure);GO:0000045(autophagosome assembly);GO:0005776(autophagosome);GO:0015031(protein …	ko04140(Autophagy - animal);ko04136(Autophagy - other eukaryotes);ko04137(Mitophagy - animal)
ENSGALG00000011649	ENSGALT00000019038	GGA-MIR-92-5P	55	-19.52	GO:0055037(recycling endosome);GO:0043231(intracellular membrane-bounded organelle);GO:0016020(membrane);GO:0005802(trans-Golgi network);GO:0005770(late endosome);GO:0005768(endosome);GO:0000407(pre-autophagosomal structure);GO:0044805(late nucleophagy);GO:0034497(protein localization to pre-autophagosomal structure);GO:0000045(autophagosome assembly);GO:0005776(autophagosome);GO:0015031(protein …	ko04140(Autophagy - animal);ko04136(Autophagy - other eukaryotes);ko04137(Mitophagy - animal)
ENSGALG00000012006	ENSGALT00000019593	GGA-MIR-130A-3P	86	-15.86	GO:0005783(endoplasmic reticulum);GO:0005789(endoplasmic reticulum membrane);GO:0016021(integral component of membrane);GO:0016020(membrane)	NA
ENSGALG00000012006	ENSGALT00000019593	GGA-MIR-130B-3P	85	-13.57	GO:0005783(endoplasmic reticulum);GO:0005789(endoplasmic reticulum membrane);GO:0016021(integral component of membrane);GO:0016020(membrane)	NA
ENSGALG00000012006	ENSGALT00000019593	GGA-MIR-130C-3P	85	-15.83	GO:0005783(endoplasmic reticulum);GO:0005789(endoplasmic reticulum membrane);GO:0016021(integral component of membrane);GO:0016020(membrane)	NA
ENSGALG00000012006	ENSGALT00000019593	GGA-MIR-16-5P	58	-29.05	GO:0005783(endoplasmic reticulum);GO:0005789(endoplasmic reticulum membrane);GO:0016021(integral component of membrane);GO:0016020(membrane)	NA
ENSGALG00000012006	ENSGALT00000019593	GGA-MIR-16C-5P	57	-31.81	GO:0005783(endoplasmic reticulum);GO:0005789(endoplasmic reticulum membrane);GO:0016021(integral component of membrane);GO:0016020(membrane)	NA
ENSGALG00000012006	ENSGALT00000019593	GGA-MIR-214_R+1	64	-18.15	GO:0005783(endoplasmic reticulum);GO:0005789(endoplasmic reticulum membrane);GO:0016021(integral component of membrane);GO:0016020(membrane)	NA
ENSGALG00000012006	ENSGALT00000019593	GGA-MIR-301A-3P_R-2	92	-11.77	GO:0005783(endoplasmic reticulum);GO:0005789(endoplasmic reticulum membrane);GO:0016021(integral component of membrane);GO:0016020(membrane)	NA
ENSGALG00000012006	ENSGALT00000019593	GGA-MIR-301B-3P_R-2	92	-12.12	GO:0005783(endoplasmic reticulum);GO:0005789(endoplasmic reticulum membrane);GO:0016021(integral component of membrane);GO:0016020(membrane)	NA
ENSGALG00000012006	ENSGALT00000019593	GGA-MIR-34A-3P_R-1	53	-17.77	GO:0005783(endoplasmic reticulum);GO:0005789(endoplasmic reticulum membrane);GO:0016021(integral component of membrane);GO:0016020(membrane)	NA
ENSGALG00000012006	ENSGALT00000019593	GGA-MIR-454-3P_R+2	87	-19.27	GO:0005783(endoplasmic reticulum);GO:0005789(endoplasmic reticulum membrane);GO:0016021(integral component of membrane);GO:0016020(membrane)	NA
ENSGALG00000012006	ENSGALT00000019593	GGA-MIR-460A-5P	94	-11	GO:0005783(endoplasmic reticulum);GO:0005789(endoplasmic reticulum membrane);GO:0016021(integral component of membrane);GO:0016020(membrane)	NA
ENSGALG00000012006	ENSGALT00000019594	GGA-MIR-16-5P	54	-29.05	GO:0005783(endoplasmic reticulum);GO:0005789(endoplasmic reticulum membrane);GO:0016021(integral component of membrane);GO:0016020(membrane)	NA
ENSGALG00000012006	ENSGALT00000019594	GGA-MIR-16C-5P	52	-31.81	GO:0005783(endoplasmic reticulum);GO:0005789(endoplasmic reticulum membrane);GO:0016021(integral component of membrane);GO:0016020(membrane)	NA
ENSGALG00000012006	ENSGALT00000019594	GGA-MIR-214_R+1	60	-18.15	GO:0005783(endoplasmic reticulum);GO:0005789(endoplasmic reticulum membrane);GO:0016021(integral component of membrane);GO:0016020(membrane)	NA
ENSGALG00000012006	ENSGALT00000019594	GGA-MIR-6548-5P	66	-10.78	GO:0005783(endoplasmic reticulum);GO:0005789(endoplasmic reticulum membrane);GO:0016021(integral component of membrane);GO:0016020(membrane)	NA
ENSGALG00000012472	ENSGALT00000020381	GGA-MIR-137-3P_L+1	74	-11.1	GO:0019221(cytokine-mediated sig-ling pathway);GO:0004896(cytokine receptor activity);GO:0016021(integral component of membrane);GO:0016020(membrane);GO:0004911(interleukin-2 receptor activity);GO:0043066(negative regulation of apoptotic process)	ko04060(Cytokine-cytokine receptor interaction);ko04144(Endocytosis)
ENSGALG00000012472	ENSGALT00000020381	GGA-MIR-1416-5P	69	-19.41	GO:0019221(cytokine-mediated sig-ling pathway);GO:0004896(cytokine receptor activity);GO:0016021(integral component of membrane);GO:0016020(membrane);GO:0004911(interleukin-2 receptor activity);GO:0043066(negative regulation of apoptotic process)	ko04060(Cytokine-cytokine receptor interaction);ko04144(Endocytosis)
ENSGALG00000012472	ENSGALT00000020381	GGA-MIR-144-5P_R+1	74	-13.58	GO:0019221(cytokine-mediated sig-ling pathway);GO:0004896(cytokine receptor activity);GO:0016021(integral component of membrane);GO:0016020(membrane);GO:0004911(interleukin-2 receptor activity);GO:0043066(negative regulation of apoptotic process)	ko04060(Cytokine-cytokine receptor interaction);ko04144(Endocytosis)
ENSGALG00000012472	ENSGALT00000020381	GGA-MIR-1451-3P_R-1	75	-11.89	GO:0019221(cytokine-mediated sig-ling pathway);GO:0004896(cytokine receptor activity);GO:0016021(integral component of membrane);GO:0016020(membrane);GO:0004911(interleukin-2 receptor activity);GO:0043066(negative regulation of apoptotic process)	ko04060(Cytokine-cytokine receptor interaction);ko04144(Endocytosis)
ENSGALG00000012472	ENSGALT00000020381	GGA-MIR-15B-5P_R-1	99	-28.98	GO:0019221(cytokine-mediated sig-ling pathway);GO:0004896(cytokine receptor activity);GO:0016021(integral component of membrane);GO:0016020(membrane);GO:0004911(interleukin-2 receptor activity);GO:0043066(negative regulation of apoptotic process)	ko04060(Cytokine-cytokine receptor interaction);ko04144(Endocytosis)
ENSGALG00000012472	ENSGALT00000020381	GGA-MIR-15C-5P_R-1	99	-28.25	GO:0019221(cytokine-mediated sig-ling pathway);GO:0004896(cytokine receptor activity);GO:0016021(integral component of membrane);GO:0016020(membrane);GO:0004911(interleukin-2 receptor activity);GO:0043066(negative regulation of apoptotic process)	ko04060(Cytokine-cytokine receptor interaction);ko04144(Endocytosis)
ENSGALG00000012472	ENSGALT00000020381	GGA-MIR-16-5P	99	-15.2	GO:0019221(cytokine-mediated sig-ling pathway);GO:0004896(cytokine receptor activity);GO:0016021(integral component of membrane);GO:0016020(membrane);GO:0004911(interleukin-2 receptor activity);GO:0043066(negative regulation of apoptotic process)	ko04060(Cytokine-cytokine receptor interaction);ko04144(Endocytosis)
ENSGALG00000012472	ENSGALT00000020381	GGA-MIR-16C-5P	99	-16.12	GO:0019221(cytokine-mediated sig-ling pathway);GO:0004896(cytokine receptor activity);GO:0016021(integral component of membrane);GO:0016020(membrane);GO:0004911(interleukin-2 receptor activity);GO:0043066(negative regulation of apoptotic process)	ko04060(Cytokine-cytokine receptor interaction);ko04144(Endocytosis)
ENSGALG00000012472	ENSGALT00000020381	GGA-MIR-181A-5P	88	-14.77	GO:0019221(cytokine-mediated sig-ling pathway);GO:0004896(cytokine receptor activity);GO:0016021(integral component of membrane);GO:0016020(membrane);GO:0004911(interleukin-2 receptor activity);GO:0043066(negative regulation of apoptotic process)	ko04060(Cytokine-cytokine receptor interaction);ko04144(Endocytosis)
ENSGALG00000012472	ENSGALT00000020381	GGA-MIR-181B-5P_R+2	88	-20.02	GO:0019221(cytokine-mediated sig-ling pathway);GO:0004896(cytokine receptor activity);GO:0016021(integral component of membrane);GO:0016020(membrane);GO:0004911(interleukin-2 receptor activity);GO:0043066(negative regulation of apoptotic process)	ko04060(Cytokine-cytokine receptor interaction);ko04144(Endocytosis)
ENSGALG00000012472	ENSGALT00000020381	GGA-MIR-18A-5P_R+1	77	-14.44	GO:0019221(cytokine-mediated sig-ling pathway);GO:0004896(cytokine receptor activity);GO:0016021(integral component of membrane);GO:0016020(membrane);GO:0004911(interleukin-2 receptor activity);GO:0043066(negative regulation of apoptotic process)	ko04060(Cytokine-cytokine receptor interaction);ko04144(Endocytosis)
ENSGALG00000012472	ENSGALT00000020381	GGA-MIR-18B-5P_R+1	77	-18.82	GO:0019221(cytokine-mediated sig-ling pathway);GO:0004896(cytokine receptor activity);GO:0016021(integral component of membrane);GO:0016020(membrane);GO:0004911(interleukin-2 receptor activity);GO:0043066(negative regulation of apoptotic process)	ko04060(Cytokine-cytokine receptor interaction);ko04144(Endocytosis)
ENSGALG00000012472	ENSGALT00000020381	GGA-MIR-34A-3P_R-1	61	-12.56	GO:0019221(cytokine-mediated sig-ling pathway);GO:0004896(cytokine receptor activity);GO:0016021(integral component of membrane);GO:0016020(membrane);GO:0004911(interleukin-2 receptor activity);GO:0043066(negative regulation of apoptotic process)	ko04060(Cytokine-cytokine receptor interaction);ko04144(Endocytosis)
ENSGALG00000012472	ENSGALT00000020381	GGA-MIR-3532-3P	78	-41.45	GO:0019221(cytokine-mediated sig-ling pathway);GO:0004896(cytokine receptor activity);GO:0016021(integral component of membrane);GO:0016020(membrane);GO:0004911(interleukin-2 receptor activity);GO:0043066(negative regulation of apoptotic process)	ko04060(Cytokine-cytokine receptor interaction);ko04144(Endocytosis)
ENSGALG00000012552	ENSGALT00000020498	GGA-MIR-12266-5P	92	-20.58	GO:0070062(extracellular exosome);GO:0016020(membrane);GO:0005829(cytosol);GO:0005769(early endosome);GO:0005768(endosome);GO:0005737(cytoplasm);GO:0030276(clathrin binding);GO:0015031(protein transport);GO:0006810(transport);GO:0006886(intracellular protein transport);GO:0005622(intracellular)	NA
ENSGALG00000012552	ENSGALT00000020498	GGA-MIR-16-5P	53	-32.15	GO:0070062(extracellular exosome);GO:0016020(membrane);GO:0005829(cytosol);GO:0005769(early endosome);GO:0005768(endosome);GO:0005737(cytoplasm);GO:0030276(clathrin binding);GO:0015031(protein transport);GO:0006810(transport);GO:0006886(intracellular protein transport);GO:0005622(intracellular)	NA
ENSGALG00000012552	ENSGALT00000020498	GGA-MIR-16C-5P	52	-55.02	GO:0070062(extracellular exosome);GO:0016020(membrane);GO:0005829(cytosol);GO:0005769(early endosome);GO:0005768(endosome);GO:0005737(cytoplasm);GO:0030276(clathrin binding);GO:0015031(protein transport);GO:0006810(transport);GO:0006886(intracellular protein transport);GO:0005622(intracellular)	NA
ENSGALG00000012552	ENSGALT00000020498	GGA-MIR-1737-P5	83	-18.56	GO:0070062(extracellular exosome);GO:0016020(membrane);GO:0005829(cytosol);GO:0005769(early endosome);GO:0005768(endosome);GO:0005737(cytoplasm);GO:0030276(clathrin binding);GO:0015031(protein transport);GO:0006810(transport);GO:0006886(intracellular protein transport);GO:0005622(intracellular)	NA
ENSGALG00000012552	ENSGALT00000020498	GGA-MIR-199-5P	54	-16.22	GO:0070062(extracellular exosome);GO:0016020(membrane);GO:0005829(cytosol);GO:0005769(early endosome);GO:0005768(endosome);GO:0005737(cytoplasm);GO:0030276(clathrin binding);GO:0015031(protein transport);GO:0006810(transport);GO:0006886(intracellular protein transport);GO:0005622(intracellular)	NA
ENSGALG00000012552	ENSGALT00000020498	GGA-MIR-214_R+1	57	-46.1	GO:0070062(extracellular exosome);GO:0016020(membrane);GO:0005829(cytosol);GO:0005769(early endosome);GO:0005768(endosome);GO:0005737(cytoplasm);GO:0030276(clathrin binding);GO:0015031(protein transport);GO:0006810(transport);GO:0006886(intracellular protein transport);GO:0005622(intracellular)	NA
ENSGALG00000012552	ENSGALT00000020498	GGA-MIR-3532-3P	62	-39.71	GO:0070062(extracellular exosome);GO:0016020(membrane);GO:0005829(cytosol);GO:0005769(early endosome);GO:0005768(endosome);GO:0005737(cytoplasm);GO:0030276(clathrin binding);GO:0015031(protein transport);GO:0006810(transport);GO:0006886(intracellular protein transport);GO:0005622(intracellular)	NA
ENSGALG00000012552	ENSGALT00000020498	GGA-MIR-9-5P	51	-21.28	GO:0070062(extracellular exosome);GO:0016020(membrane);GO:0005829(cytosol);GO:0005769(early endosome);GO:0005768(endosome);GO:0005737(cytoplasm);GO:0030276(clathrin binding);GO:0015031(protein transport);GO:0006810(transport);GO:0006886(intracellular protein transport);GO:0005622(intracellular)	NA
ENSGALG00000013646	ENSGALT00000022194	GGA-MIR-15B-5P_R-1	70	-28.78	GO:0043231(intracellular membrane-bounded organelle);GO:0005829(cytosol);GO:0005813(centrosome);GO:0005654(nucleoplasm);GO:0000813(ESCRT I complex);GO:0043162(ubiquitin-dependent protein catabolic process via the multivesicular body sorting pathway);GO:0015031(protein transport);GO:0006810(transport)	ko04144(Endocytosis)
ENSGALG00000013646	ENSGALT00000022194	GGA-MIR-15C-5P_R-1	64	-27.7	GO:0043231(intracellular membrane-bounded organelle);GO:0005829(cytosol);GO:0005813(centrosome);GO:0005654(nucleoplasm);GO:0000813(ESCRT I complex);GO:0043162(ubiquitin-dependent protein catabolic process via the multivesicular body sorting pathway);GO:0015031(protein transport);GO:0006810(transport)	ko04144(Endocytosis)
ENSGALG00000013646	ENSGALT00000022194	GGA-MIR-16-5P	81	-27.19	GO:0043231(intracellular membrane-bounded organelle);GO:0005829(cytosol);GO:0005813(centrosome);GO:0005654(nucleoplasm);GO:0000813(ESCRT I complex);GO:0043162(ubiquitin-dependent protein catabolic process via the multivesicular body sorting pathway);GO:0015031(protein transport);GO:0006810(transport)	ko04144(Endocytosis)
ENSGALG00000013646	ENSGALT00000022194	GGA-MIR-16C-5P	81	-30.58	GO:0043231(intracellular membrane-bounded organelle);GO:0005829(cytosol);GO:0005813(centrosome);GO:0005654(nucleoplasm);GO:0000813(ESCRT I complex);GO:0043162(ubiquitin-dependent protein catabolic process via the multivesicular body sorting pathway);GO:0015031(protein transport);GO:0006810(transport)	ko04144(Endocytosis)
ENSGALG00000013738	ENSGALT00000022327	GGA-MIR-1559-3P	66	-32.89	GO:0055037(recycling endosome);GO:0005768(endosome);GO:0000042(protein targeting to Golgi);GO:0070530(K63-linked polyubiquitin modification-dependent protein binding);GO:0048471(perinuclear region of cytoplasm);GO:0031410(cytoplasmic vesicle);GO:0016192(vesicle-mediated transport);GO:0005794(Golgi apparatus);GO:0006914(autophagy);GO:0005634(nucleus);GO:0005737(cytoplasm);GO:0046872(metal ion bind…	ko04137(Mitophagy - animal)
ENSGALG00000013738	ENSGALT00000022327	GGA-MIR-199-3P_L-1R+2	67	-15.98	GO:0055037(recycling endosome);GO:0005768(endosome);GO:0000042(protein targeting to Golgi);GO:0070530(K63-linked polyubiquitin modification-dependent protein binding);GO:0048471(perinuclear region of cytoplasm);GO:0031410(cytoplasmic vesicle);GO:0016192(vesicle-mediated transport);GO:0005794(Golgi apparatus);GO:0006914(autophagy);GO:0005634(nucleus);GO:0005737(cytoplasm);GO:0046872(metal ion bind…	ko04137(Mitophagy - animal)
ENSGALG00000013952	ENSGALT00000022610	GGA-MIR-16-2-3P_L+1R-2	92	-12.95	GO:0005783(endoplasmic reticulum);GO:0006493(protein O-linked glycosylation);GO:0006486(protein glycosylation);GO:0008376(acetylgalactosaminyltransferase activity);GO:0008375(acetylglucosaminyltransferase activity);GO:0008378(galactosyltransferase activity);GO:0005794(Golgi apparatus);GO:0000139(Golgi membrane);GO:0016757(transferase activity, transferring glycosyl groups);GO:0016740(transferase …	ko00515(Mannose type O-glycan biosyntheis)
ENSGALG00000013952	ENSGALT00000022610	GGA-MIR-19A-3P	98	-12.3	GO:0005783(endoplasmic reticulum);GO:0006493(protein O-linked glycosylation);GO:0006486(protein glycosylation);GO:0008376(acetylgalactosaminyltransferase activity);GO:0008375(acetylglucosaminyltransferase activity);GO:0008378(galactosyltransferase activity);GO:0005794(Golgi apparatus);GO:0000139(Golgi membrane);GO:0016757(transferase activity, transferring glycosyl groups);GO:0016740(transferase …	ko00515(Mannose type O-glycan biosyntheis)
ENSGALG00000013952	ENSGALT00000022610	GGA-MIR-19B-3P	98	-12.3	GO:0005783(endoplasmic reticulum);GO:0006493(protein O-linked glycosylation);GO:0006486(protein glycosylation);GO:0008376(acetylgalactosaminyltransferase activity);GO:0008375(acetylglucosaminyltransferase activity);GO:0008378(galactosyltransferase activity);GO:0005794(Golgi apparatus);GO:0000139(Golgi membrane);GO:0016757(transferase activity, transferring glycosyl groups);GO:0016740(transferase …	ko00515(Mannose type O-glycan biosyntheis)
ENSGALG00000014128	ENSGALT00000022862	GGA-MIR-103-3P	54	-26.96	GO:0070062(extracellular exosome);GO:0016020(membrane);GO:0007009(plasma membrane organization);GO:0001576(globoside biosynthetic process);GO:0050512(lactosylceramide 4-alpha-galactosyltransferase activity);GO:0015643(toxic substance binding);GO:0008378(galactosyltransferase activity);GO:0016021(integral component of membrane)	ko00601(Glycosphingolipid biosynthesis - lacto and neolacto series);ko00603(Glycosphingolipid biosynthesis - globo and isoglobo series)
ENSGALG00000014128	ENSGALT00000022862	GGA-MIR-107-3P_R-1	54	-24.4	GO:0070062(extracellular exosome);GO:0016020(membrane);GO:0007009(plasma membrane organization);GO:0001576(globoside biosynthetic process);GO:0050512(lactosylceramide 4-alpha-galactosyltransferase activity);GO:0015643(toxic substance binding);GO:0008378(galactosyltransferase activity);GO:0016021(integral component of membrane)	ko00601(Glycosphingolipid biosynthesis - lacto and neolacto series);ko00603(Glycosphingolipid biosynthesis - globo and isoglobo series)
ENSGALG00000014128	ENSGALT00000022862	GGA-MIR-135A-5P	81	-45.65	GO:0070062(extracellular exosome);GO:0016020(membrane);GO:0007009(plasma membrane organization);GO:0001576(globoside biosynthetic process);GO:0050512(lactosylceramide 4-alpha-galactosyltransferase activity);GO:0015643(toxic substance binding);GO:0008378(galactosyltransferase activity);GO:0016021(integral component of membrane)	ko00601(Glycosphingolipid biosynthesis - lacto and neolacto series);ko00603(Glycosphingolipid biosynthesis - globo and isoglobo series)
ENSGALG00000014128	ENSGALT00000022862	GGA-MIR-1677-5P	92	-20.22	GO:0070062(extracellular exosome);GO:0016020(membrane);GO:0007009(plasma membrane organization);GO:0001576(globoside biosynthetic process);GO:0050512(lactosylceramide 4-alpha-galactosyltransferase activity);GO:0015643(toxic substance binding);GO:0008378(galactosyltransferase activity);GO:0016021(integral component of membrane)	ko00601(Glycosphingolipid biosynthesis - lacto and neolacto series);ko00603(Glycosphingolipid biosynthesis - globo and isoglobo series)
ENSGALG00000014128	ENSGALT00000022862	GGA-MIR-1737-P5	76	-78.42	GO:0070062(extracellular exosome);GO:0016020(membrane);GO:0007009(plasma membrane organization);GO:0001576(globoside biosynthetic process);GO:0050512(lactosylceramide 4-alpha-galactosyltransferase activity);GO:0015643(toxic substance binding);GO:0008378(galactosyltransferase activity);GO:0016021(integral component of membrane)	ko00601(Glycosphingolipid biosynthesis - lacto and neolacto series);ko00603(Glycosphingolipid biosynthesis - globo and isoglobo series)
ENSGALG00000014128	ENSGALT00000022862	GGA-MIR-199-3P_L-1R+2	65	-15.4	GO:0070062(extracellular exosome);GO:0016020(membrane);GO:0007009(plasma membrane organization);GO:0001576(globoside biosynthetic process);GO:0050512(lactosylceramide 4-alpha-galactosyltransferase activity);GO:0015643(toxic substance binding);GO:0008378(galactosyltransferase activity);GO:0016021(integral component of membrane)	ko00601(Glycosphingolipid biosynthesis - lacto and neolacto series);ko00603(Glycosphingolipid biosynthesis - globo and isoglobo series)
ENSGALG00000014128	ENSGALT00000022862	GGA-MIR-199-5P	69	-44.04	GO:0070062(extracellular exosome);GO:0016020(membrane);GO:0007009(plasma membrane organization);GO:0001576(globoside biosynthetic process);GO:0050512(lactosylceramide 4-alpha-galactosyltransferase activity);GO:0015643(toxic substance binding);GO:0008378(galactosyltransferase activity);GO:0016021(integral component of membrane)	ko00601(Glycosphingolipid biosynthesis - lacto and neolacto series);ko00603(Glycosphingolipid biosynthesis - globo and isoglobo series)
ENSGALG00000014128	ENSGALT00000022862	GGA-MIR-204	80	-14.32	GO:0070062(extracellular exosome);GO:0016020(membrane);GO:0007009(plasma membrane organization);GO:0001576(globoside biosynthetic process);GO:0050512(lactosylceramide 4-alpha-galactosyltransferase activity);GO:0015643(toxic substance binding);GO:0008378(galactosyltransferase activity);GO:0016021(integral component of membrane)	ko00601(Glycosphingolipid biosynthesis - lacto and neolacto series);ko00603(Glycosphingolipid biosynthesis - globo and isoglobo series)
ENSGALG00000014128	ENSGALT00000022862	GGA-MIR-3525	93	-13.6	GO:0070062(extracellular exosome);GO:0016020(membrane);GO:0007009(plasma membrane organization);GO:0001576(globoside biosynthetic process);GO:0050512(lactosylceramide 4-alpha-galactosyltransferase activity);GO:0015643(toxic substance binding);GO:0008378(galactosyltransferase activity);GO:0016021(integral component of membrane)	ko00601(Glycosphingolipid biosynthesis - lacto and neolacto series);ko00603(Glycosphingolipid biosynthesis - globo and isoglobo series)
ENSGALG00000014128	ENSGALT00000022862	GGA-MIR-3532-3P	85	-26.2	GO:0070062(extracellular exosome);GO:0016020(membrane);GO:0007009(plasma membrane organization);GO:0001576(globoside biosynthetic process);GO:0050512(lactosylceramide 4-alpha-galactosyltransferase activity);GO:0015643(toxic substance binding);GO:0008378(galactosyltransferase activity);GO:0016021(integral component of membrane)	ko00601(Glycosphingolipid biosynthesis - lacto and neolacto series);ko00603(Glycosphingolipid biosynthesis - globo and isoglobo series)
ENSGALG00000014128	ENSGALT00000022862	GGA-MIR-9-5P	80	-15.19	GO:0070062(extracellular exosome);GO:0016020(membrane);GO:0007009(plasma membrane organization);GO:0001576(globoside biosynthetic process);GO:0050512(lactosylceramide 4-alpha-galactosyltransferase activity);GO:0015643(toxic substance binding);GO:0008378(galactosyltransferase activity);GO:0016021(integral component of membrane)	ko00601(Glycosphingolipid biosynthesis - lacto and neolacto series);ko00603(Glycosphingolipid biosynthesis - globo and isoglobo series)
ENSGALG00000014128	ENSGALT00000022862	GGA-MIR-92-5P	85	-26.04	GO:0070062(extracellular exosome);GO:0016020(membrane);GO:0007009(plasma membrane organization);GO:0001576(globoside biosynthetic process);GO:0050512(lactosylceramide 4-alpha-galactosyltransferase activity);GO:0015643(toxic substance binding);GO:0008378(galactosyltransferase activity);GO:0016021(integral component of membrane)	ko00601(Glycosphingolipid biosynthesis - lacto and neolacto series);ko00603(Glycosphingolipid biosynthesis - globo and isoglobo series)
ENSGALG00000014467	ENSGALT00000023360	GGA-MIR-1664-3P_L+1	85	-14.04	GO:0005829(cytosol);GO:0008180(COP9 sig-losome);GO:0005654(nucleoplasm);GO:0000338(protein deneddylation)	NA
ENSGALG00000014467	ENSGALT00000023360	GGA-MIR-182-5P_R-1	71	-20.52	GO:0005829(cytosol);GO:0008180(COP9 sig-losome);GO:0005654(nucleoplasm);GO:0000338(protein deneddylation)	NA
ENSGALG00000014526	ENSGALT00000023442	GGA-MIR-15B-5P_R-1	90	-18.67	GO:0046166(glyceraldehyde-3-phosphate biosynthetic process);GO:0006098(pentose-phosphate shunt);GO:0019563(glycerol catabolic process);GO:0004807(triose-phosphate isomerase activity);GO:0006096(glycolytic process);GO:0006094(gluconeogenesis);GO:0005829(cytosol);GO:0016853(isomerase activity);GO:0008152(metabolic process);GO:0003824(catalytic activity)	ko01200(Carbon metabolism);ko01230(Biosynthesis of amino acids);ko00010(Glycolysis / Gluconeogenesis);ko00051(Fructose and mannose metabolism);ko00562(Inositol phosphate metabolism)
ENSGALG00000014526	ENSGALT00000023442	GGA-MIR-15C-5P_R-1	90	-18.67	GO:0046166(glyceraldehyde-3-phosphate biosynthetic process);GO:0006098(pentose-phosphate shunt);GO:0019563(glycerol catabolic process);GO:0004807(triose-phosphate isomerase activity);GO:0006096(glycolytic process);GO:0006094(gluconeogenesis);GO:0005829(cytosol);GO:0016853(isomerase activity);GO:0008152(metabolic process);GO:0003824(catalytic activity)	ko01200(Carbon metabolism);ko01230(Biosynthesis of amino acids);ko00010(Glycolysis / Gluconeogenesis);ko00051(Fructose and mannose metabolism);ko00562(Inositol phosphate metabolism)
ENSGALG00000014526	ENSGALT00000023442	GGA-MIR-16-5P	90	-17.94	GO:0046166(glyceraldehyde-3-phosphate biosynthetic process);GO:0006098(pentose-phosphate shunt);GO:0019563(glycerol catabolic process);GO:0004807(triose-phosphate isomerase activity);GO:0006096(glycolytic process);GO:0006094(gluconeogenesis);GO:0005829(cytosol);GO:0016853(isomerase activity);GO:0008152(metabolic process);GO:0003824(catalytic activity)	ko01200(Carbon metabolism);ko01230(Biosynthesis of amino acids);ko00010(Glycolysis / Gluconeogenesis);ko00051(Fructose and mannose metabolism);ko00562(Inositol phosphate metabolism)
ENSGALG00000014526	ENSGALT00000023442	GGA-MIR-16C-5P	90	-21.69	GO:0046166(glyceraldehyde-3-phosphate biosynthetic process);GO:0006098(pentose-phosphate shunt);GO:0019563(glycerol catabolic process);GO:0004807(triose-phosphate isomerase activity);GO:0006096(glycolytic process);GO:0006094(gluconeogenesis);GO:0005829(cytosol);GO:0016853(isomerase activity);GO:0008152(metabolic process);GO:0003824(catalytic activity)	ko01200(Carbon metabolism);ko01230(Biosynthesis of amino acids);ko00010(Glycolysis / Gluconeogenesis);ko00051(Fructose and mannose metabolism);ko00562(Inositol phosphate metabolism)
ENSGALG00000014526	ENSGALT00000023442	GGA-MIR-23B-5P	95	-12.17	GO:0046166(glyceraldehyde-3-phosphate biosynthetic process);GO:0006098(pentose-phosphate shunt);GO:0019563(glycerol catabolic process);GO:0004807(triose-phosphate isomerase activity);GO:0006096(glycolytic process);GO:0006094(gluconeogenesis);GO:0005829(cytosol);GO:0016853(isomerase activity);GO:0008152(metabolic process);GO:0003824(catalytic activity)	ko01200(Carbon metabolism);ko01230(Biosynthesis of amino acids);ko00010(Glycolysis / Gluconeogenesis);ko00051(Fructose and mannose metabolism);ko00562(Inositol phosphate metabolism)
ENSGALG00000014603	ENSGALT00000023545	GGA-MIR-1329-5P	68	-30.67	GO:0072562(blood microparticle);GO:0070062(extracellular exosome);GO:0001867(complement activation, lectin pathway);GO:0042802(identical protein binding);GO:0004252(serine-type endopeptidase activity);GO:0006508(proteolysis);GO:0016787(hydrolase activity);GO:0008233(peptidase activity);GO:0005615(extracellular space);GO:0005509(calcium ion binding);GO:0006958(complement activation, classical path…	NA
ENSGALG00000027483	ENSGALT00000023648	GGA-MIR-18A-5P_R+1	82	-40.07	GO:0070062(extracellular exosome);GO:0005739(mitochondrion);GO:0005737(cytoplasm);GO:0005634(nucleus);GO:2000651(positive regulation of sodium ion transmembrane transporter activity);GO:0045838(positive regulation of membrane potential);GO:0047485(protein N-terminus binding);GO:0015035(protein disulfide oxidoreductase activity);GO:0009055(electron carrier activity);GO:0045454(cell redox homeostas…	NA
ENSGALG00000027483	ENSGALT00000023648	GGA-MIR-18B-5P_R+1	79	-38.21	GO:0070062(extracellular exosome);GO:0005739(mitochondrion);GO:0005737(cytoplasm);GO:0005634(nucleus);GO:2000651(positive regulation of sodium ion transmembrane transporter activity);GO:0045838(positive regulation of membrane potential);GO:0047485(protein N-terminus binding);GO:0015035(protein disulfide oxidoreductase activity);GO:0009055(electron carrier activity);GO:0045454(cell redox homeostas…	NA
ENSGALG00000015689	ENSGALT00000025304	GGA-MIR-103-3P	53	-15.21	GO:0005634(nucleus);GO:0043248(proteasome assembly);GO:0032947(protein complex scaffold activity)	NA
ENSGALG00000015689	ENSGALT00000025304	GGA-MIR-106-5P_R+1	78	-16.59	GO:0005634(nucleus);GO:0043248(proteasome assembly);GO:0032947(protein complex scaffold activity)	NA
ENSGALG00000015689	ENSGALT00000025304	GGA-MIR-107-3P_R-1	53	-15.15	GO:0005634(nucleus);GO:0043248(proteasome assembly);GO:0032947(protein complex scaffold activity)	NA
ENSGALG00000015689	ENSGALT00000025304	GGA-MIR-122-5P_R-1	61	-14.03	GO:0005634(nucleus);GO:0043248(proteasome assembly);GO:0032947(protein complex scaffold activity)	NA
ENSGALG00000015689	ENSGALT00000025304	GGA-MIR-12266-3P_R-1	65	-20.87	GO:0005634(nucleus);GO:0043248(proteasome assembly);GO:0032947(protein complex scaffold activity)	NA
ENSGALG00000015689	ENSGALT00000025304	GGA-MIR-130A-3P	96	-16.62	GO:0005634(nucleus);GO:0043248(proteasome assembly);GO:0032947(protein complex scaffold activity)	NA
ENSGALG00000015689	ENSGALT00000025304	GGA-MIR-130B-3P	91	-13.94	GO:0005634(nucleus);GO:0043248(proteasome assembly);GO:0032947(protein complex scaffold activity)	NA
ENSGALG00000015689	ENSGALT00000025304	GGA-MIR-130C-3P	94	-16.83	GO:0005634(nucleus);GO:0043248(proteasome assembly);GO:0032947(protein complex scaffold activity)	NA
ENSGALG00000015689	ENSGALT00000025304	GGA-MIR-138-5P_R+6	94	-15.22	GO:0005634(nucleus);GO:0043248(proteasome assembly);GO:0032947(protein complex scaffold activity)	NA
ENSGALG00000015689	ENSGALT00000025304	GGA-MIR-143-5P_R+1	51	-23.89	GO:0005634(nucleus);GO:0043248(proteasome assembly);GO:0032947(protein complex scaffold activity)	NA
ENSGALG00000015689	ENSGALT00000025304	GGA-MIR-17-3P_L-1R+3	71	-14.52	GO:0005634(nucleus);GO:0043248(proteasome assembly);GO:0032947(protein complex scaffold activity)	NA
ENSGALG00000015689	ENSGALT00000025304	GGA-MIR-17-5P_R-1	78	-16.35	GO:0005634(nucleus);GO:0043248(proteasome assembly);GO:0032947(protein complex scaffold activity)	NA
ENSGALG00000015689	ENSGALT00000025304	GGA-MIR-183	79	-19.67	GO:0005634(nucleus);GO:0043248(proteasome assembly);GO:0032947(protein complex scaffold activity)	NA
ENSGALG00000015689	ENSGALT00000025304	GGA-MIR-20A-5P	79	-18.85	GO:0005634(nucleus);GO:0043248(proteasome assembly);GO:0032947(protein complex scaffold activity)	NA
ENSGALG00000015689	ENSGALT00000025304	GGA-MIR-20B-5P	79	-18.67	GO:0005634(nucleus);GO:0043248(proteasome assembly);GO:0032947(protein complex scaffold activity)	NA
ENSGALG00000015689	ENSGALT00000025304	GGA-MIR-301A-3P_R-2	86	-11.03	GO:0005634(nucleus);GO:0043248(proteasome assembly);GO:0032947(protein complex scaffold activity)	NA
ENSGALG00000015689	ENSGALT00000025304	GGA-MIR-301B-3P_R-2	88	-11.52	GO:0005634(nucleus);GO:0043248(proteasome assembly);GO:0032947(protein complex scaffold activity)	NA
ENSGALG00000015689	ENSGALT00000025304	GGA-MIR-454-3P_R+2	86	-11.57	GO:0005634(nucleus);GO:0043248(proteasome assembly);GO:0032947(protein complex scaffold activity)	NA
ENSGALG00000015693	ENSGALT00000025309	GGA-MIR-1329-5P	60	-16.8	GO:0005829(cytosol);GO:0005783(endoplasmic reticulum);GO:1904293(negative regulation of ERAD pathway);GO:0071108(protein K48-linked deubiquiti-tion);GO:0070536(protein K63-linked deubiquiti-tion);GO:0016579(protein deubiquiti-tion);GO:0051117(ATPase binding);GO:0031625(ubiquitin protein ligase binding);GO:0004843(thiol-dependent ubiquitin-specific protease activity);GO:0036459(thiol-dependent ubi…	NA
ENSGALG00000015693	ENSGALT00000025309	GGA-MIR-143-5P_R+1	89	-18.81	GO:0005829(cytosol);GO:0005783(endoplasmic reticulum);GO:1904293(negative regulation of ERAD pathway);GO:0071108(protein K48-linked deubiquiti-tion);GO:0070536(protein K63-linked deubiquiti-tion);GO:0016579(protein deubiquiti-tion);GO:0051117(ATPase binding);GO:0031625(ubiquitin protein ligase binding);GO:0004843(thiol-dependent ubiquitin-specific protease activity);GO:0036459(thiol-dependent ubi…	NA
ENSGALG00000015693	ENSGALT00000025309	GGA-MIR-15B-5P_R-1	99	-16.47	GO:0005829(cytosol);GO:0005783(endoplasmic reticulum);GO:1904293(negative regulation of ERAD pathway);GO:0071108(protein K48-linked deubiquiti-tion);GO:0070536(protein K63-linked deubiquiti-tion);GO:0016579(protein deubiquiti-tion);GO:0051117(ATPase binding);GO:0031625(ubiquitin protein ligase binding);GO:0004843(thiol-dependent ubiquitin-specific protease activity);GO:0036459(thiol-dependent ubi…	NA
ENSGALG00000015693	ENSGALT00000025309	GGA-MIR-15C-5P_R-1	99	-16.2	GO:0005829(cytosol);GO:0005783(endoplasmic reticulum);GO:1904293(negative regulation of ERAD pathway);GO:0071108(protein K48-linked deubiquiti-tion);GO:0070536(protein K63-linked deubiquiti-tion);GO:0016579(protein deubiquiti-tion);GO:0051117(ATPase binding);GO:0031625(ubiquitin protein ligase binding);GO:0004843(thiol-dependent ubiquitin-specific protease activity);GO:0036459(thiol-dependent ubi…	NA
ENSGALG00000015693	ENSGALT00000025309	GGA-MIR-16-5P	99	-19.85	GO:0005829(cytosol);GO:0005783(endoplasmic reticulum);GO:1904293(negative regulation of ERAD pathway);GO:0071108(protein K48-linked deubiquiti-tion);GO:0070536(protein K63-linked deubiquiti-tion);GO:0016579(protein deubiquiti-tion);GO:0051117(ATPase binding);GO:0031625(ubiquitin protein ligase binding);GO:0004843(thiol-dependent ubiquitin-specific protease activity);GO:0036459(thiol-dependent ubi…	NA
ENSGALG00000015693	ENSGALT00000025309	GGA-MIR-16C-5P	99	-20.68	GO:0005829(cytosol);GO:0005783(endoplasmic reticulum);GO:1904293(negative regulation of ERAD pathway);GO:0071108(protein K48-linked deubiquiti-tion);GO:0070536(protein K63-linked deubiquiti-tion);GO:0016579(protein deubiquiti-tion);GO:0051117(ATPase binding);GO:0031625(ubiquitin protein ligase binding);GO:0004843(thiol-dependent ubiquitin-specific protease activity);GO:0036459(thiol-dependent ubi…	NA
ENSGALG00000015693	ENSGALT00000025309	GGA-MIR-19B-5P	61	-13.99	GO:0005829(cytosol);GO:0005783(endoplasmic reticulum);GO:1904293(negative regulation of ERAD pathway);GO:0071108(protein K48-linked deubiquiti-tion);GO:0070536(protein K63-linked deubiquiti-tion);GO:0016579(protein deubiquiti-tion);GO:0051117(ATPase binding);GO:0031625(ubiquitin protein ligase binding);GO:0004843(thiol-dependent ubiquitin-specific protease activity);GO:0036459(thiol-dependent ubi…	NA
ENSGALG00000015693	ENSGALT00000025309	GGA-MIR-383-5P	87	-30.16	GO:0005829(cytosol);GO:0005783(endoplasmic reticulum);GO:1904293(negative regulation of ERAD pathway);GO:0071108(protein K48-linked deubiquiti-tion);GO:0070536(protein K63-linked deubiquiti-tion);GO:0016579(protein deubiquiti-tion);GO:0051117(ATPase binding);GO:0031625(ubiquitin protein ligase binding);GO:0004843(thiol-dependent ubiquitin-specific protease activity);GO:0036459(thiol-dependent ubi…	NA
ENSGALG00000015809	ENSGALT00000025489	GGA-MIR-12266-5P	76	-17.25	GO:0005783(endoplasmic reticulum);GO:0030433(ubiquitin-dependent ERAD pathway);GO:0016567(protein ubiquiti-tion);GO:0004842(ubiquitin-protein transferase activity);GO:0016021(integral component of membrane);GO:0016020(membrane)	NA
ENSGALG00000015809	ENSGALT00000025489	GGA-MIR-218-5P	96	-14.83	GO:0005783(endoplasmic reticulum);GO:0030433(ubiquitin-dependent ERAD pathway);GO:0016567(protein ubiquiti-tion);GO:0004842(ubiquitin-protein transferase activity);GO:0016021(integral component of membrane);GO:0016020(membrane)	NA
ENSGALG00000016231	ENSGALT00000026171	GGA-MIR-1329-5P	94	-13.55	GO:0004386(helicase activity);GO:0016787(hydrolase activity);GO:0003676(nucleic acid binding);GO:0005524(ATP binding);GO:0000166(nucleotide binding)	ko04622(RIG-I-like receptor sig-ling pathway)
ENSGALG00000016231	ENSGALT00000026171	GGA-MIR-135A-5P	70	-12.77	GO:0004386(helicase activity);GO:0016787(hydrolase activity);GO:0003676(nucleic acid binding);GO:0005524(ATP binding);GO:0000166(nucleotide binding)	ko04622(RIG-I-like receptor sig-ling pathway)
ENSGALG00000016231	ENSGALT00000026171	GGA-MIR-143-5P_R+1	89	-42.86	GO:0004386(helicase activity);GO:0016787(hydrolase activity);GO:0003676(nucleic acid binding);GO:0005524(ATP binding);GO:0000166(nucleotide binding)	ko04622(RIG-I-like receptor sig-ling pathway)
ENSGALG00000016231	ENSGALT00000026171	GGA-MIR-148B-5P	77	-22.38	GO:0004386(helicase activity);GO:0016787(hydrolase activity);GO:0003676(nucleic acid binding);GO:0005524(ATP binding);GO:0000166(nucleotide binding)	ko04622(RIG-I-like receptor sig-ling pathway)
ENSGALG00000016231	ENSGALT00000026171	GGA-MIR-1559-3P	68	-14.66	GO:0004386(helicase activity);GO:0016787(hydrolase activity);GO:0003676(nucleic acid binding);GO:0005524(ATP binding);GO:0000166(nucleotide binding)	ko04622(RIG-I-like receptor sig-ling pathway)
ENSGALG00000016231	ENSGALT00000026171	GGA-MIR-15B-3P_L+1	50	-11.52	GO:0004386(helicase activity);GO:0016787(hydrolase activity);GO:0003676(nucleic acid binding);GO:0005524(ATP binding);GO:0000166(nucleotide binding)	ko04622(RIG-I-like receptor sig-ling pathway)
ENSGALG00000016231	ENSGALT00000026171	GGA-MIR-15B-5P_R-1	97	-13	GO:0004386(helicase activity);GO:0016787(hydrolase activity);GO:0003676(nucleic acid binding);GO:0005524(ATP binding);GO:0000166(nucleotide binding)	ko04622(RIG-I-like receptor sig-ling pathway)
ENSGALG00000016231	ENSGALT00000026171	GGA-MIR-15C-5P_R-1	97	-12.96	GO:0004386(helicase activity);GO:0016787(hydrolase activity);GO:0003676(nucleic acid binding);GO:0005524(ATP binding);GO:0000166(nucleotide binding)	ko04622(RIG-I-like receptor sig-ling pathway)
ENSGALG00000016231	ENSGALT00000026171	GGA-MIR-16-5P	97	-13.59	GO:0004386(helicase activity);GO:0016787(hydrolase activity);GO:0003676(nucleic acid binding);GO:0005524(ATP binding);GO:0000166(nucleotide binding)	ko04622(RIG-I-like receptor sig-ling pathway)
ENSGALG00000016231	ENSGALT00000026171	GGA-MIR-16C-5P	97	-17.4	GO:0004386(helicase activity);GO:0016787(hydrolase activity);GO:0003676(nucleic acid binding);GO:0005524(ATP binding);GO:0000166(nucleotide binding)	ko04622(RIG-I-like receptor sig-ling pathway)
ENSGALG00000016231	ENSGALT00000026171	GGA-MIR-17-3P_L-1R+3	80	-17.43	GO:0004386(helicase activity);GO:0016787(hydrolase activity);GO:0003676(nucleic acid binding);GO:0005524(ATP binding);GO:0000166(nucleotide binding)	ko04622(RIG-I-like receptor sig-ling pathway)
ENSGALG00000016231	ENSGALT00000026171	GGA-MIR-181A-5P	62	-33.77	GO:0004386(helicase activity);GO:0016787(hydrolase activity);GO:0003676(nucleic acid binding);GO:0005524(ATP binding);GO:0000166(nucleotide binding)	ko04622(RIG-I-like receptor sig-ling pathway)
ENSGALG00000016231	ENSGALT00000026171	GGA-MIR-181B-1-3P_L+1R-1	78	-25.89	GO:0004386(helicase activity);GO:0016787(hydrolase activity);GO:0003676(nucleic acid binding);GO:0005524(ATP binding);GO:0000166(nucleotide binding)	ko04622(RIG-I-like receptor sig-ling pathway)
ENSGALG00000016231	ENSGALT00000026171	GGA-MIR-181B-5P_R+2	62	-45.25	GO:0004386(helicase activity);GO:0016787(hydrolase activity);GO:0003676(nucleic acid binding);GO:0005524(ATP binding);GO:0000166(nucleotide binding)	ko04622(RIG-I-like receptor sig-ling pathway)
ENSGALG00000016231	ENSGALT00000026171	GGA-MIR-199-5P	80	-15.53	GO:0004386(helicase activity);GO:0016787(hydrolase activity);GO:0003676(nucleic acid binding);GO:0005524(ATP binding);GO:0000166(nucleotide binding)	ko04622(RIG-I-like receptor sig-ling pathway)
ENSGALG00000016231	ENSGALT00000026171	GGA-MIR-19A-3P	83	-10.81	GO:0004386(helicase activity);GO:0016787(hydrolase activity);GO:0003676(nucleic acid binding);GO:0005524(ATP binding);GO:0000166(nucleotide binding)	ko04622(RIG-I-like receptor sig-ling pathway)
ENSGALG00000016231	ENSGALT00000026171	GGA-MIR-19B-3P	82	-11.76	GO:0004386(helicase activity);GO:0016787(hydrolase activity);GO:0003676(nucleic acid binding);GO:0005524(ATP binding);GO:0000166(nucleotide binding)	ko04622(RIG-I-like receptor sig-ling pathway)
ENSGALG00000016231	ENSGALT00000026171	GGA-MIR-19B-5P	55	-11.15	GO:0004386(helicase activity);GO:0016787(hydrolase activity);GO:0003676(nucleic acid binding);GO:0005524(ATP binding);GO:0000166(nucleotide binding)	ko04622(RIG-I-like receptor sig-ling pathway)
ENSGALG00000016231	ENSGALT00000026171	GGA-MIR-455-5P	82	-14.83	GO:0004386(helicase activity);GO:0016787(hydrolase activity);GO:0003676(nucleic acid binding);GO:0005524(ATP binding);GO:0000166(nucleotide binding)	ko04622(RIG-I-like receptor sig-ling pathway)
ENSGALG00000016231	ENSGALT00000026171	GGA-MIR-460A-5P	87	-14.54	GO:0004386(helicase activity);GO:0016787(hydrolase activity);GO:0003676(nucleic acid binding);GO:0005524(ATP binding);GO:0000166(nucleotide binding)	ko04622(RIG-I-like receptor sig-ling pathway)
ENSGALG00000016231	ENSGALT00000026171	GGA-MIR-92-3P_R+1	87	-14.32	GO:0004386(helicase activity);GO:0016787(hydrolase activity);GO:0003676(nucleic acid binding);GO:0005524(ATP binding);GO:0000166(nucleotide binding)	ko04622(RIG-I-like receptor sig-ling pathway)
ENSGALG00000016329	ENSGALT00000026340	GGA-MIR-1737-P5	92	-20.72	GO:0005739(mitochondrion);GO:0006639(acylglycerol metabolic process);GO:0002244(hematopoietic progenitor cell differentiation);GO:0003841(1-acylglycerol-3-phosphate O-acyltransferase activity);GO:0016746(transferase activity, transferring acyl groups);GO:0008152(metabolic process);GO:0016021(integral component of membrane);GO:0016020(membrane)	ko00561(Glycerolipid metabolism);ko00564(Glycerophospholipid metabolism)
ENSGALG00000016329	ENSGALT00000026340	GGA-MIR-181A-5P	87	-13.19	GO:0005739(mitochondrion);GO:0006639(acylglycerol metabolic process);GO:0002244(hematopoietic progenitor cell differentiation);GO:0003841(1-acylglycerol-3-phosphate O-acyltransferase activity);GO:0016746(transferase activity, transferring acyl groups);GO:0008152(metabolic process);GO:0016021(integral component of membrane);GO:0016020(membrane)	ko00561(Glycerolipid metabolism);ko00564(Glycerophospholipid metabolism)
ENSGALG00000016329	ENSGALT00000026340	GGA-MIR-181B-5P_R+2	87	-13.31	GO:0005739(mitochondrion);GO:0006639(acylglycerol metabolic process);GO:0002244(hematopoietic progenitor cell differentiation);GO:0003841(1-acylglycerol-3-phosphate O-acyltransferase activity);GO:0016746(transferase activity, transferring acyl groups);GO:0008152(metabolic process);GO:0016021(integral component of membrane);GO:0016020(membrane)	ko00561(Glycerolipid metabolism);ko00564(Glycerophospholipid metabolism)
ENSGALG00000016329	ENSGALT00000026340	GGA-MIR-33-3P_L+1R+1	72	-12.21	GO:0005739(mitochondrion);GO:0006639(acylglycerol metabolic process);GO:0002244(hematopoietic progenitor cell differentiation);GO:0003841(1-acylglycerol-3-phosphate O-acyltransferase activity);GO:0016746(transferase activity, transferring acyl groups);GO:0008152(metabolic process);GO:0016021(integral component of membrane);GO:0016020(membrane)	ko00561(Glycerolipid metabolism);ko00564(Glycerophospholipid metabolism)
ENSGALG00000016329	ENSGALT00000026340	GGA-MIR-3525	67	-22.39	GO:0005739(mitochondrion);GO:0006639(acylglycerol metabolic process);GO:0002244(hematopoietic progenitor cell differentiation);GO:0003841(1-acylglycerol-3-phosphate O-acyltransferase activity);GO:0016746(transferase activity, transferring acyl groups);GO:0008152(metabolic process);GO:0016021(integral component of membrane);GO:0016020(membrane)	ko00561(Glycerolipid metabolism);ko00564(Glycerophospholipid metabolism)
ENSGALG00000016497	ENSGALT00000026614	GGA-MIR-103-3P	90	-14.12	GO:0031468(nuclear envelope reassembly);GO:0019888(protein phosphatase regulator activity);GO:0043161(proteasome-mediated ubiquitin-dependent protein catabolic process);GO:0007030(Golgi organization);GO:0043130(ubiquitin binding);GO:0050790(regulation of catalytic activity);GO:0005829(cytosol);GO:0000045(autophagosome assembly);GO:0061025(membrane fusion);GO:0005634(nucleus);GO:0033130(acetylchol…	NA
ENSGALG00000016497	ENSGALT00000026614	GGA-MIR-107-3P_R-1	90	-12.5	GO:0031468(nuclear envelope reassembly);GO:0019888(protein phosphatase regulator activity);GO:0043161(proteasome-mediated ubiquitin-dependent protein catabolic process);GO:0007030(Golgi organization);GO:0043130(ubiquitin binding);GO:0050790(regulation of catalytic activity);GO:0005829(cytosol);GO:0000045(autophagosome assembly);GO:0061025(membrane fusion);GO:0005634(nucleus);GO:0033130(acetylchol…	NA
ENSGALG00000016497	ENSGALT00000026614	GGA-MIR-130B-3P	92	-12.11	GO:0031468(nuclear envelope reassembly);GO:0019888(protein phosphatase regulator activity);GO:0043161(proteasome-mediated ubiquitin-dependent protein catabolic process);GO:0007030(Golgi organization);GO:0043130(ubiquitin binding);GO:0050790(regulation of catalytic activity);GO:0005829(cytosol);GO:0000045(autophagosome assembly);GO:0061025(membrane fusion);GO:0005634(nucleus);GO:0033130(acetylchol…	NA
ENSGALG00000016497	ENSGALT00000026614	GGA-MIR-1662	95	-37.07	GO:0031468(nuclear envelope reassembly);GO:0019888(protein phosphatase regulator activity);GO:0043161(proteasome-mediated ubiquitin-dependent protein catabolic process);GO:0007030(Golgi organization);GO:0043130(ubiquitin binding);GO:0050790(regulation of catalytic activity);GO:0005829(cytosol);GO:0000045(autophagosome assembly);GO:0061025(membrane fusion);GO:0005634(nucleus);GO:0033130(acetylchol…	NA
ENSGALG00000016497	ENSGALT00000026614	GGA-MIR-182-5P_R-1	70	-17.14	GO:0031468(nuclear envelope reassembly);GO:0019888(protein phosphatase regulator activity);GO:0043161(proteasome-mediated ubiquitin-dependent protein catabolic process);GO:0007030(Golgi organization);GO:0043130(ubiquitin binding);GO:0050790(regulation of catalytic activity);GO:0005829(cytosol);GO:0000045(autophagosome assembly);GO:0061025(membrane fusion);GO:0005634(nucleus);GO:0033130(acetylchol…	NA
ENSGALG00000016497	ENSGALT00000026614	GGA-MIR-20A-5P	98	-10.98	GO:0031468(nuclear envelope reassembly);GO:0019888(protein phosphatase regulator activity);GO:0043161(proteasome-mediated ubiquitin-dependent protein catabolic process);GO:0007030(Golgi organization);GO:0043130(ubiquitin binding);GO:0050790(regulation of catalytic activity);GO:0005829(cytosol);GO:0000045(autophagosome assembly);GO:0061025(membrane fusion);GO:0005634(nucleus);GO:0033130(acetylchol…	NA
ENSGALG00000016497	ENSGALT00000026614	GGA-MIR-301A-3P_R-2	92	-35.61	GO:0031468(nuclear envelope reassembly);GO:0019888(protein phosphatase regulator activity);GO:0043161(proteasome-mediated ubiquitin-dependent protein catabolic process);GO:0007030(Golgi organization);GO:0043130(ubiquitin binding);GO:0050790(regulation of catalytic activity);GO:0005829(cytosol);GO:0000045(autophagosome assembly);GO:0061025(membrane fusion);GO:0005634(nucleus);GO:0033130(acetylchol…	NA
ENSGALG00000016497	ENSGALT00000026614	GGA-MIR-301B-3P_R-2	90	-22.5	GO:0031468(nuclear envelope reassembly);GO:0019888(protein phosphatase regulator activity);GO:0043161(proteasome-mediated ubiquitin-dependent protein catabolic process);GO:0007030(Golgi organization);GO:0043130(ubiquitin binding);GO:0050790(regulation of catalytic activity);GO:0005829(cytosol);GO:0000045(autophagosome assembly);GO:0061025(membrane fusion);GO:0005634(nucleus);GO:0033130(acetylchol…	NA
ENSGALG00000016497	ENSGALT00000026614	GGA-MIR-33-3P_L+1R+1	97	-11.91	GO:0031468(nuclear envelope reassembly);GO:0019888(protein phosphatase regulator activity);GO:0043161(proteasome-mediated ubiquitin-dependent protein catabolic process);GO:0007030(Golgi organization);GO:0043130(ubiquitin binding);GO:0050790(regulation of catalytic activity);GO:0005829(cytosol);GO:0000045(autophagosome assembly);GO:0061025(membrane fusion);GO:0005634(nucleus);GO:0033130(acetylchol…	NA
ENSGALG00000016497	ENSGALT00000026614	GGA-MIR-454-3P_R+2	89	-15.6	GO:0031468(nuclear envelope reassembly);GO:0019888(protein phosphatase regulator activity);GO:0043161(proteasome-mediated ubiquitin-dependent protein catabolic process);GO:0007030(Golgi organization);GO:0043130(ubiquitin binding);GO:0050790(regulation of catalytic activity);GO:0005829(cytosol);GO:0000045(autophagosome assembly);GO:0061025(membrane fusion);GO:0005634(nucleus);GO:0033130(acetylchol…	NA
ENSGALG00000016497	ENSGALT00000026614	GGA-MIR-460A-5P	62	-13.54	GO:0031468(nuclear envelope reassembly);GO:0019888(protein phosphatase regulator activity);GO:0043161(proteasome-mediated ubiquitin-dependent protein catabolic process);GO:0007030(Golgi organization);GO:0043130(ubiquitin binding);GO:0050790(regulation of catalytic activity);GO:0005829(cytosol);GO:0000045(autophagosome assembly);GO:0061025(membrane fusion);GO:0005634(nucleus);GO:0033130(acetylchol…	NA
ENSGALG00000016497	ENSGALT00000026614	GGA-MIR-92-5P	99	-18.81	GO:0031468(nuclear envelope reassembly);GO:0019888(protein phosphatase regulator activity);GO:0043161(proteasome-mediated ubiquitin-dependent protein catabolic process);GO:0007030(Golgi organization);GO:0043130(ubiquitin binding);GO:0050790(regulation of catalytic activity);GO:0005829(cytosol);GO:0000045(autophagosome assembly);GO:0061025(membrane fusion);GO:0005634(nucleus);GO:0033130(acetylchol…	NA
ENSGALG00000016713	ENSGALT00000026970	GGA-MIR-138-5P_R+6	86	-16.68	GO:0034362(low-density lipoprotein particle);GO:0090026(positive regulation of monocyte chemotaxis);GO:0046469(platelet activating factor metabolic process);GO:0034441(plasma lipoprotein oxidation);GO:0034440(lipid oxidation);GO:0034374(low-density lipoprotein particle remodeling);GO:0047499(calcium-independent phospholipase A2 activity);GO:0005543(phospholipid binding);GO:0003847(1-alkyl-2-acety…	ko00565(Ether lipid metabolism)
ENSGALG00000016719	ENSGALT00000026982	GGA-MIR-106-5P_R+1	93	-13.56	GO:0031226(intrinsic component of plasma membrane);GO:0030424(axon);GO:0005887(integral component of plasma membrane);GO:2001180(negative regulation of interleukin-10 secretion);GO:2000666(negative regulation of interleukin-13 secretion);GO:2000663(negative regulation of interleukin-5 secretion);GO:0097252(oligodendrocyte apoptotic process);GO:0071356(cellular response to tumor necrosis factor);G…	ko04060(Cytokine-cytokine receptor interaction)
ENSGALG00000016719	ENSGALT00000026982	GGA-MIR-1677-5P	85	-17.15	GO:0031226(intrinsic component of plasma membrane);GO:0030424(axon);GO:0005887(integral component of plasma membrane);GO:2001180(negative regulation of interleukin-10 secretion);GO:2000666(negative regulation of interleukin-13 secretion);GO:2000663(negative regulation of interleukin-5 secretion);GO:0097252(oligodendrocyte apoptotic process);GO:0071356(cellular response to tumor necrosis factor);G…	ko04060(Cytokine-cytokine receptor interaction)
ENSGALG00000016719	ENSGALT00000026982	GGA-MIR-17-5P_R-1	93	-13.32	GO:0031226(intrinsic component of plasma membrane);GO:0030424(axon);GO:0005887(integral component of plasma membrane);GO:2001180(negative regulation of interleukin-10 secretion);GO:2000666(negative regulation of interleukin-13 secretion);GO:2000663(negative regulation of interleukin-5 secretion);GO:0097252(oligodendrocyte apoptotic process);GO:0071356(cellular response to tumor necrosis factor);G…	ko04060(Cytokine-cytokine receptor interaction)
ENSGALG00000016719	ENSGALT00000026982	GGA-MIR-20A-5P	93	-14.23	GO:0031226(intrinsic component of plasma membrane);GO:0030424(axon);GO:0005887(integral component of plasma membrane);GO:2001180(negative regulation of interleukin-10 secretion);GO:2000666(negative regulation of interleukin-13 secretion);GO:2000663(negative regulation of interleukin-5 secretion);GO:0097252(oligodendrocyte apoptotic process);GO:0071356(cellular response to tumor necrosis factor);G…	ko04060(Cytokine-cytokine receptor interaction)
ENSGALG00000016719	ENSGALT00000026982	GGA-MIR-20B-5P	93	-11.98	GO:0031226(intrinsic component of plasma membrane);GO:0030424(axon);GO:0005887(integral component of plasma membrane);GO:2001180(negative regulation of interleukin-10 secretion);GO:2000666(negative regulation of interleukin-13 secretion);GO:2000663(negative regulation of interleukin-5 secretion);GO:0097252(oligodendrocyte apoptotic process);GO:0071356(cellular response to tumor necrosis factor);G…	ko04060(Cytokine-cytokine receptor interaction)
ENSGALG00000016979	ENSGALT00000027432	GGA-MIR-1306-5P_L-1R-2	76	-19.47	GO:0005739(mitochondrion);GO:0006839(mitochondrial transport);GO:0031966(mitochondrial membrane);GO:0022857(transmembrane transporter activity);GO:0005743(mitochondrial inner membrane);GO:0016021(integral component of membrane);GO:0055085(transmembrane transport);GO:0006810(transport);GO:0016020(membrane)	NA
ENSGALG00000016979	ENSGALT00000027432	GGA-MIR-456-3P_1SS22AT	75	-24.55	GO:0005739(mitochondrion);GO:0006839(mitochondrial transport);GO:0031966(mitochondrial membrane);GO:0022857(transmembrane transporter activity);GO:0005743(mitochondrial inner membrane);GO:0016021(integral component of membrane);GO:0055085(transmembrane transport);GO:0006810(transport);GO:0016020(membrane)	NA
ENSGALG00000017089	ENSGALT00000027606	GGA-MIR-103-3P	83	-40.53	GO:0070062(extracellular exosome);GO:0055085(transmembrane transport);GO:0016021(integral component of membrane);GO:0016020(membrane)	NA
ENSGALG00000017089	ENSGALT00000027606	GGA-MIR-106-5P_R+1	82	-29.59	GO:0070062(extracellular exosome);GO:0055085(transmembrane transport);GO:0016021(integral component of membrane);GO:0016020(membrane)	NA
ENSGALG00000017089	ENSGALT00000027606	GGA-MIR-107-3P_R-1	83	-38.18	GO:0070062(extracellular exosome);GO:0055085(transmembrane transport);GO:0016021(integral component of membrane);GO:0016020(membrane)	NA
ENSGALG00000017089	ENSGALT00000027606	GGA-MIR-130B-3P	74	-13.86	GO:0070062(extracellular exosome);GO:0055085(transmembrane transport);GO:0016021(integral component of membrane);GO:0016020(membrane)	NA
ENSGALG00000017089	ENSGALT00000027606	GGA-MIR-15B-5P_R-1	91	-31.44	GO:0070062(extracellular exosome);GO:0055085(transmembrane transport);GO:0016021(integral component of membrane);GO:0016020(membrane)	NA
ENSGALG00000017089	ENSGALT00000027606	GGA-MIR-15C-5P_R-1	91	-29.06	GO:0070062(extracellular exosome);GO:0055085(transmembrane transport);GO:0016021(integral component of membrane);GO:0016020(membrane)	NA
ENSGALG00000017089	ENSGALT00000027606	GGA-MIR-16-5P	91	-29.04	GO:0070062(extracellular exosome);GO:0055085(transmembrane transport);GO:0016021(integral component of membrane);GO:0016020(membrane)	NA
ENSGALG00000017089	ENSGALT00000027606	GGA-MIR-1677-5P	92	-19.42	GO:0070062(extracellular exosome);GO:0055085(transmembrane transport);GO:0016021(integral component of membrane);GO:0016020(membrane)	NA
ENSGALG00000017089	ENSGALT00000027606	GGA-MIR-16C-5P	91	-28.95	GO:0070062(extracellular exosome);GO:0055085(transmembrane transport);GO:0016021(integral component of membrane);GO:0016020(membrane)	NA
ENSGALG00000017089	ENSGALT00000027606	GGA-MIR-17-5P_R-1	82	-33.59	GO:0070062(extracellular exosome);GO:0055085(transmembrane transport);GO:0016021(integral component of membrane);GO:0016020(membrane)	NA
ENSGALG00000017089	ENSGALT00000027606	GGA-MIR-199-3P_L-1R+2	67	-22.07	GO:0070062(extracellular exosome);GO:0055085(transmembrane transport);GO:0016021(integral component of membrane);GO:0016020(membrane)	NA
ENSGALG00000017089	ENSGALT00000027606	GGA-MIR-19A-3P	54	-11.39	GO:0070062(extracellular exosome);GO:0055085(transmembrane transport);GO:0016021(integral component of membrane);GO:0016020(membrane)	NA
ENSGALG00000017089	ENSGALT00000027606	GGA-MIR-19B-5P	96	-29.71	GO:0070062(extracellular exosome);GO:0055085(transmembrane transport);GO:0016021(integral component of membrane);GO:0016020(membrane)	NA
ENSGALG00000017089	ENSGALT00000027606	GGA-MIR-20A-5P	82	-33.41	GO:0070062(extracellular exosome);GO:0055085(transmembrane transport);GO:0016021(integral component of membrane);GO:0016020(membrane)	NA
ENSGALG00000017089	ENSGALT00000027606	GGA-MIR-20B-5P	82	-31.72	GO:0070062(extracellular exosome);GO:0055085(transmembrane transport);GO:0016021(integral component of membrane);GO:0016020(membrane)	NA
ENSGALG00000017089	ENSGALT00000027606	GGA-MIR-214_R+1	88	-59.1	GO:0070062(extracellular exosome);GO:0055085(transmembrane transport);GO:0016021(integral component of membrane);GO:0016020(membrane)	NA
ENSGALG00000017089	ENSGALT00000027606	GGA-MIR-301A-3P_R-2	77	-10.21	GO:0070062(extracellular exosome);GO:0055085(transmembrane transport);GO:0016021(integral component of membrane);GO:0016020(membrane)	NA
ENSGALG00000017089	ENSGALT00000027606	GGA-MIR-301B-3P_R-2	77	-25.76	GO:0070062(extracellular exosome);GO:0055085(transmembrane transport);GO:0016021(integral component of membrane);GO:0016020(membrane)	NA
ENSGALG00000017089	ENSGALT00000027606	GGA-MIR-34A-3P_R-1	66	-30.33	GO:0070062(extracellular exosome);GO:0055085(transmembrane transport);GO:0016021(integral component of membrane);GO:0016020(membrane)	NA
ENSGALG00000017089	ENSGALT00000027606	GGA-MIR-454-3P_R+2	75	-28.07	GO:0070062(extracellular exosome);GO:0055085(transmembrane transport);GO:0016021(integral component of membrane);GO:0016020(membrane)	NA
ENSGALG00000017089	ENSGALT00000027606	GGA-MIR-456-3P_1SS22AT	79	-80.92	GO:0070062(extracellular exosome);GO:0055085(transmembrane transport);GO:0016021(integral component of membrane);GO:0016020(membrane)	NA
ENSGALG00000017089	ENSGALT00000027606	GGA-MIR-9-4-3P_L-1	61	-23.34	GO:0070062(extracellular exosome);GO:0055085(transmembrane transport);GO:0016021(integral component of membrane);GO:0016020(membrane)	NA
ENSGALG00000017316	ENSGALT00000027985	GGA-MIR-1306-5P_L-1R-2	62	-18.08	GO:0006839(mitochondrial transport);GO:0015992(proton transport);GO:0031966(mitochondrial membrane);GO:0005743(mitochondrial inner membrane);GO:0016021(integral component of membrane);GO:0006810(transport);GO:0016020(membrane);GO:0017077(oxidative phosphorylation uncoupler activity);GO:0000303(response to superoxide);GO:0006631(fatty acid metabolic process);GO:0009409(response to cold);GO:1990542…	NA
ENSGALG00000017316	ENSGALT00000027985	GGA-MIR-1737-P5	84	-32.08	GO:0006839(mitochondrial transport);GO:0015992(proton transport);GO:0031966(mitochondrial membrane);GO:0005743(mitochondrial inner membrane);GO:0016021(integral component of membrane);GO:0006810(transport);GO:0016020(membrane);GO:0017077(oxidative phosphorylation uncoupler activity);GO:0000303(response to superoxide);GO:0006631(fatty acid metabolic process);GO:0009409(response to cold);GO:1990542…	NA
ENSGALG00000017316	ENSGALT00000027985	GGA-MIR-92-5P	74	-20.6	GO:0006839(mitochondrial transport);GO:0015992(proton transport);GO:0031966(mitochondrial membrane);GO:0005743(mitochondrial inner membrane);GO:0016021(integral component of membrane);GO:0006810(transport);GO:0016020(membrane);GO:0017077(oxidative phosphorylation uncoupler activity);GO:0000303(response to superoxide);GO:0006631(fatty acid metabolic process);GO:0009409(response to cold);GO:1990542…	NA
ENSGALG00000014182	ENSGALT00000028044	GGA-MIR-15B-5P_R-1	71	-19.17	GO:0005886(plasma membrane);GO:0060087(relaxation of vascular smooth muscle);GO:0043306(positive regulation of mast cell degranulation);GO:0032755(positive regulation of interleukin-6 production);GO:0032722(positive regulation of chemokine production);GO:0031668(cellular response to extracellular stimulus);GO:0031284(positive regulation of guanylate cyclase activity);GO:0030828(positive regulatio…	ko04020(Calcium sig-ling pathway);ko04080(Neuroactive ligand-receptor interaction);ko04270(Vascular smooth muscle contraction)
ENSGALG00000014182	ENSGALT00000028044	GGA-MIR-15C-5P_R-1	71	-19.17	GO:0005886(plasma membrane);GO:0060087(relaxation of vascular smooth muscle);GO:0043306(positive regulation of mast cell degranulation);GO:0032755(positive regulation of interleukin-6 production);GO:0032722(positive regulation of chemokine production);GO:0031668(cellular response to extracellular stimulus);GO:0031284(positive regulation of guanylate cyclase activity);GO:0030828(positive regulatio…	ko04020(Calcium sig-ling pathway);ko04080(Neuroactive ligand-receptor interaction);ko04270(Vascular smooth muscle contraction)
ENSGALG00000014182	ENSGALT00000028044	GGA-MIR-16-5P	57	-18.88	GO:0005886(plasma membrane);GO:0060087(relaxation of vascular smooth muscle);GO:0043306(positive regulation of mast cell degranulation);GO:0032755(positive regulation of interleukin-6 production);GO:0032722(positive regulation of chemokine production);GO:0031668(cellular response to extracellular stimulus);GO:0031284(positive regulation of guanylate cyclase activity);GO:0030828(positive regulatio…	ko04020(Calcium sig-ling pathway);ko04080(Neuroactive ligand-receptor interaction);ko04270(Vascular smooth muscle contraction)
ENSGALG00000014182	ENSGALT00000028044	GGA-MIR-16C-5P	56	-21.33	GO:0005886(plasma membrane);GO:0060087(relaxation of vascular smooth muscle);GO:0043306(positive regulation of mast cell degranulation);GO:0032755(positive regulation of interleukin-6 production);GO:0032722(positive regulation of chemokine production);GO:0031668(cellular response to extracellular stimulus);GO:0031284(positive regulation of guanylate cyclase activity);GO:0030828(positive regulatio…	ko04020(Calcium sig-ling pathway);ko04080(Neuroactive ligand-receptor interaction);ko04270(Vascular smooth muscle contraction)
ENSGALG00000014182	ENSGALT00000028044	GGA-MIR-456-3P_1SS22AT	89	-23.16	GO:0005886(plasma membrane);GO:0060087(relaxation of vascular smooth muscle);GO:0043306(positive regulation of mast cell degranulation);GO:0032755(positive regulation of interleukin-6 production);GO:0032722(positive regulation of chemokine production);GO:0031668(cellular response to extracellular stimulus);GO:0031284(positive regulation of guanylate cyclase activity);GO:0030828(positive regulatio…	ko04020(Calcium sig-ling pathway);ko04080(Neuroactive ligand-receptor interaction);ko04270(Vascular smooth muscle contraction)
ENSGALG00000014182	ENSGALT00000028044	GGA-MIR-6606-5P	51	-33.67	GO:0005886(plasma membrane);GO:0060087(relaxation of vascular smooth muscle);GO:0043306(positive regulation of mast cell degranulation);GO:0032755(positive regulation of interleukin-6 production);GO:0032722(positive regulation of chemokine production);GO:0031668(cellular response to extracellular stimulus);GO:0031284(positive regulation of guanylate cyclase activity);GO:0030828(positive regulatio…	ko04020(Calcium sig-ling pathway);ko04080(Neuroactive ligand-receptor interaction);ko04270(Vascular smooth muscle contraction)
ENSGALG00000017388	ENSGALT00000028075	GGA-MIR-218-5P	74	-12.76	GO:0001158(enhancer sequence-specific D- binding);GO:0003676(nucleic acid binding);GO:0000400(four-way junction D- binding);GO:0000978(R- polymerase II core promoter proximal region sequence-specific D- binding);GO:0000987(core promoter proximal region sequence-specific D- binding);GO:0001078(transcriptio-l repressor activity, R- polymerase II core promoter proximal region sequence-specific bindi…	NA
ENSGALG00000018942	ENSGALT00000029889	GGA-MIR-128-1-5P	93	-17	GO:0005516(calmodulin binding)	NA
ENSGALG00000018942	ENSGALT00000029889	GGA-MIR-1737-P5	51	-19.11	GO:0005516(calmodulin binding)	NA
ENSGALG00000016890	ENSGALT00000030196	GGA-MIR-106-3P_R+1	69	-37.45	GO:0005654(nucleoplasm);GO:0043484(regulation of R- splicing);GO:0000381(regulation of alter-tive mR- splicing, via spliceosome);GO:0003723(R- binding);GO:0046872(metal ion binding)	NA
ENSGALG00000016890	ENSGALT00000030196	GGA-MIR-137-3P_L+1	86	-14.49	GO:0005654(nucleoplasm);GO:0043484(regulation of R- splicing);GO:0000381(regulation of alter-tive mR- splicing, via spliceosome);GO:0003723(R- binding);GO:0046872(metal ion binding)	NA
ENSGALG00000016890	ENSGALT00000030196	GGA-MIR-1416-5P	73	-12.28	GO:0005654(nucleoplasm);GO:0043484(regulation of R- splicing);GO:0000381(regulation of alter-tive mR- splicing, via spliceosome);GO:0003723(R- binding);GO:0046872(metal ion binding)	NA
ENSGALG00000016890	ENSGALT00000030196	GGA-MIR-15B-5P_R-1	97	-17.74	GO:0005654(nucleoplasm);GO:0043484(regulation of R- splicing);GO:0000381(regulation of alter-tive mR- splicing, via spliceosome);GO:0003723(R- binding);GO:0046872(metal ion binding)	NA
ENSGALG00000016890	ENSGALT00000030196	GGA-MIR-15C-5P_R-1	97	-17.74	GO:0005654(nucleoplasm);GO:0043484(regulation of R- splicing);GO:0000381(regulation of alter-tive mR- splicing, via spliceosome);GO:0003723(R- binding);GO:0046872(metal ion binding)	NA
ENSGALG00000016890	ENSGALT00000030196	GGA-MIR-16-5P	97	-17.28	GO:0005654(nucleoplasm);GO:0043484(regulation of R- splicing);GO:0000381(regulation of alter-tive mR- splicing, via spliceosome);GO:0003723(R- binding);GO:0046872(metal ion binding)	NA
ENSGALG00000016890	ENSGALT00000030196	GGA-MIR-16C-5P	97	-16.92	GO:0005654(nucleoplasm);GO:0043484(regulation of R- splicing);GO:0000381(regulation of alter-tive mR- splicing, via spliceosome);GO:0003723(R- binding);GO:0046872(metal ion binding)	NA
ENSGALG00000016890	ENSGALT00000030196	GGA-MIR-17-3P_L-1R+3	75	-42.29	GO:0005654(nucleoplasm);GO:0043484(regulation of R- splicing);GO:0000381(regulation of alter-tive mR- splicing, via spliceosome);GO:0003723(R- binding);GO:0046872(metal ion binding)	NA
ENSGALG00000016890	ENSGALT00000030196	GGA-MIR-182-5P_R-1	98	-13.08	GO:0005654(nucleoplasm);GO:0043484(regulation of R- splicing);GO:0000381(regulation of alter-tive mR- splicing, via spliceosome);GO:0003723(R- binding);GO:0046872(metal ion binding)	NA
ENSGALG00000016890	ENSGALT00000030196	GGA-MIR-196-5P_R+1	75	-21.3	GO:0005654(nucleoplasm);GO:0043484(regulation of R- splicing);GO:0000381(regulation of alter-tive mR- splicing, via spliceosome);GO:0003723(R- binding);GO:0046872(metal ion binding)	NA
ENSGALG00000016890	ENSGALT00000030196	GGA-MIR-19A-3P	90	-11.37	GO:0005654(nucleoplasm);GO:0043484(regulation of R- splicing);GO:0000381(regulation of alter-tive mR- splicing, via spliceosome);GO:0003723(R- binding);GO:0046872(metal ion binding)	NA
ENSGALG00000016890	ENSGALT00000030196	GGA-MIR-19B-3P	90	-11.32	GO:0005654(nucleoplasm);GO:0043484(regulation of R- splicing);GO:0000381(regulation of alter-tive mR- splicing, via spliceosome);GO:0003723(R- binding);GO:0046872(metal ion binding)	NA
ENSGALG00000016890	ENSGALT00000030196	GGA-MIR-218-5P	93	-11.93	GO:0005654(nucleoplasm);GO:0043484(regulation of R- splicing);GO:0000381(regulation of alter-tive mR- splicing, via spliceosome);GO:0003723(R- binding);GO:0046872(metal ion binding)	NA
ENSGALG00000016890	ENSGALT00000030196	GGA-MIR-23B-5P	93	-12.54	GO:0005654(nucleoplasm);GO:0043484(regulation of R- splicing);GO:0000381(regulation of alter-tive mR- splicing, via spliceosome);GO:0003723(R- binding);GO:0046872(metal ion binding)	NA
ENSGALG00000016890	ENSGALT00000030196	GGA-MIR-6548-5P	77	-10.16	GO:0005654(nucleoplasm);GO:0043484(regulation of R- splicing);GO:0000381(regulation of alter-tive mR- splicing, via spliceosome);GO:0003723(R- binding);GO:0046872(metal ion binding)	NA
ENSGALG00000012244	ENSGALT00000032448	GGA-MIR-103-3P	77	-19.5	GO:0005634(nucleus);GO:0016604(nuclear body);GO:0031965(nuclear membrane)	NA
ENSGALG00000012244	ENSGALT00000032448	GGA-MIR-106-3P_R+1	94	-33.15	GO:0005634(nucleus);GO:0016604(nuclear body);GO:0031965(nuclear membrane)	NA
ENSGALG00000012244	ENSGALT00000032448	GGA-MIR-107-3P_R-1	76	-19.31	GO:0005634(nucleus);GO:0016604(nuclear body);GO:0031965(nuclear membrane)	NA
ENSGALG00000012244	ENSGALT00000032448	GGA-MIR-1677-5P	88	-24.54	GO:0005634(nucleus);GO:0016604(nuclear body);GO:0031965(nuclear membrane)	NA
ENSGALG00000012244	ENSGALT00000032448	GGA-MIR-301A-5P_L+2	91	-18.65	GO:0005634(nucleus);GO:0016604(nuclear body);GO:0031965(nuclear membrane)	NA
ENSGALG00000012244	ENSGALT00000032448	GGA-MIR-6548-5P	95	-35.46	GO:0005634(nucleus);GO:0016604(nuclear body);GO:0031965(nuclear membrane)	NA
ENSGALG00000007048	ENSGALT00000033905	GGA-LET-7D_R+1	78	-34.22	GO:0060053(neurofilament cytoskeleton);GO:0045111(intermediate filament cytoskeleton);GO:0043034(costamere);GO:0042383(sarcolemma);GO:0016020(membrane);GO:0005912(adherens junction);GO:0005882(intermediate filament);GO:0031443(fast-twitch skeletal muscle fiber contraction);GO:0019215(intermediate filament binding);GO:0017166(vinculin binding);GO:0008307(structural constituent of muscle);GO:000520…	NA
ENSGALG00000007048	ENSGALT00000033905	GGA-MIR-106-3P_R+1	60	-18.09	GO:0060053(neurofilament cytoskeleton);GO:0045111(intermediate filament cytoskeleton);GO:0043034(costamere);GO:0042383(sarcolemma);GO:0016020(membrane);GO:0005912(adherens junction);GO:0005882(intermediate filament);GO:0031443(fast-twitch skeletal muscle fiber contraction);GO:0019215(intermediate filament binding);GO:0017166(vinculin binding);GO:0008307(structural constituent of muscle);GO:000520…	NA
ENSGALG00000007048	ENSGALT00000033905	GGA-MIR-106-5P_R+1	99	-43.25	GO:0060053(neurofilament cytoskeleton);GO:0045111(intermediate filament cytoskeleton);GO:0043034(costamere);GO:0042383(sarcolemma);GO:0016020(membrane);GO:0005912(adherens junction);GO:0005882(intermediate filament);GO:0031443(fast-twitch skeletal muscle fiber contraction);GO:0019215(intermediate filament binding);GO:0017166(vinculin binding);GO:0008307(structural constituent of muscle);GO:000520…	NA
ENSGALG00000007048	ENSGALT00000033905	GGA-MIR-129-5P	75	-32.08	GO:0060053(neurofilament cytoskeleton);GO:0045111(intermediate filament cytoskeleton);GO:0043034(costamere);GO:0042383(sarcolemma);GO:0016020(membrane);GO:0005912(adherens junction);GO:0005882(intermediate filament);GO:0031443(fast-twitch skeletal muscle fiber contraction);GO:0019215(intermediate filament binding);GO:0017166(vinculin binding);GO:0008307(structural constituent of muscle);GO:000520…	NA
ENSGALG00000007048	ENSGALT00000033905	GGA-MIR-1329-5P	58	-18.96	GO:0060053(neurofilament cytoskeleton);GO:0045111(intermediate filament cytoskeleton);GO:0043034(costamere);GO:0042383(sarcolemma);GO:0016020(membrane);GO:0005912(adherens junction);GO:0005882(intermediate filament);GO:0031443(fast-twitch skeletal muscle fiber contraction);GO:0019215(intermediate filament binding);GO:0017166(vinculin binding);GO:0008307(structural constituent of muscle);GO:000520…	NA
ENSGALG00000007048	ENSGALT00000033905	GGA-MIR-1662	71	-20.8	GO:0060053(neurofilament cytoskeleton);GO:0045111(intermediate filament cytoskeleton);GO:0043034(costamere);GO:0042383(sarcolemma);GO:0016020(membrane);GO:0005912(adherens junction);GO:0005882(intermediate filament);GO:0031443(fast-twitch skeletal muscle fiber contraction);GO:0019215(intermediate filament binding);GO:0017166(vinculin binding);GO:0008307(structural constituent of muscle);GO:000520…	NA
ENSGALG00000007048	ENSGALT00000033905	GGA-MIR-17-5P_R-1	99	-47.25	GO:0060053(neurofilament cytoskeleton);GO:0045111(intermediate filament cytoskeleton);GO:0043034(costamere);GO:0042383(sarcolemma);GO:0016020(membrane);GO:0005912(adherens junction);GO:0005882(intermediate filament);GO:0031443(fast-twitch skeletal muscle fiber contraction);GO:0019215(intermediate filament binding);GO:0017166(vinculin binding);GO:0008307(structural constituent of muscle);GO:000520…	NA
ENSGALG00000007048	ENSGALT00000033905	GGA-MIR-181B-1-3P_L+1R-1	56	-11.04	GO:0060053(neurofilament cytoskeleton);GO:0045111(intermediate filament cytoskeleton);GO:0043034(costamere);GO:0042383(sarcolemma);GO:0016020(membrane);GO:0005912(adherens junction);GO:0005882(intermediate filament);GO:0031443(fast-twitch skeletal muscle fiber contraction);GO:0019215(intermediate filament binding);GO:0017166(vinculin binding);GO:0008307(structural constituent of muscle);GO:000520…	NA
ENSGALG00000007048	ENSGALT00000033905	GGA-MIR-196-5P_R+1	51	-10.51	GO:0060053(neurofilament cytoskeleton);GO:0045111(intermediate filament cytoskeleton);GO:0043034(costamere);GO:0042383(sarcolemma);GO:0016020(membrane);GO:0005912(adherens junction);GO:0005882(intermediate filament);GO:0031443(fast-twitch skeletal muscle fiber contraction);GO:0019215(intermediate filament binding);GO:0017166(vinculin binding);GO:0008307(structural constituent of muscle);GO:000520…	NA
ENSGALG00000007048	ENSGALT00000033905	GGA-MIR-199-3P_L-1R+2	72	-26.82	GO:0060053(neurofilament cytoskeleton);GO:0045111(intermediate filament cytoskeleton);GO:0043034(costamere);GO:0042383(sarcolemma);GO:0016020(membrane);GO:0005912(adherens junction);GO:0005882(intermediate filament);GO:0031443(fast-twitch skeletal muscle fiber contraction);GO:0019215(intermediate filament binding);GO:0017166(vinculin binding);GO:0008307(structural constituent of muscle);GO:000520…	NA
ENSGALG00000007048	ENSGALT00000033905	GGA-MIR-20A-5P	99	-35.29	GO:0060053(neurofilament cytoskeleton);GO:0045111(intermediate filament cytoskeleton);GO:0043034(costamere);GO:0042383(sarcolemma);GO:0016020(membrane);GO:0005912(adherens junction);GO:0005882(intermediate filament);GO:0031443(fast-twitch skeletal muscle fiber contraction);GO:0019215(intermediate filament binding);GO:0017166(vinculin binding);GO:0008307(structural constituent of muscle);GO:000520…	NA
ENSGALG00000007048	ENSGALT00000033905	GGA-MIR-20B-5P	99	-20	GO:0060053(neurofilament cytoskeleton);GO:0045111(intermediate filament cytoskeleton);GO:0043034(costamere);GO:0042383(sarcolemma);GO:0016020(membrane);GO:0005912(adherens junction);GO:0005882(intermediate filament);GO:0031443(fast-twitch skeletal muscle fiber contraction);GO:0019215(intermediate filament binding);GO:0017166(vinculin binding);GO:0008307(structural constituent of muscle);GO:000520…	NA
ENSGALG00000007048	ENSGALT00000033905	GGA-MIR-214_R+1	83	-13.71	GO:0060053(neurofilament cytoskeleton);GO:0045111(intermediate filament cytoskeleton);GO:0043034(costamere);GO:0042383(sarcolemma);GO:0016020(membrane);GO:0005912(adherens junction);GO:0005882(intermediate filament);GO:0031443(fast-twitch skeletal muscle fiber contraction);GO:0019215(intermediate filament binding);GO:0017166(vinculin binding);GO:0008307(structural constituent of muscle);GO:000520…	NA
ENSGALG00000007048	ENSGALT00000033905	GGA-MIR-34A-3P_R-1	73	-19.98	GO:0060053(neurofilament cytoskeleton);GO:0045111(intermediate filament cytoskeleton);GO:0043034(costamere);GO:0042383(sarcolemma);GO:0016020(membrane);GO:0005912(adherens junction);GO:0005882(intermediate filament);GO:0031443(fast-twitch skeletal muscle fiber contraction);GO:0019215(intermediate filament binding);GO:0017166(vinculin binding);GO:0008307(structural constituent of muscle);GO:000520…	NA
ENSGALG00000007048	ENSGALT00000033905	GGA-MIR-383-5P	79	-15.5	GO:0060053(neurofilament cytoskeleton);GO:0045111(intermediate filament cytoskeleton);GO:0043034(costamere);GO:0042383(sarcolemma);GO:0016020(membrane);GO:0005912(adherens junction);GO:0005882(intermediate filament);GO:0031443(fast-twitch skeletal muscle fiber contraction);GO:0019215(intermediate filament binding);GO:0017166(vinculin binding);GO:0008307(structural constituent of muscle);GO:000520…	NA
ENSGALG00000007048	ENSGALT00000033905	GGA-MIR-460A-5P	61	-14.31	GO:0060053(neurofilament cytoskeleton);GO:0045111(intermediate filament cytoskeleton);GO:0043034(costamere);GO:0042383(sarcolemma);GO:0016020(membrane);GO:0005912(adherens junction);GO:0005882(intermediate filament);GO:0031443(fast-twitch skeletal muscle fiber contraction);GO:0019215(intermediate filament binding);GO:0017166(vinculin binding);GO:0008307(structural constituent of muscle);GO:000520…	NA
ENSGALG00000021364	ENSGALT00000034473	GGA-MIR-129-1-3P	95	-14.77	NA	NA
ENSGALG00000001992	ENSGALT00000034751	GGA-MIR-122-5P_R-1	92	-19.26	GO:1903561(extracellular vesicle);GO:0070062(extracellular exosome);GO:0043209(myelin sheath);GO:0031982(vesicle);GO:0031012(extracellular matrix);GO:0005929(cilium);GO:0005829(cytosol);GO:0005739(mitochondrion);GO:0005634(nucleus);GO:0005737(cytoplasm);GO:0012501(programmed cell death);GO:0006096(glycolytic process);GO:0045296(cadherin binding);GO:0030955(potassium ion binding);GO:0023026(MHC cl…	ko01200(Carbon metabolism);ko01230(Biosynthesis of amino acids);ko00010(Glycolysis / Gluconeogenesis);ko00620(Pyruvate metabolism);ko00230(Purine metabolism)
ENSGALG00000001992	ENSGALT00000034751	GGA-MIR-15B-5P_R-1	58	-38.52	GO:1903561(extracellular vesicle);GO:0070062(extracellular exosome);GO:0043209(myelin sheath);GO:0031982(vesicle);GO:0031012(extracellular matrix);GO:0005929(cilium);GO:0005829(cytosol);GO:0005739(mitochondrion);GO:0005634(nucleus);GO:0005737(cytoplasm);GO:0012501(programmed cell death);GO:0006096(glycolytic process);GO:0045296(cadherin binding);GO:0030955(potassium ion binding);GO:0023026(MHC cl…	ko01200(Carbon metabolism);ko01230(Biosynthesis of amino acids);ko00010(Glycolysis / Gluconeogenesis);ko00620(Pyruvate metabolism);ko00230(Purine metabolism)
ENSGALG00000001992	ENSGALT00000034751	GGA-MIR-15C-5P_R-1	58	-38.03	GO:1903561(extracellular vesicle);GO:0070062(extracellular exosome);GO:0043209(myelin sheath);GO:0031982(vesicle);GO:0031012(extracellular matrix);GO:0005929(cilium);GO:0005829(cytosol);GO:0005739(mitochondrion);GO:0005634(nucleus);GO:0005737(cytoplasm);GO:0012501(programmed cell death);GO:0006096(glycolytic process);GO:0045296(cadherin binding);GO:0030955(potassium ion binding);GO:0023026(MHC cl…	ko01200(Carbon metabolism);ko01230(Biosynthesis of amino acids);ko00010(Glycolysis / Gluconeogenesis);ko00620(Pyruvate metabolism);ko00230(Purine metabolism)
ENSGALG00000001992	ENSGALT00000034751	GGA-MIR-1677-5P	81	-41.68	GO:1903561(extracellular vesicle);GO:0070062(extracellular exosome);GO:0043209(myelin sheath);GO:0031982(vesicle);GO:0031012(extracellular matrix);GO:0005929(cilium);GO:0005829(cytosol);GO:0005739(mitochondrion);GO:0005634(nucleus);GO:0005737(cytoplasm);GO:0012501(programmed cell death);GO:0006096(glycolytic process);GO:0045296(cadherin binding);GO:0030955(potassium ion binding);GO:0023026(MHC cl…	ko01200(Carbon metabolism);ko01230(Biosynthesis of amino acids);ko00010(Glycolysis / Gluconeogenesis);ko00620(Pyruvate metabolism);ko00230(Purine metabolism)
ENSGALG00000005688	ENSGALT00000036253	GGA-MIR-1552-3P_R+1	95	-29.08	GO:0005783(endoplasmic reticulum);GO:0005634(nucleus);GO:0010623(programmed cell death involved in cell development);GO:0006309(apoptotic D- fragmentation);GO:0004536(deoxyribonuclease activity);GO:0006308(D- catabolic process);GO:0004519(endonuclease activity);GO:0004518(nuclease activity);GO:0016787(hydrolase activity)	NA
ENSGALG00000027420	ENSGALT00000037256	GGA-MIR-130A-5P	55	-14.27	GO:0030552(cAMP binding);GO:0000166(nucleotide binding);GO:0016021(integral component of membrane);GO:0016020(membrane);GO:0042391(regulation of membrane potential)	NA
ENSGALG00000027420	ENSGALT00000037256	GGA-MIR-183	80	-36.02	GO:0030552(cAMP binding);GO:0000166(nucleotide binding);GO:0016021(integral component of membrane);GO:0016020(membrane);GO:0042391(regulation of membrane potential)	NA
ENSGALG00000027420	ENSGALT00000037256	GGA-MIR-33-2-P3	98	-17.8	GO:0030552(cAMP binding);GO:0000166(nucleotide binding);GO:0016021(integral component of membrane);GO:0016020(membrane);GO:0042391(regulation of membrane potential)	NA
ENSGALG00000023066	ENSGALT00000037566	GGA-MIR-106-3P_R+1	55	-19.01	GO:0070062(extracellular exosome);GO:0016020(membrane);GO:0015630(microtubule cytoskeleton);GO:0005829(cytosol);GO:0000151(ubiquitin ligase complex);GO:1905259(negative regulation of nitrosative stress-induced intrinsic apoptotic sig-ling pathway);GO:1903748(negative regulation of establishment of protein localization to mitochondrion);GO:1901998(toxin transport);GO:0070585(protein localization t…	ko04141(Protein processing in endoplasmic reticulum)
ENSGALG00000023066	ENSGALT00000037566	GGA-MIR-1677-3P_L+1	81	-15.85	GO:0070062(extracellular exosome);GO:0016020(membrane);GO:0015630(microtubule cytoskeleton);GO:0005829(cytosol);GO:0000151(ubiquitin ligase complex);GO:1905259(negative regulation of nitrosative stress-induced intrinsic apoptotic sig-ling pathway);GO:1903748(negative regulation of establishment of protein localization to mitochondrion);GO:1901998(toxin transport);GO:0070585(protein localization t…	ko04141(Protein processing in endoplasmic reticulum)
ENSGALG00000023066	ENSGALT00000037566	GGA-MIR-181A-5P	78	-25.36	GO:0070062(extracellular exosome);GO:0016020(membrane);GO:0015630(microtubule cytoskeleton);GO:0005829(cytosol);GO:0000151(ubiquitin ligase complex);GO:1905259(negative regulation of nitrosative stress-induced intrinsic apoptotic sig-ling pathway);GO:1903748(negative regulation of establishment of protein localization to mitochondrion);GO:1901998(toxin transport);GO:0070585(protein localization t…	ko04141(Protein processing in endoplasmic reticulum)
ENSGALG00000023066	ENSGALT00000037566	GGA-MIR-181B-5P_R+2	78	-23.96	GO:0070062(extracellular exosome);GO:0016020(membrane);GO:0015630(microtubule cytoskeleton);GO:0005829(cytosol);GO:0000151(ubiquitin ligase complex);GO:1905259(negative regulation of nitrosative stress-induced intrinsic apoptotic sig-ling pathway);GO:1903748(negative regulation of establishment of protein localization to mitochondrion);GO:1901998(toxin transport);GO:0070585(protein localization t…	ko04141(Protein processing in endoplasmic reticulum)
ENSGALG00000023066	ENSGALT00000037566	GGA-MIR-363-3P_R-1	52	-11.18	GO:0070062(extracellular exosome);GO:0016020(membrane);GO:0015630(microtubule cytoskeleton);GO:0005829(cytosol);GO:0000151(ubiquitin ligase complex);GO:1905259(negative regulation of nitrosative stress-induced intrinsic apoptotic sig-ling pathway);GO:1903748(negative regulation of establishment of protein localization to mitochondrion);GO:1901998(toxin transport);GO:0070585(protein localization t…	ko04141(Protein processing in endoplasmic reticulum)
ENSGALG00000023066	ENSGALT00000037566	GGA-MIR-92-3P_R+1	50	-11.1	GO:0070062(extracellular exosome);GO:0016020(membrane);GO:0015630(microtubule cytoskeleton);GO:0005829(cytosol);GO:0000151(ubiquitin ligase complex);GO:1905259(negative regulation of nitrosative stress-induced intrinsic apoptotic sig-ling pathway);GO:1903748(negative regulation of establishment of protein localization to mitochondrion);GO:1901998(toxin transport);GO:0070585(protein localization t…	ko04141(Protein processing in endoplasmic reticulum)
ENSGALG00000007016	ENSGALT00000038512	GGA-MIR-1306-5P_L-1R-2	82	-22.8	NA	NA
ENSGALG00000007016	ENSGALT00000038512	GGA-MIR-15B-3P_L+1	96	-10.92	NA	NA
ENSGALG00000007016	ENSGALT00000038512	GGA-MIR-181B-5P_R+2	82	-10.04	NA	NA
ENSGALG00000007016	ENSGALT00000038512	GGA-MIR-460A-5P	77	-17.64	NA	NA
ENSGALG00000006181	ENSGALT00000038797	GGA-MIR-103-3P	89	-13.56	GO:0005829(cytosol);GO:0005730(nucleolus);GO:0005634(nucleus)	NA
ENSGALG00000006181	ENSGALT00000038797	GGA-MIR-107-3P_R-1	89	-16.48	GO:0005829(cytosol);GO:0005730(nucleolus);GO:0005634(nucleus)	NA
ENSGALG00000006181	ENSGALT00000038797	GGA-MIR-129-5P	84	-10.97	GO:0005829(cytosol);GO:0005730(nucleolus);GO:0005634(nucleus)	NA
ENSGALG00000006181	ENSGALT00000038797	GGA-MIR-1416-5P	91	-13.59	GO:0005829(cytosol);GO:0005730(nucleolus);GO:0005634(nucleus)	NA
ENSGALG00000006181	ENSGALT00000038797	GGA-MIR-15B-5P_R-1	96	-16.74	GO:0005829(cytosol);GO:0005730(nucleolus);GO:0005634(nucleus)	NA
ENSGALG00000006181	ENSGALT00000038797	GGA-MIR-15C-5P_R-1	96	-16.74	GO:0005829(cytosol);GO:0005730(nucleolus);GO:0005634(nucleus)	NA
ENSGALG00000006181	ENSGALT00000038797	GGA-MIR-16-5P	91	-12.83	GO:0005829(cytosol);GO:0005730(nucleolus);GO:0005634(nucleus)	NA
ENSGALG00000006181	ENSGALT00000038797	GGA-MIR-1677-3P_L+1	80	-16.21	GO:0005829(cytosol);GO:0005730(nucleolus);GO:0005634(nucleus)	NA
ENSGALG00000006181	ENSGALT00000038797	GGA-MIR-16C-5P	89	-11.81	GO:0005829(cytosol);GO:0005730(nucleolus);GO:0005634(nucleus)	NA
ENSGALG00000006181	ENSGALT00000038797	GGA-MIR-6548-5P	63	-27.76	GO:0005829(cytosol);GO:0005730(nucleolus);GO:0005634(nucleus)	NA
ENSGALG00000014297	ENSGALT00000039023	GGA-MIR-1737-P5	72	-45.69	GO:0003700(transcription factor activity, sequence-specific D- binding);GO:0006355(regulation of transcription, D--templated);GO:0006351(transcription, D--templated);GO:0005634(nucleus);GO:0003677(D- binding);GO:0000979(R- polymerase II core promoter sequence-specific D- binding);GO:0000982(transcription factor activity, R- polymerase II core promoter proximal region sequence-specific binding);GO…	ko04620(Toll-like receptor sig-ling pathway);ko04621(NOD-like receptor sig-ling pathway);ko04622(RIG-I-like receptor sig-ling pathway);ko04623(Cytosolic D--sensing pathway);ko05164(Influenza A);ko05168(Herpes simplex infection)
ENSGALG00000006300	ENSGALT00000039415	GGA-MIR-106-3P_R+1	81	-14.59	GO:0019752(carboxylic acid metabolic process);GO:0004459(L-lactate dehydroge-se activity);GO:0005975(carbohydrate metabolic process);GO:0016616(oxidoreductase activity, acting on the CH-OH group of donors, -D or -DP as acceptor);GO:0016491(oxidoreductase activity);GO:0055114(oxidation-reduction process);GO:0003824(catalytic activity);GO:0005737(cytoplasm)	ko00010(Glycolysis / Gluconeogenesis);ko00620(Pyruvate metabolism);ko00640(Propanoate metabolism);ko00270(Cysteine and methionine metabolism)
ENSGALG00000006300	ENSGALT00000039415	GGA-MIR-106-5P_R+1	69	-14.04	GO:0019752(carboxylic acid metabolic process);GO:0004459(L-lactate dehydroge-se activity);GO:0005975(carbohydrate metabolic process);GO:0016616(oxidoreductase activity, acting on the CH-OH group of donors, -D or -DP as acceptor);GO:0016491(oxidoreductase activity);GO:0055114(oxidation-reduction process);GO:0003824(catalytic activity);GO:0005737(cytoplasm)	ko00010(Glycolysis / Gluconeogenesis);ko00620(Pyruvate metabolism);ko00640(Propanoate metabolism);ko00270(Cysteine and methionine metabolism)
ENSGALG00000006300	ENSGALT00000039415	GGA-MIR-130A-3P	79	-17.51	GO:0019752(carboxylic acid metabolic process);GO:0004459(L-lactate dehydroge-se activity);GO:0005975(carbohydrate metabolic process);GO:0016616(oxidoreductase activity, acting on the CH-OH group of donors, -D or -DP as acceptor);GO:0016491(oxidoreductase activity);GO:0055114(oxidation-reduction process);GO:0003824(catalytic activity);GO:0005737(cytoplasm)	ko00010(Glycolysis / Gluconeogenesis);ko00620(Pyruvate metabolism);ko00640(Propanoate metabolism);ko00270(Cysteine and methionine metabolism)
ENSGALG00000006300	ENSGALT00000039415	GGA-MIR-130B-3P	71	-14.78	GO:0019752(carboxylic acid metabolic process);GO:0004459(L-lactate dehydroge-se activity);GO:0005975(carbohydrate metabolic process);GO:0016616(oxidoreductase activity, acting on the CH-OH group of donors, -D or -DP as acceptor);GO:0016491(oxidoreductase activity);GO:0055114(oxidation-reduction process);GO:0003824(catalytic activity);GO:0005737(cytoplasm)	ko00010(Glycolysis / Gluconeogenesis);ko00620(Pyruvate metabolism);ko00640(Propanoate metabolism);ko00270(Cysteine and methionine metabolism)
ENSGALG00000006300	ENSGALT00000039415	GGA-MIR-130C-3P	76	-14.7	GO:0019752(carboxylic acid metabolic process);GO:0004459(L-lactate dehydroge-se activity);GO:0005975(carbohydrate metabolic process);GO:0016616(oxidoreductase activity, acting on the CH-OH group of donors, -D or -DP as acceptor);GO:0016491(oxidoreductase activity);GO:0055114(oxidation-reduction process);GO:0003824(catalytic activity);GO:0005737(cytoplasm)	ko00010(Glycolysis / Gluconeogenesis);ko00620(Pyruvate metabolism);ko00640(Propanoate metabolism);ko00270(Cysteine and methionine metabolism)
ENSGALG00000006300	ENSGALT00000039415	GGA-MIR-1329-5P	85	-10.53	GO:0019752(carboxylic acid metabolic process);GO:0004459(L-lactate dehydroge-se activity);GO:0005975(carbohydrate metabolic process);GO:0016616(oxidoreductase activity, acting on the CH-OH group of donors, -D or -DP as acceptor);GO:0016491(oxidoreductase activity);GO:0055114(oxidation-reduction process);GO:0003824(catalytic activity);GO:0005737(cytoplasm)	ko00010(Glycolysis / Gluconeogenesis);ko00620(Pyruvate metabolism);ko00640(Propanoate metabolism);ko00270(Cysteine and methionine metabolism)
ENSGALG00000006300	ENSGALT00000039415	GGA-MIR-17-3P_L-1R+3	82	-21.71	GO:0019752(carboxylic acid metabolic process);GO:0004459(L-lactate dehydroge-se activity);GO:0005975(carbohydrate metabolic process);GO:0016616(oxidoreductase activity, acting on the CH-OH group of donors, -D or -DP as acceptor);GO:0016491(oxidoreductase activity);GO:0055114(oxidation-reduction process);GO:0003824(catalytic activity);GO:0005737(cytoplasm)	ko00010(Glycolysis / Gluconeogenesis);ko00620(Pyruvate metabolism);ko00640(Propanoate metabolism);ko00270(Cysteine and methionine metabolism)
ENSGALG00000006300	ENSGALT00000039415	GGA-MIR-17-5P_R-1	69	-13.66	GO:0019752(carboxylic acid metabolic process);GO:0004459(L-lactate dehydroge-se activity);GO:0005975(carbohydrate metabolic process);GO:0016616(oxidoreductase activity, acting on the CH-OH group of donors, -D or -DP as acceptor);GO:0016491(oxidoreductase activity);GO:0055114(oxidation-reduction process);GO:0003824(catalytic activity);GO:0005737(cytoplasm)	ko00010(Glycolysis / Gluconeogenesis);ko00620(Pyruvate metabolism);ko00640(Propanoate metabolism);ko00270(Cysteine and methionine metabolism)
ENSGALG00000006300	ENSGALT00000039415	GGA-MIR-20A-5P	65	-11.99	GO:0019752(carboxylic acid metabolic process);GO:0004459(L-lactate dehydroge-se activity);GO:0005975(carbohydrate metabolic process);GO:0016616(oxidoreductase activity, acting on the CH-OH group of donors, -D or -DP as acceptor);GO:0016491(oxidoreductase activity);GO:0055114(oxidation-reduction process);GO:0003824(catalytic activity);GO:0005737(cytoplasm)	ko00010(Glycolysis / Gluconeogenesis);ko00620(Pyruvate metabolism);ko00640(Propanoate metabolism);ko00270(Cysteine and methionine metabolism)
ENSGALG00000006300	ENSGALT00000039415	GGA-MIR-20B-5P	65	-13.29	GO:0019752(carboxylic acid metabolic process);GO:0004459(L-lactate dehydroge-se activity);GO:0005975(carbohydrate metabolic process);GO:0016616(oxidoreductase activity, acting on the CH-OH group of donors, -D or -DP as acceptor);GO:0016491(oxidoreductase activity);GO:0055114(oxidation-reduction process);GO:0003824(catalytic activity);GO:0005737(cytoplasm)	ko00010(Glycolysis / Gluconeogenesis);ko00620(Pyruvate metabolism);ko00640(Propanoate metabolism);ko00270(Cysteine and methionine metabolism)
ENSGALG00000006300	ENSGALT00000039415	GGA-MIR-301A-3P_R-2	71	-13.31	GO:0019752(carboxylic acid metabolic process);GO:0004459(L-lactate dehydroge-se activity);GO:0005975(carbohydrate metabolic process);GO:0016616(oxidoreductase activity, acting on the CH-OH group of donors, -D or -DP as acceptor);GO:0016491(oxidoreductase activity);GO:0055114(oxidation-reduction process);GO:0003824(catalytic activity);GO:0005737(cytoplasm)	ko00010(Glycolysis / Gluconeogenesis);ko00620(Pyruvate metabolism);ko00640(Propanoate metabolism);ko00270(Cysteine and methionine metabolism)
ENSGALG00000006300	ENSGALT00000039415	GGA-MIR-301B-3P_R-2	71	-13.69	GO:0019752(carboxylic acid metabolic process);GO:0004459(L-lactate dehydroge-se activity);GO:0005975(carbohydrate metabolic process);GO:0016616(oxidoreductase activity, acting on the CH-OH group of donors, -D or -DP as acceptor);GO:0016491(oxidoreductase activity);GO:0055114(oxidation-reduction process);GO:0003824(catalytic activity);GO:0005737(cytoplasm)	ko00010(Glycolysis / Gluconeogenesis);ko00620(Pyruvate metabolism);ko00640(Propanoate metabolism);ko00270(Cysteine and methionine metabolism)
ENSGALG00000006300	ENSGALT00000039415	GGA-MIR-454-3P_R+2	62	-17.66	GO:0019752(carboxylic acid metabolic process);GO:0004459(L-lactate dehydroge-se activity);GO:0005975(carbohydrate metabolic process);GO:0016616(oxidoreductase activity, acting on the CH-OH group of donors, -D or -DP as acceptor);GO:0016491(oxidoreductase activity);GO:0055114(oxidation-reduction process);GO:0003824(catalytic activity);GO:0005737(cytoplasm)	ko00010(Glycolysis / Gluconeogenesis);ko00620(Pyruvate metabolism);ko00640(Propanoate metabolism);ko00270(Cysteine and methionine metabolism)
ENSGALG00000006300	ENSGALT00000039415	GGA-MIR-9-5P	96	-26.73	GO:0019752(carboxylic acid metabolic process);GO:0004459(L-lactate dehydroge-se activity);GO:0005975(carbohydrate metabolic process);GO:0016616(oxidoreductase activity, acting on the CH-OH group of donors, -D or -DP as acceptor);GO:0016491(oxidoreductase activity);GO:0055114(oxidation-reduction process);GO:0003824(catalytic activity);GO:0005737(cytoplasm)	ko00010(Glycolysis / Gluconeogenesis);ko00620(Pyruvate metabolism);ko00640(Propanoate metabolism);ko00270(Cysteine and methionine metabolism)
ENSGALG00000003521	ENSGALT00000039589	GGA-MIR-130A-5P	67	-16.86	GO:0046982(protein heterodimerization activity);GO:0008092(cytoskeletal protein binding);GO:0005515(protein binding);GO:0060048(cardiac muscle contraction);GO:0005884(actin filament);GO:0005862(muscle thin filament tropomyosin);GO:0042803(protein homodimerization activity);GO:0005886(plasma membrane);GO:0007015(actin filament organization);GO:0008307(structural constituent of muscle);GO:0051015(a…	ko04260(Cardiac muscle contraction);ko04261(Adrenergic sig-ling in cardiomyocytes)
ENSGALG00000003521	ENSGALT00000039589	GGA-MIR-183	88	-13.86	GO:0046982(protein heterodimerization activity);GO:0008092(cytoskeletal protein binding);GO:0005515(protein binding);GO:0060048(cardiac muscle contraction);GO:0005884(actin filament);GO:0005862(muscle thin filament tropomyosin);GO:0042803(protein homodimerization activity);GO:0005886(plasma membrane);GO:0007015(actin filament organization);GO:0008307(structural constituent of muscle);GO:0051015(a…	ko04260(Cardiac muscle contraction);ko04261(Adrenergic sig-ling in cardiomyocytes)
ENSGALG00000003521	ENSGALT00000039589	GGA-MIR-92-5P	99	-16.91	GO:0046982(protein heterodimerization activity);GO:0008092(cytoskeletal protein binding);GO:0005515(protein binding);GO:0060048(cardiac muscle contraction);GO:0005884(actin filament);GO:0005862(muscle thin filament tropomyosin);GO:0042803(protein homodimerization activity);GO:0005886(plasma membrane);GO:0007015(actin filament organization);GO:0008307(structural constituent of muscle);GO:0051015(a…	ko04260(Cardiac muscle contraction);ko04261(Adrenergic sig-ling in cardiomyocytes)
ENSGALG00000005353	ENSGALT00000039957	GGA-MIR-129-1-3P	71	-12.2	GO:0080019(fatty-acyl-CoA reductase );GO:0005778(peroxisomal membrane);GO:0005777(peroxisome);GO:0006629(lipid metabolic process);GO:0055114(oxidation-reduction process);GO:0016491(oxidoreductase activity);GO:0016021(integral component of membrane);GO:0016020(membrane);GO:0008611(ether lipid biosynthetic process);GO:0010025(wax biosynthetic process);GO:0035336(long-chain fatty-acyl-CoA metabolic …	ko00073(Cutin,ko suberine and wax biosynthesis);ko04146(Peroxisome)
ENSGALG00000005353	ENSGALT00000039957	GGA-MIR-129-5P	66	-15.02	GO:0080019(fatty-acyl-CoA reductase );GO:0005778(peroxisomal membrane);GO:0005777(peroxisome);GO:0006629(lipid metabolic process);GO:0055114(oxidation-reduction process);GO:0016491(oxidoreductase activity);GO:0016021(integral component of membrane);GO:0016020(membrane);GO:0008611(ether lipid biosynthetic process);GO:0010025(wax biosynthetic process);GO:0035336(long-chain fatty-acyl-CoA metabolic …	ko00073(Cutin,ko suberine and wax biosynthesis);ko04146(Peroxisome)
ENSGALG00000005353	ENSGALT00000039957	GGA-MIR-130A-5P	82	-28.2	GO:0080019(fatty-acyl-CoA reductase );GO:0005778(peroxisomal membrane);GO:0005777(peroxisome);GO:0006629(lipid metabolic process);GO:0055114(oxidation-reduction process);GO:0016491(oxidoreductase activity);GO:0016021(integral component of membrane);GO:0016020(membrane);GO:0008611(ether lipid biosynthetic process);GO:0010025(wax biosynthetic process);GO:0035336(long-chain fatty-acyl-CoA metabolic …	ko00073(Cutin,ko suberine and wax biosynthesis);ko04146(Peroxisome)
ENSGALG00000005353	ENSGALT00000039957	GGA-MIR-1329-5P	92	-15.74	GO:0080019(fatty-acyl-CoA reductase );GO:0005778(peroxisomal membrane);GO:0005777(peroxisome);GO:0006629(lipid metabolic process);GO:0055114(oxidation-reduction process);GO:0016491(oxidoreductase activity);GO:0016021(integral component of membrane);GO:0016020(membrane);GO:0008611(ether lipid biosynthetic process);GO:0010025(wax biosynthetic process);GO:0035336(long-chain fatty-acyl-CoA metabolic …	ko00073(Cutin,ko suberine and wax biosynthesis);ko04146(Peroxisome)
ENSGALG00000005353	ENSGALT00000039957	GGA-MIR-16-2-3P_L+1R-2	80	-34.37	GO:0080019(fatty-acyl-CoA reductase );GO:0005778(peroxisomal membrane);GO:0005777(peroxisome);GO:0006629(lipid metabolic process);GO:0055114(oxidation-reduction process);GO:0016491(oxidoreductase activity);GO:0016021(integral component of membrane);GO:0016020(membrane);GO:0008611(ether lipid biosynthetic process);GO:0010025(wax biosynthetic process);GO:0035336(long-chain fatty-acyl-CoA metabolic …	ko00073(Cutin,ko suberine and wax biosynthesis);ko04146(Peroxisome)
ENSGALG00000005353	ENSGALT00000039957	GGA-MIR-19A-3P	57	-18.55	GO:0080019(fatty-acyl-CoA reductase );GO:0005778(peroxisomal membrane);GO:0005777(peroxisome);GO:0006629(lipid metabolic process);GO:0055114(oxidation-reduction process);GO:0016491(oxidoreductase activity);GO:0016021(integral component of membrane);GO:0016020(membrane);GO:0008611(ether lipid biosynthetic process);GO:0010025(wax biosynthetic process);GO:0035336(long-chain fatty-acyl-CoA metabolic …	ko00073(Cutin,ko suberine and wax biosynthesis);ko04146(Peroxisome)
ENSGALG00000005353	ENSGALT00000039957	GGA-MIR-19B-3P	57	-18.63	GO:0080019(fatty-acyl-CoA reductase );GO:0005778(peroxisomal membrane);GO:0005777(peroxisome);GO:0006629(lipid metabolic process);GO:0055114(oxidation-reduction process);GO:0016491(oxidoreductase activity);GO:0016021(integral component of membrane);GO:0016020(membrane);GO:0008611(ether lipid biosynthetic process);GO:0010025(wax biosynthetic process);GO:0035336(long-chain fatty-acyl-CoA metabolic …	ko00073(Cutin,ko suberine and wax biosynthesis);ko04146(Peroxisome)
ENSGALG00000005353	ENSGALT00000039957	GGA-MIR-204	59	-13.38	GO:0080019(fatty-acyl-CoA reductase );GO:0005778(peroxisomal membrane);GO:0005777(peroxisome);GO:0006629(lipid metabolic process);GO:0055114(oxidation-reduction process);GO:0016491(oxidoreductase activity);GO:0016021(integral component of membrane);GO:0016020(membrane);GO:0008611(ether lipid biosynthetic process);GO:0010025(wax biosynthetic process);GO:0035336(long-chain fatty-acyl-CoA metabolic …	ko00073(Cutin,ko suberine and wax biosynthesis);ko04146(Peroxisome)
ENSGALG00000005353	ENSGALT00000039957	GGA-MIR-33-3P_L+1R+1	70	-29.1	GO:0080019(fatty-acyl-CoA reductase );GO:0005778(peroxisomal membrane);GO:0005777(peroxisome);GO:0006629(lipid metabolic process);GO:0055114(oxidation-reduction process);GO:0016491(oxidoreductase activity);GO:0016021(integral component of membrane);GO:0016020(membrane);GO:0008611(ether lipid biosynthetic process);GO:0010025(wax biosynthetic process);GO:0035336(long-chain fatty-acyl-CoA metabolic …	ko00073(Cutin,ko suberine and wax biosynthesis);ko04146(Peroxisome)
ENSGALG00000005353	ENSGALT00000039957	GGA-MIR-3525	58	-10.03	GO:0080019(fatty-acyl-CoA reductase );GO:0005778(peroxisomal membrane);GO:0005777(peroxisome);GO:0006629(lipid metabolic process);GO:0055114(oxidation-reduction process);GO:0016491(oxidoreductase activity);GO:0016021(integral component of membrane);GO:0016020(membrane);GO:0008611(ether lipid biosynthetic process);GO:0010025(wax biosynthetic process);GO:0035336(long-chain fatty-acyl-CoA metabolic …	ko00073(Cutin,ko suberine and wax biosynthesis);ko04146(Peroxisome)
ENSGALG00000005353	ENSGALT00000039957	GGA-MIR-458A-3P	84	-11.16	GO:0080019(fatty-acyl-CoA reductase );GO:0005778(peroxisomal membrane);GO:0005777(peroxisome);GO:0006629(lipid metabolic process);GO:0055114(oxidation-reduction process);GO:0016491(oxidoreductase activity);GO:0016021(integral component of membrane);GO:0016020(membrane);GO:0008611(ether lipid biosynthetic process);GO:0010025(wax biosynthetic process);GO:0035336(long-chain fatty-acyl-CoA metabolic …	ko00073(Cutin,ko suberine and wax biosynthesis);ko04146(Peroxisome)
ENSGALG00000002160	ENSGALT00000040255	GGA-MIR-1329-5P	67	-13.31	GO:1990712(HFE-transferrin receptor complex);GO:0070062(extracellular exosome);GO:0042612(MHC class I protein complex);GO:0016020(membrane);GO:0009897(exter-l side of plasma membrane);GO:0005925(focal adhesion);GO:0005886(plasma membrane);GO:0005829(cytosol);GO:0005794(Golgi apparatus);GO:0005615(extracellular space);GO:1904437(positive regulation of transferrin receptor binding);GO:1904434(posit…	NA
ENSGALG00000001441	ENSGALT00000040447	GGA-MIR-129-5P	94	-14.04	GO:0005524(ATP binding);GO:0000166(nucleotide binding);GO:0004842(ubiquitin-protein transferase activity);GO:0031625(ubiquitin protein ligase binding);GO:0061631(ubiquitin conjugating enzyme activity);GO:0044257(cellular protein catabolic process);GO:0070534(protein K63-linked ubiquiti-tion);GO:0070936(protein K48-linked ubiquiti-tion);GO:0070062(extracellular exosome)	ko04141(Protein processing in endoplasmic reticulum);ko04120(Ubiquitin mediated proteolysis)
ENSGALG00000001441	ENSGALT00000040447	GGA-MIR-137-3P_L+1	87	-12.22	GO:0005524(ATP binding);GO:0000166(nucleotide binding);GO:0004842(ubiquitin-protein transferase activity);GO:0031625(ubiquitin protein ligase binding);GO:0061631(ubiquitin conjugating enzyme activity);GO:0044257(cellular protein catabolic process);GO:0070534(protein K63-linked ubiquiti-tion);GO:0070936(protein K48-linked ubiquiti-tion);GO:0070062(extracellular exosome)	ko04141(Protein processing in endoplasmic reticulum);ko04120(Ubiquitin mediated proteolysis)
ENSGALG00000001441	ENSGALT00000040447	GGA-MIR-19B-5P	68	-13.47	GO:0005524(ATP binding);GO:0000166(nucleotide binding);GO:0004842(ubiquitin-protein transferase activity);GO:0031625(ubiquitin protein ligase binding);GO:0061631(ubiquitin conjugating enzyme activity);GO:0044257(cellular protein catabolic process);GO:0070534(protein K63-linked ubiquiti-tion);GO:0070936(protein K48-linked ubiquiti-tion);GO:0070062(extracellular exosome)	ko04141(Protein processing in endoplasmic reticulum);ko04120(Ubiquitin mediated proteolysis)
ENSGALG00000001441	ENSGALT00000040447	GGA-MIR-6548-5P	76	-15.12	GO:0005524(ATP binding);GO:0000166(nucleotide binding);GO:0004842(ubiquitin-protein transferase activity);GO:0031625(ubiquitin protein ligase binding);GO:0061631(ubiquitin conjugating enzyme activity);GO:0044257(cellular protein catabolic process);GO:0070534(protein K63-linked ubiquiti-tion);GO:0070936(protein K48-linked ubiquiti-tion);GO:0070062(extracellular exosome)	ko04141(Protein processing in endoplasmic reticulum);ko04120(Ubiquitin mediated proteolysis)
ENSGALG00000004594	ENSGALT00000040533	GGA-MIR-199-5P	53	-21.09	GO:0042289(MHC class II protein binding);GO:0006886(intracellular protein transport);GO:0019882(antigen processing and presentation);GO:0006955(immune response);GO:0005622(intracellular);GO:0016021(integral component of membrane);GO:0016020(membrane);GO:0070206(protein trimerization);GO:0005783(endoplasmic reticulum);GO:0009986(cell surface);GO:0005737(cytoplasm);GO:0042288(MHC class I protein bi…	ko05168(Herpes simplex infection)
ENSGALG00000004594	ENSGALT00000040533	GGA-MIR-19B-5P	92	-20.98	GO:0042289(MHC class II protein binding);GO:0006886(intracellular protein transport);GO:0019882(antigen processing and presentation);GO:0006955(immune response);GO:0005622(intracellular);GO:0016021(integral component of membrane);GO:0016020(membrane);GO:0070206(protein trimerization);GO:0005783(endoplasmic reticulum);GO:0009986(cell surface);GO:0005737(cytoplasm);GO:0042288(MHC class I protein bi…	ko05168(Herpes simplex infection)
ENSGALG00000004594	ENSGALT00000040533	GGA-MIR-214_R+1	86	-14.98	GO:0042289(MHC class II protein binding);GO:0006886(intracellular protein transport);GO:0019882(antigen processing and presentation);GO:0006955(immune response);GO:0005622(intracellular);GO:0016021(integral component of membrane);GO:0016020(membrane);GO:0070206(protein trimerization);GO:0005783(endoplasmic reticulum);GO:0009986(cell surface);GO:0005737(cytoplasm);GO:0042288(MHC class I protein bi…	ko05168(Herpes simplex infection)
ENSGALG00000004594	ENSGALT00000040533	GGA-MIR-456-3P_1SS22AT	56	-39.4	GO:0042289(MHC class II protein binding);GO:0006886(intracellular protein transport);GO:0019882(antigen processing and presentation);GO:0006955(immune response);GO:0005622(intracellular);GO:0016021(integral component of membrane);GO:0016020(membrane);GO:0070206(protein trimerization);GO:0005783(endoplasmic reticulum);GO:0009986(cell surface);GO:0005737(cytoplasm);GO:0042288(MHC class I protein bi…	ko05168(Herpes simplex infection)
ENSGALG00000024082	ENSGALT00000040656	GGA-MIR-135A-5P	71	-20.53	GO:0005654(nucleoplasm);GO:0004860(protein ki-se inhibitor activity);GO:0017112(Rab guanyl-nucleotide exchange factor activity);GO:0019901(protein ki-se binding);GO:0006469(negative regulation of protein ki-se activity);GO:0010506(regulation of autophagy);GO:0010629(negative regulation of gene expression);GO:0016242(negative regulation of macroautophagy);GO:0032008(positive regulation of TOR sig-…	NA
ENSGALG00000003196	ENSGALT00000041019	GGA-MIR-103-3P	84	-21.04	GO:0004540(ribonuclease activity);GO:0017148(negative regulation of translation);GO:0004519(endonuclease activity);GO:0042803(protein homodimerization activity);GO:0090501(R- phosphodiester bond hydrolysis);GO:0004518(nuclease activity);GO:0090305(nucleic acid phosphodiester bond hydrolysis);GO:0005730(nucleolus);GO:0001525(angiogenesis);GO:0031410(cytoplasmic vesicle);GO:0030154(cell differentia…	NA
ENSGALG00000003196	ENSGALT00000041019	GGA-MIR-107-3P_R-1	84	-20.09	GO:0004540(ribonuclease activity);GO:0017148(negative regulation of translation);GO:0004519(endonuclease activity);GO:0042803(protein homodimerization activity);GO:0090501(R- phosphodiester bond hydrolysis);GO:0004518(nuclease activity);GO:0090305(nucleic acid phosphodiester bond hydrolysis);GO:0005730(nucleolus);GO:0001525(angiogenesis);GO:0031410(cytoplasmic vesicle);GO:0030154(cell differentia…	NA
ENSGALG00000003196	ENSGALT00000041019	GGA-MIR-15B-5P_R-1	94	-34.28	GO:0004540(ribonuclease activity);GO:0017148(negative regulation of translation);GO:0004519(endonuclease activity);GO:0042803(protein homodimerization activity);GO:0090501(R- phosphodiester bond hydrolysis);GO:0004518(nuclease activity);GO:0090305(nucleic acid phosphodiester bond hydrolysis);GO:0005730(nucleolus);GO:0001525(angiogenesis);GO:0031410(cytoplasmic vesicle);GO:0030154(cell differentia…	NA
ENSGALG00000003196	ENSGALT00000041019	GGA-MIR-15C-5P_R-1	94	-32.18	GO:0004540(ribonuclease activity);GO:0017148(negative regulation of translation);GO:0004519(endonuclease activity);GO:0042803(protein homodimerization activity);GO:0090501(R- phosphodiester bond hydrolysis);GO:0004518(nuclease activity);GO:0090305(nucleic acid phosphodiester bond hydrolysis);GO:0005730(nucleolus);GO:0001525(angiogenesis);GO:0031410(cytoplasmic vesicle);GO:0030154(cell differentia…	NA
ENSGALG00000003196	ENSGALT00000041019	GGA-MIR-16-5P	90	-30.73	GO:0004540(ribonuclease activity);GO:0017148(negative regulation of translation);GO:0004519(endonuclease activity);GO:0042803(protein homodimerization activity);GO:0090501(R- phosphodiester bond hydrolysis);GO:0004518(nuclease activity);GO:0090305(nucleic acid phosphodiester bond hydrolysis);GO:0005730(nucleolus);GO:0001525(angiogenesis);GO:0031410(cytoplasmic vesicle);GO:0030154(cell differentia…	NA
ENSGALG00000003196	ENSGALT00000041019	GGA-MIR-16C-5P	86	-32.07	GO:0004540(ribonuclease activity);GO:0017148(negative regulation of translation);GO:0004519(endonuclease activity);GO:0042803(protein homodimerization activity);GO:0090501(R- phosphodiester bond hydrolysis);GO:0004518(nuclease activity);GO:0090305(nucleic acid phosphodiester bond hydrolysis);GO:0005730(nucleolus);GO:0001525(angiogenesis);GO:0031410(cytoplasmic vesicle);GO:0030154(cell differentia…	NA
ENSGALG00000024470	ENSGALT00000041383	GGA-MIR-129-1-3P	69	-14.81	GO:0071356(cellular response to tumor necrosis factor);GO:0071347(cellular response to interleukin-1);GO:0071346(cellular response to interferon-gamma);GO:0070374(positive regulation of ERK1 and ERK2 cascade);GO:0070098(chemokine-mediated sig-ling pathway);GO:0048247(lymphocyte chemotaxis);GO:0043547(positive regulation of GTPase activity);GO:0030593(neutrophil chemotaxis);GO:0002548(monocyte che…	NA
ENSGALG00000024470	ENSGALT00000041383	GGA-MIR-1664-3P_L+1	55	-19.49	GO:0071356(cellular response to tumor necrosis factor);GO:0071347(cellular response to interleukin-1);GO:0071346(cellular response to interferon-gamma);GO:0070374(positive regulation of ERK1 and ERK2 cascade);GO:0070098(chemokine-mediated sig-ling pathway);GO:0048247(lymphocyte chemotaxis);GO:0043547(positive regulation of GTPase activity);GO:0030593(neutrophil chemotaxis);GO:0002548(monocyte che…	NA
ENSGALG00000024470	ENSGALT00000041383	GGA-MIR-1677-5P	83	-23.36	GO:0071356(cellular response to tumor necrosis factor);GO:0071347(cellular response to interleukin-1);GO:0071346(cellular response to interferon-gamma);GO:0070374(positive regulation of ERK1 and ERK2 cascade);GO:0070098(chemokine-mediated sig-ling pathway);GO:0048247(lymphocyte chemotaxis);GO:0043547(positive regulation of GTPase activity);GO:0030593(neutrophil chemotaxis);GO:0002548(monocyte che…	NA
ENSGALG00000016890	ENSGALT00000042993	GGA-MIR-106-3P_R+1	69	-37.45	GO:0005654(nucleoplasm);GO:0043484(regulation of R- splicing);GO:0000381(regulation of alter-tive mR- splicing, via spliceosome);GO:0003723(R- binding);GO:0046872(metal ion binding)	NA
ENSGALG00000016890	ENSGALT00000042993	GGA-MIR-137-3P_L+1	86	-14.49	GO:0005654(nucleoplasm);GO:0043484(regulation of R- splicing);GO:0000381(regulation of alter-tive mR- splicing, via spliceosome);GO:0003723(R- binding);GO:0046872(metal ion binding)	NA
ENSGALG00000016890	ENSGALT00000042993	GGA-MIR-1416-5P	73	-12.28	GO:0005654(nucleoplasm);GO:0043484(regulation of R- splicing);GO:0000381(regulation of alter-tive mR- splicing, via spliceosome);GO:0003723(R- binding);GO:0046872(metal ion binding)	NA
ENSGALG00000016890	ENSGALT00000042993	GGA-MIR-15B-5P_R-1	97	-17.74	GO:0005654(nucleoplasm);GO:0043484(regulation of R- splicing);GO:0000381(regulation of alter-tive mR- splicing, via spliceosome);GO:0003723(R- binding);GO:0046872(metal ion binding)	NA
ENSGALG00000016890	ENSGALT00000042993	GGA-MIR-15C-5P_R-1	97	-17.74	GO:0005654(nucleoplasm);GO:0043484(regulation of R- splicing);GO:0000381(regulation of alter-tive mR- splicing, via spliceosome);GO:0003723(R- binding);GO:0046872(metal ion binding)	NA
ENSGALG00000016890	ENSGALT00000042993	GGA-MIR-16-5P	97	-17.28	GO:0005654(nucleoplasm);GO:0043484(regulation of R- splicing);GO:0000381(regulation of alter-tive mR- splicing, via spliceosome);GO:0003723(R- binding);GO:0046872(metal ion binding)	NA
ENSGALG00000016890	ENSGALT00000042993	GGA-MIR-16C-5P	97	-16.92	GO:0005654(nucleoplasm);GO:0043484(regulation of R- splicing);GO:0000381(regulation of alter-tive mR- splicing, via spliceosome);GO:0003723(R- binding);GO:0046872(metal ion binding)	NA
ENSGALG00000016890	ENSGALT00000042993	GGA-MIR-17-3P_L-1R+3	75	-42.29	GO:0005654(nucleoplasm);GO:0043484(regulation of R- splicing);GO:0000381(regulation of alter-tive mR- splicing, via spliceosome);GO:0003723(R- binding);GO:0046872(metal ion binding)	NA
ENSGALG00000016890	ENSGALT00000042993	GGA-MIR-182-5P_R-1	98	-13.08	GO:0005654(nucleoplasm);GO:0043484(regulation of R- splicing);GO:0000381(regulation of alter-tive mR- splicing, via spliceosome);GO:0003723(R- binding);GO:0046872(metal ion binding)	NA
ENSGALG00000016890	ENSGALT00000042993	GGA-MIR-196-5P_R+1	75	-21.3	GO:0005654(nucleoplasm);GO:0043484(regulation of R- splicing);GO:0000381(regulation of alter-tive mR- splicing, via spliceosome);GO:0003723(R- binding);GO:0046872(metal ion binding)	NA
ENSGALG00000016890	ENSGALT00000042993	GGA-MIR-19A-3P	90	-11.37	GO:0005654(nucleoplasm);GO:0043484(regulation of R- splicing);GO:0000381(regulation of alter-tive mR- splicing, via spliceosome);GO:0003723(R- binding);GO:0046872(metal ion binding)	NA
ENSGALG00000016890	ENSGALT00000042993	GGA-MIR-19B-3P	90	-11.32	GO:0005654(nucleoplasm);GO:0043484(regulation of R- splicing);GO:0000381(regulation of alter-tive mR- splicing, via spliceosome);GO:0003723(R- binding);GO:0046872(metal ion binding)	NA
ENSGALG00000016890	ENSGALT00000042993	GGA-MIR-218-5P	93	-11.93	GO:0005654(nucleoplasm);GO:0043484(regulation of R- splicing);GO:0000381(regulation of alter-tive mR- splicing, via spliceosome);GO:0003723(R- binding);GO:0046872(metal ion binding)	NA
ENSGALG00000016890	ENSGALT00000042993	GGA-MIR-23B-5P	93	-12.54	GO:0005654(nucleoplasm);GO:0043484(regulation of R- splicing);GO:0000381(regulation of alter-tive mR- splicing, via spliceosome);GO:0003723(R- binding);GO:0046872(metal ion binding)	NA
ENSGALG00000016890	ENSGALT00000042993	GGA-MIR-6548-5P	77	-10.16	GO:0005654(nucleoplasm);GO:0043484(regulation of R- splicing);GO:0000381(regulation of alter-tive mR- splicing, via spliceosome);GO:0003723(R- binding);GO:0046872(metal ion binding)	NA
ENSGALG00000026971	ENSGALT00000043218	GGA-MIR-103-3P	93	-15.77	GO:0034448(EGO complex);GO:0005764(lysosome);GO:0010506(regulation of autophagy);GO:0005525(GTP binding);GO:0003924(GTPase activity);GO:0005634(nucleus);GO:0046982(protein heterodimerization activity);GO:0005654(nucleoplasm);GO:0005737(cytoplasm);GO:0005813(centrosome);GO:0019003(GDP binding);GO:0051020(GTPase binding);GO:0071233(cellular response to leucine);GO:1904263(positive regulation of TOR…	ko04150(mTOR sig-ling pathway);ko04140(Autophagy - animal)
ENSGALG00000026971	ENSGALT00000043218	GGA-MIR-106-5P_R+1	79	-27.97	GO:0034448(EGO complex);GO:0005764(lysosome);GO:0010506(regulation of autophagy);GO:0005525(GTP binding);GO:0003924(GTPase activity);GO:0005634(nucleus);GO:0046982(protein heterodimerization activity);GO:0005654(nucleoplasm);GO:0005737(cytoplasm);GO:0005813(centrosome);GO:0019003(GDP binding);GO:0051020(GTPase binding);GO:0071233(cellular response to leucine);GO:1904263(positive regulation of TOR…	ko04150(mTOR sig-ling pathway);ko04140(Autophagy - animal)
ENSGALG00000026971	ENSGALT00000043218	GGA-MIR-107-3P_R-1	93	-15.77	GO:0034448(EGO complex);GO:0005764(lysosome);GO:0010506(regulation of autophagy);GO:0005525(GTP binding);GO:0003924(GTPase activity);GO:0005634(nucleus);GO:0046982(protein heterodimerization activity);GO:0005654(nucleoplasm);GO:0005737(cytoplasm);GO:0005813(centrosome);GO:0019003(GDP binding);GO:0051020(GTPase binding);GO:0071233(cellular response to leucine);GO:1904263(positive regulation of TOR…	ko04150(mTOR sig-ling pathway);ko04140(Autophagy - animal)
ENSGALG00000026971	ENSGALT00000043218	GGA-MIR-130A-3P	55	-38.4	GO:0034448(EGO complex);GO:0005764(lysosome);GO:0010506(regulation of autophagy);GO:0005525(GTP binding);GO:0003924(GTPase activity);GO:0005634(nucleus);GO:0046982(protein heterodimerization activity);GO:0005654(nucleoplasm);GO:0005737(cytoplasm);GO:0005813(centrosome);GO:0019003(GDP binding);GO:0051020(GTPase binding);GO:0071233(cellular response to leucine);GO:1904263(positive regulation of TOR…	ko04150(mTOR sig-ling pathway);ko04140(Autophagy - animal)
ENSGALG00000026971	ENSGALT00000043218	GGA-MIR-130B-3P	60	-48.55	GO:0034448(EGO complex);GO:0005764(lysosome);GO:0010506(regulation of autophagy);GO:0005525(GTP binding);GO:0003924(GTPase activity);GO:0005634(nucleus);GO:0046982(protein heterodimerization activity);GO:0005654(nucleoplasm);GO:0005737(cytoplasm);GO:0005813(centrosome);GO:0019003(GDP binding);GO:0051020(GTPase binding);GO:0071233(cellular response to leucine);GO:1904263(positive regulation of TOR…	ko04150(mTOR sig-ling pathway);ko04140(Autophagy - animal)
ENSGALG00000026971	ENSGALT00000043218	GGA-MIR-130C-3P	55	-39.2	GO:0034448(EGO complex);GO:0005764(lysosome);GO:0010506(regulation of autophagy);GO:0005525(GTP binding);GO:0003924(GTPase activity);GO:0005634(nucleus);GO:0046982(protein heterodimerization activity);GO:0005654(nucleoplasm);GO:0005737(cytoplasm);GO:0005813(centrosome);GO:0019003(GDP binding);GO:0051020(GTPase binding);GO:0071233(cellular response to leucine);GO:1904263(positive regulation of TOR…	ko04150(mTOR sig-ling pathway);ko04140(Autophagy - animal)
ENSGALG00000026971	ENSGALT00000043218	GGA-MIR-137-3P_L+1	83	-12.76	GO:0034448(EGO complex);GO:0005764(lysosome);GO:0010506(regulation of autophagy);GO:0005525(GTP binding);GO:0003924(GTPase activity);GO:0005634(nucleus);GO:0046982(protein heterodimerization activity);GO:0005654(nucleoplasm);GO:0005737(cytoplasm);GO:0005813(centrosome);GO:0019003(GDP binding);GO:0051020(GTPase binding);GO:0071233(cellular response to leucine);GO:1904263(positive regulation of TOR…	ko04150(mTOR sig-ling pathway);ko04140(Autophagy - animal)
ENSGALG00000026971	ENSGALT00000043218	GGA-MIR-1451-5P	90	-25.74	GO:0034448(EGO complex);GO:0005764(lysosome);GO:0010506(regulation of autophagy);GO:0005525(GTP binding);GO:0003924(GTPase activity);GO:0005634(nucleus);GO:0046982(protein heterodimerization activity);GO:0005654(nucleoplasm);GO:0005737(cytoplasm);GO:0005813(centrosome);GO:0019003(GDP binding);GO:0051020(GTPase binding);GO:0071233(cellular response to leucine);GO:1904263(positive regulation of TOR…	ko04150(mTOR sig-ling pathway);ko04140(Autophagy - animal)
ENSGALG00000026971	ENSGALT00000043218	GGA-MIR-15B-5P_R-1	99	-30.4	GO:0034448(EGO complex);GO:0005764(lysosome);GO:0010506(regulation of autophagy);GO:0005525(GTP binding);GO:0003924(GTPase activity);GO:0005634(nucleus);GO:0046982(protein heterodimerization activity);GO:0005654(nucleoplasm);GO:0005737(cytoplasm);GO:0005813(centrosome);GO:0019003(GDP binding);GO:0051020(GTPase binding);GO:0071233(cellular response to leucine);GO:1904263(positive regulation of TOR…	ko04150(mTOR sig-ling pathway);ko04140(Autophagy - animal)
ENSGALG00000026971	ENSGALT00000043218	GGA-MIR-15C-5P_R-1	99	-30.15	GO:0034448(EGO complex);GO:0005764(lysosome);GO:0010506(regulation of autophagy);GO:0005525(GTP binding);GO:0003924(GTPase activity);GO:0005634(nucleus);GO:0046982(protein heterodimerization activity);GO:0005654(nucleoplasm);GO:0005737(cytoplasm);GO:0005813(centrosome);GO:0019003(GDP binding);GO:0051020(GTPase binding);GO:0071233(cellular response to leucine);GO:1904263(positive regulation of TOR…	ko04150(mTOR sig-ling pathway);ko04140(Autophagy - animal)
ENSGALG00000026971	ENSGALT00000043218	GGA-MIR-16-5P	99	-14.42	GO:0034448(EGO complex);GO:0005764(lysosome);GO:0010506(regulation of autophagy);GO:0005525(GTP binding);GO:0003924(GTPase activity);GO:0005634(nucleus);GO:0046982(protein heterodimerization activity);GO:0005654(nucleoplasm);GO:0005737(cytoplasm);GO:0005813(centrosome);GO:0019003(GDP binding);GO:0051020(GTPase binding);GO:0071233(cellular response to leucine);GO:1904263(positive regulation of TOR…	ko04150(mTOR sig-ling pathway);ko04140(Autophagy - animal)
ENSGALG00000026971	ENSGALT00000043218	GGA-MIR-1684B-3P	73	-27.13	GO:0034448(EGO complex);GO:0005764(lysosome);GO:0010506(regulation of autophagy);GO:0005525(GTP binding);GO:0003924(GTPase activity);GO:0005634(nucleus);GO:0046982(protein heterodimerization activity);GO:0005654(nucleoplasm);GO:0005737(cytoplasm);GO:0005813(centrosome);GO:0019003(GDP binding);GO:0051020(GTPase binding);GO:0071233(cellular response to leucine);GO:1904263(positive regulation of TOR…	ko04150(mTOR sig-ling pathway);ko04140(Autophagy - animal)
ENSGALG00000026971	ENSGALT00000043218	GGA-MIR-16C-5P	99	-14.32	GO:0034448(EGO complex);GO:0005764(lysosome);GO:0010506(regulation of autophagy);GO:0005525(GTP binding);GO:0003924(GTPase activity);GO:0005634(nucleus);GO:0046982(protein heterodimerization activity);GO:0005654(nucleoplasm);GO:0005737(cytoplasm);GO:0005813(centrosome);GO:0019003(GDP binding);GO:0051020(GTPase binding);GO:0071233(cellular response to leucine);GO:1904263(positive regulation of TOR…	ko04150(mTOR sig-ling pathway);ko04140(Autophagy - animal)
ENSGALG00000026971	ENSGALT00000043218	GGA-MIR-17-5P_R-1	79	-30.58	GO:0034448(EGO complex);GO:0005764(lysosome);GO:0010506(regulation of autophagy);GO:0005525(GTP binding);GO:0003924(GTPase activity);GO:0005634(nucleus);GO:0046982(protein heterodimerization activity);GO:0005654(nucleoplasm);GO:0005737(cytoplasm);GO:0005813(centrosome);GO:0019003(GDP binding);GO:0051020(GTPase binding);GO:0071233(cellular response to leucine);GO:1904263(positive regulation of TOR…	ko04150(mTOR sig-ling pathway);ko04140(Autophagy - animal)
ENSGALG00000026971	ENSGALT00000043218	GGA-MIR-199-5P	80	-15.75	GO:0034448(EGO complex);GO:0005764(lysosome);GO:0010506(regulation of autophagy);GO:0005525(GTP binding);GO:0003924(GTPase activity);GO:0005634(nucleus);GO:0046982(protein heterodimerization activity);GO:0005654(nucleoplasm);GO:0005737(cytoplasm);GO:0005813(centrosome);GO:0019003(GDP binding);GO:0051020(GTPase binding);GO:0071233(cellular response to leucine);GO:1904263(positive regulation of TOR…	ko04150(mTOR sig-ling pathway);ko04140(Autophagy - animal)
ENSGALG00000026971	ENSGALT00000043218	GGA-MIR-19A-3P	83	-13.07	GO:0034448(EGO complex);GO:0005764(lysosome);GO:0010506(regulation of autophagy);GO:0005525(GTP binding);GO:0003924(GTPase activity);GO:0005634(nucleus);GO:0046982(protein heterodimerization activity);GO:0005654(nucleoplasm);GO:0005737(cytoplasm);GO:0005813(centrosome);GO:0019003(GDP binding);GO:0051020(GTPase binding);GO:0071233(cellular response to leucine);GO:1904263(positive regulation of TOR…	ko04150(mTOR sig-ling pathway);ko04140(Autophagy - animal)
ENSGALG00000026971	ENSGALT00000043218	GGA-MIR-19B-3P	80	-11.54	GO:0034448(EGO complex);GO:0005764(lysosome);GO:0010506(regulation of autophagy);GO:0005525(GTP binding);GO:0003924(GTPase activity);GO:0005634(nucleus);GO:0046982(protein heterodimerization activity);GO:0005654(nucleoplasm);GO:0005737(cytoplasm);GO:0005813(centrosome);GO:0019003(GDP binding);GO:0051020(GTPase binding);GO:0071233(cellular response to leucine);GO:1904263(positive regulation of TOR…	ko04150(mTOR sig-ling pathway);ko04140(Autophagy - animal)
ENSGALG00000026971	ENSGALT00000043218	GGA-MIR-20A-5P	79	-29.12	GO:0034448(EGO complex);GO:0005764(lysosome);GO:0010506(regulation of autophagy);GO:0005525(GTP binding);GO:0003924(GTPase activity);GO:0005634(nucleus);GO:0046982(protein heterodimerization activity);GO:0005654(nucleoplasm);GO:0005737(cytoplasm);GO:0005813(centrosome);GO:0019003(GDP binding);GO:0051020(GTPase binding);GO:0071233(cellular response to leucine);GO:1904263(positive regulation of TOR…	ko04150(mTOR sig-ling pathway);ko04140(Autophagy - animal)
ENSGALG00000026971	ENSGALT00000043218	GGA-MIR-20B-5P	79	-31.76	GO:0034448(EGO complex);GO:0005764(lysosome);GO:0010506(regulation of autophagy);GO:0005525(GTP binding);GO:0003924(GTPase activity);GO:0005634(nucleus);GO:0046982(protein heterodimerization activity);GO:0005654(nucleoplasm);GO:0005737(cytoplasm);GO:0005813(centrosome);GO:0019003(GDP binding);GO:0051020(GTPase binding);GO:0071233(cellular response to leucine);GO:1904263(positive regulation of TOR…	ko04150(mTOR sig-ling pathway);ko04140(Autophagy - animal)
ENSGALG00000026971	ENSGALT00000043218	GGA-MIR-301A-3P_R-2	60	-50.3	GO:0034448(EGO complex);GO:0005764(lysosome);GO:0010506(regulation of autophagy);GO:0005525(GTP binding);GO:0003924(GTPase activity);GO:0005634(nucleus);GO:0046982(protein heterodimerization activity);GO:0005654(nucleoplasm);GO:0005737(cytoplasm);GO:0005813(centrosome);GO:0019003(GDP binding);GO:0051020(GTPase binding);GO:0071233(cellular response to leucine);GO:1904263(positive regulation of TOR…	ko04150(mTOR sig-ling pathway);ko04140(Autophagy - animal)
ENSGALG00000026971	ENSGALT00000043218	GGA-MIR-301B-3P_R-2	60	-52.98	GO:0034448(EGO complex);GO:0005764(lysosome);GO:0010506(regulation of autophagy);GO:0005525(GTP binding);GO:0003924(GTPase activity);GO:0005634(nucleus);GO:0046982(protein heterodimerization activity);GO:0005654(nucleoplasm);GO:0005737(cytoplasm);GO:0005813(centrosome);GO:0019003(GDP binding);GO:0051020(GTPase binding);GO:0071233(cellular response to leucine);GO:1904263(positive regulation of TOR…	ko04150(mTOR sig-ling pathway);ko04140(Autophagy - animal)
ENSGALG00000026971	ENSGALT00000043218	GGA-MIR-3525	77	-13.96	GO:0034448(EGO complex);GO:0005764(lysosome);GO:0010506(regulation of autophagy);GO:0005525(GTP binding);GO:0003924(GTPase activity);GO:0005634(nucleus);GO:0046982(protein heterodimerization activity);GO:0005654(nucleoplasm);GO:0005737(cytoplasm);GO:0005813(centrosome);GO:0019003(GDP binding);GO:0051020(GTPase binding);GO:0071233(cellular response to leucine);GO:1904263(positive regulation of TOR…	ko04150(mTOR sig-ling pathway);ko04140(Autophagy - animal)
ENSGALG00000026971	ENSGALT00000043218	GGA-MIR-454-3P_R+2	50	-49.54	GO:0034448(EGO complex);GO:0005764(lysosome);GO:0010506(regulation of autophagy);GO:0005525(GTP binding);GO:0003924(GTPase activity);GO:0005634(nucleus);GO:0046982(protein heterodimerization activity);GO:0005654(nucleoplasm);GO:0005737(cytoplasm);GO:0005813(centrosome);GO:0019003(GDP binding);GO:0051020(GTPase binding);GO:0071233(cellular response to leucine);GO:1904263(positive regulation of TOR…	ko04150(mTOR sig-ling pathway);ko04140(Autophagy - animal)
ENSGALG00000026971	ENSGALT00000043218	GGA-MIR-455-5P	68	-14.64	GO:0034448(EGO complex);GO:0005764(lysosome);GO:0010506(regulation of autophagy);GO:0005525(GTP binding);GO:0003924(GTPase activity);GO:0005634(nucleus);GO:0046982(protein heterodimerization activity);GO:0005654(nucleoplasm);GO:0005737(cytoplasm);GO:0005813(centrosome);GO:0019003(GDP binding);GO:0051020(GTPase binding);GO:0071233(cellular response to leucine);GO:1904263(positive regulation of TOR…	ko04150(mTOR sig-ling pathway);ko04140(Autophagy - animal)
ENSGALG00000026971	ENSGALT00000043218	GGA-MIR-9-4-3P_L-1	87	-12.89	GO:0034448(EGO complex);GO:0005764(lysosome);GO:0010506(regulation of autophagy);GO:0005525(GTP binding);GO:0003924(GTPase activity);GO:0005634(nucleus);GO:0046982(protein heterodimerization activity);GO:0005654(nucleoplasm);GO:0005737(cytoplasm);GO:0005813(centrosome);GO:0019003(GDP binding);GO:0051020(GTPase binding);GO:0071233(cellular response to leucine);GO:1904263(positive regulation of TOR…	ko04150(mTOR sig-ling pathway);ko04140(Autophagy - animal)
ENSGALG00000027786	ENSGALT00000043264	GGA-MIR-12266-3P_R-1	51	-15.94	GO:0043066(negative regulation of apoptotic process);GO:0007259(JAK-STAT cascade);GO:0016567(protein ubiquiti-tion);GO:0005622(intracellular);GO:0035556(intracellular sig-l transduction);GO:0001932(regulation of protein phosphorylation);GO:0009968(negative regulation of sig-l transduction);GO:0045595(regulation of cell differentiation);GO:0045597(positive regulation of cell differentiation);GO:00…	ko04120(Ubiquitin mediated proteolysis);ko04910(Insulin sig-ling pathway);ko04920(Adipocytokine sig-ling pathway);ko05164(Influenza A);ko05168(Herpes simplex infection)
ENSGALG00000027786	ENSGALT00000043264	GGA-MIR-1329-5P	88	-21.57	GO:0043066(negative regulation of apoptotic process);GO:0007259(JAK-STAT cascade);GO:0016567(protein ubiquiti-tion);GO:0005622(intracellular);GO:0035556(intracellular sig-l transduction);GO:0001932(regulation of protein phosphorylation);GO:0009968(negative regulation of sig-l transduction);GO:0045595(regulation of cell differentiation);GO:0045597(positive regulation of cell differentiation);GO:00…	ko04120(Ubiquitin mediated proteolysis);ko04910(Insulin sig-ling pathway);ko04920(Adipocytokine sig-ling pathway);ko05164(Influenza A);ko05168(Herpes simplex infection)
ENSGALG00000027786	ENSGALT00000043264	GGA-MIR-143-5P_R+1	92	-21.49	GO:0043066(negative regulation of apoptotic process);GO:0007259(JAK-STAT cascade);GO:0016567(protein ubiquiti-tion);GO:0005622(intracellular);GO:0035556(intracellular sig-l transduction);GO:0001932(regulation of protein phosphorylation);GO:0009968(negative regulation of sig-l transduction);GO:0045595(regulation of cell differentiation);GO:0045597(positive regulation of cell differentiation);GO:00…	ko04120(Ubiquitin mediated proteolysis);ko04910(Insulin sig-ling pathway);ko04920(Adipocytokine sig-ling pathway);ko05164(Influenza A);ko05168(Herpes simplex infection)
ENSGALG00000027786	ENSGALT00000043264	GGA-MIR-19A-3P	97	-12.81	GO:0043066(negative regulation of apoptotic process);GO:0007259(JAK-STAT cascade);GO:0016567(protein ubiquiti-tion);GO:0005622(intracellular);GO:0035556(intracellular sig-l transduction);GO:0001932(regulation of protein phosphorylation);GO:0009968(negative regulation of sig-l transduction);GO:0045595(regulation of cell differentiation);GO:0045597(positive regulation of cell differentiation);GO:00…	ko04120(Ubiquitin mediated proteolysis);ko04910(Insulin sig-ling pathway);ko04920(Adipocytokine sig-ling pathway);ko05164(Influenza A);ko05168(Herpes simplex infection)
ENSGALG00000027786	ENSGALT00000043264	GGA-MIR-19B-3P	97	-12.81	GO:0043066(negative regulation of apoptotic process);GO:0007259(JAK-STAT cascade);GO:0016567(protein ubiquiti-tion);GO:0005622(intracellular);GO:0035556(intracellular sig-l transduction);GO:0001932(regulation of protein phosphorylation);GO:0009968(negative regulation of sig-l transduction);GO:0045595(regulation of cell differentiation);GO:0045597(positive regulation of cell differentiation);GO:00…	ko04120(Ubiquitin mediated proteolysis);ko04910(Insulin sig-ling pathway);ko04920(Adipocytokine sig-ling pathway);ko05164(Influenza A);ko05168(Herpes simplex infection)
ENSGALG00000027786	ENSGALT00000043264	GGA-MIR-19B-5P	65	-15.66	GO:0043066(negative regulation of apoptotic process);GO:0007259(JAK-STAT cascade);GO:0016567(protein ubiquiti-tion);GO:0005622(intracellular);GO:0035556(intracellular sig-l transduction);GO:0001932(regulation of protein phosphorylation);GO:0009968(negative regulation of sig-l transduction);GO:0045595(regulation of cell differentiation);GO:0045597(positive regulation of cell differentiation);GO:00…	ko04120(Ubiquitin mediated proteolysis);ko04910(Insulin sig-ling pathway);ko04920(Adipocytokine sig-ling pathway);ko05164(Influenza A);ko05168(Herpes simplex infection)
ENSGALG00000027786	ENSGALT00000043264	GGA-MIR-204	59	-36.84	GO:0043066(negative regulation of apoptotic process);GO:0007259(JAK-STAT cascade);GO:0016567(protein ubiquiti-tion);GO:0005622(intracellular);GO:0035556(intracellular sig-l transduction);GO:0001932(regulation of protein phosphorylation);GO:0009968(negative regulation of sig-l transduction);GO:0045595(regulation of cell differentiation);GO:0045597(positive regulation of cell differentiation);GO:00…	ko04120(Ubiquitin mediated proteolysis);ko04910(Insulin sig-ling pathway);ko04920(Adipocytokine sig-ling pathway);ko05164(Influenza A);ko05168(Herpes simplex infection)
ENSGALG00000027786	ENSGALT00000043264	GGA-MIR-218-5P	68	-13.95	GO:0043066(negative regulation of apoptotic process);GO:0007259(JAK-STAT cascade);GO:0016567(protein ubiquiti-tion);GO:0005622(intracellular);GO:0035556(intracellular sig-l transduction);GO:0001932(regulation of protein phosphorylation);GO:0009968(negative regulation of sig-l transduction);GO:0045595(regulation of cell differentiation);GO:0045597(positive regulation of cell differentiation);GO:00…	ko04120(Ubiquitin mediated proteolysis);ko04910(Insulin sig-ling pathway);ko04920(Adipocytokine sig-ling pathway);ko05164(Influenza A);ko05168(Herpes simplex infection)
ENSGALG00000027786	ENSGALT00000043264	GGA-MIR-456-3P_1SS22AT	89	-25.03	GO:0043066(negative regulation of apoptotic process);GO:0007259(JAK-STAT cascade);GO:0016567(protein ubiquiti-tion);GO:0005622(intracellular);GO:0035556(intracellular sig-l transduction);GO:0001932(regulation of protein phosphorylation);GO:0009968(negative regulation of sig-l transduction);GO:0045595(regulation of cell differentiation);GO:0045597(positive regulation of cell differentiation);GO:00…	ko04120(Ubiquitin mediated proteolysis);ko04910(Insulin sig-ling pathway);ko04920(Adipocytokine sig-ling pathway);ko05164(Influenza A);ko05168(Herpes simplex infection)
ENSGALG00000027786	ENSGALT00000043264	GGA-MIR-9-5P	77	-13.49	GO:0043066(negative regulation of apoptotic process);GO:0007259(JAK-STAT cascade);GO:0016567(protein ubiquiti-tion);GO:0005622(intracellular);GO:0035556(intracellular sig-l transduction);GO:0001932(regulation of protein phosphorylation);GO:0009968(negative regulation of sig-l transduction);GO:0045595(regulation of cell differentiation);GO:0045597(positive regulation of cell differentiation);GO:00…	ko04120(Ubiquitin mediated proteolysis);ko04910(Insulin sig-ling pathway);ko04920(Adipocytokine sig-ling pathway);ko05164(Influenza A);ko05168(Herpes simplex infection)
ENSGALG00000016890	ENSGALT00000043812	GGA-MIR-106-3P_R+1	69	-19.27	GO:0005654(nucleoplasm);GO:0043484(regulation of R- splicing);GO:0000381(regulation of alter-tive mR- splicing, via spliceosome);GO:0003723(R- binding);GO:0046872(metal ion binding)	NA
ENSGALG00000016890	ENSGALT00000043812	GGA-MIR-137-3P_L+1	88	-14.49	GO:0005654(nucleoplasm);GO:0043484(regulation of R- splicing);GO:0000381(regulation of alter-tive mR- splicing, via spliceosome);GO:0003723(R- binding);GO:0046872(metal ion binding)	NA
ENSGALG00000016890	ENSGALT00000043812	GGA-MIR-1416-5P	73	-12.28	GO:0005654(nucleoplasm);GO:0043484(regulation of R- splicing);GO:0000381(regulation of alter-tive mR- splicing, via spliceosome);GO:0003723(R- binding);GO:0046872(metal ion binding)	NA
ENSGALG00000016890	ENSGALT00000043812	GGA-MIR-15B-5P_R-1	98	-17.74	GO:0005654(nucleoplasm);GO:0043484(regulation of R- splicing);GO:0000381(regulation of alter-tive mR- splicing, via spliceosome);GO:0003723(R- binding);GO:0046872(metal ion binding)	NA
ENSGALG00000016890	ENSGALT00000043812	GGA-MIR-15C-5P_R-1	98	-17.74	GO:0005654(nucleoplasm);GO:0043484(regulation of R- splicing);GO:0000381(regulation of alter-tive mR- splicing, via spliceosome);GO:0003723(R- binding);GO:0046872(metal ion binding)	NA
ENSGALG00000016890	ENSGALT00000043812	GGA-MIR-16-5P	97	-17.28	GO:0005654(nucleoplasm);GO:0043484(regulation of R- splicing);GO:0000381(regulation of alter-tive mR- splicing, via spliceosome);GO:0003723(R- binding);GO:0046872(metal ion binding)	NA
ENSGALG00000016890	ENSGALT00000043812	GGA-MIR-16C-5P	98	-16.92	GO:0005654(nucleoplasm);GO:0043484(regulation of R- splicing);GO:0000381(regulation of alter-tive mR- splicing, via spliceosome);GO:0003723(R- binding);GO:0046872(metal ion binding)	NA
ENSGALG00000016890	ENSGALT00000043812	GGA-MIR-17-3P_L-1R+3	75	-42.29	GO:0005654(nucleoplasm);GO:0043484(regulation of R- splicing);GO:0000381(regulation of alter-tive mR- splicing, via spliceosome);GO:0003723(R- binding);GO:0046872(metal ion binding)	NA
ENSGALG00000016890	ENSGALT00000043812	GGA-MIR-182-5P_R-1	98	-13.08	GO:0005654(nucleoplasm);GO:0043484(regulation of R- splicing);GO:0000381(regulation of alter-tive mR- splicing, via spliceosome);GO:0003723(R- binding);GO:0046872(metal ion binding)	NA
ENSGALG00000016890	ENSGALT00000043812	GGA-MIR-196-5P_R+1	80	-21.3	GO:0005654(nucleoplasm);GO:0043484(regulation of R- splicing);GO:0000381(regulation of alter-tive mR- splicing, via spliceosome);GO:0003723(R- binding);GO:0046872(metal ion binding)	NA
ENSGALG00000016890	ENSGALT00000043812	GGA-MIR-19A-3P	92	-11.37	GO:0005654(nucleoplasm);GO:0043484(regulation of R- splicing);GO:0000381(regulation of alter-tive mR- splicing, via spliceosome);GO:0003723(R- binding);GO:0046872(metal ion binding)	NA
ENSGALG00000016890	ENSGALT00000043812	GGA-MIR-19B-3P	92	-11.32	GO:0005654(nucleoplasm);GO:0043484(regulation of R- splicing);GO:0000381(regulation of alter-tive mR- splicing, via spliceosome);GO:0003723(R- binding);GO:0046872(metal ion binding)	NA
ENSGALG00000016890	ENSGALT00000043812	GGA-MIR-218-5P	95	-11.93	GO:0005654(nucleoplasm);GO:0043484(regulation of R- splicing);GO:0000381(regulation of alter-tive mR- splicing, via spliceosome);GO:0003723(R- binding);GO:0046872(metal ion binding)	NA
ENSGALG00000016890	ENSGALT00000043812	GGA-MIR-23B-5P	93	-12.54	GO:0005654(nucleoplasm);GO:0043484(regulation of R- splicing);GO:0000381(regulation of alter-tive mR- splicing, via spliceosome);GO:0003723(R- binding);GO:0046872(metal ion binding)	NA
ENSGALG00000016890	ENSGALT00000043812	GGA-MIR-6548-5P	77	-10.16	GO:0005654(nucleoplasm);GO:0043484(regulation of R- splicing);GO:0000381(regulation of alter-tive mR- splicing, via spliceosome);GO:0003723(R- binding);GO:0046872(metal ion binding)	NA
ENSGALG00000009492	ENSGALT00000044409	GGA-MIR-129-1-3P	94	-11.91	GO:0070062(extracellular exosome);GO:0005783(endoplasmic reticulum);GO:0030433(ubiquitin-dependent ERAD pathway);GO:0051787(misfolded protein binding)	NA
ENSGALG00000009492	ENSGALT00000044409	GGA-MIR-1451-3P_R-1	78	-12.18	GO:0070062(extracellular exosome);GO:0005783(endoplasmic reticulum);GO:0030433(ubiquitin-dependent ERAD pathway);GO:0051787(misfolded protein binding)	NA
ENSGALG00000009492	ENSGALT00000044409	GGA-MIR-1552-3P_R+1	88	-16.11	GO:0070062(extracellular exosome);GO:0005783(endoplasmic reticulum);GO:0030433(ubiquitin-dependent ERAD pathway);GO:0051787(misfolded protein binding)	NA
ENSGALG00000009492	ENSGALT00000044409	GGA-MIR-15B-5P_R-1	85	-17.03	GO:0070062(extracellular exosome);GO:0005783(endoplasmic reticulum);GO:0030433(ubiquitin-dependent ERAD pathway);GO:0051787(misfolded protein binding)	NA
ENSGALG00000009492	ENSGALT00000044409	GGA-MIR-15C-5P_R-1	85	-17.03	GO:0070062(extracellular exosome);GO:0005783(endoplasmic reticulum);GO:0030433(ubiquitin-dependent ERAD pathway);GO:0051787(misfolded protein binding)	NA
ENSGALG00000009492	ENSGALT00000044409	GGA-MIR-16-5P	91	-16.89	GO:0070062(extracellular exosome);GO:0005783(endoplasmic reticulum);GO:0030433(ubiquitin-dependent ERAD pathway);GO:0051787(misfolded protein binding)	NA
ENSGALG00000009492	ENSGALT00000044409	GGA-MIR-1677-3P_L+1	93	-17.03	GO:0070062(extracellular exosome);GO:0005783(endoplasmic reticulum);GO:0030433(ubiquitin-dependent ERAD pathway);GO:0051787(misfolded protein binding)	NA
ENSGALG00000009492	ENSGALT00000044409	GGA-MIR-16C-5P	91	-17.06	GO:0070062(extracellular exosome);GO:0005783(endoplasmic reticulum);GO:0030433(ubiquitin-dependent ERAD pathway);GO:0051787(misfolded protein binding)	NA
ENSGALG00000009492	ENSGALT00000044409	GGA-MIR-19A-3P	91	-15	GO:0070062(extracellular exosome);GO:0005783(endoplasmic reticulum);GO:0030433(ubiquitin-dependent ERAD pathway);GO:0051787(misfolded protein binding)	NA
ENSGALG00000009492	ENSGALT00000044409	GGA-MIR-19B-3P	91	-15	GO:0070062(extracellular exosome);GO:0005783(endoplasmic reticulum);GO:0030433(ubiquitin-dependent ERAD pathway);GO:0051787(misfolded protein binding)	NA
ENSGALG00000009492	ENSGALT00000044409	GGA-MIR-363-3P_R-1	98	-14.34	GO:0070062(extracellular exosome);GO:0005783(endoplasmic reticulum);GO:0030433(ubiquitin-dependent ERAD pathway);GO:0051787(misfolded protein binding)	NA
ENSGALG00000009492	ENSGALT00000044409	GGA-MIR-458A-3P	98	-12.56	GO:0070062(extracellular exosome);GO:0005783(endoplasmic reticulum);GO:0030433(ubiquitin-dependent ERAD pathway);GO:0051787(misfolded protein binding)	NA
ENSGALG00000009492	ENSGALT00000044409	GGA-MIR-92-3P_R+1	97	-16.26	GO:0070062(extracellular exosome);GO:0005783(endoplasmic reticulum);GO:0030433(ubiquitin-dependent ERAD pathway);GO:0051787(misfolded protein binding)	NA
ENSGALG00000027096	ENSGALT00000044527	GGA-MIR-129-5P	76	-15.64	GO:0005622(intracellular);GO:0005737(cytoplasm);GO:0030246(carbohydrate binding)	NA
ENSGALG00000027096	ENSGALT00000044527	GGA-MIR-130A-3P	76	-10.45	GO:0005622(intracellular);GO:0005737(cytoplasm);GO:0030246(carbohydrate binding)	NA
ENSGALG00000027096	ENSGALT00000044527	GGA-MIR-130B-3P	67	-15.1	GO:0005622(intracellular);GO:0005737(cytoplasm);GO:0030246(carbohydrate binding)	NA
ENSGALG00000027096	ENSGALT00000044527	GGA-MIR-130C-3P	76	-10.45	GO:0005622(intracellular);GO:0005737(cytoplasm);GO:0030246(carbohydrate binding)	NA
ENSGALG00000027096	ENSGALT00000044527	GGA-MIR-143-5P_R+1	96	-30.88	GO:0005622(intracellular);GO:0005737(cytoplasm);GO:0030246(carbohydrate binding)	NA
ENSGALG00000027096	ENSGALT00000044527	GGA-MIR-1451-3P_R-1	90	-17.66	GO:0005622(intracellular);GO:0005737(cytoplasm);GO:0030246(carbohydrate binding)	NA
ENSGALG00000027096	ENSGALT00000044527	GGA-MIR-1664-3P_L+1	89	-10.26	GO:0005622(intracellular);GO:0005737(cytoplasm);GO:0030246(carbohydrate binding)	NA
ENSGALG00000027096	ENSGALT00000044527	GGA-MIR-181A-5P	88	-10.08	GO:0005622(intracellular);GO:0005737(cytoplasm);GO:0030246(carbohydrate binding)	NA
ENSGALG00000027096	ENSGALT00000044527	GGA-MIR-181B-5P_R+2	88	-10.9	GO:0005622(intracellular);GO:0005737(cytoplasm);GO:0030246(carbohydrate binding)	NA
ENSGALG00000027096	ENSGALT00000044527	GGA-MIR-19A-3P	92	-51.2	GO:0005622(intracellular);GO:0005737(cytoplasm);GO:0030246(carbohydrate binding)	NA
ENSGALG00000027096	ENSGALT00000044527	GGA-MIR-19B-3P	92	-55.12	GO:0005622(intracellular);GO:0005737(cytoplasm);GO:0030246(carbohydrate binding)	NA
ENSGALG00000027096	ENSGALT00000044527	GGA-MIR-214_R+1	91	-20.97	GO:0005622(intracellular);GO:0005737(cytoplasm);GO:0030246(carbohydrate binding)	NA
ENSGALG00000027096	ENSGALT00000044527	GGA-MIR-218-5P	83	-17.49	GO:0005622(intracellular);GO:0005737(cytoplasm);GO:0030246(carbohydrate binding)	NA
ENSGALG00000027096	ENSGALT00000044527	GGA-MIR-301A-3P_R-2	57	-31.35	GO:0005622(intracellular);GO:0005737(cytoplasm);GO:0030246(carbohydrate binding)	NA
ENSGALG00000027096	ENSGALT00000044527	GGA-MIR-301B-3P_R-2	57	-10.37	GO:0005622(intracellular);GO:0005737(cytoplasm);GO:0030246(carbohydrate binding)	NA
ENSGALG00000027096	ENSGALT00000044527	GGA-MIR-33-3P_L+1R+1	57	-23.76	GO:0005622(intracellular);GO:0005737(cytoplasm);GO:0030246(carbohydrate binding)	NA
ENSGALG00000027096	ENSGALT00000044527	GGA-MIR-454-3P_R+2	58	-29.11	GO:0005622(intracellular);GO:0005737(cytoplasm);GO:0030246(carbohydrate binding)	NA
ENSGALG00000027096	ENSGALT00000044527	GGA-MIR-6548-5P	68	-26.11	GO:0005622(intracellular);GO:0005737(cytoplasm);GO:0030246(carbohydrate binding)	NA
ENSGALG00000027096	ENSGALT00000044527	GGA-MIR-9-4-3P_L-1	63	-12.42	GO:0005622(intracellular);GO:0005737(cytoplasm);GO:0030246(carbohydrate binding)	NA
ENSGALG00000028318	ENSGALT00000044994	GGA-MIR-92-3P_R+1	60	-19.5	GO:0007346(regulation of mitotic cell cycle);GO:0007050(cell cycle arrest);GO:0005634(nucleus);GO:0004861(cyclin-dependent protein serine/threonine ki-se inhibitor activity);GO:0019912(cyclin-dependent protein ki-se activating ki-se activity);GO:0030332(cyclin binding);GO:0031625(ubiquitin protein ligase binding);GO:0000079(regulation of cyclin-dependent protein serine/threonine ki-se activity);G…	ko04012(ErbB sig-ling pathway);ko04068(FoxO sig-ling pathway);ko04110(Cell cycle);ko04115(p53 sig-ling pathway);ko04218(Cellular senescence)
ENSGALG00000027989	ENSGALT00000045256	GGA-MIR-103-3P	89	-45.4	GO:0005829(cytosol);GO:0005737(cytoplasm);GO:0005730(nucleolus);GO:0005634(nucleus);GO:0000922(spindle pole);GO:0048539(bone marrow development);GO:0042256(mature ribosome assembly);GO:0030595(leukocyte chemotaxis);GO:0030282(bone mineralization);GO:0008283(cell proliferation);GO:0007052(mitotic spindle organization);GO:0006364(rR- processing);GO:0043022(ribosome binding);GO:0019843(rR- binding);…	ko03008(Ribosome biogenesis in eukaryotes)
ENSGALG00000027989	ENSGALT00000045256	GGA-MIR-107-3P_R-1	89	-24.23	GO:0005829(cytosol);GO:0005737(cytoplasm);GO:0005730(nucleolus);GO:0005634(nucleus);GO:0000922(spindle pole);GO:0048539(bone marrow development);GO:0042256(mature ribosome assembly);GO:0030595(leukocyte chemotaxis);GO:0030282(bone mineralization);GO:0008283(cell proliferation);GO:0007052(mitotic spindle organization);GO:0006364(rR- processing);GO:0043022(ribosome binding);GO:0019843(rR- binding);…	ko03008(Ribosome biogenesis in eukaryotes)
ENSGALG00000027989	ENSGALT00000045256	GGA-MIR-130A-3P	87	-11.52	GO:0005829(cytosol);GO:0005737(cytoplasm);GO:0005730(nucleolus);GO:0005634(nucleus);GO:0000922(spindle pole);GO:0048539(bone marrow development);GO:0042256(mature ribosome assembly);GO:0030595(leukocyte chemotaxis);GO:0030282(bone mineralization);GO:0008283(cell proliferation);GO:0007052(mitotic spindle organization);GO:0006364(rR- processing);GO:0043022(ribosome binding);GO:0019843(rR- binding);…	ko03008(Ribosome biogenesis in eukaryotes)
ENSGALG00000027989	ENSGALT00000045256	GGA-MIR-130B-3P	88	-13.75	GO:0005829(cytosol);GO:0005737(cytoplasm);GO:0005730(nucleolus);GO:0005634(nucleus);GO:0000922(spindle pole);GO:0048539(bone marrow development);GO:0042256(mature ribosome assembly);GO:0030595(leukocyte chemotaxis);GO:0030282(bone mineralization);GO:0008283(cell proliferation);GO:0007052(mitotic spindle organization);GO:0006364(rR- processing);GO:0043022(ribosome binding);GO:0019843(rR- binding);…	ko03008(Ribosome biogenesis in eukaryotes)
ENSGALG00000027989	ENSGALT00000045256	GGA-MIR-130B-5P	83	-29.57	GO:0005829(cytosol);GO:0005737(cytoplasm);GO:0005730(nucleolus);GO:0005634(nucleus);GO:0000922(spindle pole);GO:0048539(bone marrow development);GO:0042256(mature ribosome assembly);GO:0030595(leukocyte chemotaxis);GO:0030282(bone mineralization);GO:0008283(cell proliferation);GO:0007052(mitotic spindle organization);GO:0006364(rR- processing);GO:0043022(ribosome binding);GO:0019843(rR- binding);…	ko03008(Ribosome biogenesis in eukaryotes)
ENSGALG00000027989	ENSGALT00000045256	GGA-MIR-130C-3P	87	-12.62	GO:0005829(cytosol);GO:0005737(cytoplasm);GO:0005730(nucleolus);GO:0005634(nucleus);GO:0000922(spindle pole);GO:0048539(bone marrow development);GO:0042256(mature ribosome assembly);GO:0030595(leukocyte chemotaxis);GO:0030282(bone mineralization);GO:0008283(cell proliferation);GO:0007052(mitotic spindle organization);GO:0006364(rR- processing);GO:0043022(ribosome binding);GO:0019843(rR- binding);…	ko03008(Ribosome biogenesis in eukaryotes)
ENSGALG00000027989	ENSGALT00000045256	GGA-MIR-1416-5P	99	-60.74	GO:0005829(cytosol);GO:0005737(cytoplasm);GO:0005730(nucleolus);GO:0005634(nucleus);GO:0000922(spindle pole);GO:0048539(bone marrow development);GO:0042256(mature ribosome assembly);GO:0030595(leukocyte chemotaxis);GO:0030282(bone mineralization);GO:0008283(cell proliferation);GO:0007052(mitotic spindle organization);GO:0006364(rR- processing);GO:0043022(ribosome binding);GO:0019843(rR- binding);…	ko03008(Ribosome biogenesis in eukaryotes)
ENSGALG00000027989	ENSGALT00000045256	GGA-MIR-1451-3P_R-1	94	-12.21	GO:0005829(cytosol);GO:0005737(cytoplasm);GO:0005730(nucleolus);GO:0005634(nucleus);GO:0000922(spindle pole);GO:0048539(bone marrow development);GO:0042256(mature ribosome assembly);GO:0030595(leukocyte chemotaxis);GO:0030282(bone mineralization);GO:0008283(cell proliferation);GO:0007052(mitotic spindle organization);GO:0006364(rR- processing);GO:0043022(ribosome binding);GO:0019843(rR- binding);…	ko03008(Ribosome biogenesis in eukaryotes)
ENSGALG00000027989	ENSGALT00000045256	GGA-MIR-1451-5P	85	-22.44	GO:0005829(cytosol);GO:0005737(cytoplasm);GO:0005730(nucleolus);GO:0005634(nucleus);GO:0000922(spindle pole);GO:0048539(bone marrow development);GO:0042256(mature ribosome assembly);GO:0030595(leukocyte chemotaxis);GO:0030282(bone mineralization);GO:0008283(cell proliferation);GO:0007052(mitotic spindle organization);GO:0006364(rR- processing);GO:0043022(ribosome binding);GO:0019843(rR- binding);…	ko03008(Ribosome biogenesis in eukaryotes)
ENSGALG00000027989	ENSGALT00000045256	GGA-MIR-148B-5P	55	-20.17	GO:0005829(cytosol);GO:0005737(cytoplasm);GO:0005730(nucleolus);GO:0005634(nucleus);GO:0000922(spindle pole);GO:0048539(bone marrow development);GO:0042256(mature ribosome assembly);GO:0030595(leukocyte chemotaxis);GO:0030282(bone mineralization);GO:0008283(cell proliferation);GO:0007052(mitotic spindle organization);GO:0006364(rR- processing);GO:0043022(ribosome binding);GO:0019843(rR- binding);…	ko03008(Ribosome biogenesis in eukaryotes)
ENSGALG00000027989	ENSGALT00000045256	GGA-MIR-1677-3P_L+1	58	-34.54	GO:0005829(cytosol);GO:0005737(cytoplasm);GO:0005730(nucleolus);GO:0005634(nucleus);GO:0000922(spindle pole);GO:0048539(bone marrow development);GO:0042256(mature ribosome assembly);GO:0030595(leukocyte chemotaxis);GO:0030282(bone mineralization);GO:0008283(cell proliferation);GO:0007052(mitotic spindle organization);GO:0006364(rR- processing);GO:0043022(ribosome binding);GO:0019843(rR- binding);…	ko03008(Ribosome biogenesis in eukaryotes)
ENSGALG00000027989	ENSGALT00000045256	GGA-MIR-301A-3P_R-2	88	-13.72	GO:0005829(cytosol);GO:0005737(cytoplasm);GO:0005730(nucleolus);GO:0005634(nucleus);GO:0000922(spindle pole);GO:0048539(bone marrow development);GO:0042256(mature ribosome assembly);GO:0030595(leukocyte chemotaxis);GO:0030282(bone mineralization);GO:0008283(cell proliferation);GO:0007052(mitotic spindle organization);GO:0006364(rR- processing);GO:0043022(ribosome binding);GO:0019843(rR- binding);…	ko03008(Ribosome biogenesis in eukaryotes)
ENSGALG00000027989	ENSGALT00000045256	GGA-MIR-301A-5P_L+2	88	-21.03	GO:0005829(cytosol);GO:0005737(cytoplasm);GO:0005730(nucleolus);GO:0005634(nucleus);GO:0000922(spindle pole);GO:0048539(bone marrow development);GO:0042256(mature ribosome assembly);GO:0030595(leukocyte chemotaxis);GO:0030282(bone mineralization);GO:0008283(cell proliferation);GO:0007052(mitotic spindle organization);GO:0006364(rR- processing);GO:0043022(ribosome binding);GO:0019843(rR- binding);…	ko03008(Ribosome biogenesis in eukaryotes)
ENSGALG00000027989	ENSGALT00000045256	GGA-MIR-301B-3P_R-2	88	-13.72	GO:0005829(cytosol);GO:0005737(cytoplasm);GO:0005730(nucleolus);GO:0005634(nucleus);GO:0000922(spindle pole);GO:0048539(bone marrow development);GO:0042256(mature ribosome assembly);GO:0030595(leukocyte chemotaxis);GO:0030282(bone mineralization);GO:0008283(cell proliferation);GO:0007052(mitotic spindle organization);GO:0006364(rR- processing);GO:0043022(ribosome binding);GO:0019843(rR- binding);…	ko03008(Ribosome biogenesis in eukaryotes)
ENSGALG00000027989	ENSGALT00000045256	GGA-MIR-33-3P_L+1R+1	58	-24.82	GO:0005829(cytosol);GO:0005737(cytoplasm);GO:0005730(nucleolus);GO:0005634(nucleus);GO:0000922(spindle pole);GO:0048539(bone marrow development);GO:0042256(mature ribosome assembly);GO:0030595(leukocyte chemotaxis);GO:0030282(bone mineralization);GO:0008283(cell proliferation);GO:0007052(mitotic spindle organization);GO:0006364(rR- processing);GO:0043022(ribosome binding);GO:0019843(rR- binding);…	ko03008(Ribosome biogenesis in eukaryotes)
ENSGALG00000027989	ENSGALT00000045256	GGA-MIR-454-3P_R+2	88	-32.29	GO:0005829(cytosol);GO:0005737(cytoplasm);GO:0005730(nucleolus);GO:0005634(nucleus);GO:0000922(spindle pole);GO:0048539(bone marrow development);GO:0042256(mature ribosome assembly);GO:0030595(leukocyte chemotaxis);GO:0030282(bone mineralization);GO:0008283(cell proliferation);GO:0007052(mitotic spindle organization);GO:0006364(rR- processing);GO:0043022(ribosome binding);GO:0019843(rR- binding);…	ko03008(Ribosome biogenesis in eukaryotes)
ENSGALG00000027989	ENSGALT00000045256	GGA-MIR-9-4-3P_L-1	67	-30.88	GO:0005829(cytosol);GO:0005737(cytoplasm);GO:0005730(nucleolus);GO:0005634(nucleus);GO:0000922(spindle pole);GO:0048539(bone marrow development);GO:0042256(mature ribosome assembly);GO:0030595(leukocyte chemotaxis);GO:0030282(bone mineralization);GO:0008283(cell proliferation);GO:0007052(mitotic spindle organization);GO:0006364(rR- processing);GO:0043022(ribosome binding);GO:0019843(rR- binding);…	ko03008(Ribosome biogenesis in eukaryotes)
ENSGALG00000016890	ENSGALT00000045259	GGA-MIR-106-3P_R+1	69	-37.45	GO:0005654(nucleoplasm);GO:0043484(regulation of R- splicing);GO:0000381(regulation of alter-tive mR- splicing, via spliceosome);GO:0003723(R- binding);GO:0046872(metal ion binding)	NA
ENSGALG00000016890	ENSGALT00000045259	GGA-MIR-137-3P_L+1	86	-14.49	GO:0005654(nucleoplasm);GO:0043484(regulation of R- splicing);GO:0000381(regulation of alter-tive mR- splicing, via spliceosome);GO:0003723(R- binding);GO:0046872(metal ion binding)	NA
ENSGALG00000016890	ENSGALT00000045259	GGA-MIR-1416-5P	73	-12.28	GO:0005654(nucleoplasm);GO:0043484(regulation of R- splicing);GO:0000381(regulation of alter-tive mR- splicing, via spliceosome);GO:0003723(R- binding);GO:0046872(metal ion binding)	NA
ENSGALG00000016890	ENSGALT00000045259	GGA-MIR-15B-5P_R-1	97	-17.74	GO:0005654(nucleoplasm);GO:0043484(regulation of R- splicing);GO:0000381(regulation of alter-tive mR- splicing, via spliceosome);GO:0003723(R- binding);GO:0046872(metal ion binding)	NA
ENSGALG00000016890	ENSGALT00000045259	GGA-MIR-15C-5P_R-1	97	-17.74	GO:0005654(nucleoplasm);GO:0043484(regulation of R- splicing);GO:0000381(regulation of alter-tive mR- splicing, via spliceosome);GO:0003723(R- binding);GO:0046872(metal ion binding)	NA
ENSGALG00000016890	ENSGALT00000045259	GGA-MIR-16-5P	97	-17.28	GO:0005654(nucleoplasm);GO:0043484(regulation of R- splicing);GO:0000381(regulation of alter-tive mR- splicing, via spliceosome);GO:0003723(R- binding);GO:0046872(metal ion binding)	NA
ENSGALG00000016890	ENSGALT00000045259	GGA-MIR-16C-5P	97	-16.92	GO:0005654(nucleoplasm);GO:0043484(regulation of R- splicing);GO:0000381(regulation of alter-tive mR- splicing, via spliceosome);GO:0003723(R- binding);GO:0046872(metal ion binding)	NA
ENSGALG00000016890	ENSGALT00000045259	GGA-MIR-17-3P_L-1R+3	75	-42.29	GO:0005654(nucleoplasm);GO:0043484(regulation of R- splicing);GO:0000381(regulation of alter-tive mR- splicing, via spliceosome);GO:0003723(R- binding);GO:0046872(metal ion binding)	NA
ENSGALG00000016890	ENSGALT00000045259	GGA-MIR-182-5P_R-1	98	-13.08	GO:0005654(nucleoplasm);GO:0043484(regulation of R- splicing);GO:0000381(regulation of alter-tive mR- splicing, via spliceosome);GO:0003723(R- binding);GO:0046872(metal ion binding)	NA
ENSGALG00000016890	ENSGALT00000045259	GGA-MIR-196-5P_R+1	75	-21.3	GO:0005654(nucleoplasm);GO:0043484(regulation of R- splicing);GO:0000381(regulation of alter-tive mR- splicing, via spliceosome);GO:0003723(R- binding);GO:0046872(metal ion binding)	NA
ENSGALG00000016890	ENSGALT00000045259	GGA-MIR-19A-3P	90	-11.37	GO:0005654(nucleoplasm);GO:0043484(regulation of R- splicing);GO:0000381(regulation of alter-tive mR- splicing, via spliceosome);GO:0003723(R- binding);GO:0046872(metal ion binding)	NA
ENSGALG00000016890	ENSGALT00000045259	GGA-MIR-19B-3P	90	-11.32	GO:0005654(nucleoplasm);GO:0043484(regulation of R- splicing);GO:0000381(regulation of alter-tive mR- splicing, via spliceosome);GO:0003723(R- binding);GO:0046872(metal ion binding)	NA
ENSGALG00000016890	ENSGALT00000045259	GGA-MIR-218-5P	93	-11.93	GO:0005654(nucleoplasm);GO:0043484(regulation of R- splicing);GO:0000381(regulation of alter-tive mR- splicing, via spliceosome);GO:0003723(R- binding);GO:0046872(metal ion binding)	NA
ENSGALG00000016890	ENSGALT00000045259	GGA-MIR-23B-5P	93	-12.54	GO:0005654(nucleoplasm);GO:0043484(regulation of R- splicing);GO:0000381(regulation of alter-tive mR- splicing, via spliceosome);GO:0003723(R- binding);GO:0046872(metal ion binding)	NA
ENSGALG00000016890	ENSGALT00000045259	GGA-MIR-6548-5P	77	-10.16	GO:0005654(nucleoplasm);GO:0043484(regulation of R- splicing);GO:0000381(regulation of alter-tive mR- splicing, via spliceosome);GO:0003723(R- binding);GO:0046872(metal ion binding)	NA
ENSGALG00000027632	ENSGALT00000045290	GGA-LET-7D_R+1	82	-19.37	GO:0005739(mitochondrion);GO:0003998(acylphosphatase activity);GO:0016787(hydrolase activity)	ko00620(Pyruvate metabolism)
ENSGALG00000027632	ENSGALT00000045290	GGA-MIR-181B-1-3P_L+1R-1	83	-10.4	GO:0005739(mitochondrion);GO:0003998(acylphosphatase activity);GO:0016787(hydrolase activity)	ko00620(Pyruvate metabolism)
ENSGALG00000027632	ENSGALT00000045290	GGA-MIR-196-5P_R+1	83	-20.94	GO:0005739(mitochondrion);GO:0003998(acylphosphatase activity);GO:0016787(hydrolase activity)	ko00620(Pyruvate metabolism)
ENSGALG00000027632	ENSGALT00000045290	GGA-MIR-460A-5P	54	-14.28	GO:0005739(mitochondrion);GO:0003998(acylphosphatase activity);GO:0016787(hydrolase activity)	ko00620(Pyruvate metabolism)
ENSGALG00000007082	ENSGALT00000045398	GGA-MIR-106-5P_R+1	79	-17.04	GO:0005667(transcription factor complex);GO:0005634(nucleus);GO:0045944(positive regulation of transcription from R- polymerase II promoter);GO:0007283(spermatogenesis);GO:0006687(glycosphingolipid metabolic process);GO:0006355(regulation of transcription, D--templated);GO:0000122(negative regulation of transcription from R- polymerase II promoter);GO:0003677(D- binding);GO:0000977(R- polymerase …	ko04261(Adrenergic sig-ling in cardiomyocytes)
ENSGALG00000007082	ENSGALT00000045398	GGA-MIR-130A-3P	90	-30.98	GO:0005667(transcription factor complex);GO:0005634(nucleus);GO:0045944(positive regulation of transcription from R- polymerase II promoter);GO:0007283(spermatogenesis);GO:0006687(glycosphingolipid metabolic process);GO:0006355(regulation of transcription, D--templated);GO:0000122(negative regulation of transcription from R- polymerase II promoter);GO:0003677(D- binding);GO:0000977(R- polymerase …	ko04261(Adrenergic sig-ling in cardiomyocytes)
ENSGALG00000007082	ENSGALT00000045398	GGA-MIR-130B-3P	87	-28.37	GO:0005667(transcription factor complex);GO:0005634(nucleus);GO:0045944(positive regulation of transcription from R- polymerase II promoter);GO:0007283(spermatogenesis);GO:0006687(glycosphingolipid metabolic process);GO:0006355(regulation of transcription, D--templated);GO:0000122(negative regulation of transcription from R- polymerase II promoter);GO:0003677(D- binding);GO:0000977(R- polymerase …	ko04261(Adrenergic sig-ling in cardiomyocytes)
ENSGALG00000007082	ENSGALT00000045398	GGA-MIR-130B-5P	94	-28.08	GO:0005667(transcription factor complex);GO:0005634(nucleus);GO:0045944(positive regulation of transcription from R- polymerase II promoter);GO:0007283(spermatogenesis);GO:0006687(glycosphingolipid metabolic process);GO:0006355(regulation of transcription, D--templated);GO:0000122(negative regulation of transcription from R- polymerase II promoter);GO:0003677(D- binding);GO:0000977(R- polymerase …	ko04261(Adrenergic sig-ling in cardiomyocytes)
ENSGALG00000007082	ENSGALT00000045398	GGA-MIR-130C-3P	90	-18.23	GO:0005667(transcription factor complex);GO:0005634(nucleus);GO:0045944(positive regulation of transcription from R- polymerase II promoter);GO:0007283(spermatogenesis);GO:0006687(glycosphingolipid metabolic process);GO:0006355(regulation of transcription, D--templated);GO:0000122(negative regulation of transcription from R- polymerase II promoter);GO:0003677(D- binding);GO:0000977(R- polymerase …	ko04261(Adrenergic sig-ling in cardiomyocytes)
ENSGALG00000007082	ENSGALT00000045398	GGA-MIR-17-5P_R-1	79	-15.41	GO:0005667(transcription factor complex);GO:0005634(nucleus);GO:0045944(positive regulation of transcription from R- polymerase II promoter);GO:0007283(spermatogenesis);GO:0006687(glycosphingolipid metabolic process);GO:0006355(regulation of transcription, D--templated);GO:0000122(negative regulation of transcription from R- polymerase II promoter);GO:0003677(D- binding);GO:0000977(R- polymerase …	ko04261(Adrenergic sig-ling in cardiomyocytes)
ENSGALG00000007082	ENSGALT00000045398	GGA-MIR-183	70	-38.46	GO:0005667(transcription factor complex);GO:0005634(nucleus);GO:0045944(positive regulation of transcription from R- polymerase II promoter);GO:0007283(spermatogenesis);GO:0006687(glycosphingolipid metabolic process);GO:0006355(regulation of transcription, D--templated);GO:0000122(negative regulation of transcription from R- polymerase II promoter);GO:0003677(D- binding);GO:0000977(R- polymerase …	ko04261(Adrenergic sig-ling in cardiomyocytes)
ENSGALG00000007082	ENSGALT00000045398	GGA-MIR-19A-3P	69	-10.47	GO:0005667(transcription factor complex);GO:0005634(nucleus);GO:0045944(positive regulation of transcription from R- polymerase II promoter);GO:0007283(spermatogenesis);GO:0006687(glycosphingolipid metabolic process);GO:0006355(regulation of transcription, D--templated);GO:0000122(negative regulation of transcription from R- polymerase II promoter);GO:0003677(D- binding);GO:0000977(R- polymerase …	ko04261(Adrenergic sig-ling in cardiomyocytes)
ENSGALG00000007082	ENSGALT00000045398	GGA-MIR-19B-3P	69	-11.34	GO:0005667(transcription factor complex);GO:0005634(nucleus);GO:0045944(positive regulation of transcription from R- polymerase II promoter);GO:0007283(spermatogenesis);GO:0006687(glycosphingolipid metabolic process);GO:0006355(regulation of transcription, D--templated);GO:0000122(negative regulation of transcription from R- polymerase II promoter);GO:0003677(D- binding);GO:0000977(R- polymerase …	ko04261(Adrenergic sig-ling in cardiomyocytes)
ENSGALG00000007082	ENSGALT00000045398	GGA-MIR-206	87	-34.74	GO:0005667(transcription factor complex);GO:0005634(nucleus);GO:0045944(positive regulation of transcription from R- polymerase II promoter);GO:0007283(spermatogenesis);GO:0006687(glycosphingolipid metabolic process);GO:0006355(regulation of transcription, D--templated);GO:0000122(negative regulation of transcription from R- polymerase II promoter);GO:0003677(D- binding);GO:0000977(R- polymerase …	ko04261(Adrenergic sig-ling in cardiomyocytes)
ENSGALG00000007082	ENSGALT00000045398	GGA-MIR-20A-5P	76	-14.32	GO:0005667(transcription factor complex);GO:0005634(nucleus);GO:0045944(positive regulation of transcription from R- polymerase II promoter);GO:0007283(spermatogenesis);GO:0006687(glycosphingolipid metabolic process);GO:0006355(regulation of transcription, D--templated);GO:0000122(negative regulation of transcription from R- polymerase II promoter);GO:0003677(D- binding);GO:0000977(R- polymerase …	ko04261(Adrenergic sig-ling in cardiomyocytes)
ENSGALG00000007082	ENSGALT00000045398	GGA-MIR-20B-5P	76	-12.63	GO:0005667(transcription factor complex);GO:0005634(nucleus);GO:0045944(positive regulation of transcription from R- polymerase II promoter);GO:0007283(spermatogenesis);GO:0006687(glycosphingolipid metabolic process);GO:0006355(regulation of transcription, D--templated);GO:0000122(negative regulation of transcription from R- polymerase II promoter);GO:0003677(D- binding);GO:0000977(R- polymerase …	ko04261(Adrenergic sig-ling in cardiomyocytes)
ENSGALG00000007082	ENSGALT00000045398	GGA-MIR-301A-3P_R-2	72	-12.29	GO:0005667(transcription factor complex);GO:0005634(nucleus);GO:0045944(positive regulation of transcription from R- polymerase II promoter);GO:0007283(spermatogenesis);GO:0006687(glycosphingolipid metabolic process);GO:0006355(regulation of transcription, D--templated);GO:0000122(negative regulation of transcription from R- polymerase II promoter);GO:0003677(D- binding);GO:0000977(R- polymerase …	ko04261(Adrenergic sig-ling in cardiomyocytes)
ENSGALG00000007082	ENSGALT00000045398	GGA-MIR-301B-3P_R-2	72	-12.86	GO:0005667(transcription factor complex);GO:0005634(nucleus);GO:0045944(positive regulation of transcription from R- polymerase II promoter);GO:0007283(spermatogenesis);GO:0006687(glycosphingolipid metabolic process);GO:0006355(regulation of transcription, D--templated);GO:0000122(negative regulation of transcription from R- polymerase II promoter);GO:0003677(D- binding);GO:0000977(R- polymerase …	ko04261(Adrenergic sig-ling in cardiomyocytes)
ENSGALG00000007082	ENSGALT00000045398	GGA-MIR-3525	82	-15.91	GO:0005667(transcription factor complex);GO:0005634(nucleus);GO:0045944(positive regulation of transcription from R- polymerase II promoter);GO:0007283(spermatogenesis);GO:0006687(glycosphingolipid metabolic process);GO:0006355(regulation of transcription, D--templated);GO:0000122(negative regulation of transcription from R- polymerase II promoter);GO:0003677(D- binding);GO:0000977(R- polymerase …	ko04261(Adrenergic sig-ling in cardiomyocytes)
ENSGALG00000007082	ENSGALT00000045398	GGA-MIR-454-3P_R+2	77	-11.87	GO:0005667(transcription factor complex);GO:0005634(nucleus);GO:0045944(positive regulation of transcription from R- polymerase II promoter);GO:0007283(spermatogenesis);GO:0006687(glycosphingolipid metabolic process);GO:0006355(regulation of transcription, D--templated);GO:0000122(negative regulation of transcription from R- polymerase II promoter);GO:0003677(D- binding);GO:0000977(R- polymerase …	ko04261(Adrenergic sig-ling in cardiomyocytes)
ENSGALG00000027126	ENSGALT00000045586	GGA-MIR-103-3P	79	-19.47	GO:0016021(integral component of membrane);GO:0016020(membrane);GO:0030262(apoptotic nuclear changes)	NA
ENSGALG00000027126	ENSGALT00000045586	GGA-MIR-107-3P_R-1	79	-19.47	GO:0016021(integral component of membrane);GO:0016020(membrane);GO:0030262(apoptotic nuclear changes)	NA
ENSGALG00000027126	ENSGALT00000045586	GGA-MIR-15B-5P_R-1	65	-37.93	GO:0016021(integral component of membrane);GO:0016020(membrane);GO:0030262(apoptotic nuclear changes)	NA
ENSGALG00000027126	ENSGALT00000045586	GGA-MIR-15C-5P_R-1	65	-35.99	GO:0016021(integral component of membrane);GO:0016020(membrane);GO:0030262(apoptotic nuclear changes)	NA
ENSGALG00000027126	ENSGALT00000045586	GGA-MIR-16-5P	67	-35.59	GO:0016021(integral component of membrane);GO:0016020(membrane);GO:0030262(apoptotic nuclear changes)	NA
ENSGALG00000027126	ENSGALT00000045586	GGA-MIR-16C-5P	67	-36.31	GO:0016021(integral component of membrane);GO:0016020(membrane);GO:0030262(apoptotic nuclear changes)	NA
ENSGALG00000027126	ENSGALT00000045586	GGA-MIR-181B-1-3P_L+1R-1	67	-10.33	GO:0016021(integral component of membrane);GO:0016020(membrane);GO:0030262(apoptotic nuclear changes)	NA
ENSGALG00000027126	ENSGALT00000045586	GGA-MIR-301A-5P_L+2	92	-21.87	GO:0016021(integral component of membrane);GO:0016020(membrane);GO:0030262(apoptotic nuclear changes)	NA
ENSGALG00000027126	ENSGALT00000045586	GGA-MIR-456-3P_1SS22AT	72	-37.17	GO:0016021(integral component of membrane);GO:0016020(membrane);GO:0030262(apoptotic nuclear changes)	NA
ENSGALG00000027874	ENSGALT00000045646	GGA-LET-7D_R+1	93	-32.99	GO:0006751(glutathione catabolic process);GO:0003839(gamma-glutamylcyclotransferase activity);GO:0016829(lyase activity);GO:0005737(cytoplasm);GO:0005112(Notch binding);GO:0010955(negative regulation of protein processing);GO:0022008(neurogenesis);GO:0045746(negative regulation of Notch sig-ling pathway);GO:0070059(intrinsic apoptotic sig-ling pathway in response to endoplasmic reticulum stress);…	NA
ENSGALG00000027874	ENSGALT00000045646	GGA-MIR-106-5P_R+1	78	-23.75	GO:0006751(glutathione catabolic process);GO:0003839(gamma-glutamylcyclotransferase activity);GO:0016829(lyase activity);GO:0005737(cytoplasm);GO:0005112(Notch binding);GO:0010955(negative regulation of protein processing);GO:0022008(neurogenesis);GO:0045746(negative regulation of Notch sig-ling pathway);GO:0070059(intrinsic apoptotic sig-ling pathway in response to endoplasmic reticulum stress);…	NA
ENSGALG00000027874	ENSGALT00000045646	GGA-MIR-130A-5P	74	-17.78	GO:0006751(glutathione catabolic process);GO:0003839(gamma-glutamylcyclotransferase activity);GO:0016829(lyase activity);GO:0005737(cytoplasm);GO:0005112(Notch binding);GO:0010955(negative regulation of protein processing);GO:0022008(neurogenesis);GO:0045746(negative regulation of Notch sig-ling pathway);GO:0070059(intrinsic apoptotic sig-ling pathway in response to endoplasmic reticulum stress);…	NA
ENSGALG00000027874	ENSGALT00000045646	GGA-MIR-15B-5P_R-1	95	-32.18	GO:0006751(glutathione catabolic process);GO:0003839(gamma-glutamylcyclotransferase activity);GO:0016829(lyase activity);GO:0005737(cytoplasm);GO:0005112(Notch binding);GO:0010955(negative regulation of protein processing);GO:0022008(neurogenesis);GO:0045746(negative regulation of Notch sig-ling pathway);GO:0070059(intrinsic apoptotic sig-ling pathway in response to endoplasmic reticulum stress);…	NA
ENSGALG00000027874	ENSGALT00000045646	GGA-MIR-15C-5P_R-1	95	-31.46	GO:0006751(glutathione catabolic process);GO:0003839(gamma-glutamylcyclotransferase activity);GO:0016829(lyase activity);GO:0005737(cytoplasm);GO:0005112(Notch binding);GO:0010955(negative regulation of protein processing);GO:0022008(neurogenesis);GO:0045746(negative regulation of Notch sig-ling pathway);GO:0070059(intrinsic apoptotic sig-ling pathway in response to endoplasmic reticulum stress);…	NA
ENSGALG00000027874	ENSGALT00000045646	GGA-MIR-16-5P	95	-35.26	GO:0006751(glutathione catabolic process);GO:0003839(gamma-glutamylcyclotransferase activity);GO:0016829(lyase activity);GO:0005737(cytoplasm);GO:0005112(Notch binding);GO:0010955(negative regulation of protein processing);GO:0022008(neurogenesis);GO:0045746(negative regulation of Notch sig-ling pathway);GO:0070059(intrinsic apoptotic sig-ling pathway in response to endoplasmic reticulum stress);…	NA
ENSGALG00000027874	ENSGALT00000045646	GGA-MIR-16C-5P	95	-35.23	GO:0006751(glutathione catabolic process);GO:0003839(gamma-glutamylcyclotransferase activity);GO:0016829(lyase activity);GO:0005737(cytoplasm);GO:0005112(Notch binding);GO:0010955(negative regulation of protein processing);GO:0022008(neurogenesis);GO:0045746(negative regulation of Notch sig-ling pathway);GO:0070059(intrinsic apoptotic sig-ling pathway in response to endoplasmic reticulum stress);…	NA
ENSGALG00000027874	ENSGALT00000045646	GGA-MIR-17-5P_R-1	78	-23.51	GO:0006751(glutathione catabolic process);GO:0003839(gamma-glutamylcyclotransferase activity);GO:0016829(lyase activity);GO:0005737(cytoplasm);GO:0005112(Notch binding);GO:0010955(negative regulation of protein processing);GO:0022008(neurogenesis);GO:0045746(negative regulation of Notch sig-ling pathway);GO:0070059(intrinsic apoptotic sig-ling pathway in response to endoplasmic reticulum stress);…	NA
ENSGALG00000027874	ENSGALT00000045646	GGA-MIR-204	52	-44.73	GO:0006751(glutathione catabolic process);GO:0003839(gamma-glutamylcyclotransferase activity);GO:0016829(lyase activity);GO:0005737(cytoplasm);GO:0005112(Notch binding);GO:0010955(negative regulation of protein processing);GO:0022008(neurogenesis);GO:0045746(negative regulation of Notch sig-ling pathway);GO:0070059(intrinsic apoptotic sig-ling pathway in response to endoplasmic reticulum stress);…	NA
ENSGALG00000027874	ENSGALT00000045646	GGA-MIR-20A-5P	79	-24.45	GO:0006751(glutathione catabolic process);GO:0003839(gamma-glutamylcyclotransferase activity);GO:0016829(lyase activity);GO:0005737(cytoplasm);GO:0005112(Notch binding);GO:0010955(negative regulation of protein processing);GO:0022008(neurogenesis);GO:0045746(negative regulation of Notch sig-ling pathway);GO:0070059(intrinsic apoptotic sig-ling pathway in response to endoplasmic reticulum stress);…	NA
ENSGALG00000027874	ENSGALT00000045646	GGA-MIR-20B-5P	78	-22.92	GO:0006751(glutathione catabolic process);GO:0003839(gamma-glutamylcyclotransferase activity);GO:0016829(lyase activity);GO:0005737(cytoplasm);GO:0005112(Notch binding);GO:0010955(negative regulation of protein processing);GO:0022008(neurogenesis);GO:0045746(negative regulation of Notch sig-ling pathway);GO:0070059(intrinsic apoptotic sig-ling pathway in response to endoplasmic reticulum stress);…	NA
ENSGALG00000027874	ENSGALT00000045646	GGA-MIR-363-3P_R-1	53	-11.07	GO:0006751(glutathione catabolic process);GO:0003839(gamma-glutamylcyclotransferase activity);GO:0016829(lyase activity);GO:0005737(cytoplasm);GO:0005112(Notch binding);GO:0010955(negative regulation of protein processing);GO:0022008(neurogenesis);GO:0045746(negative regulation of Notch sig-ling pathway);GO:0070059(intrinsic apoptotic sig-ling pathway in response to endoplasmic reticulum stress);…	NA
ENSGALG00000027874	ENSGALT00000045646	GGA-MIR-455-5P	71	-13.58	GO:0006751(glutathione catabolic process);GO:0003839(gamma-glutamylcyclotransferase activity);GO:0016829(lyase activity);GO:0005737(cytoplasm);GO:0005112(Notch binding);GO:0010955(negative regulation of protein processing);GO:0022008(neurogenesis);GO:0045746(negative regulation of Notch sig-ling pathway);GO:0070059(intrinsic apoptotic sig-ling pathway in response to endoplasmic reticulum stress);…	NA
ENSGALG00000027874	ENSGALT00000045646	GGA-MIR-92-3P_R+1	62	-14.77	GO:0006751(glutathione catabolic process);GO:0003839(gamma-glutamylcyclotransferase activity);GO:0016829(lyase activity);GO:0005737(cytoplasm);GO:0005112(Notch binding);GO:0010955(negative regulation of protein processing);GO:0022008(neurogenesis);GO:0045746(negative regulation of Notch sig-ling pathway);GO:0070059(intrinsic apoptotic sig-ling pathway in response to endoplasmic reticulum stress);…	NA
ENSGALG00000016890	ENSGALT00000045837	GGA-MIR-106-3P_R+1	69	-37.45	GO:0005654(nucleoplasm);GO:0043484(regulation of R- splicing);GO:0000381(regulation of alter-tive mR- splicing, via spliceosome);GO:0003723(R- binding);GO:0046872(metal ion binding)	NA
ENSGALG00000016890	ENSGALT00000045837	GGA-MIR-137-3P_L+1	86	-14.49	GO:0005654(nucleoplasm);GO:0043484(regulation of R- splicing);GO:0000381(regulation of alter-tive mR- splicing, via spliceosome);GO:0003723(R- binding);GO:0046872(metal ion binding)	NA
ENSGALG00000016890	ENSGALT00000045837	GGA-MIR-1416-5P	73	-12.28	GO:0005654(nucleoplasm);GO:0043484(regulation of R- splicing);GO:0000381(regulation of alter-tive mR- splicing, via spliceosome);GO:0003723(R- binding);GO:0046872(metal ion binding)	NA
ENSGALG00000016890	ENSGALT00000045837	GGA-MIR-15B-5P_R-1	97	-17.74	GO:0005654(nucleoplasm);GO:0043484(regulation of R- splicing);GO:0000381(regulation of alter-tive mR- splicing, via spliceosome);GO:0003723(R- binding);GO:0046872(metal ion binding)	NA
ENSGALG00000016890	ENSGALT00000045837	GGA-MIR-15C-5P_R-1	97	-17.74	GO:0005654(nucleoplasm);GO:0043484(regulation of R- splicing);GO:0000381(regulation of alter-tive mR- splicing, via spliceosome);GO:0003723(R- binding);GO:0046872(metal ion binding)	NA
ENSGALG00000016890	ENSGALT00000045837	GGA-MIR-16-5P	97	-17.28	GO:0005654(nucleoplasm);GO:0043484(regulation of R- splicing);GO:0000381(regulation of alter-tive mR- splicing, via spliceosome);GO:0003723(R- binding);GO:0046872(metal ion binding)	NA
ENSGALG00000016890	ENSGALT00000045837	GGA-MIR-16C-5P	97	-16.92	GO:0005654(nucleoplasm);GO:0043484(regulation of R- splicing);GO:0000381(regulation of alter-tive mR- splicing, via spliceosome);GO:0003723(R- binding);GO:0046872(metal ion binding)	NA
ENSGALG00000016890	ENSGALT00000045837	GGA-MIR-17-3P_L-1R+3	75	-42.29	GO:0005654(nucleoplasm);GO:0043484(regulation of R- splicing);GO:0000381(regulation of alter-tive mR- splicing, via spliceosome);GO:0003723(R- binding);GO:0046872(metal ion binding)	NA
ENSGALG00000016890	ENSGALT00000045837	GGA-MIR-182-5P_R-1	98	-13.08	GO:0005654(nucleoplasm);GO:0043484(regulation of R- splicing);GO:0000381(regulation of alter-tive mR- splicing, via spliceosome);GO:0003723(R- binding);GO:0046872(metal ion binding)	NA
ENSGALG00000016890	ENSGALT00000045837	GGA-MIR-196-5P_R+1	75	-21.3	GO:0005654(nucleoplasm);GO:0043484(regulation of R- splicing);GO:0000381(regulation of alter-tive mR- splicing, via spliceosome);GO:0003723(R- binding);GO:0046872(metal ion binding)	NA
ENSGALG00000016890	ENSGALT00000045837	GGA-MIR-19A-3P	90	-11.37	GO:0005654(nucleoplasm);GO:0043484(regulation of R- splicing);GO:0000381(regulation of alter-tive mR- splicing, via spliceosome);GO:0003723(R- binding);GO:0046872(metal ion binding)	NA
ENSGALG00000016890	ENSGALT00000045837	GGA-MIR-19B-3P	90	-11.32	GO:0005654(nucleoplasm);GO:0043484(regulation of R- splicing);GO:0000381(regulation of alter-tive mR- splicing, via spliceosome);GO:0003723(R- binding);GO:0046872(metal ion binding)	NA
ENSGALG00000016890	ENSGALT00000045837	GGA-MIR-218-5P	93	-11.93	GO:0005654(nucleoplasm);GO:0043484(regulation of R- splicing);GO:0000381(regulation of alter-tive mR- splicing, via spliceosome);GO:0003723(R- binding);GO:0046872(metal ion binding)	NA
ENSGALG00000016890	ENSGALT00000045837	GGA-MIR-23B-5P	93	-12.54	GO:0005654(nucleoplasm);GO:0043484(regulation of R- splicing);GO:0000381(regulation of alter-tive mR- splicing, via spliceosome);GO:0003723(R- binding);GO:0046872(metal ion binding)	NA
ENSGALG00000016890	ENSGALT00000045837	GGA-MIR-6548-5P	77	-10.16	GO:0005654(nucleoplasm);GO:0043484(regulation of R- splicing);GO:0000381(regulation of alter-tive mR- splicing, via spliceosome);GO:0003723(R- binding);GO:0046872(metal ion binding)	NA
ENSGALG00000025884	ENSGALT00000046049	GGA-MIR-103-3P	89	-20.24	GO:0003676(nucleic acid binding)	NA
ENSGALG00000025884	ENSGALT00000046049	GGA-MIR-106-5P_R+1	93	-35.17	GO:0003676(nucleic acid binding)	NA
ENSGALG00000025884	ENSGALT00000046049	GGA-MIR-107-3P_R-1	89	-20.24	GO:0003676(nucleic acid binding)	NA
ENSGALG00000025884	ENSGALT00000046049	GGA-MIR-130A-3P	87	-22.69	GO:0003676(nucleic acid binding)	NA
ENSGALG00000025884	ENSGALT00000046049	GGA-MIR-130B-3P	89	-25.55	GO:0003676(nucleic acid binding)	NA
ENSGALG00000025884	ENSGALT00000046049	GGA-MIR-130C-3P	88	-25.55	GO:0003676(nucleic acid binding)	NA
ENSGALG00000025884	ENSGALT00000046049	GGA-MIR-137-3P_L+1	91	-13.39	GO:0003676(nucleic acid binding)	NA
ENSGALG00000025884	ENSGALT00000046049	GGA-MIR-15B-5P_R-1	86	-12.35	GO:0003676(nucleic acid binding)	NA
ENSGALG00000025884	ENSGALT00000046049	GGA-MIR-15C-5P_R-1	86	-12.35	GO:0003676(nucleic acid binding)	NA
ENSGALG00000025884	ENSGALT00000046049	GGA-MIR-16-5P	85	-12.05	GO:0003676(nucleic acid binding)	NA
ENSGALG00000025884	ENSGALT00000046049	GGA-MIR-16C-5P	85	-11.86	GO:0003676(nucleic acid binding)	NA
ENSGALG00000025884	ENSGALT00000046049	GGA-MIR-17-5P_R-1	93	-37.78	GO:0003676(nucleic acid binding)	NA
ENSGALG00000025884	ENSGALT00000046049	GGA-MIR-20A-5P	93	-35.28	GO:0003676(nucleic acid binding)	NA
ENSGALG00000025884	ENSGALT00000046049	GGA-MIR-20B-5P	93	-37.83	GO:0003676(nucleic acid binding)	NA
ENSGALG00000025884	ENSGALT00000046049	GGA-MIR-218-5P	53	-30.57	GO:0003676(nucleic acid binding)	NA
ENSGALG00000025884	ENSGALT00000046049	GGA-MIR-301A-3P_R-2	90	-16.51	GO:0003676(nucleic acid binding)	NA
ENSGALG00000025884	ENSGALT00000046049	GGA-MIR-301B-3P_R-2	89	-28.08	GO:0003676(nucleic acid binding)	NA
ENSGALG00000025884	ENSGALT00000046049	GGA-MIR-454-3P_R+2	89	-36.26	GO:0003676(nucleic acid binding)	NA
ENSGALG00000016890	ENSGALT00000046080	GGA-MIR-106-3P_R+1	69	-19.27	GO:0005654(nucleoplasm);GO:0043484(regulation of R- splicing);GO:0000381(regulation of alter-tive mR- splicing, via spliceosome);GO:0003723(R- binding);GO:0046872(metal ion binding)	NA
ENSGALG00000016890	ENSGALT00000046080	GGA-MIR-137-3P_L+1	88	-14.49	GO:0005654(nucleoplasm);GO:0043484(regulation of R- splicing);GO:0000381(regulation of alter-tive mR- splicing, via spliceosome);GO:0003723(R- binding);GO:0046872(metal ion binding)	NA
ENSGALG00000016890	ENSGALT00000046080	GGA-MIR-1416-5P	73	-12.28	GO:0005654(nucleoplasm);GO:0043484(regulation of R- splicing);GO:0000381(regulation of alter-tive mR- splicing, via spliceosome);GO:0003723(R- binding);GO:0046872(metal ion binding)	NA
ENSGALG00000016890	ENSGALT00000046080	GGA-MIR-15B-5P_R-1	98	-17.74	GO:0005654(nucleoplasm);GO:0043484(regulation of R- splicing);GO:0000381(regulation of alter-tive mR- splicing, via spliceosome);GO:0003723(R- binding);GO:0046872(metal ion binding)	NA
ENSGALG00000016890	ENSGALT00000046080	GGA-MIR-15C-5P_R-1	98	-17.74	GO:0005654(nucleoplasm);GO:0043484(regulation of R- splicing);GO:0000381(regulation of alter-tive mR- splicing, via spliceosome);GO:0003723(R- binding);GO:0046872(metal ion binding)	NA
ENSGALG00000016890	ENSGALT00000046080	GGA-MIR-16-5P	97	-17.28	GO:0005654(nucleoplasm);GO:0043484(regulation of R- splicing);GO:0000381(regulation of alter-tive mR- splicing, via spliceosome);GO:0003723(R- binding);GO:0046872(metal ion binding)	NA
ENSGALG00000016890	ENSGALT00000046080	GGA-MIR-16C-5P	98	-16.92	GO:0005654(nucleoplasm);GO:0043484(regulation of R- splicing);GO:0000381(regulation of alter-tive mR- splicing, via spliceosome);GO:0003723(R- binding);GO:0046872(metal ion binding)	NA
ENSGALG00000016890	ENSGALT00000046080	GGA-MIR-17-3P_L-1R+3	75	-42.29	GO:0005654(nucleoplasm);GO:0043484(regulation of R- splicing);GO:0000381(regulation of alter-tive mR- splicing, via spliceosome);GO:0003723(R- binding);GO:0046872(metal ion binding)	NA
ENSGALG00000016890	ENSGALT00000046080	GGA-MIR-182-5P_R-1	98	-13.08	GO:0005654(nucleoplasm);GO:0043484(regulation of R- splicing);GO:0000381(regulation of alter-tive mR- splicing, via spliceosome);GO:0003723(R- binding);GO:0046872(metal ion binding)	NA
ENSGALG00000016890	ENSGALT00000046080	GGA-MIR-196-5P_R+1	80	-21.3	GO:0005654(nucleoplasm);GO:0043484(regulation of R- splicing);GO:0000381(regulation of alter-tive mR- splicing, via spliceosome);GO:0003723(R- binding);GO:0046872(metal ion binding)	NA
ENSGALG00000016890	ENSGALT00000046080	GGA-MIR-19A-3P	92	-11.37	GO:0005654(nucleoplasm);GO:0043484(regulation of R- splicing);GO:0000381(regulation of alter-tive mR- splicing, via spliceosome);GO:0003723(R- binding);GO:0046872(metal ion binding)	NA
ENSGALG00000016890	ENSGALT00000046080	GGA-MIR-19B-3P	92	-11.32	GO:0005654(nucleoplasm);GO:0043484(regulation of R- splicing);GO:0000381(regulation of alter-tive mR- splicing, via spliceosome);GO:0003723(R- binding);GO:0046872(metal ion binding)	NA
ENSGALG00000016890	ENSGALT00000046080	GGA-MIR-218-5P	95	-11.93	GO:0005654(nucleoplasm);GO:0043484(regulation of R- splicing);GO:0000381(regulation of alter-tive mR- splicing, via spliceosome);GO:0003723(R- binding);GO:0046872(metal ion binding)	NA
ENSGALG00000016890	ENSGALT00000046080	GGA-MIR-23B-5P	93	-12.54	GO:0005654(nucleoplasm);GO:0043484(regulation of R- splicing);GO:0000381(regulation of alter-tive mR- splicing, via spliceosome);GO:0003723(R- binding);GO:0046872(metal ion binding)	NA
ENSGALG00000016890	ENSGALT00000046080	GGA-MIR-6548-5P	77	-10.16	GO:0005654(nucleoplasm);GO:0043484(regulation of R- splicing);GO:0000381(regulation of alter-tive mR- splicing, via spliceosome);GO:0003723(R- binding);GO:0046872(metal ion binding)	NA
ENSGALG00000026229	ENSGALT00000046180	GGA-MIR-15B-3P_L+1	93	-10.19	GO:0006506(GPI anchor biosynthetic process);GO:0016021(integral component of membrane);GO:0016020(membrane);GO:0000506(glycosylphosphatidylinositol-N-acetylglucosaminyltransferase );GO:0005789(endoplasmic reticulum membrane);GO:0005886(plasma membrane);GO:0017176(phosphatidylinositol N-acetylglucosaminyltransferase activity)	ko00563(Glycosylphosphatidylinositol)
ENSGALG00000026229	ENSGALT00000046180	GGA-MIR-301A-5P_L+2	85	-14.67	GO:0006506(GPI anchor biosynthetic process);GO:0016021(integral component of membrane);GO:0016020(membrane);GO:0000506(glycosylphosphatidylinositol-N-acetylglucosaminyltransferase );GO:0005789(endoplasmic reticulum membrane);GO:0005886(plasma membrane);GO:0017176(phosphatidylinositol N-acetylglucosaminyltransferase activity)	ko00563(Glycosylphosphatidylinositol)
ENSGALG00000026229	ENSGALT00000046180	GGA-MIR-6548-5P	58	-10.16	GO:0006506(GPI anchor biosynthetic process);GO:0016021(integral component of membrane);GO:0016020(membrane);GO:0000506(glycosylphosphatidylinositol-N-acetylglucosaminyltransferase );GO:0005789(endoplasmic reticulum membrane);GO:0005886(plasma membrane);GO:0017176(phosphatidylinositol N-acetylglucosaminyltransferase activity)	ko00563(Glycosylphosphatidylinositol)
ENSGALG00000038753	ENSGALT00000046363	GGA-MIR-106-5P_R+1	79	-12.25	NA	ko04141(Protein processing in endoplasmic reticulum)
ENSGALG00000038753	ENSGALT00000046363	GGA-MIR-17-5P_R-1	79	-10.62	NA	ko04141(Protein processing in endoplasmic reticulum)
ENSGALG00000038753	ENSGALT00000046363	GGA-MIR-20A-5P	75	-11.25	NA	ko04141(Protein processing in endoplasmic reticulum)
ENSGALG00000038753	ENSGALT00000046363	GGA-MIR-20B-5P	80	-13.42	NA	ko04141(Protein processing in endoplasmic reticulum)
ENSGALG00000015693	ENSGALT00000046605	GGA-MIR-106-5P_R+1	63	-13.44	GO:0005829(cytosol);GO:0005783(endoplasmic reticulum);GO:1904293(negative regulation of ERAD pathway);GO:0071108(protein K48-linked deubiquiti-tion);GO:0070536(protein K63-linked deubiquiti-tion);GO:0016579(protein deubiquiti-tion);GO:0051117(ATPase binding);GO:0031625(ubiquitin protein ligase binding);GO:0004843(thiol-dependent ubiquitin-specific protease activity);GO:0036459(thiol-dependent ubi…	NA
ENSGALG00000015693	ENSGALT00000046605	GGA-MIR-130A-3P	72	-10.41	GO:0005829(cytosol);GO:0005783(endoplasmic reticulum);GO:1904293(negative regulation of ERAD pathway);GO:0071108(protein K48-linked deubiquiti-tion);GO:0070536(protein K63-linked deubiquiti-tion);GO:0016579(protein deubiquiti-tion);GO:0051117(ATPase binding);GO:0031625(ubiquitin protein ligase binding);GO:0004843(thiol-dependent ubiquitin-specific protease activity);GO:0036459(thiol-dependent ubi…	NA
ENSGALG00000015693	ENSGALT00000046605	GGA-MIR-130B-3P	67	-11.48	GO:0005829(cytosol);GO:0005783(endoplasmic reticulum);GO:1904293(negative regulation of ERAD pathway);GO:0071108(protein K48-linked deubiquiti-tion);GO:0070536(protein K63-linked deubiquiti-tion);GO:0016579(protein deubiquiti-tion);GO:0051117(ATPase binding);GO:0031625(ubiquitin protein ligase binding);GO:0004843(thiol-dependent ubiquitin-specific protease activity);GO:0036459(thiol-dependent ubi…	NA
ENSGALG00000015693	ENSGALT00000046605	GGA-MIR-130B-5P	58	-44.56	GO:0005829(cytosol);GO:0005783(endoplasmic reticulum);GO:1904293(negative regulation of ERAD pathway);GO:0071108(protein K48-linked deubiquiti-tion);GO:0070536(protein K63-linked deubiquiti-tion);GO:0016579(protein deubiquiti-tion);GO:0051117(ATPase binding);GO:0031625(ubiquitin protein ligase binding);GO:0004843(thiol-dependent ubiquitin-specific protease activity);GO:0036459(thiol-dependent ubi…	NA
ENSGALG00000015693	ENSGALT00000046605	GGA-MIR-130C-3P	72	-14.16	GO:0005829(cytosol);GO:0005783(endoplasmic reticulum);GO:1904293(negative regulation of ERAD pathway);GO:0071108(protein K48-linked deubiquiti-tion);GO:0070536(protein K63-linked deubiquiti-tion);GO:0016579(protein deubiquiti-tion);GO:0051117(ATPase binding);GO:0031625(ubiquitin protein ligase binding);GO:0004843(thiol-dependent ubiquitin-specific protease activity);GO:0036459(thiol-dependent ubi…	NA
ENSGALG00000015693	ENSGALT00000046605	GGA-MIR-1329-5P	64	-16.8	GO:0005829(cytosol);GO:0005783(endoplasmic reticulum);GO:1904293(negative regulation of ERAD pathway);GO:0071108(protein K48-linked deubiquiti-tion);GO:0070536(protein K63-linked deubiquiti-tion);GO:0016579(protein deubiquiti-tion);GO:0051117(ATPase binding);GO:0031625(ubiquitin protein ligase binding);GO:0004843(thiol-dependent ubiquitin-specific protease activity);GO:0036459(thiol-dependent ubi…	NA
ENSGALG00000015693	ENSGALT00000046605	GGA-MIR-143-5P_R+1	83	-18.81	GO:0005829(cytosol);GO:0005783(endoplasmic reticulum);GO:1904293(negative regulation of ERAD pathway);GO:0071108(protein K48-linked deubiquiti-tion);GO:0070536(protein K63-linked deubiquiti-tion);GO:0016579(protein deubiquiti-tion);GO:0051117(ATPase binding);GO:0031625(ubiquitin protein ligase binding);GO:0004843(thiol-dependent ubiquitin-specific protease activity);GO:0036459(thiol-dependent ubi…	NA
ENSGALG00000015693	ENSGALT00000046605	GGA-MIR-15B-5P_R-1	99	-16.47	GO:0005829(cytosol);GO:0005783(endoplasmic reticulum);GO:1904293(negative regulation of ERAD pathway);GO:0071108(protein K48-linked deubiquiti-tion);GO:0070536(protein K63-linked deubiquiti-tion);GO:0016579(protein deubiquiti-tion);GO:0051117(ATPase binding);GO:0031625(ubiquitin protein ligase binding);GO:0004843(thiol-dependent ubiquitin-specific protease activity);GO:0036459(thiol-dependent ubi…	NA
ENSGALG00000015693	ENSGALT00000046605	GGA-MIR-15C-5P_R-1	99	-16.2	GO:0005829(cytosol);GO:0005783(endoplasmic reticulum);GO:1904293(negative regulation of ERAD pathway);GO:0071108(protein K48-linked deubiquiti-tion);GO:0070536(protein K63-linked deubiquiti-tion);GO:0016579(protein deubiquiti-tion);GO:0051117(ATPase binding);GO:0031625(ubiquitin protein ligase binding);GO:0004843(thiol-dependent ubiquitin-specific protease activity);GO:0036459(thiol-dependent ubi…	NA
ENSGALG00000015693	ENSGALT00000046605	GGA-MIR-16-5P	99	-19.85	GO:0005829(cytosol);GO:0005783(endoplasmic reticulum);GO:1904293(negative regulation of ERAD pathway);GO:0071108(protein K48-linked deubiquiti-tion);GO:0070536(protein K63-linked deubiquiti-tion);GO:0016579(protein deubiquiti-tion);GO:0051117(ATPase binding);GO:0031625(ubiquitin protein ligase binding);GO:0004843(thiol-dependent ubiquitin-specific protease activity);GO:0036459(thiol-dependent ubi…	NA
ENSGALG00000015693	ENSGALT00000046605	GGA-MIR-16C-5P	99	-20.68	GO:0005829(cytosol);GO:0005783(endoplasmic reticulum);GO:1904293(negative regulation of ERAD pathway);GO:0071108(protein K48-linked deubiquiti-tion);GO:0070536(protein K63-linked deubiquiti-tion);GO:0016579(protein deubiquiti-tion);GO:0051117(ATPase binding);GO:0031625(ubiquitin protein ligase binding);GO:0004843(thiol-dependent ubiquitin-specific protease activity);GO:0036459(thiol-dependent ubi…	NA
ENSGALG00000015693	ENSGALT00000046605	GGA-MIR-17-5P_R-1	63	-13.06	GO:0005829(cytosol);GO:0005783(endoplasmic reticulum);GO:1904293(negative regulation of ERAD pathway);GO:0071108(protein K48-linked deubiquiti-tion);GO:0070536(protein K63-linked deubiquiti-tion);GO:0016579(protein deubiquiti-tion);GO:0051117(ATPase binding);GO:0031625(ubiquitin protein ligase binding);GO:0004843(thiol-dependent ubiquitin-specific protease activity);GO:0036459(thiol-dependent ubi…	NA
ENSGALG00000015693	ENSGALT00000046605	GGA-MIR-199-5P	95	-13.26	GO:0005829(cytosol);GO:0005783(endoplasmic reticulum);GO:1904293(negative regulation of ERAD pathway);GO:0071108(protein K48-linked deubiquiti-tion);GO:0070536(protein K63-linked deubiquiti-tion);GO:0016579(protein deubiquiti-tion);GO:0051117(ATPase binding);GO:0031625(ubiquitin protein ligase binding);GO:0004843(thiol-dependent ubiquitin-specific protease activity);GO:0036459(thiol-dependent ubi…	NA
ENSGALG00000015693	ENSGALT00000046605	GGA-MIR-19B-5P	89	-24.47	GO:0005829(cytosol);GO:0005783(endoplasmic reticulum);GO:1904293(negative regulation of ERAD pathway);GO:0071108(protein K48-linked deubiquiti-tion);GO:0070536(protein K63-linked deubiquiti-tion);GO:0016579(protein deubiquiti-tion);GO:0051117(ATPase binding);GO:0031625(ubiquitin protein ligase binding);GO:0004843(thiol-dependent ubiquitin-specific protease activity);GO:0036459(thiol-dependent ubi…	NA
ENSGALG00000015693	ENSGALT00000046605	GGA-MIR-20A-5P	69	-12.62	GO:0005829(cytosol);GO:0005783(endoplasmic reticulum);GO:1904293(negative regulation of ERAD pathway);GO:0071108(protein K48-linked deubiquiti-tion);GO:0070536(protein K63-linked deubiquiti-tion);GO:0016579(protein deubiquiti-tion);GO:0051117(ATPase binding);GO:0031625(ubiquitin protein ligase binding);GO:0004843(thiol-dependent ubiquitin-specific protease activity);GO:0036459(thiol-dependent ubi…	NA
ENSGALG00000015693	ENSGALT00000046605	GGA-MIR-20B-5P	69	-31.01	GO:0005829(cytosol);GO:0005783(endoplasmic reticulum);GO:1904293(negative regulation of ERAD pathway);GO:0071108(protein K48-linked deubiquiti-tion);GO:0070536(protein K63-linked deubiquiti-tion);GO:0016579(protein deubiquiti-tion);GO:0051117(ATPase binding);GO:0031625(ubiquitin protein ligase binding);GO:0004843(thiol-dependent ubiquitin-specific protease activity);GO:0036459(thiol-dependent ubi…	NA
ENSGALG00000015693	ENSGALT00000046605	GGA-MIR-301A-3P_R-2	58	-11.34	GO:0005829(cytosol);GO:0005783(endoplasmic reticulum);GO:1904293(negative regulation of ERAD pathway);GO:0071108(protein K48-linked deubiquiti-tion);GO:0070536(protein K63-linked deubiquiti-tion);GO:0016579(protein deubiquiti-tion);GO:0051117(ATPase binding);GO:0031625(ubiquitin protein ligase binding);GO:0004843(thiol-dependent ubiquitin-specific protease activity);GO:0036459(thiol-dependent ubi…	NA
ENSGALG00000015693	ENSGALT00000046605	GGA-MIR-301B-3P_R-2	58	-12.73	GO:0005829(cytosol);GO:0005783(endoplasmic reticulum);GO:1904293(negative regulation of ERAD pathway);GO:0071108(protein K48-linked deubiquiti-tion);GO:0070536(protein K63-linked deubiquiti-tion);GO:0016579(protein deubiquiti-tion);GO:0051117(ATPase binding);GO:0031625(ubiquitin protein ligase binding);GO:0004843(thiol-dependent ubiquitin-specific protease activity);GO:0036459(thiol-dependent ubi…	NA
ENSGALG00000015693	ENSGALT00000046605	GGA-MIR-33-3P_L+1R+1	67	-15.61	GO:0005829(cytosol);GO:0005783(endoplasmic reticulum);GO:1904293(negative regulation of ERAD pathway);GO:0071108(protein K48-linked deubiquiti-tion);GO:0070536(protein K63-linked deubiquiti-tion);GO:0016579(protein deubiquiti-tion);GO:0051117(ATPase binding);GO:0031625(ubiquitin protein ligase binding);GO:0004843(thiol-dependent ubiquitin-specific protease activity);GO:0036459(thiol-dependent ubi…	NA
ENSGALG00000015693	ENSGALT00000046605	GGA-MIR-383-5P	80	-65.28	GO:0005829(cytosol);GO:0005783(endoplasmic reticulum);GO:1904293(negative regulation of ERAD pathway);GO:0071108(protein K48-linked deubiquiti-tion);GO:0070536(protein K63-linked deubiquiti-tion);GO:0016579(protein deubiquiti-tion);GO:0051117(ATPase binding);GO:0031625(ubiquitin protein ligase binding);GO:0004843(thiol-dependent ubiquitin-specific protease activity);GO:0036459(thiol-dependent ubi…	NA
ENSGALG00000032403	ENSGALT00000046815	GGA-MIR-128-1-5P	88	-25.48	NA	NA
ENSGALG00000038753	ENSGALT00000047813	GGA-MIR-106-5P_R+1	79	-12.25	NA	ko04141(Protein processing in endoplasmic reticulum)
ENSGALG00000038753	ENSGALT00000047813	GGA-MIR-17-5P_R-1	79	-10.62	NA	ko04141(Protein processing in endoplasmic reticulum)
ENSGALG00000038753	ENSGALT00000047813	GGA-MIR-20A-5P	75	-11.25	NA	ko04141(Protein processing in endoplasmic reticulum)
ENSGALG00000038753	ENSGALT00000047813	GGA-MIR-20B-5P	80	-13.42	NA	ko04141(Protein processing in endoplasmic reticulum)
ENSGALG00000015490	ENSGALT00000048539	GGA-MIR-130A-3P	80	-11.43	GO:0005758(mitochondrial intermembrane space);GO:0016607(nuclear speck)	NA
ENSGALG00000015490	ENSGALT00000048539	GGA-MIR-130B-3P	86	-11.76	GO:0005758(mitochondrial intermembrane space);GO:0016607(nuclear speck)	NA
ENSGALG00000015490	ENSGALT00000048539	GGA-MIR-130C-3P	80	-11.43	GO:0005758(mitochondrial intermembrane space);GO:0016607(nuclear speck)	NA
ENSGALG00000015490	ENSGALT00000048539	GGA-MIR-143-5P_R+1	81	-36.55	GO:0005758(mitochondrial intermembrane space);GO:0016607(nuclear speck)	NA
ENSGALG00000015490	ENSGALT00000048539	GGA-MIR-148B-5P	65	-10.88	GO:0005758(mitochondrial intermembrane space);GO:0016607(nuclear speck)	NA
ENSGALG00000015490	ENSGALT00000048539	GGA-MIR-17-3P_L-1R+3	70	-16.03	GO:0005758(mitochondrial intermembrane space);GO:0016607(nuclear speck)	NA
ENSGALG00000015490	ENSGALT00000048539	GGA-MIR-19A-3P	70	-12.84	GO:0005758(mitochondrial intermembrane space);GO:0016607(nuclear speck)	NA
ENSGALG00000015490	ENSGALT00000048539	GGA-MIR-19B-3P	70	-12.84	GO:0005758(mitochondrial intermembrane space);GO:0016607(nuclear speck)	NA
ENSGALG00000015490	ENSGALT00000048539	GGA-MIR-301A-3P_R-2	63	-10.97	GO:0005758(mitochondrial intermembrane space);GO:0016607(nuclear speck)	NA
ENSGALG00000015490	ENSGALT00000048539	GGA-MIR-301B-3P_R-2	63	-10.97	GO:0005758(mitochondrial intermembrane space);GO:0016607(nuclear speck)	NA
ENSGALG00000015490	ENSGALT00000048539	GGA-MIR-34A-3P_R-1	89	-11.69	GO:0005758(mitochondrial intermembrane space);GO:0016607(nuclear speck)	NA
ENSGALG00000015490	ENSGALT00000048539	GGA-MIR-454-3P_R+2	59	-11.87	GO:0005758(mitochondrial intermembrane space);GO:0016607(nuclear speck)	NA
ENSGALG00000043085	ENSGALT00000049232	GGA-MIR-106-3P_R+1	61	-15.07	GO:0045893(positive regulation of transcription, D--templated);GO:0016567(protein ubiquiti-tion);GO:0005737(cytoplasm);GO:0006355(regulation of transcription, D--templated);GO:0005634(nucleus);GO:0005829(cytosol);GO:0050681(androgen receptor binding);GO:0060765(regulation of androgen receptor sig-ling pathway);GO:0019787(ubiquitin-like protein transferase activity)	NA
ENSGALG00000043085	ENSGALT00000049232	GGA-MIR-12266-3P_R-1	72	-15.82	GO:0045893(positive regulation of transcription, D--templated);GO:0016567(protein ubiquiti-tion);GO:0005737(cytoplasm);GO:0006355(regulation of transcription, D--templated);GO:0005634(nucleus);GO:0005829(cytosol);GO:0050681(androgen receptor binding);GO:0060765(regulation of androgen receptor sig-ling pathway);GO:0019787(ubiquitin-like protein transferase activity)	NA
ENSGALG00000043085	ENSGALT00000049232	GGA-MIR-17-3P_L-1R+3	56	-21.76	GO:0045893(positive regulation of transcription, D--templated);GO:0016567(protein ubiquiti-tion);GO:0005737(cytoplasm);GO:0006355(regulation of transcription, D--templated);GO:0005634(nucleus);GO:0005829(cytosol);GO:0050681(androgen receptor binding);GO:0060765(regulation of androgen receptor sig-ling pathway);GO:0019787(ubiquitin-like protein transferase activity)	NA
ENSGALG00000043085	ENSGALT00000049232	GGA-MIR-196-5P_R+1	73	-14.18	GO:0045893(positive regulation of transcription, D--templated);GO:0016567(protein ubiquiti-tion);GO:0005737(cytoplasm);GO:0006355(regulation of transcription, D--templated);GO:0005634(nucleus);GO:0005829(cytosol);GO:0050681(androgen receptor binding);GO:0060765(regulation of androgen receptor sig-ling pathway);GO:0019787(ubiquitin-like protein transferase activity)	NA
ENSGALG00000043085	ENSGALT00000049232	GGA-MIR-301B-3P_R-2	52	-22.93	GO:0045893(positive regulation of transcription, D--templated);GO:0016567(protein ubiquiti-tion);GO:0005737(cytoplasm);GO:0006355(regulation of transcription, D--templated);GO:0005634(nucleus);GO:0005829(cytosol);GO:0050681(androgen receptor binding);GO:0060765(regulation of androgen receptor sig-ling pathway);GO:0019787(ubiquitin-like protein transferase activity)	NA
ENSGALG00000043085	ENSGALT00000049232	GGA-MIR-9-5P	63	-14.85	GO:0045893(positive regulation of transcription, D--templated);GO:0016567(protein ubiquiti-tion);GO:0005737(cytoplasm);GO:0006355(regulation of transcription, D--templated);GO:0005634(nucleus);GO:0005829(cytosol);GO:0050681(androgen receptor binding);GO:0060765(regulation of androgen receptor sig-ling pathway);GO:0019787(ubiquitin-like protein transferase activity)	NA
ENSGALG00000035845	ENSGALT00000049250	GGA-MIR-106-5P_R+1	53	-14.96	GO:0005789(endoplasmic reticulum membrane);GO:0005783(endoplasmic reticulum);GO:0005886(plasma membrane);GO:0016529(sarcoplasmic reticulum);GO:0030018(Z disc);GO:0030314(junctio-l membrane complex);GO:0008307(structural constituent of muscle);GO:0007517(muscle organ development);GO:0014701(junctio-l sarcoplasmic reticulum membrane)	NA
ENSGALG00000035845	ENSGALT00000049250	GGA-MIR-135A-5P	53	-15.26	GO:0005789(endoplasmic reticulum membrane);GO:0005783(endoplasmic reticulum);GO:0005886(plasma membrane);GO:0016529(sarcoplasmic reticulum);GO:0030018(Z disc);GO:0030314(junctio-l membrane complex);GO:0008307(structural constituent of muscle);GO:0007517(muscle organ development);GO:0014701(junctio-l sarcoplasmic reticulum membrane)	NA
ENSGALG00000035845	ENSGALT00000049250	GGA-MIR-1559-3P	85	-10.94	GO:0005789(endoplasmic reticulum membrane);GO:0005783(endoplasmic reticulum);GO:0005886(plasma membrane);GO:0016529(sarcoplasmic reticulum);GO:0030018(Z disc);GO:0030314(junctio-l membrane complex);GO:0008307(structural constituent of muscle);GO:0007517(muscle organ development);GO:0014701(junctio-l sarcoplasmic reticulum membrane)	NA
ENSGALG00000035845	ENSGALT00000049250	GGA-MIR-15B-3P_L+1	54	-10.96	GO:0005789(endoplasmic reticulum membrane);GO:0005783(endoplasmic reticulum);GO:0005886(plasma membrane);GO:0016529(sarcoplasmic reticulum);GO:0030018(Z disc);GO:0030314(junctio-l membrane complex);GO:0008307(structural constituent of muscle);GO:0007517(muscle organ development);GO:0014701(junctio-l sarcoplasmic reticulum membrane)	NA
ENSGALG00000035845	ENSGALT00000049250	GGA-MIR-15B-5P_R-1	87	-15.46	GO:0005789(endoplasmic reticulum membrane);GO:0005783(endoplasmic reticulum);GO:0005886(plasma membrane);GO:0016529(sarcoplasmic reticulum);GO:0030018(Z disc);GO:0030314(junctio-l membrane complex);GO:0008307(structural constituent of muscle);GO:0007517(muscle organ development);GO:0014701(junctio-l sarcoplasmic reticulum membrane)	NA
ENSGALG00000035845	ENSGALT00000049250	GGA-MIR-15C-5P_R-1	87	-15.36	GO:0005789(endoplasmic reticulum membrane);GO:0005783(endoplasmic reticulum);GO:0005886(plasma membrane);GO:0016529(sarcoplasmic reticulum);GO:0030018(Z disc);GO:0030314(junctio-l membrane complex);GO:0008307(structural constituent of muscle);GO:0007517(muscle organ development);GO:0014701(junctio-l sarcoplasmic reticulum membrane)	NA
ENSGALG00000035845	ENSGALT00000049250	GGA-MIR-16-5P	81	-16.36	GO:0005789(endoplasmic reticulum membrane);GO:0005783(endoplasmic reticulum);GO:0005886(plasma membrane);GO:0016529(sarcoplasmic reticulum);GO:0030018(Z disc);GO:0030314(junctio-l membrane complex);GO:0008307(structural constituent of muscle);GO:0007517(muscle organ development);GO:0014701(junctio-l sarcoplasmic reticulum membrane)	NA
ENSGALG00000035845	ENSGALT00000049250	GGA-MIR-1677-3P_L+1	77	-40.96	GO:0005789(endoplasmic reticulum membrane);GO:0005783(endoplasmic reticulum);GO:0005886(plasma membrane);GO:0016529(sarcoplasmic reticulum);GO:0030018(Z disc);GO:0030314(junctio-l membrane complex);GO:0008307(structural constituent of muscle);GO:0007517(muscle organ development);GO:0014701(junctio-l sarcoplasmic reticulum membrane)	NA
ENSGALG00000035845	ENSGALT00000049250	GGA-MIR-16C-5P	81	-19.2	GO:0005789(endoplasmic reticulum membrane);GO:0005783(endoplasmic reticulum);GO:0005886(plasma membrane);GO:0016529(sarcoplasmic reticulum);GO:0030018(Z disc);GO:0030314(junctio-l membrane complex);GO:0008307(structural constituent of muscle);GO:0007517(muscle organ development);GO:0014701(junctio-l sarcoplasmic reticulum membrane)	NA
ENSGALG00000035845	ENSGALT00000049250	GGA-MIR-17-5P_R-1	53	-13.33	GO:0005789(endoplasmic reticulum membrane);GO:0005783(endoplasmic reticulum);GO:0005886(plasma membrane);GO:0016529(sarcoplasmic reticulum);GO:0030018(Z disc);GO:0030314(junctio-l membrane complex);GO:0008307(structural constituent of muscle);GO:0007517(muscle organ development);GO:0014701(junctio-l sarcoplasmic reticulum membrane)	NA
ENSGALG00000035845	ENSGALT00000049250	GGA-MIR-181B-5P_R+2	81	-12.56	GO:0005789(endoplasmic reticulum membrane);GO:0005783(endoplasmic reticulum);GO:0005886(plasma membrane);GO:0016529(sarcoplasmic reticulum);GO:0030018(Z disc);GO:0030314(junctio-l membrane complex);GO:0008307(structural constituent of muscle);GO:0007517(muscle organ development);GO:0014701(junctio-l sarcoplasmic reticulum membrane)	NA
ENSGALG00000035845	ENSGALT00000049250	GGA-MIR-20A-5P	53	-14.23	GO:0005789(endoplasmic reticulum membrane);GO:0005783(endoplasmic reticulum);GO:0005886(plasma membrane);GO:0016529(sarcoplasmic reticulum);GO:0030018(Z disc);GO:0030314(junctio-l membrane complex);GO:0008307(structural constituent of muscle);GO:0007517(muscle organ development);GO:0014701(junctio-l sarcoplasmic reticulum membrane)	NA
ENSGALG00000035845	ENSGALT00000049250	GGA-MIR-20B-5P	53	-13.35	GO:0005789(endoplasmic reticulum membrane);GO:0005783(endoplasmic reticulum);GO:0005886(plasma membrane);GO:0016529(sarcoplasmic reticulum);GO:0030018(Z disc);GO:0030314(junctio-l membrane complex);GO:0008307(structural constituent of muscle);GO:0007517(muscle organ development);GO:0014701(junctio-l sarcoplasmic reticulum membrane)	NA
ENSGALG00000035845	ENSGALT00000049250	GGA-MIR-214_R+1	89	-14.5	GO:0005789(endoplasmic reticulum membrane);GO:0005783(endoplasmic reticulum);GO:0005886(plasma membrane);GO:0016529(sarcoplasmic reticulum);GO:0030018(Z disc);GO:0030314(junctio-l membrane complex);GO:0008307(structural constituent of muscle);GO:0007517(muscle organ development);GO:0014701(junctio-l sarcoplasmic reticulum membrane)	NA
ENSGALG00000035845	ENSGALT00000049250	GGA-MIR-301A-5P_L+2	56	-14.78	GO:0005789(endoplasmic reticulum membrane);GO:0005783(endoplasmic reticulum);GO:0005886(plasma membrane);GO:0016529(sarcoplasmic reticulum);GO:0030018(Z disc);GO:0030314(junctio-l membrane complex);GO:0008307(structural constituent of muscle);GO:0007517(muscle organ development);GO:0014701(junctio-l sarcoplasmic reticulum membrane)	NA
ENSGALG00000035845	ENSGALT00000049250	GGA-MIR-499-5P_R-1	68	-17.6	GO:0005789(endoplasmic reticulum membrane);GO:0005783(endoplasmic reticulum);GO:0005886(plasma membrane);GO:0016529(sarcoplasmic reticulum);GO:0030018(Z disc);GO:0030314(junctio-l membrane complex);GO:0008307(structural constituent of muscle);GO:0007517(muscle organ development);GO:0014701(junctio-l sarcoplasmic reticulum membrane)	NA
ENSGALG00000012006	ENSGALT00000049461	GGA-MIR-16-5P	55	-29.05	GO:0005783(endoplasmic reticulum);GO:0005789(endoplasmic reticulum membrane);GO:0016021(integral component of membrane);GO:0016020(membrane)	NA
ENSGALG00000012006	ENSGALT00000049461	GGA-MIR-16C-5P	54	-31.81	GO:0005783(endoplasmic reticulum);GO:0005789(endoplasmic reticulum membrane);GO:0016021(integral component of membrane);GO:0016020(membrane)	NA
ENSGALG00000012006	ENSGALT00000049461	GGA-MIR-214_R+1	62	-18.15	GO:0005783(endoplasmic reticulum);GO:0005789(endoplasmic reticulum membrane);GO:0016021(integral component of membrane);GO:0016020(membrane)	NA
ENSGALG00000005398	ENSGALT00000049557	GGA-MIR-103-3P	66	-17.65	GO:0006750(glutathione biosynthetic process);GO:0070062(extracellular exosome);GO:0004416(hydroxyacylglutathione hydrolase activity);GO:0019243(methylglyoxal catabolic process to D-lactate via S-lactoyl-glutathione)	ko00620(Pyruvate metabolism)
ENSGALG00000005398	ENSGALT00000049557	GGA-MIR-106-5P_R+1	81	-29.88	GO:0006750(glutathione biosynthetic process);GO:0070062(extracellular exosome);GO:0004416(hydroxyacylglutathione hydrolase activity);GO:0019243(methylglyoxal catabolic process to D-lactate via S-lactoyl-glutathione)	ko00620(Pyruvate metabolism)
ENSGALG00000005398	ENSGALT00000049557	GGA-MIR-107-3P_R-1	66	-17.65	GO:0006750(glutathione biosynthetic process);GO:0070062(extracellular exosome);GO:0004416(hydroxyacylglutathione hydrolase activity);GO:0019243(methylglyoxal catabolic process to D-lactate via S-lactoyl-glutathione)	ko00620(Pyruvate metabolism)
ENSGALG00000005398	ENSGALT00000049557	GGA-MIR-12266-3P_R-1	85	-14.53	GO:0006750(glutathione biosynthetic process);GO:0070062(extracellular exosome);GO:0004416(hydroxyacylglutathione hydrolase activity);GO:0019243(methylglyoxal catabolic process to D-lactate via S-lactoyl-glutathione)	ko00620(Pyruvate metabolism)
ENSGALG00000005398	ENSGALT00000049557	GGA-MIR-15B-5P_R-1	95	-60.75	GO:0006750(glutathione biosynthetic process);GO:0070062(extracellular exosome);GO:0004416(hydroxyacylglutathione hydrolase activity);GO:0019243(methylglyoxal catabolic process to D-lactate via S-lactoyl-glutathione)	ko00620(Pyruvate metabolism)
ENSGALG00000005398	ENSGALT00000049557	GGA-MIR-15C-5P_R-1	95	-58.81	GO:0006750(glutathione biosynthetic process);GO:0070062(extracellular exosome);GO:0004416(hydroxyacylglutathione hydrolase activity);GO:0019243(methylglyoxal catabolic process to D-lactate via S-lactoyl-glutathione)	ko00620(Pyruvate metabolism)
ENSGALG00000005398	ENSGALT00000049557	GGA-MIR-16-5P	95	-49.71	GO:0006750(glutathione biosynthetic process);GO:0070062(extracellular exosome);GO:0004416(hydroxyacylglutathione hydrolase activity);GO:0019243(methylglyoxal catabolic process to D-lactate via S-lactoyl-glutathione)	ko00620(Pyruvate metabolism)
ENSGALG00000005398	ENSGALT00000049557	GGA-MIR-16C-5P	95	-58.64	GO:0006750(glutathione biosynthetic process);GO:0070062(extracellular exosome);GO:0004416(hydroxyacylglutathione hydrolase activity);GO:0019243(methylglyoxal catabolic process to D-lactate via S-lactoyl-glutathione)	ko00620(Pyruvate metabolism)
ENSGALG00000005398	ENSGALT00000049557	GGA-MIR-17-5P_R-1	81	-33.88	GO:0006750(glutathione biosynthetic process);GO:0070062(extracellular exosome);GO:0004416(hydroxyacylglutathione hydrolase activity);GO:0019243(methylglyoxal catabolic process to D-lactate via S-lactoyl-glutathione)	ko00620(Pyruvate metabolism)
ENSGALG00000005398	ENSGALT00000049557	GGA-MIR-20A-5P	81	-32.19	GO:0006750(glutathione biosynthetic process);GO:0070062(extracellular exosome);GO:0004416(hydroxyacylglutathione hydrolase activity);GO:0019243(methylglyoxal catabolic process to D-lactate via S-lactoyl-glutathione)	ko00620(Pyruvate metabolism)
ENSGALG00000005398	ENSGALT00000049557	GGA-MIR-20B-5P	81	-32.94	GO:0006750(glutathione biosynthetic process);GO:0070062(extracellular exosome);GO:0004416(hydroxyacylglutathione hydrolase activity);GO:0019243(methylglyoxal catabolic process to D-lactate via S-lactoyl-glutathione)	ko00620(Pyruvate metabolism)
ENSGALG00000005398	ENSGALT00000049557	GGA-MIR-454-3P_R+2	51	-23.68	GO:0006750(glutathione biosynthetic process);GO:0070062(extracellular exosome);GO:0004416(hydroxyacylglutathione hydrolase activity);GO:0019243(methylglyoxal catabolic process to D-lactate via S-lactoyl-glutathione)	ko00620(Pyruvate metabolism)
ENSGALG00000005398	ENSGALT00000049557	GGA-MIR-460A-5P	80	-30.03	GO:0006750(glutathione biosynthetic process);GO:0070062(extracellular exosome);GO:0004416(hydroxyacylglutathione hydrolase activity);GO:0019243(methylglyoxal catabolic process to D-lactate via S-lactoyl-glutathione)	ko00620(Pyruvate metabolism)
ENSGALG00000041285	ENSGALT00000049936	GGA-MIR-138-5P_R+6	70	-48.04	GO:0019901(protein ki-se binding);GO:0045893(positive regulation of transcription, D--templated);GO:0016020(membrane);GO:0000187(activation of MAPK activity);GO:0045860(positive regulation of protein ki-se activity);GO:0000165(MAPK cascade);GO:0006954(inflammatory response);GO:0004708(MAP ki-se ki-se activity);GO:0042035(regulation of cytokine biosynthetic process);GO:0060048(cardiac muscle contr…	ko04010(MAPK sig-ling pathway);ko04218(Cellular senescence);ko04620(Toll-like receptor sig-ling pathway);ko04912(GnRH sig-ling pathway);ko05164(Influenza A)
ENSGALG00000041285	ENSGALT00000049936	GGA-MIR-143-5P_R+1	70	-37.43	GO:0019901(protein ki-se binding);GO:0045893(positive regulation of transcription, D--templated);GO:0016020(membrane);GO:0000187(activation of MAPK activity);GO:0045860(positive regulation of protein ki-se activity);GO:0000165(MAPK cascade);GO:0006954(inflammatory response);GO:0004708(MAP ki-se ki-se activity);GO:0042035(regulation of cytokine biosynthetic process);GO:0060048(cardiac muscle contr…	ko04010(MAPK sig-ling pathway);ko04218(Cellular senescence);ko04620(Toll-like receptor sig-ling pathway);ko04912(GnRH sig-ling pathway);ko05164(Influenza A)
ENSGALG00000041285	ENSGALT00000049936	GGA-MIR-181B-1-3P_L+1R-1	67	-10.36	GO:0019901(protein ki-se binding);GO:0045893(positive regulation of transcription, D--templated);GO:0016020(membrane);GO:0000187(activation of MAPK activity);GO:0045860(positive regulation of protein ki-se activity);GO:0000165(MAPK cascade);GO:0006954(inflammatory response);GO:0004708(MAP ki-se ki-se activity);GO:0042035(regulation of cytokine biosynthetic process);GO:0060048(cardiac muscle contr…	ko04010(MAPK sig-ling pathway);ko04218(Cellular senescence);ko04620(Toll-like receptor sig-ling pathway);ko04912(GnRH sig-ling pathway);ko05164(Influenza A)
ENSGALG00000041285	ENSGALT00000049936	GGA-MIR-19A-3P	80	-30.68	GO:0019901(protein ki-se binding);GO:0045893(positive regulation of transcription, D--templated);GO:0016020(membrane);GO:0000187(activation of MAPK activity);GO:0045860(positive regulation of protein ki-se activity);GO:0000165(MAPK cascade);GO:0006954(inflammatory response);GO:0004708(MAP ki-se ki-se activity);GO:0042035(regulation of cytokine biosynthetic process);GO:0060048(cardiac muscle contr…	ko04010(MAPK sig-ling pathway);ko04218(Cellular senescence);ko04620(Toll-like receptor sig-ling pathway);ko04912(GnRH sig-ling pathway);ko05164(Influenza A)
ENSGALG00000041285	ENSGALT00000049936	GGA-MIR-19B-3P	80	-33.38	GO:0019901(protein ki-se binding);GO:0045893(positive regulation of transcription, D--templated);GO:0016020(membrane);GO:0000187(activation of MAPK activity);GO:0045860(positive regulation of protein ki-se activity);GO:0000165(MAPK cascade);GO:0006954(inflammatory response);GO:0004708(MAP ki-se ki-se activity);GO:0042035(regulation of cytokine biosynthetic process);GO:0060048(cardiac muscle contr…	ko04010(MAPK sig-ling pathway);ko04218(Cellular senescence);ko04620(Toll-like receptor sig-ling pathway);ko04912(GnRH sig-ling pathway);ko05164(Influenza A)
ENSGALG00000041285	ENSGALT00000049936	GGA-MIR-214_R+1	56	-49.56	GO:0019901(protein ki-se binding);GO:0045893(positive regulation of transcription, D--templated);GO:0016020(membrane);GO:0000187(activation of MAPK activity);GO:0045860(positive regulation of protein ki-se activity);GO:0000165(MAPK cascade);GO:0006954(inflammatory response);GO:0004708(MAP ki-se ki-se activity);GO:0042035(regulation of cytokine biosynthetic process);GO:0060048(cardiac muscle contr…	ko04010(MAPK sig-ling pathway);ko04218(Cellular senescence);ko04620(Toll-like receptor sig-ling pathway);ko04912(GnRH sig-ling pathway);ko05164(Influenza A)
ENSGALG00000041285	ENSGALT00000049936	GGA-MIR-3532-3P	50	-20.48	GO:0019901(protein ki-se binding);GO:0045893(positive regulation of transcription, D--templated);GO:0016020(membrane);GO:0000187(activation of MAPK activity);GO:0045860(positive regulation of protein ki-se activity);GO:0000165(MAPK cascade);GO:0006954(inflammatory response);GO:0004708(MAP ki-se ki-se activity);GO:0042035(regulation of cytokine biosynthetic process);GO:0060048(cardiac muscle contr…	ko04010(MAPK sig-ling pathway);ko04218(Cellular senescence);ko04620(Toll-like receptor sig-ling pathway);ko04912(GnRH sig-ling pathway);ko05164(Influenza A)
[truncated: 802 more rows]
