# Supplementary material for: Deciphering the miRNA transcriptome of breast muscle from the embryonic to post-hatching periods in chickens
Source: BMC Genomics. 2021 Jan 19;22:64. doi: 10.1186/s12864-021-07374-y (PMC7816426; doi:10.1186/s12864-021-07374-y)
Supplement: Supplementary file 10 — Additional file 10: Table S10. GO terms of downregulated miRNA targets [file 12864_2021_7374_MOESM10_ESM.xlsx]

## Sheet: Sheet1
Table S10. GO terms of downregulated miRNA targets.
Category	Term	Count	%	PValue	Genes	List Total	Pop Hits	Pop Total	Fold Enrichment	Bonferroni	Benjamini	FDR
GOTERM_BP_DIRECT	GO:0006096~glycolytic process	4	3.30579	0.00107412	ENSGALG00000014442, ENSGALG00000007936, ENSGALG00000014526, ENSGALG00000001992	94	20	8994	19.1362	0.354289	0.354289	1.49155
GOTERM_BP_DIRECT	GO:0006094~gluconeogenesis	4	3.30579	0.00208759	ENSGALG00000014442, ENSGALG00000007936, ENSGALG00000014526, ENSGALG00000012612	94	25	8994	15.3089	0.572815	0.346406	2.87991
GOTERM_BP_DIRECT	GO:0055114~oxidation-reduction process	6	4.95868	0.00368891	ENSGALG00000014442, ENSGALG00000002911, ENSGALG00000027483, ENSGALG00000006300, ENSGALG00000005353, ENSGALG00000001802	94	100	8994	5.74085	0.777797	0.394311	5.03658
GOTERM_BP_DIRECT	GO:0043066~negative regulation of apoptotic process	7	5.78512	0.00634528	ENSGALG00000014442, ENSGALG00000012472, ENSGALG00000014508, ENSGALG00000027786, ENSGALG00000001882, ENSGALG00000006491, ENSGALG00000023066	94	161	8994	4.16004	0.925037	0.476747	8.5164
GOTERM_BP_DIRECT	GO:0071222~cellular response to lipopolysaccharide	4	3.30579	0.00644959	ENSGALG00000002160, ENSGALG00000011094, ENSGALG00000011153, ENSGALG00000006491	94	37	8994	10.3439	0.928172	0.409447	8.65059
GOTERM_BP_DIRECT	GO:0005975~carbohydrate metabolic process	5	4.13223	0.00931592	ENSGALG00000017304, ENSGALG00000006300, ENSGALG00000009036, ENSGALG00000003340, ENSGALG00000011016	94	80	8994	5.98005	0.977837	0.470007	12.2675
GOTERM_BP_DIRECT	GO:0071260~cellular response to mechanical stimulus	3	2.47934	0.0271953	ENSGALG00000009433, ENSGALG00000006491, ENSGALG00000006785	94	25	8994	11.4817	0.999987	0.798731	31.9921
GOTERM_BP_DIRECT	GO:0009115~xanthine catabolic process	2	1.65289	0.0307044	ENSGALG00000008185, ENSGALG00000020876	94	3	8994	63.7872	0.999997	0.795374	35.3432
GOTERM_BP_DIRECT	GO:0030890~positive regulation of B cell proliferation	3	2.47934	0.0313984	ENSGALG00000028318, ENSGALG00000014508, ENSGALG00000004594	94	27	8994	10.6312	0.999998	0.763706	35.9876
GOTERM_BP_DIRECT	GO:0017148~negative regulation of translation	3	2.47934	0.03359	ENSGALG00000014442, ENSGALG00000007364, ENSGALG00000003196	94	28	8994	10.2515	0.999999	0.751075	37.9834
GOTERM_BP_DIRECT	GO:0019885~antigen processing and presentation of endogenous peptide antigen via MHC class I	2	1.65289	0.0407305	ENSGALG00000014684, ENSGALG00000002160	94	4	8994	47.8404	1	0.785314	44.0924
GOTERM_CC_DIRECT	GO:0005829~cytosol	21	17.3554	2.45207e-05	ENSGALG00000017304, ENSGALG00000007936, ENSGALG00000028318, ENSGALG00000014526, ENSGALG00000006491, ENSGALG00000008185, ENSGALG00000001256, ENSGALG00000010624, ENSGALG00000001992, ENSGALG00000016497, ENSGALG00000001802, ENSGALG00000023066, ENSGALG00000014442, ENSGALG00000011094, ENSGALG00000027874, ENSGALG00000009433, ENSGALG00000006300, ENSGALG00000020876, ENSGALG00000012552, ENSGALG00000012612,…	102	718	10057	2.88379	0.00274258	0.00274258	0.0277926
GOTERM_CC_DIRECT	GO:0005783~endoplasmic reticulum	9	7.43802	0.0261617	ENSGALG00000015693, ENSGALG00000017272, ENSGALG00000013952, ENSGALG00000004594, ENSGALG00000009492, ENSGALG00000008341, ENSGALG00000003574, ENSGALG00000015809, ENSGALG00000016497	102	355	10057	2.49967	0.948651	0.773398	25.956
GOTERM_CC_DIRECT	GO:0070062~extracellular exosome	23	19.0083	0.0284379	ENSGALG00000014684, ENSGALG00000002160, ENSGALG00000017272, ENSGALG00000010746, ENSGALG00000017089, ENSGALG00000014526, ENSGALG00000004594, ENSGALG00000005398, ENSGALG00000009492, ENSGALG00000008185, ENSGALG00000008341, ENSGALG00000003265, ENSGALG00000001992, ENSGALG00000023066, ENSGALG00000014442, ENSGALG00000001441, ENSGALG00000014508, ENSGALG00000014603, ENSGALG00000008098, ENSGALG00000027483,…	102	1448	10057	1.56613	0.96049	0.659408	27.8944
GOTERM_MF_DIRECT	GO:0051287~NAD binding	3	2.47934	0.0277665	ENSGALG00000014442, ENSGALG00000008185, ENSGALG00000020876	94	24	8532	11.3457	0.994687	0.994687	29.4431
GOTERM_MF_DIRECT	GO:0004854~xanthine dehydrogenase activity	2	1.65289	0.032349	ENSGALG00000008185, ENSGALG00000020876	94	3	8532	60.5106	0.997794	0.953028	33.4531
GOTERM_MF_DIRECT	GO:0016903~oxidoreductase activity, acting on the aldehyde or oxo group of donors	2	1.65289	0.032349	ENSGALG00000008185, ENSGALG00000020876	94	3	8532	60.5106	0.997794	0.953028	33.4531
GOTERM_MF_DIRECT	GO:0016868~intramolecular transferase activity, phosphotransferases	2	1.65289	0.0429003	ENSGALG00000017304, ENSGALG00000011016	94	4	8532	45.383	0.999713	0.93403	41.9026
