# Supplementary material for: Deciphering the miRNA transcriptome of breast muscle from the embryonic to post-hatching periods in chickens
Source: BMC Genomics. 2021 Jan 19;22:64. doi: 10.1186/s12864-021-07374-y (PMC7816426; doi:10.1186/s12864-021-07374-y)
Supplement: Supplementary file 11 — Additional file 11: Table S11. KEGG pathways of downregulated miRNA targets [file 12864_2021_7374_MOESM11_ESM.xlsx]

## Sheet: Sheet1
Table S11. KEGG pathways of downregulated miRNA targets.
#Term	Database	ID	Input number	Background number	P-Value	Corrected P-Value	Input	Hyperlink
Glycolysis / Gluconeogenesis	KEGG PATHWAY	gga00010	7	47	5.23047e-07	3.03368e-05	ENSGALG00000011016|ENSGALG00000006300|ENSGALG00000014526|ENSGALG00000001992|ENSGALG00000007936|ENSGALG00000012612|ENSGALG00000014442	http://www.genome.jp/kegg-bin/show_pathway?gga00010/gga:424691%09red/gga:395217%09red/gga:396456%09red/gga:374193%09red/gga:395833%09red/gga:396221%09red/gga:396435%09red
Nicotinate and nicotinamide metabolism	KEGG PATHWAY	gga00760	4	26	0.000146849	0.00425863	ENSGALG00000008098|ENSGALG00000020876|ENSGALG00000008185|ENSGALG00000014508	http://www.genome.jp/kegg-bin/show_pathway?gga00760/gga:424072%09red/gga:417707%09red/gga:424071%09red/gga:422827%09red
Pyruvate metabolism	KEGG PATHWAY	gga00620	4	32	0.000302694	0.00585208	ENSGALG00000001992|ENSGALG00000005398|ENSGALG00000006300|ENSGALG00000027632	http://www.genome.jp/kegg-bin/show_pathway?gga00620/gga:416537%09red/gga:421217%09red/gga:396221%09red/gga:396456%09red
Metabolic pathways	KEGG PATHWAY	gga01100	19	911	0.000660084	0.00957122	ENSGALG00000011016|ENSGALG00000008098|ENSGALG00000006300|ENSGALG00000014526|ENSGALG00000009229|ENSGALG00000014508|ENSGALG00000001992|ENSGALG00000016329|ENSGALG00000016713|ENSGALG00000007936|ENSGALG00000009036|ENSGALG00000003574|ENSGALG00000008185|ENSGALG00000012612|ENSGALG00000014442|ENSGALG00000003340|ENSGALG00000020876|ENSGALG00000000004|ENSGALG00000005474	http://www.genome.jp/kegg-bin/show_pathway?gga01100/gga:417163%09red/gga:421898%09red/gga:424691%09red/gga:395217%09red/gga:415716%09red/gga:396456%09red/gga:416753%09red/gga:395833%09red/gga:396283%09red/gga:422827%09red/gga:417707%09red/gga:431449%09red/gga:395816%09red/gga:396221%09red/gga:396435%09red/gga:424072%09red/gga:424071%09red/gga:374193%09red/gga:423232%09red
Carbon metabolism	KEGG PATHWAY	gga01200	5	86	0.00140817	0.0158744	ENSGALG00000001992|ENSGALG00000014442|ENSGALG00000014526|ENSGALG00000007936|ENSGALG00000012612	http://www.genome.jp/kegg-bin/show_pathway?gga01200/gga:395833%09red/gga:374193%09red/gga:395217%09red/gga:396456%09red/gga:396435%09red
Biosynthesis of amino acids	KEGG PATHWAY	gga01230	4	52	0.00164218	0.0158744	ENSGALG00000001992|ENSGALG00000014442|ENSGALG00000014526|ENSGALG00000007936	http://www.genome.jp/kegg-bin/show_pathway?gga01230/gga:374193%09red/gga:395833%09red/gga:396456%09red/gga:396435%09red
Starch and sucrose metabolism	KEGG PATHWAY	gga00500	3	28	0.00271832	0.0204377	ENSGALG00000011016|ENSGALG00000009036|ENSGALG00000017304	http://www.genome.jp/kegg-bin/show_pathway?gga00500/gga:424691%09red/gga:419052%09red/gga:423232%09red
Vitamin B6 metabolism	KEGG PATHWAY	gga00750	2	7	0.00281899	0.0204377	ENSGALG00000020876|ENSGALG00000008185	http://www.genome.jp/kegg-bin/show_pathway?gga00750/gga:424072%09red/gga:424071%09red
p53 signaling pathway	KEGG PATHWAY	gga04115	3	56	0.0163708	0.105501	ENSGALG00000001718|ENSGALG00000028318|ENSGALG00000003485	http://www.genome.jp/kegg-bin/show_pathway?gga04115/gga:419928%09red/gga:378914%09red/gga:416161%09red
Pentose phosphate pathway	KEGG PATHWAY	gga00030	2	22	0.0197809	0.105511	ENSGALG00000011016|ENSGALG00000012612	http://www.genome.jp/kegg-bin/show_pathway?gga00030/gga:424691%09red/gga:395217%09red
Insulin signaling pathway	KEGG PATHWAY	gga04910	4	110	0.0200108	0.105511	ENSGALG00000001678|ENSGALG00000002485|ENSGALG00000027786|ENSGALG00000012612	http://www.genome.jp/kegg-bin/show_pathway?gga04910/gga:427017%09red/gga:417543%09red/gga:395217%09red/gga:395299%09red
Drug metabolism - cytochrome P450	KEGG PATHWAY	gga00982	2	26	0.0264634	0.115763	ENSGALG00000020876|ENSGALG00000008185	http://www.genome.jp/kegg-bin/show_pathway?gga00982/gga:424072%09red/gga:424071%09red
Retinol metabolism	KEGG PATHWAY	gga00830	2	26	0.0264634	0.115763	ENSGALG00000020876|ENSGALG00000008185	http://www.genome.jp/kegg-bin/show_pathway?gga00830/gga:424072%09red/gga:424071%09red
Galactose metabolism	KEGG PATHWAY	gga00052	2	27	0.0282578	0.115763	ENSGALG00000011016|ENSGALG00000009036	http://www.genome.jp/kegg-bin/show_pathway?gga00052/gga:424691%09red/gga:423232%09red
Tyrosine metabolism	KEGG PATHWAY	gga00350	2	30	0.0339219	0.115763	ENSGALG00000020876|ENSGALG00000008185	http://www.genome.jp/kegg-bin/show_pathway?gga00350/gga:424072%09red/gga:424071%09red
ErbB signaling pathway	KEGG PATHWAY	gga04012	3	76	0.0349885	0.115763	ENSGALG00000000681|ENSGALG00000000949|ENSGALG00000028318	http://www.genome.jp/kegg-bin/show_pathway?gga04012/gga:378914%09red/gga:419083%09red/gga:395654%09red
Tryptophan metabolism	KEGG PATHWAY	gga00380	2	31	0.0359003	0.115763	ENSGALG00000020876|ENSGALG00000008185	http://www.genome.jp/kegg-bin/show_pathway?gga00380/gga:424072%09red/gga:424071%09red
Fructose and mannose metabolism	KEGG PATHWAY	gga00051	2	32	0.0379223	0.115763	ENSGALG00000014526|ENSGALG00000012612	http://www.genome.jp/kegg-bin/show_pathway?gga00051/gga:395217%09red/gga:396435%09red
Ether lipid metabolism	KEGG PATHWAY	gga00565	2	32	0.0379223	0.115763	ENSGALG00000003574|ENSGALG00000016713	http://www.genome.jp/kegg-bin/show_pathway?gga00565/gga:395816%09red/gga:415716%09red
